# Supplementary material for: Capturing the generation and structural transformations of molecular ions
Source: Nature. 2024 Jan 10;625(7996):710–4. doi: 10.1038/s41586-023-06909-5 (PMC10808067; doi:10.1038/s41586-023-06909-5)
Supplement: Supplementary file 2 — Source Data Fig. 2 [file 41586_2023_6909_MOESM2_ESM.xlsx]

## Sheet: b
s	-10	-5	-4	-3	-2	-1	0	1	2	3	4	5	10	15	20	25	35	40	50	60	100	200	300
1.31667	-2.16079	2.74134	0.74102	-5.55154	6.24364	-1.45942	-11.8275	-12.8312	-23.7119	-11.9813	3.449	29.9156	150.19	224.601	264.547	293.216	303.445	311.535	289.83	280.608	200.147	114.971	79.3202
1.35	2.98627	5.48708	-8.92086	-6.44014	3.22914	-3.49157	-10.7123	-27.2621	-19.4836	-11.1606	11.708	29.7326	139.692	205.636	245.837	276.925	292.144	289.562	266.73	250.442	172.776	91.833	68.3872
1.38333	7.84696	8.89287	-3.07184	5.07404	6.64472	1.90967	-3.04861	-16.7292	-15.3705	-0.22999	10.822	31.6677	124.76	187.912	230.266	251.5	257.501	251.458	243.094	246.828	159.365	77.3163	47.6463
1.41667	-7.40336	-5.22003	-2.08186	-6.60875	1.68118	-1.33775	-7.09814	-17.0942	-13.9934	0.41323	2.22129	19.4611	110.758	170.932	193.563	218.216	222.047	215.876	211.957	203.126	134.129	60.6333	34.588
1.45	-7.61207	-0.05902	-3.91806	-12.7952	0.9823	-6.10014	-9.24768	-13.2223	-7.52262	0.48364	3.6607	15.7744	100.02	150.13	169.899	185.27	189.483	183.417	186.558	177.317	107.591	42.2681	14.7542
1.48333	4.08946	5.29642	7.94475	0.41452	9.29647	2.00476	-1.58453	-4.66529	-2.49283	2.0492	3.78509	13.6875	89.725	138.339	156.245	184.036	193.69	181.567	170.752	173.525	99.432	48.6996	27.9336
1.51667	5.4056	5.89324	6.47521	2.2312	7.41802	3.32072	-3.60598	-7.74578	5.06381	-3.99336	13.1282	10.1348	75.5935	116.86	129.881	159.816	166.293	153.59	138.024	157.623	89.5717	40.8017	19.7471
1.55	-3.84103	1.00475	3.11243	-8.42934	-1.0554	-3.77746	-10.2973	-19.096	-3.745	-14.1594	10.5696	-3.37869	50.0001	86.6041	107.474	116.253	132.172	124.52	106.361	115.168	50.7311	16.2224	-3.08476
1.58333	-7.29669	3.23837	-1.53406	-1.804	-2.02431	-3.16967	-5.81616	-16.54	-5.40909	-9.7626	-1.32568	-3.10355	43.8766	65.824	85.6287	84.8587	102.039	92.6203	80.7775	88.6604	30.1283	-12.5496	-19.6374
1.61667	-5.3768	-2.14745	-3.04912	-7.73193	2.50847	-4.61872	3.47592	-18.2995	-7.04108	-3.65273	-2.72791	3.73011	26.1649	38.6136	60.2546	54.709	68.5475	61.9749	60.8998	68.4095	9.81553	-22.254	-37.9774
1.65	2.64095	-8.75487	0.99653	-2.58074	4.8238	2.07959	9.30291	-18.0059	-3.21343	-0.23596	-10.6083	4.82133	17.6486	23.9334	31.4136	42.6015	38.1901	42.0983	38.7443	45.6541	-2.08786	-29.3079	-30.8727
1.68333	4.03599	3.44553	0.17187	6.36706	2.67731	6.9065	9.64633	-3.2635	5.44614	-0.35606	-3.10031	13.4625	3.80407	10.3226	20.0986	19.7898	23.8561	16.5891	21.5275	13.6687	-17.5002	-21.28	-28.2231
1.71667	-3.46441	6.78061	0.26239	-1.30865	3.91619	-0.4335	3.56897	-12.1692	10.8119	-4.30565	-9.02008	-6.03984	-20.829	-14.2311	-11.6955	-10.6685	-17.2556	-16.9852	-11.5841	-24.7468	-34.6108	-32.3675	-41.3874
1.75	-4.54913	-1.40779	-3.8042	-4.429	0.04498	-1.8851	-3.00251	-8.68749	2.64612	-12.9091	-2.18469	-20.136	-23.2891	-19.6781	-24.4196	-18.798	-23.1145	-27.1324	-25.0303	-29.0475	-33.8246	-37.7754	-34.7421
1.78333	-0.94577	-0.18808	-1.58436	0.07045	0.36878	3.17948	3.17074	-0.07261	5.02016	-2.62184	6.0899	-12.7218	-21.1965	-17.7303	-20.4046	-10.3973	-20.0517	-17.1526	-30.2372	-23.149	-30.1562	-33.6362	-24.2065
1.81667	4.49326	-1.75807	-0.71913	-1.09773	-1.70557	-2.39117	-2.642	1.64158	4.96636	-3.58662	7.16707	-12.2652	-17.9606	-18.006	-19.8111	-22.8922	-19.2327	-15.5927	-27.6767	-29.8855	-21.288	-26.9444	-16.2448
1.85	1.51398	6.00073	-6.43476	2.15722	9.16169	-1.50304	-0.18096	7.31093	4.1655	-8.97145	14.9622	-5.49127	-21.6483	-13.1189	-15.0824	-23.7322	-12.7294	-12.6679	-23.7327	-29.8513	-20.4186	-10.0563	-11.6842
1.88333	-2.97443	5.25648	-0.92122	-3.75553	-3.09069	2.91234	0.29545	10.4329	2.62065	-4.17445	6.5279	-6.11228	-22.2743	-19.2994	-14.563	-19.7348	-9.63632	-16.0929	-22.6444	-25.239	-27.9061	-14.3072	-8.33602
1.91667	0.56267	-6.12701	-6.83056	-1.78839	2.79788	2.53608	-10.0987	10.2031	0.76196	-4.09938	4.06326	-12.3859	-16.3956	-21.8536	-10.3527	-22.2021	-9.52874	-18.7836	-20.5833	-18.4586	-26.2144	-17.6326	-8.6335
1.95	-0.97133	1.3774	-4.15133	0.45588	6.3374	0.77984	-2.13563	13.6628	-0.58059	-5.18149	5.09655	-10.1152	-11.2929	-24.0307	-16.2416	-19.3222	-6.16608	-9.17862	-11.102	-7.7706	-27.356	-11.0819	-6.48272
1.98333	6.51749	5.30219	-0.22625	-1.27264	0.05794	-3.88148	6.73894	13.1229	0.86167	-3.81017	6.70592	-0.35594	-3.02538	-9.33011	-15.3293	-17.1326	-11.0808	-4.71046	-14.6282	-3.31374	-25.2255	-4.6814	10.8571
2.01667	-3.27116	1.60038	3.33097	-3.10216	-0.28522	-7.6022	7.93852	8.29533	4.34064	0.41159	1.03615	5.06791	-3.1101	-13.2585	-16.5249	-12.9089	-7.07199	-4.28997	-4.38729	5.79706	-15.0915	0.56945	14.1914
2.05	-0.19711	4.74474	8.16108	-1.68688	-3.10336	0.71031	-2.91819	16.4214	-1.87376	6.80706	10.1493	6.98901	2.95492	-5.3263	0.21489	-6.91167	-5.95162	2.81506	2.98382	4.78363	-1.22103	8.3624	11.1861
2.08333	-3.00348	4.52823	14.8747	-7.39486	-4.3516	-0.79218	-7.71847	3.13295	0.13615	-3.88204	-5.52098	3.28533	6.09153	-2.465	-0.18799	-11.2634	-10.2804	6.90509	1.98272	7.11462	-10.675	2.46938	11.0652
2.11667	-0.62405	1.8526	7.183	0.09079	-3.19371	-10.3431	-6.5748	2.55627	-2.15086	5.82285	-1.78598	-3.29396	7.26257	-8.8708	-2.98603	-12.6018	-7.52029	1.54655	-4.32864	-3.18096	-9.15136	3.28457	9.97379
2.15	-8.14943	4.37418	7.40844	-5.71052	2.80332	-5.85945	-15.5851	8.32511	-6.71475	2.40524	-3.29002	-0.10139	8.51803	-4.6867	-9.16924	-18.8899	-5.46633	2.29055	-11.4456	-6.93044	-1.05956	8.86779	14.9457
2.18333	-1.38827	3.00276	9.20196	-3.73817	-0.58138	-1.2755	-16.0005	6.24954	0.2943	7.6643	-7.96521	-0.1356	0.40238	-2.20143	-8.98376	-18.8532	-7.2116	-2.19319	-7.43914	-3.57776	2.67389	12.5114	32.1227
2.21667	4.96118	8.50874	4.6124	-1.86496	1.87431	-0.77109	1.48255	10.0388	14.4424	-4.55827	-1.10004	8.55345	9.02782	0.50236	-8.24537	-17.8264	5.96601	1.36759	2.6842	-5.48312	1.53484	17.1099	42.085
2.25	-0.62637	-4.11467	-0.3376	-5.3355	2.9166	2.05321	8.87196	4.59527	7.19911	-7.34351	2.54152	6.4972	3.76411	-7.65898	-18.002	-22.641	3.59144	-7.82077	-7.93594	-12.7526	-3.68875	6.07455	27.1481
2.28333	-4.57752	-8.98187	-5.97168	1.31116	2.34609	1.84339	3.32026	6.9404	-3.15697	-2.99262	-0.4695	-9.09339	-7.27995	-12.0271	-17.1942	-20.9155	-4.8863	-19.1649	-16.3343	-12.1697	-3.94668	5.6228	10.0975
2.31667	2.22688	-8.88467	-11.3562	7.57152	0.79516	1.17136	3.39137	-3.06395	-6.10693	0.54386	6.95922	-3.34962	-18.6447	-9.31154	-15.1757	-23.7969	-10.3048	-21.884	-14.5658	-22.4281	1.48904	0.99671	6.91861
2.35	-0.03994	-7.55534	1.20921	7.28393	3.79278	7.5043	8.82734	5.16934	3.49008	15.1176	11.6431	7.7979	-13.401	-4.80518	-6.5989	-22.8039	-21.185	-19.0936	-11.0009	-22.7625	5.55252	4.60067	1.9919
2.38333	5.56882	-2.78624	0.94712	6.06906	-0.47124	9.43335	3.0908	-0.10295	0.20123	24.6903	7.09663	6.72665	-13.0797	-8.99803	-9.39095	-28.7767	-22.0409	-26.6406	-16.3132	-24.6457	-0.00122	4.09883	0.81875
2.41667	-6.2603	-9.7926	-1.9834	-2.62103	-4.97203	-2.69057	-1.38347	-9.90392	-3.69397	7.12665	-1.97699	7.02629	-13.2182	-16.3478	-24.1722	-33.0497	-23.2821	-28.779	-32.1394	-35.6364	-11.712	-5.8372	-8.35985
2.45	-2.20897	-10.8293	-1.35403	5.24139	-4.55703	5.98016	1.58575	-8.51396	0.68977	-0.34423	-0.62586	5.06594	-11.0543	-15.2046	-26.4288	-35.1533	-28.1997	-27.1779	-42.9382	-27.2077	-7.26183	-9.09349	-6.34967
2.48333	2.67337	-12.9858	-5.11887	9.79509	-0.23731	9.12902	-4.91666	-7.9484	-9.65695	-3.88797	-2.0206	-2.23488	-9.32093	-15.6389	-27.6685	-33.8688	-27.6099	-30.0514	-37.075	-20.6058	-9.01505	-3.97021	2.12871
2.51667	2.66053	2.24133	9.23322	16.2896	-4.2762	4.50571	0.05449	-0.10459	5.03625	-1.29345	10.1032	12.1157	-8.28299	-13.8277	-19.8363	-31.5084	-18.9123	-31.164	-27.5363	-12.0897	0.01402	2.98496	7.07325
2.55	0.42171	-0.79591	3.90785	-0.25314	-15.649	-6.78094	-3.95013	-3.55288	-7.40069	-5.52206	0.19526	-1.03716	-22.5993	-29.2446	-32.5222	-36.3891	-32.8573	-36.6052	-40.8393	-24.3799	-11.1315	-8.6471	-7.69875
2.58333	6.25764	-1.53127	-0.12346	4.81833	-9.72982	-4.11813	-9.45196	4.66273	-6.44113	-7.57691	-4.77597	-4.17272	-24.5541	-40.7032	-41.3145	-33.0533	-36.82	-42.6568	-45.1563	-34.8953	-17.2745	-6.84151	-12.9399
2.61667	5.43132	6.48872	-4.12394	5.14167	-15.3626	-6.21768	-8.89021	11.9865	-9.88632	-0.89655	-7.45979	-3.57265	-28.3857	-42.2487	-45.9405	-38.0887	-35.6289	-47.6622	-45.0368	-49.0174	-26.442	-5.7025	-10.6374
2.65	12.1826	10.09	-3.75349	8.93307	-12.3571	-3.29003	-8.46587	10.8738	0.92082	-0.93981	-3.8456	-0.90952	-23.121	-39.5834	-45.9189	-31.8156	-32.9632	-53.652	-51.3164	-50.4442	-26.0962	0.09059	-10.7104
2.68333	10.5842	8.0784	-0.39475	4.3661	-8.8131	-3.86143	-1.74336	7.29025	3.008	-2.45299	1.43385	-3.76044	-25.6127	-32.9956	-50.9233	-53.5135	-40.0384	-52.2321	-55.4344	-51.8038	-26.0785	0.89766	-1.34627
2.71667	-0.63806	4.60114	-0.05081	-0.30912	-7.03517	-14.7201	-3.76926	9.08097	1.07357	-5.62808	-3.20667	-9.5916	-27.3575	-36.1757	-56.2883	-63.9697	-62.288	-60.6869	-58.1898	-50.7788	-25.5599	-4.48635	-1.04824
2.75	0.38176	6.41904	8.19646	-2.58727	0.11796	-2.11581	-0.03298	8.06344	8.30344	0.64753	-2.50886	-5.79971	-25.8198	-34.3873	-59.5245	-58.6082	-64.819	-55.4559	-63.9996	-48.6182	-19.1705	0.24034	9.74604
2.78333	1.13776	3.2168	0.82918	-4.71886	1.0195	-0.31378	-1.80122	1.15959	4.24068	-6.45706	-3.33042	-6.92827	-30.4362	-44.4529	-59.5722	-50.4922	-65.908	-66.2592	-62.9731	-56.2624	-30.0217	-9.12421	1.74365
2.81667	0.36309	-0.26242	-4.68393	-0.98246	-3.99468	-2.20706	-5.92229	8.69024	1.70149	-5.13819	-7.44055	-16.3794	-33.6468	-52.1424	-58.6855	-57.4449	-71.306	-70.0594	-60.9018	-50.3699	-28.9183	-15.7335	-0.636
2.85	5.44736	5.47046	4.53594	8.36854	-3.76595	1.89637	6.18903	11.2092	2.99876	5.46386	-1.16101	-5.76406	-26.1398	-41.9198	-53.4588	-52.8578	-60.3778	-59.8073	-52.9577	-48.5177	-29.1559	-10.3127	4.92026
2.88333	-1.6622	-3.57757	1.04559	-4.08958	-5.71245	-8.25747	-2.1614	2.73725	-2.86495	-10.9014	-14.9496	-9.19581	-40.4254	-52.3733	-55.637	-61.954	-73.3673	-56.7343	-70.0875	-50.17	-37.529	-11.5496	-18.484
2.91667	2.25455	-2.4754	5.14171	5.35623	8.67897	6.3971	4.48666	11.0711	4.7494	-7.58992	-7.43353	-6.41337	-38.2084	-46.0718	-54.1291	-58.5251	-66.9024	-61.4454	-54.8443	-46.9669	-43.4752	-3.64168	-17.1148
2.95	-1.86504	-0.87314	-0.77116	-4.35607	-4.11625	-1.55053	-1.99063	2.19291	-1.30726	-1.98153	-14.465	-21.5586	-37.5655	-42.6544	-66.8338	-58.993	-75.6297	-70.1432	-64.399	-53.0335	-42.1201	-13.1154	-18.9533
2.98333	-1.52305	-0.28058	-1.97428	-1.33699	-0.69338	-4.7637	-1.18805	-0.3145	-3.15351	-1.90146	-10.0527	-18.211	-40.8493	-40.3731	-56.8676	-61.1795	-82.4222	-64.2792	-66.3028	-59.4743	-39.139	-22.3061	-20.7853
3.01667	4.16018	-3.7537	-1.74666	4.5943	-3.74447	0.07003	5.58852	5.23099	3.38282	6.00193	4.52282	-22.7811	-32.9799	-37.2239	-63.0938	-59.0659	-79.7836	-70.1586	-59.0716	-58.7963	-39.6289	-18.1635	-12.2983
3.05	3.44532	3.18092	6.68609	8.64119	-4.91524	-1.36618	6.7962	8.23086	10.0821	5.43497	9.63919	-10.4018	-28.8175	-38.0465	-58.649	-53.6898	-68.8892	-67.4076	-61.3786	-56.8994	-35.3757	-22.9612	-16.1203
3.08333	6.17285	1.59522	-3.67012	-4.70096	-3.48741	-1.19048	17.5898	3.45784	5.18541	4.90431	7.74416	-12.1553	-28.5805	-27.0463	-51.7577	-47.2225	-63.7976	-54.495	-58.6166	-54.9147	-33.6039	-23.6481	-18.2802
3.11667	0.05018	-0.43119	-4.50543	-3.00156	-1.01952	0.16353	9.47799	9.62956	1.00948	3.49724	7.58965	0.05886	-21.7008	-19.624	-47.5145	-40.5298	-51.0275	-38.0228	-54.3106	-47.0048	-27.9966	-25.0603	-14.6303
3.15	-2.07951	5.4815	-2.73745	6.14586	6.36704	8.23342	2.06905	9.54673	10.5589	2.30858	8.05753	-0.42238	-12.0484	-22.4462	-34.5873	-34.0218	-32.8394	-34.4338	-45.3299	-43.9306	-28.9323	-21.906	-10.237
3.18333	-1.54977	-5.85186	-2.69162	3.36048	-2.46024	-4.48896	-1.6083	7.82601	14.1489	3.65958	2.90422	-4.10524	-7.9614	-16.7972	-27.234	-30.5584	-29.3365	-26.5526	-45.6063	-40.8178	-30.1679	-27.485	-20.6091
3.21667	-1.8591	-8.66288	0.90118	0.26341	-0.49912	-2.09121	-1.39282	4.55869	5.4792	5.8548	2.16016	-4.15983	-9.6745	-14.5177	-26.9394	-28.407	-37.0882	-24.703	-43.9513	-39.7882	-25.7321	-19.8649	-13.7394
3.25	2.03831	-3.00898	2.5808	1.52516	0.31987	5.31024	-2.42609	7.51302	16.2099	4.60228	2.98833	-14.1585	-12.8772	-21.0919	-22.404	-25.6085	-30.5983	-19.328	-37.0895	-35.5563	-22.4545	-14.6805	-9.33285
3.28333	-1.60974	0.62211	7.10726	-3.4523	-1.75245	9.03835	8.75878	8.11199	9.6882	-5.61076	-5.9651	-6.26203	-19.5911	-32.4156	-22.5537	-23.3961	-38.8089	-25.2859	-36.8615	-36.1729	-24.8576	-17.4775	-13.7838
3.31667	-10.1732	-4.83459	3.96709	-7.17535	9.18129	1.04445	-2.96519	-2.84478	-3.52342	-3.09715	-11.95	-13.3798	-12.4167	-37.1974	-21.2502	-23.9315	-36.9039	-29.3538	-34.4494	-31.8158	-24.0906	-22.4718	-15.5889
3.35	-6.15022	-3.58008	3.24436	-2.41257	13.5038	-2.19132	-2.17977	0.96052	0.3913	-4.99945	-1.23369	-3.51732	-1.54946	-23.7061	-12.4152	-12.4313	-26.3427	-13.3148	-14.269	-24.8032	-12.821	-15.1176	-11.751
3.38333	-5.02789	-0.33857	4.85935	-8.79543	6.32506	-2.92112	1.63546	-4.29553	5.49778	-5.89629	-2.67953	-5.11886	-3.826	-7.91533	-6.2814	-10.3294	-17.7478	-2.03988	-4.49167	-14.6709	-10.4157	-14.9265	-0.927
3.41667	2.32076	1.95387	4.43283	-3.02162	1.07963	1.60651	8.00786	9.84671	8.572	-5.58735	-0.26347	-4.45327	-11.6532	-5.35807	5.58509	-5.09258	-4.99141	7.61086	-1.52707	-11.6909	-4.16687	-22.0448	6.56853
3.45	1.15182	6.40511	-5.06776	0.16086	-1.16803	1.46481	3.34989	7.50576	1.11818	7.99805	9.72672	-6.50911	-4.28158	-11.8721	-6.23959	-0.42396	3.2757	5.89909	-5.17122	-9.73117	-0.48034	-10.1514	9.87251
3.48333	5.23534	-1.50871	-10.47	2.03442	2.18923	-0.32583	4.08956	15.554	-5.13662	4.11545	8.65805	-5.76929	1.00977	-13.1768	-3.89504	-8.88953	-5.0298	-6.62684	-3.79773	-8.57809	0.04297	-5.85718	8.52324
3.51667	1.1829	-0.33589	-7.60302	0.74309	0.722	-6.86783	2.55772	9.18996	-4.00589	3.05488	2.88962	-2.20523	4.74022	-6.9617	-1.76325	-0.07891	-17.9424	-13.4382	-9.19606	-9.36695	-1.10852	-1.39907	2.80895
3.55	7.44816	4.49603	-1.40526	2.41614	-0.76185	4.10886	9.23092	11.3678	5.53613	12.9508	10.8608	1.65831	16.0345	-2.50263	3.632	4.23108	-13.5645	-6.24666	-1.55691	-8.40099	8.16196	8.54694	12.7223
3.58333	-0.38547	1.42574	-1.87288	-4.76492	-4.58077	-1.56473	9.87227	7.37339	-0.07503	16.9789	4.26836	-1.97872	4.97741	-3.95598	10.7553	7.14475	3.16659	-7.64786	1.91205	-6.09422	11.3119	20.3281	15.0104
3.61667	-3.01762	0.63654	1.40643	1.5827	-4.37359	-4.3447	14.7598	5.77509	-0.18152	8.1885	-4.20221	-9.75737	3.35674	-2.36182	14.977	8.05348	5.4513	-5.28439	5.20047	0.76913	13.0648	22.0609	6.29362
3.65	2.60919	9.70961	6.9066	4.96235	5.21342	4.10548	7.28158	5.14311	4.98394	10.6973	4.68166	-10.1973	3.90667	9.70032	19.4163	7.09885	16.0277	0.57994	12.1442	11.9089	14.2204	30.6945	22.0247
3.68333	-4.03768	-2.44899	0.68857	-5.16029	-3.46229	-7.53628	4.8282	3.17674	1.57894	-8.05772	-0.2716	-14.0802	-2.86844	-0.58457	7.86313	1.60358	17.5117	2.88429	8.1294	3.9445	4.3762	26.8921	15.4231
3.71667	-0.42216	2.73952	6.71726	-5.61866	2.79405	3.07861	-0.43047	9.76496	-4.6365	-4.04135	11.0011	-14.4094	2.38238	1.56742	7.58669	14.5683	29.724	9.02585	5.0438	15.5135	10.0914	22.5871	21.3903
3.75	-7.57889	-0.53703	-1.08711	-7.16526	4.28798	-0.61849	-6.08675	6.97789	-13.2104	-12.4286	-1.82019	-19.1229	-5.96171	1.13521	-0.05756	3.45684	11.6157	7.35471	-5.24731	1.06396	5.40934	16.0806	6.65541
3.78333	-3.9522	-7.81709	1.9319	-0.06526	9.9292	2.99135	-4.78645	5.09144	-6.74399	-7.37263	-8.53133	-11.3695	0.21022	0.01616	-1.38777	4.37424	5.93569	12.5703	7.72804	7.81988	5.4929	11.9444	10.3069
3.81667	-4.06464	-5.4395	1.92833	-1.91677	1.13835	7.26419	-1.00869	0.71115	-8.64743	-2.74682	-7.55304	-8.2921	-5.5472	5.93422	6.70217	5.23968	9.67053	3.69447	16.3641	6.14821	9.18075	7.10403	6.8505
3.85	-2.91809	-5.67042	3.53755	10.0982	2.06282	9.49846	5.05061	1.39765	-0.59973	8.6637	-4.08423	0.40986	3.30912	14.7991	18.6396	17.8545	14.953	8.81718	29.3345	15.0587	23.3423	12.0304	16.9998
3.88333	0.53275	-6.97762	-2.61238	0.00479	-4.70003	2.8511	2.66464	-8.77817	-1.2611	9.99822	-5.66306	2.88202	3.88155	12.0768	24.8516	16.0172	14.4431	13.522	34.1615	13.5997	20.5455	8.13924	12.3478
3.91667	0.65371	2.99209	3.25629	1.38364	-0.58708	-0.22829	8.20499	-11.0087	-1.79822	9.61387	-6.50783	0.30936	8.971	9.4965	19.7342	8.36635	7.70925	5.04194	27.2892	4.18832	5.58904	9.38672	7.35937
3.95	-2.60637	-4.75891	2.23369	2.08286	-3.39432	-3.65258	6.09274	-8.74643	-3.00971	1.68371	-14.0123	0.64668	-1.90999	-7.04794	7.59568	-5.48119	-1.5121	1.40495	13.9892	-2.20346	0.25941	2.04652	2.95023
3.98333	-4.92539	-4.78252	5.6399	3.04337	-4.69942	-1.98733	7.03361	4.98507	-4.38708	1.83795	-10.0889	6.06158	-0.28263	4.81313	-0.12858	-2.90995	-9.4738	6.92218	7.62293	-2.56987	4.48414	8.65457	10.6281
4.01667	2.30921	-3.62338	1.56876	-0.33688	-4.08146	4.44567	4.67137	5.39356	-5.78661	6.13396	-9.04368	11.6812	0.65711	-1.14399	-5.02922	-3.68391	-12.6434	3.43163	0.04205	-10.8154	0.22376	19.9021	9.00845
4.05	1.0323	2.15542	0.70284	2.12117	1.14293	9.46879	-0.51083	-0.75484	-1.44909	5.08301	-0.83726	8.40357	-5.00259	-5.03544	-8.98967	-3.36754	-24.4789	-6.04155	-1.09569	-14.1002	2.21728	14.1895	-0.26316
4.08333	2.05092	-3.27552	-1.23312	9.12705	-1.15623	1.0093	-1.43759	6.55644	7.04391	3.00894	0.59446	6.68413	-7.76147	-9.29194	-12.6136	-0.66622	-26.8552	-8.27758	3.56899	-19.9773	-3.28961	10.1577	-0.66603
4.11667	-3.3921	-4.04378	-4.08541	-2.51064	0.53814	-4.94766	-10.3703	-3.17184	-1.4194	-3.23531	-1.99744	3.18567	-7.98393	-1.19827	-20.1356	-13.5136	-25.4213	-8.49893	-1.82722	-24.2284	-11.5223	6.59184	2.13999
4.15	2.64623	2.95645	-1.50496	2.23134	-0.31434	1.58057	-6.26582	-5.60831	5.05802	-4.8862	0.54742	11.3369	-7.08535	3.40155	-14.5039	-8.49615	-24.4629	-7.82951	-1.97083	-12.6449	-10.228	3.28643	4.29727
4.18333	-2.0548	4.33387	-9.97749	-6.55226	-0.50643	-2.00895	-8.25768	-10.8872	15.4251	-6.47573	-0.58668	8.30139	-5.75415	-3.79148	-20.9767	-8.23547	-21.3458	-10.7627	-4.8215	-11.0796	-14.0677	6.1815	5.44946
4.21667	7.10416	6.76048	0.13959	-0.15221	2.06876	-1.0111	-2.28577	-8.65455	15.34	1.27109	-0.94098	14.3735	-0.31792	-9.22559	-13.1015	-6.5682	-11.9261	-16.8957	-0.53711	-3.71209	-5.73155	9.24384	10.1278
4.25	6.2887	6.52852	-3.54898	-1.36141	5.15665	-0.50421	-3.33994	-3.4989	13.1049	5.21134	3.96915	9.00264	3.66952	-13.4536	-12.2591	-9.57722	-15.1556	-22.1563	0.66718	-8.03561	-5.36309	2.30355	7.80514
4.28333	-4.77868	-2.92414	-9.78797	-5.27478	2.62798	-6.44777	-5.13593	-7.59615	-4.02823	-5.14107	5.08934	3.60178	-6.82062	-29.3943	-20.3274	-17.6831	-19.2724	-32.5331	-11.9977	-13.3663	-14.776	-18.4772	-5.97457
4.31667	2.57615	6.62532	-7.04379	0.16349	6.01384	2.08468	5.52059	4.02415	0.50453	0.9708	11.7412	9.20412	-2.66398	-24.1757	-19.8034	-11.775	-12.0541	-28.0125	-11.77	-10.1293	-7.49655	-10.1418	-4.08009
4.35	0.21491	6.57899	-4.01814	-3.51972	6.6058	2.49089	-3.52577	-1.68766	-1.74939	-3.04241	6.6069	6.16545	-8.36667	-14.8288	-25.1017	-16.9977	-20.0663	-20.5734	-12.9682	-16.3274	-8.38164	-9.78484	-9.44523
4.38333	3.81759	3.08955	0.19257	-5.54326	1.50984	-1.10017	1.63477	-2.12138	4.05713	3.40976	1.27761	6.23045	-6.32309	-14.5573	-25.3916	-13.7038	-17.9807	-14.3395	-9.14931	-11.7265	-5.82493	-11.5992	-13.5019
4.41667	-0.52824	1.58804	-1.6709	-6.18909	2.51191	-5.75921	-0.41298	-4.75333	-1.09806	-4.06766	-1.39959	4.95515	-11.8262	-15.6604	-21.6782	-17.288	-14.9888	-15.7496	-14.6217	-9.8775	-12.2766	-16.7861	-17.5114
4.45	1.34698	4.2999	-5.52347	-2.23352	6.28404	-2.08573	-2.40316	-2.9871	-6.00941	-5.11791	-7.26347	3.19282	-10.2416	-15.0529	-15.601	-15.0517	-10.4852	-14.5667	-5.25954	-3.10181	-9.06038	-13.0128	-14.5209
4.48333	-1.02009	0.9833	-0.68247	-1.57252	0.96998	-3.38715	-4.38457	-0.95565	-1.15978	-2.43702	-3.66795	0.53241	-3.73936	-10.9817	-10.4621	-4.60511	-9.34966	-13.8734	-1.44944	-3.76747	-3.73132	-10.3062	-15.2465
4.51667	-2.03186	-1.41175	1.49128	-1.04511	5.92307	2.88689	-7.33039	-5.62439	4.21241	-2.18588	-1.42579	-2.27889	-2.54821	-10.4763	-6.42838	-4.4513	-4.66439	-15.9987	1.00216	-5.87085	-7.76844	-5.00847	-16.7327
4.55	-3.64052	0.58679	-1.95274	-5.89893	0.42772	3.24355	-6.96964	-9.07553	1.27349	-6.6117	-5.96288	-5.62828	-0.46259	-12.9035	-10.5481	-12.1347	-9.55092	-19.5004	-2.31256	-13.8737	-12.458	-12.2365	-19.9458
4.58333	0.97002	2.62521	8.57778	-0.49146	5.67095	3.72081	-0.68766	-2.30518	2.33864	6.48887	-1.61956	6.3021	3.565	-6.87064	-11.788	-13.7833	-10.3678	-20.1678	-15.1397	-11.2406	-6.10552	-17.7637	-11.0423
4.61667	-1.66064	-5.32498	10.6469	-0.15204	6.98528	-0.03902	-3.30198	-0.18201	-0.43246	-2.69248	-4.26296	5.36386	-7.01539	-17.0538	-21.6399	-18.5662	-24.4482	-28.6599	-27.0258	-20.1572	-11.8436	-21.2983	-15.9208
4.65	-13.0038	-7.3334	3.90182	-7.37932	-5.97633	-6.49175	0.000700545	-5.92318	-3.22166	-11.4181	-9.83195	2.21259	-13.7064	-30.5757	-25.7621	-30.891	-32.6115	-30.9996	-39.476	-25.529	-18.7941	-16.9428	-15.7845
4.68333	-5.95058	-2.02622	4.33794	-1.32096	1.332	3.44358	-0.81968	5.71088	-3.63316	-6.33873	-6.12448	1.4569	-8.05774	-26.5009	-21.8688	-27.3282	-24.9479	-17.0886	-31.665	-17.6364	-15.189	-0.56045	3.8645
4.71667	-0.44129	-0.3464	-3.64845	0.05786	0.7763	2.51118	-3.46698	10.5761	0.92937	-3.5697	-6.7856	0.54136	-9.99084	-15.6291	-25.099	-22.2103	-20.8825	-8.6616	-30.5475	-15.2631	-10.3823	-1.29149	7.03217
4.75	6.9773	7.64922	3.02216	5.35154	4.23425	9.3664	11.3981	12.4756	4.71724	3.8107	2.46297	3.47549	-3.10361	-5.77088	-16.9708	-17.1599	-9.99781	-0.72363	-17.5336	-2.88937	-1.87705	8.70757	16.6139
4.78333	3.90334	0.40293	-8.10916	0.50937	2.74979	-4.29173	9.40023	6.81345	-5.64911	-1.75171	-6.43918	2.54687	-5.58098	-3.21256	-13.8354	-14.5422	-11.2599	-3.19634	-18.8587	2.23876	-10.6204	3.64129	2.29781
4.81667	-2.61	-0.93915	-6.56589	-4.11659	0.44365	-3.54972	3.1868	5.06033	-5.01305	1.23075	-0.60001	2.54749	-9.6674	-1.91437	-12.7648	-10.2245	-11.7721	-8.6578	-16.9865	8.60355	-7.42035	4.93569	0.59716
4.85	-2.13276	2.35543	-8.15147	-3.89435	-0.93474	-0.10417	2.63638	2.10092	-3.06299	-1.01111	2.23826	1.61421	-10.9075	-1.07397	-13.4716	-16.0943	-11.7261	-5.2061	-17.1952	3.14259	-7.60545	0.97448	-2.46582
4.88333	-0.66793	2.55138	-4.77709	0.66614	1.09923	2.3222	1.64442	1.75543	5.93325	-4.89811	-1.51796	1.11634	-4.8037	-4.20147	-14.5712	-10.3597	-11.2826	-7.63744	-12.0971	-1.81928	-8.83681	-4.18894	-1.45336
4.91667	3.21659	8.57091	2.29272	1.53617	7.77531	4.03646	1.2353	6.36895	3.58884	-2.87969	0.84057	-1.60819	-5.28246	-10.0257	-10.3293	-8.17332	-5.40282	-5.97477	-9.83824	-1.07754	-0.05463	-2.64299	2.37506
4.95	-0.0089	-1.45799	-0.35277	-5.75055	5.22611	-2.50736	-3.80761	6.73237	2.67959	-7.63855	-5.22671	-9.70722	-6.79899	-14.015	-19.0786	-18.2193	-15.6183	-11.5363	-16.5969	-11.503	-2.31423	1.91161	1.28596
4.98333	-2.57401	-4.90877	2.4233	-3.87026	-1.99753	-0.60013	-10.5334	9.03871	-1.00546	-5.58154	-11.582	-9.30804	-7.107	-13.9152	-25.1003	-21.7441	-21.5103	-21.5994	-18.2938	-16.3531	-3.85047	1.3078	2.58243
5.01667	-8.03845	1.79466	0.28424	-1.53339	-1.13008	-4.62207	-13.9698	9.29734	-6.698	-7.57244	-13.5868	-14.1034	-12.9929	-21.3322	-25.3672	-18.419	-25.5658	-20.4365	-17.8857	-18.221	-5.6367	-0.94562	1.17338
5.05	0.37344	6.66765	6.97616	1.93384	-2.34649	1.27815	-1.55676	15.5933	3.55713	-1.25684	-1.73112	-8.07348	-1.63943	-14.4744	-16.9539	-8.24103	-13.042	-16.7169	-10.3474	-13.563	1.49832	6.28738	5.94489
5.08333	6.13893	2.59046	7.35165	1.35842	1.81755	4.75502	1.58486	1.15033	5.85895	4.12327	1.0492	-3.47185	1.64343	-12.6063	-10.7258	-5.99172	-4.86725	-17.524	-8.28417	-15.9312	1.17608	5.803	4.73799
5.11667	-5.83285	-7.24003	0.42195	-3.08919	-2.64709	-2.48359	-7.2999	-5.74052	-1.41598	-5.07716	-7.55057	-8.50944	-3.97671	-23.4247	-19.1205	-11.2956	-8.78234	-20.6733	-10.3343	-17.0795	-10.4905	-4.06724	-1.18606
5.15	-6.06332	-3.09171	-3.10767	-1.71612	2.51607	-1.33193	-4.06547	3.9895	3.86779	-9.52247	-9.17336	-12.2906	-9.24314	-17.0055	-20.2695	-10.1967	-6.84273	-12.1262	-7.86936	-9.45406	-9.41174	-1.69965	1.7626
5.18333	-0.55436	1.46972	0.59738	0.08017	6.67743	1.83162	0.7939	2.76522	6.32519	-5.83778	-2.48396	-11.5543	-8.04356	-6.30553	-21.1861	-5.75368	-5.2942	-4.08971	-1.03625	-2.85515	-4.22729	-0.43855	6.95472
5.21667	0.50814	1.42369	-1.92573	-6.21531	3.05163	-0.34215	2.14195	2.1052	7.72358	-7.78904	-1.01522	-5.19378	-4.54441	-9.60562	-20.7413	-1.74894	-1.39825	-1.89631	-2.24003	-2.01055	-2.93764	-0.73013	7.04334
5.25	4.67858	-0.23538	-1.19072	2.75236	2.0714	3.4051	0.42149	4.97889	7.59994	-4.15831	-2.7584	-4.11324	0.6217	-4.68726	-13.4139	-0.94714	3.02707	-2.62137	2.47523	-2.1836	-2.23695	2.99024	4.68486
5.28333	1.432	-0.60275	-3.04882	2.51851	0.29274	1.21938	-0.54159	1.30884	6.22855	-7.67693	1.27618	-3.18447	-2.26468	-0.84833	-11.181	2.57942	1.15441	-4.74148	3.6654	-0.17336	-3.98455	4.46215	0.60862
5.31667	-1.89572	2.34446	-5.44806	-1.61189	0.29358	-3.49248	0.86885	-4.89707	7.45648	-5.02985	-1.05068	-5.67512	-4.7859	0.2259	-12.0974	2.76035	2.28131	-3.32251	3.46816	2.39278	0.58696	8.05762	2.33676
5.35	1.80231	3.34635	-0.56753	-1.3377	-2.49876	-2.70901	-0.74834	-4.30976	5.23806	-1.03965	-0.67499	-3.90687	-0.05299	4.24182	-2.84331	7.79385	5.39638	-2.42521	10.2969	9.06216	-1.86316	4.30516	0.92085
5.38333	-1.44008	1.35955	-2.08357	-5.13164	-0.61466	-2.97566	-0.72874	-3.73265	2.98243	-5.80272	2.17463	2.24906	2.38804	6.59925	-2.35737	4.54603	3.10583	6.68598	9.08497	12.371	-3.28468	11.1179	3.36224
5.41667	4.82071	0.77542	1.51296	1.48986	8.3891	4.44989	6.74258	1.32526	3.89352	-2.08071	5.55841	5.44114	9.41332	10.6779	1.87359	6.9644	10.8262	12.9481	15.4699	20.5828	-2.37883	11.7843	1.24005
5.45	-2.17925	-1.24782	-1.79486	-2.68502	3.04675	-2.57741	1.87892	-4.70834	-4.91606	-6.66367	3.89622	0.82273	1.50323	2.08944	-4.79343	-3.0781	5.47424	0.77496	7.1227	10.1732	-10.4184	3.71203	-7.02887
5.48333	-1.64471	1.27996	1.84724	4.07553	3.45894	6.46802	4.81379	0.13986	-2.81228	-1.87534	1.377	2.99184	3.1526	2.33471	0.94097	7.63219	6.25932	2.87019	11.0536	12.1615	-0.88046	6.59439	-2.54533
5.51667	-2.50898	-5.45611	-2.16972	-4.53474	0.11082	-2.47159	3.17312	2.33955	-4.43336	3.42721	0.18686	0.46844	0.40582	-2.87118	-4.98438	2.6263	3.21038	-0.83806	6.05498	4.98873	-4.67794	0.2595	-5.63381
5.55	-2.89819	0.45913	-0.52401	-7.90008	-0.89733	-2.58226	-4.26326	5.51831	-3.95088	2.71641	-0.50692	6.29254	3.09667	-0.7952	-1.95093	9.90911	10.036	3.45801	12.2785	7.22876	-9.47641	9.90805	-0.25215
5.58333	-0.02275	3.64966	3.97401	-0.61765	1.07104	-1.4927	2.41873	8.86848	-1.33972	0.73879	3.15487	0.86424	6.80476	5.78907	2.39179	9.46385	12.9816	6.68523	11.9034	8.99432	-5.74217	8.43802	2.39769
5.61667	5.26797	5.96703	5.47181	4.61741	6.06973	3.09025	2.11779	13.458	-0.21696	7.8917	5.87582	1.04588	8.60234	12.7856	2.41029	12.1656	14.1811	14.8348	8.42254	10.5518	8.78761	9.65027	10.846
5.65	-3.34312	-1.83026	-1.04627	-2.29323	-0.86948	-3.1678	-0.71226	4.43381	-0.69595	-1.55697	-2.02902	-4.4725	10.4333	10.6081	-3.79976	4.85917	8.39068	10.2184	-1.63268	5.01883	10.7725	3.02009	2.81041
5.68333	-0.5934	3.09965	-0.41762	-5.31327	-4.09765	-8.08816	-3.6578	2.49315	0.84269	-0.8363	-3.28421	-1.43939	4.16482	12.4096	0.29457	5.57608	7.04597	14.0503	0.04155	5.53303	9.25397	6.64623	3.19231
5.71667	0.38735	4.82804	-0.59519	-5.26247	-1.32363	-0.65107	-0.1561	-0.33235	-1.8691	-1.64622	1.89956	-0.1568	3.56271	11.2208	-4.52353	6.35808	8.74536	7.8407	3.47022	2.30055	11.0826	8.49983	1.65673
5.75	0.87293	10.2735	6.71653	1.80886	2.51934	0.5205	9.96664	3.21204	4.68932	4.86482	3.54193	7.02331	8.38542	9.86014	-3.2178	2.44862	8.53783	5.97162	8.2923	10.557	14.4658	11.3649	5.43967
5.78333	-1.06837	6.1593	3.80006	-4.93989	-0.21014	-7.52809	6.0255	3.74158	-1.58911	-3.85191	0.22109	-1.51231	8.26933	4.30888	2.48195	2.11475	5.14991	-6.29417	4.44654	4.92533	13.2966	8.07607	3.97206
5.81667	1.25645	3.83901	-1.37989	-5.42379	1.0514	-3.57963	2.24952	2.82236	-5.85314	-0.96897	1.16828	-0.41743	6.8142	9.18094	3.16185	5.11836	11.1189	2.60158	9.46095	10.3974	14.087	10.4744	0.01367
5.85	-2.8972	-0.02848	-5.34346	-5.67681	3.78491	-0.18193	-2.13349	-0.68281	-9.46378	-3.37709	-0.35246	0.05886	7.78641	11.2704	1.02564	12.7845	10.7576	6.32955	15.3058	11.5034	7.67353	7.28127	4.22778
5.88333	-0.75252	-0.33306	0.02872	0.23898	5.73567	5.4066	2.11747	0.44645	-3.00847	-1.97853	0.85299	1.9201	7.74083	12.8277	2.25751	15.0877	12.8675	10.2744	14.0805	9.13278	9.90757	8.93256	0.60955
5.91667	-4.45829	-3.92158	4.74782	1.22016	5.02518	3.32785	4.26808	6.45204	3.97613	-3.98909	8.4623	8.48707	5.74854	6.11529	-3.06643	7.59369	9.79991	4.62937	8.12097	6.19378	5.1753	8.60029	-1.48913
5.95	-4.54774	-4.82939	6.13445	4.40391	0.33503	2.10202	4.8911	6.82598	-2.19436	-3.11671	4.51657	8.12951	7.04324	4.66587	-2.14776	4.95695	9.02949	2.83305	4.42279	6.1839	1.98392	4.88503	2.83669
5.98333	-0.54432	-8.90431	0.84223	-4.15383	-3.62006	1.38533	-0.67756	6.21577	-3.04612	-8.9492	-0.47991	-5.13219	2.25926	3.44942	-5.03094	0.61665	2.64538	-4.20221	2.60796	0.4804	-1.77845	3.2513	-0.3495
6.01667	1.37888	-1.96524	1.4352	1.21889	-3.13945	1.9122	-3.49007	3.28789	1.2349	-5.78434	0.69105	-2.90884	1.14107	0.32666	-6.08296	-1.08756	0.47924	-4.44888	-2.20393	0.88538	-4.12524	5.98052	-3.93876
6.05	-0.16599	-0.43412	-0.47657	2.99073	-2.59659	-0.9831	-3.02561	-1.89887	-1.64267	-6.51506	-4.17373	-6.22275	1.21541	-4.61411	-14.3195	-1.82965	0.30404	-4.15877	-8.97682	-2.1312	-6.27824	1.80252	-7.18038
6.08333	0.94244	2.3262	-0.00977	9.18426	-3.13447	-1.05449	-1.44913	0.03528	4.71293	-4.28841	-4.12742	-5.57338	-2.22353	-2.30609	-14.0732	0.04701	-3.18859	-1.17911	-3.92082	-4.42886	-9.27635	3.37246	-3.41375
6.11667	2.74133	-4.15931	0.32441	5.95761	-6.4109	1.89402	-2.46654	-0.60127	4.3979	-1.66378	2.29391	-7.75566	-4.87177	-6.18476	-12.6074	-3.68199	-1.70273	-5.28165	-1.97111	-1.75603	-2.6797	2.36037	1.73146
6.15	6.06585	-0.08817	1.1851	2.27982	-8.16726	0.6129	-2.77225	0.73509	2.1837	2.2892	-1.34659	-6.44435	-8.41488	0.51634	-9.88225	-4.51182	-2.03493	-7.70753	-7.08419	3.13562	-3.20236	-0.74163	4.1459
6.18333	-2.32605	-1.2281	3.11212	-1.28049	-11.1083	-4.06613	-2.9166	0.16907	-1.26704	-0.95484	-3.34833	-4.64243	-5.77912	-8.59299	-9.6629	-6.70319	-1.08443	-5.70123	-5.28339	-3.54818	-4.91153	-3.11508	4.38767
6.21667	-4.95576	2.04334	12.9288	3.25942	-1.44411	0.71176	-3.21136	4.39571	-1.30484	-0.54996	-3.38914	-4.25918	-1.35618	-0.53546	-9.32313	1.04366	1.84429	-6.2327	-2.47146	-3.04397	-9.55339	0.50006	1.35022
6.25	-4.25476	-1.00028	8.8339	-0.25498	6.51551	-0.74379	-2.86448	2.01497	2.96526	-3.88347	-3.61436	-9.11453	0.44027	0.97544	-12.2646	-2.58468	0.33749	-8.02634	-3.21616	-2.1795	-7.41326	0.6914	-1.05465
6.28333	-1.80361	-1.1275	0.55221	-2.83231	0.075	-0.0703	-0.27119	2.98325	4.18712	-0.00894	-2.51697	-4.74949	1.08583	2.51964	-11.6628	-2.75362	4.44384	1.61847	4.79586	3.49465	-2.35646	-1.1922	-0.44782
6.31667	1.6956	-1.72478	-3.56151	-1.29516	-4.67511	0.55138	-3.34277	1.41348	3.85303	-0.04057	-1.59478	-5.32167	-2.43411	0.66311	-12.904	-3.02713	2.12385	2.71418	-1.01577	0.82622	-4.93725	-3.39429	-2.86965
6.35	3.52591	2.02643	-4.79208	0.83364	-2.08382	0.1619	-5.59778	1.75336	-0.83976	-2.07639	-2.72029	-6.1268	-4.47465	4.89542	-3.53782	-0.77633	2.64631	3.66549	2.23277	1.56392	-6.15468	-1.88565	-2.82303
6.38333	1.9504	2.88093	-4.55477	4.26613	1.03446	-1.40568	-2.15984	5.18475	-2.50754	0.06551	0.81615	-1.4162	1.57713	7.73709	-1.94105	3.70117	4.91421	5.8604	-1.63243	6.02292	-5.76026	1.72232	-2.36287
6.41667	1.48028	3.97839	0.3774	-1.03453	3.91539	1.34783	-4.01563	-0.04219	-4.55175	3.74552	0.26491	2.56892	4.49004	7.46767	-0.78275	1.86238	5.2721	10.2167	-2.61991	4.5199	0.20321	-0.49312	-1.5036
6.45	-0.94916	-3.10071	-6.00051	-3.13983	5.16459	0.5935	-0.97149	-9.68774	-3.75415	-3.45276	-3.47231	0.02892	0.43758	1.09064	6.77615	1.43853	7.11399	2.73706	-0.471	1.5077	-1.42141	-5.99653	-10.6934
6.48333	1.92708	3.06512	-7.69679	-2.44867	2.08932	-0.67047	0.30478	-9.06898	0.20416	-1.30249	-5.01431	2.67724	1.12309	5.49074	7.69214	2.81733	2.98407	-2.80712	3.13038	1.19495	2.88398	-5.21771	-6.6997
6.51667	2.40655	2.12128	-3.96195	0.91241	-1.69638	-1.60562	-1.93945	-8.07638	-5.75668	-6.9516	-4.87025	2.75798	0.13364	1.1265	5.39632	4.03201	2.12871	-3.67889	0.71539	-5.52175	1.54854	-4.60506	-6.56261
6.55	2.51723	2.95697	-1.25267	-0.538	-1.24436	-1.06936	-7.9771	-2.77346	-4.96365	-0.19756	-2.55571	5.04639	-1.45496	-6.86883	2.71575	7.30454	-3.69362	-3.51959	-1.6163	-7.22121	1.95281	-0.49901	-6.17496
6.58333	-0.95636	6.95223	-1.33415	-1.13549	6.54622	0.84294	-4.02259	0.69399	-0.01409	8.18522	5.20361	3.88971	-0.9613	-1.65688	9.01904	7.39878	0.30668	-3.87262	0.70709	1.67759	4.91334	-0.37771	-1.2465
6.61667	-1.33356	-0.93364	-4.81224	-4.63002	2.00957	-1.5148	-4.48281	-3.81889	-4.48449	5.34132	-1.00991	0.76977	-3.03881	5.54471	6.81506	0.24263	-1.73716	-1.93871	-0.73118	-2.50324	0.32137	-2.38441	-3.31979
6.65	4.21631	-0.75258	-2.88782	-3.19593	1.8373	-2.46906	-0.13763	-4.24412	-2.38033	5.02813	-0.47514	2.72921	-1.33456	6.23189	7.65584	-0.25663	1.34535	6.95571	-1.17879	0.28581	8.03622	0.26368	-3.40983
6.68333	1.88525	0.47438	2.90286	0.42923	3.9813	3.5773	6.54528	-3.42277	-0.00444	6.52308	-2.2419	4.78189	-4.61734	1.51425	8.83093	7.516	-0.71038	4.90521	0.91435	0.30316	7.51044	-0.00185	-1.13517
6.71667	-5.53856	1.82756	-6.85159	1.98427	4.81783	0.67367	1.02909	-5.79694	-2.73854	4.06687	-0.55427	-1.80361	-3.96449	0.85184	5.95607	6.73089	-5.79437	2.26939	0.51339	-5.43262	0.91977	1.57418	-3.77594
6.75	0.72172	-3.06678	-6.61935	-2.52753	3.35012	2.42464	-3.12298	-5.00181	0.12438	6.71979	1.85703	0.18527	-6.34392	0.774	7.36451	-5.37051	-4.84427	-7.23992	-3.15879	-9.19288	1.25523	1.71607	-5.04163
6.78333	-2.29376	-3.4467	-5.29021	-4.8621	4.63452	0.50469	-0.97573	-1.28603	-2.35641	1.86265	-0.59785	-1.35106	-6.20833	-3.98974	-2.0901	-11.3396	-9.96343	-11.9047	-8.22469	-15.3683	-4.79791	0.24589	-4.05833
6.81667	1.15092	-0.05806	-0.88139	-3.73333	5.0876	0.59822	3.91885	0.42563	-0.4287	7.01563	1.79471	-1.90348	-2.70745	-2.32046	-0.36668	-6.46311	-11.1412	-1.97814	-10.4537	-16.5644	-5.18323	-3.7445	-0.04829
6.85	4.44835	3.70858	4.83722	2.98207	8.66181	3.67029	8.56783	-1.49672	3.51226	14.2434	5.53981	1.38723	1.86852	5.26191	-1.69911	2.16395	-5.0217	2.5226	-6.53988	-10.4215	-2.59594	1.16347	2.51753
6.88333	-2.94691	-2.38597	-2.79891	1.02545	-2.07436	-0.28662	3.8868	-2.85565	-2.18288	2.80479	0.42442	-1.71101	-5.40602	-3.33673	1.51453	-6.12891	-7.15928	-4.66838	-11.6856	-8.23344	-5.84002	-2.55713	-3.72064
6.91667	-4.44722	-2.20356	-1.44907	-5.32813	-6.18337	-2.00462	3.81607	6.26988	-3.53274	0.44567	-0.97674	-1.92549	-7.21379	-9.82326	1.14268	-1.82354	-8.79073	-6.66528	-13.2831	-6.39749	-3.50958	-2.19757	-6.14539
6.95	0.04689	0.47492	3.14486	0.01844	0.14359	-4.06494	4.93334	4.00159	-0.53099	1.16464	1.93815	-0.72357	-2.9517	-4.0885	7.47555	-1.75919	-3.51124	0.02641	-8.77907	0.31852	0.96724	-1.12162	-5.54088
6.98333	3.97668	-1.64113	-0.38686	4.38062	3.80173	0.95913	3.31862	3.03747	3.23363	2.25454	-1.43254	1.15319	0.56468	-5.25474	7.16803	-2.00145	0.50059	0.49995	-0.63209	3.34605	-0.51571	-3.07317	-3.04817
7.01667	0.77879	-1.61461	0.02643	0.56527	0.59906	2.19265	2.9413	-0.64154	-0.36626	-2.98311	-5.71054	2.15687	-2.3534	-7.99774	4.40887	-2.37271	-1.41238	-2.74674	-2.53214	-2.43643	1.27381	-6.49416	-5.21123
7.05	0.02579	2.13132	1.47606	-0.3085	6.18842	8.24811	3.71269	-3.34529	0.72742	-1.26039	-0.45712	1.91018	-0.80419	-5.95338	8.04016	3.34296	4.45391	0.90472	-0.27526	-1.78196	4.99417	-0.23304	-2.68497
7.08333	-8.15949	-6.574	-3.61689	-8.94407	1.07732	-2.06245	-1.31476	-15.4121	-7.13833	-1.61661	-11.8472	-7.39735	-3.67377	-13.1174	0.15442	-3.01959	-5.71352	-9.20292	-5.85452	-7.61971	-5.25758	-12.8501	-8.34577
7.11667	-5.49374	-2.30711	8.60425	-3.6772	2.56626	-5.53878	2.10983	-7.57075	-0.83321	2.14532	-10.6981	-4.11468	-1.50792	-7.64595	1.27836	-2.87024	-3.26328	-5.03463	-1.43757	-4.51697	0.45251	-7.59945	-5.27051
7.15	-0.60136	6.91222	14.4691	-1.38459	2.9307	-3.8858	3.07408	2.62415	5.94923	3.61575	-6.26392	-0.78552	-3.80058	-3.71873	1.94106	-1.40215	-1.71936	-3.77281	2.17513	-2.47516	4.78739	-1.79295	-5.40268
7.18333	-2.24106	2.18668	8.97567	-4.29983	-2.71243	0.35025	1.4333	4.87031	4.12027	-2.96074	-4.76789	-3.01138	-4.68587	-6.02142	-0.28761	-6.51901	-4.95403	-4.93463	-2.12904	0.07655	-0.86871	-2.673	-5.31865
7.21667	-3.2297	0.31567	4.74308	0.64361	3.34729	3.6041	2.76289	9.31567	4.39045	1.81079	6.61557	-3.31619	1.02234	-0.6016	5.28993	0.6069	-0.84141	1.21429	5.80732	1.73617	-2.10845	3.05086	1.44597
7.25	-3.8708	-5.74843	0.2372	-4.27901	-2.09091	-1.07641	-1.70878	10.1736	-2.07753	-3.79307	8.55225	-3.78911	-2.49205	-3.35449	1.36851	-2.10965	-5.7122	-3.95044	2.53504	-1.90066	-3.21617	0.17186	-0.8611
7.28333	-3.81611	-5.13722	-0.03158	0.99683	-1.15048	-1.40776	-2.83729	9.6962	-0.88843	-5.54493	6.02509	-2.37707	0.18173	-1.70859	2.51948	0.60841	-0.56315	-1.69458	2.8633	5.4001	-2.65523	-2.02892	5.96118
7.31667	-1.09593	-1.76245	6.66544	3.59998	-1.50925	2.90108	1.18386	10.1692	3.411	0.76729	7.64705	3.00741	1.41791	2.76313	9.8754	0.69268	1.05934	5.57666	7.93185	9.75565	2.70575	2.62411	14.1986
7.35	2.01252	-0.5236	10.7096	5.5252	2.60792	7.95868	5.03032	11.0384	9.41946	7.63623	10.9823	6.93294	6.50805	5.22323	15.8816	1.82716	6.22162	6.53777	11.2793	13.9604	15.3008	2.20023	16.6596
7.38333	-3.68126	0.06535	2.8403	-3.81578	-4.82351	-4.60302	1.13507	-2.63577	1.16118	0.61773	-0.65903	1.52429	2.44186	1.88322	7.97449	-5.70945	-0.86757	4.55176	5.33265	9.28405	9.25143	-3.29594	9.53756
7.41667	-6.42224	-3.17575	-1.47091	-1.9607	-4.94313	-2.43834	-0.14754	-4.80609	-4.01848	-0.07603	0.85075	-6.5375	4.23334	4.65277	3.82565	-3.02464	-3.3301	0.92042	4.5615	6.43978	3.07819	-5.26445	5.00304
7.45	-1.52189	-2.83008	1.37633	0.43196	-0.40818	-0.89191	7.50753	1.95768	-2.82818	2.5766	7.8469	-1.78352	4.39922	1.78175	0.88201	-0.83718	-2.66672	1.70935	7.4459	3.45943	0.25906	2.21033	4.74856
7.48333	4.14789	2.73278	3.10488	1.38471	0.55669	3.70297	7.60116	3.01403	3.09723	6.04197	5.32016	3.53963	4.20521	2.33395	4.65156	0.82663	-0.57802	7.8225	10.2876	5.77047	3.08931	1.4671	1.97906
7.51667	3.78208	7.80772	5.0035	4.46235	4.50817	1.1721	5.47422	6.76293	4.92647	8.00635	3.07737	9.11862	5.4924	2.79804	11.432	-2.31193	2.51875	10.7637	12.3995	7.28381	7.02139	1.10515	6.23156
7.55	1.06321	-1.66815	-3.75383	-1.33098	-2.91615	-1.39194	2.62922	-0.09109	0.81207	-5.60926	-0.42813	3.90949	3.02968	0.54879	2.91167	-6.03632	-1.77189	0.58089	4.49938	-7.13194	0.5696	-4.72633	-0.14798
7.58333	-5.64316	-8.51956	-7.45173	-5.16272	-8.77178	-5.3753	-0.80952	-4.43602	-5.78107	-6.86367	-5.68061	-2.45135	0.39194	-3.7185	-3.31667	-7.38368	-4.50235	-6.62886	-1.28676	-3.92005	-5.71232	-10.8916	-2.65972
7.61667	0.26	-1.76413	0.36087	8.13059	-0.22039	5.88862	7.51172	6.26531	5.53129	9.952	4.95184	7.93962	10.3872	4.84729	2.04143	1.35185	4.04126	3.99785	7.38399	6.60638	0.71755	-3.23359	4.59598
7.65	2.9612	-1.71928	3.91689	6.58482	2.69407	4.49808	5.66695	4.35291	7.38634	8.62186	4.30993	12.5175	5.86532	3.15425	0.2697	1.17441	0.31942	2.42318	9.93322	1.45493	8.82615	0.65836	4.60951
7.68333	2.24058	-1.88643	-0.796	2.36039	0.17267	0.34173	4.5942	-2.33623	1.62289	-3.57199	0.98824	9.63328	3.63206	-1.074	-0.74891	-3.06348	-4.53913	1.31612	3.38072	1.16491	5.83272	1.46385	4.87287
7.71667	3.87835	-2.14633	-1.45813	2.30067	-1.01606	8.41542	4.16777	-3.00698	-0.36527	-0.3442	0.40007	8.0913	6.44519	-2.26411	-0.35049	-3.74404	-6.72489	-4.78705	9.01812	4.00752	3.55314	3.56679	5.32819
7.75	-0.31511	1.35884	-1.14264	-0.12438	-0.17931	-3.18594	3.28972	-6.66436	0.97477	3.5712	1.15449	3.35273	5.97471	-4.11015	1.7862	-4.46992	-8.1657	-5.45975	5.9443	3.89094	6.87185	2.88921	1.55455
7.78333	-4.10878	1.87143	-4.16863	-5.49809	-2.61833	-7.77589	1.13912	-8.28223	0.07316	-1.19774	-1.57388	6.52661	2.83243	-0.81512	4.29446	-5.16256	-8.34845	0.2322	2.67929	-1.50657	-1.99529	2.17167	-1.30535
7.81667	1.35943	4.02804	-1.92829	-1.0655	0.13967	-1.36092	4.81634	-9.26064	6.00264	0.24337	0.09326	11.2015	2.35529	8.58097	5.9899	-1.12788	1.36018	8.89522	4.75644	1.77202	-1.23058	5.54466	1.03126
7.85	3.56631	2.61344	-0.82704	2.4775	3.1106	1.45545	7.42671	-3.45415	3.95109	-3.50356	2.74961	12.4787	4.63077	5.7316	2.64299	4.024	6.70811	15.2555	2.22697	5.53747	2.40504	3.7588	2.7612
7.88333	2.2194	-0.18989	-2.87772	-1.04224	1.08725	1.5673	3.88501	4.10291	4.42584	-9.18571	3.41448	7.13599	1.17168	7.22378	-1.34838	1.35484	2.64811	9.6095	-0.40934	3.07543	7.53313	5.9112	2.63136
7.91667	1.47771	0.08039	-3.88112	0.72286	1.12227	0.19865	1.51478	2.53644	9.62925	-3.13355	4.30532	5.22248	1.09776	5.93338	-0.30056	0.11709	2.69288	6.89693	1.26245	2.97317	10.9394	8.25949	-1.36442
7.95	2.25182	1.80129	-6.46366	1.53349	-2.63754	-1.99703	2.64442	-1.68277	4.54499	-1.86633	2.67234	2.62281	1.53441	3.22661	-0.13323	-1.3057	-0.88333	2.52768	-0.06864	-1.43202	7.34182	6.97856	1.20263
7.98333	6.02364	4.33919	-5.34759	3.41449	-4.67111	-2.0314	0.54933	2.37694	0.67029	-2.27623	1.20857	2.23852	6.23151	5.42952	7.70713	6.68858	7.10877	7.62625	1.24283	6.24377	10.103	7.44828	4.78324

## Sheet: c
s	-10	-5	-4	-3	-2	-1	0	1	2	3	4	5	10	15	20	25	35	40	50	60	100	200	300
1.3125	-8.87505	-38.6331	-15.1081	-35.2794	-14.7731	-10.0973	-7.80462	45.2013	12.3525	74.2879	152.462	258	790.503	1155	1347.02	1436.96	1564.99	1602.68	1767.9	1962.37	1951.45	1867.17	1714.49
1.3375	-17.8691	-61.646	-32.0965	-57.169	-32.9783	-32.7824	-5.53221	27.7998	-6.58549	79.5603	134.705	261.221	785.205	1142.03	1342.27	1438.7	1564.67	1601.23	1734.33	1933.38	1927.79	1836.63	1683.1
1.3625	-21.1742	-74.4494	-41.2881	-69.4708	-42.2085	-43.4448	-2.85287	19.7322	-16.0141	82.7828	123.128	262.771	772.528	1120.94	1324.56	1422.09	1542.62	1579.08	1692.05	1891.81	1892.16	1797.14	1642.74
1.3875	-20.6372	-79.6639	-44.686	-74.6627	-44.7716	-45.5311	-0.1939	18.4508	-18.1583	84.6269	116.534	262.81	755.086	1094.29	1297.51	1392.42	1505.78	1542.67	1644.79	1841.98	1849.16	1752.84	1597.87
1.4125	-17.7885	-79.5139	-43.999	-74.8529	-42.6565	-41.925	2.11188	21.7935	-14.9612	85.6333	113.849	261.503	735.014	1064.25	1264.23	1354.18	1459.95	1497.44	1595.61	1787.59	1802.55	1707.12	1552.1
1.4375	-13.866	-75.8553	-40.6623	-71.8052	-37.5519	-34.9893	3.81841	27.9572	-8.09938	86.2226	114.114	259.015	714.013	1032.58	1227.32	1311.15	1409.89	1447.82	1546.97	1731.71	1755.4	1662.65	1508.27
1.4625	-9.83926	-70.2039	-35.8569	-66.9636	-30.8653	-26.6079	4.75867	35.4714	1.00102	86.7074	116.484	255.51	693.387	1000.73	1188.94	1266.38	1359.39	1397.41	1500.79	1676.84	1710.07	1621.47	1468.52
1.4875	-6.4327	-63.7629	-30.5298	-61.4774	-23.7418	-18.2279	4.83695	43.1715	11.1487	87.303	120.22	251.152	674.082	969.781	1150.86	1222.33	1311.34	1348.96	1458.45	1624.95	1668.34	1585.03	1434.33
1.5125	-4.15005	-57.4513	-25.414	-56.2255	-17.0834	-10.9015	4.02112	50.172	21.3717	88.1393	124.689	246.105	656.728	940.562	1114.43	1180.87	1267.86	1304.54	1420.9	1577.54	1631.41	1554.24	1406.63
1.5375	-3.29791	-51.9316	-21.0484	-51.8417	-11.5674	-5.3282	2.33492	55.8402	30.9012	89.2718	129.356	240.529	641.675	913.632	1080.68	1143.34	1230.34	1265.51	1388.69	1535.66	1600.03	1529.58	1385.83
1.5625	-4.0097	-47.6378	-17.7974	-48.7397	-7.66578	-1.89677	-0.14978	59.7695	39.156	90.6933	133.78	234.582	629.032	889.332	1050.32	1110.62	1199.53	1232.68	1362.01	1499.99	1574.48	1511.09	1371.92
1.5875	-6.26945	-44.8034	-15.8715	-47.137	-5.66388	-0.72723	-3.32069	61.7528	45.727	92.3451	137.61	228.418	618.712	867.81	1023.79	1083.21	1175.65	1206.37	1340.74	1470.83	1554.72	1498.5	1364.49
1.6125	-9.93569	-43.4893	-15.3466	-47.0808	-5.67941	-1.71295	-7.03282	61.756	50.3613	94.1287	140.584	222.189	610.462	849.06	1001.28	1061.21	1158.45	1186.44	1324.53	1448.19	1540.37	1491.22	1362.84
1.6375	-14.7653	-43.6119	-16.1844	-48.4721	-7.68138	-4.56267	-11.1162	59.8912	52.9463	95.9167	142.517	216.038	603.912	832.947	982.77	1044.44	1147.3	1172.43	1312.83	1431.8	1530.84	1488.47	1366.03
1.6625	-20.4374	-44.971	-18.252	-51.091	-11.509	-8.84255	-15.3837	56.3901	53.4942	97.5645	143.303	210.107	598.607	819.244	968.079	1032.49	1141.27	1163.57	1304.94	1421.2	1525.33	1489.3	1372.95
1.6875	-26.5771	-47.2778	-21.3422	-54.621	-16.8907	-14.0182	-19.6386	51.5778	52.1262	98.9217	142.909	204.529	594.05	807.663	956.875	1024.73	1139.24	1158.91	1300.07	1415.71	1522.94	1492.65	1382.36
1.7125	-32.1581	-48.3151	-24.5146	-57.2995	-23.3577	-17.7106	-23.7474	46.4282	48.7294	98.6779	141.663	199.062	587.317	795.355	950.345	1020.15	1140.09	1154.88	1294.35	1413.1	1519.68	1494.95	1389.77
1.7375	-36.3028	-49.4707	-28.3176	-60.7633	-32.3427	-20.8952	-26.4841	41.1905	43.6338	98.299	137.264	195.228	580.195	784.31	940.915	1013.87	1137.69	1150.63	1288.31	1417.85	1518.76	1498.28	1398.54
1.7625	-40.4467	-50.7823	-31.15	-64.8024	-40.5027	-23.414	-29.8041	37.3975	38.6161	98.1716	133.939	190.302	571.903	775.81	934.176	1012.2	1134.31	1149.02	1284.27	1420.15	1515.62	1498.47	1406.06
1.7875	-46.6899	-55.8917	-35.5736	-69.7603	-47.7835	-24.6621	-32.9814	30.8405	31.139	94.3745	129.301	184.755	563.924	768.331	930.335	1012.12	1131.65	1148.62	1284.07	1426.9	1515.65	1499.18	1413.99
1.8125	-51.2025	-59.1394	-39.0809	-70.1579	-51.9961	-26.429	-33.925	24.4922	25.5858	91.2589	124.761	182.871	556.573	765.135	930.787	1015.01	1130.51	1146.49	1287.08	1432.84	1517.57	1499.2	1417.56
1.8375	-52.0875	-61.1522	-42.9508	-70	-55.3899	-27.5268	-34.7919	18.366	21.893	90.8217	121.228	185.153	552.573	764.787	931.928	1016.29	1127.9	1146.7	1287.29	1437.28	1517.79	1498.77	1418.05
1.8625	-50.8741	-59.7763	-45.0275	-66.5115	-54.7591	-25.7035	-34.1636	15.0717	17.9121	89.7718	116.527	187.038	548.47	765.809	934.977	1015.94	1124.86	1150.1	1286.17	1440.74	1517.49	1496.07	1416.46
1.8875	-45.5598	-54.9436	-47.3436	-59.9511	-51.1599	-21.6722	-31.4704	16.5028	15.9057	90.7834	114.646	192.34	545.678	768.41	936.433	1015.41	1121.35	1153.75	1287.61	1445.16	1520.23	1494.33	1414.43
1.9125	-40.8474	-52.6102	-51.3704	-53.0202	-46.8282	-15.7367	-28.7772	16.7243	13.3098	92.0581	114.484	199.278	547.69	774.27	936.506	1017.4	1119.02	1157.06	1289.71	1449.69	1520.47	1490.11	1410.27
1.9375	-36.8773	-51.8698	-53.5092	-45.983	-43.7658	-13.486	-25.8932	16.2264	10.7692	89.0751	114.017	200.454	547.084	779.011	935.957	1022.36	1115.23	1157.92	1290.32	1454.35	1520.26	1486.09	1405.49
1.9625	-32.7197	-50.9862	-53.1323	-35.3241	-39.1975	-9.61124	-20.7747	17.2197	10.1885	88.0527	117.052	201.679	546.532	784.647	934.369	1023.96	1112.68	1158.43	1292.19	1460.86	1529.16	1489.03	1405.88
1.9875	-29.1036	-49.9545	-52.6086	-27.4974	-33.7577	-6.77281	-16.337	16.462	10.2546	86.167	117.908	200.482	547.379	798.165	939.465	1029.01	1116.97	1164.66	1301.24	1470.2	1539.18	1494.96	1406.53
2.0125	-26.7066	-49.5936	-53.1837	-21.7682	-27.6373	-6.64873	-13.836	15.7288	11.8311	85.9034	121.635	202.852	550.386	810.774	947.044	1038.02	1125.79	1173.41	1313.88	1474.69	1546.34	1497.55	1407.52
2.0375	-24.5356	-46.7445	-51.9379	-17.1826	-22.036	-7.08783	-12.2027	19.0521	14.1391	85.6108	125.484	205.445	553.433	823.379	953.905	1044.44	1134.34	1177.1	1326.89	1480.18	1555.98	1501.91	1407.07
2.0625	-24.1565	-43.319	-50.1302	-14.9908	-18.3068	-6.66863	-8.10154	25.63	16.6578	86.9586	129.883	208.412	553.719	833.118	959.461	1047.17	1145.99	1182.22	1336.12	1483.24	1563.02	1505.88	1406.13
2.0875	-25.5098	-44.0791	-47.5769	-14.2975	-16.5716	-8.86655	-4.04649	30.0164	20.2716	87.1392	133.543	211.508	556.088	842.574	961.199	1049.42	1155.4	1184.71	1343.9	1484.24	1573.56	1509.66	1403.83
2.1125	-25.585	-43.6373	-45.2277	-13.9303	-16.7279	-11.837	-0.55568	35.0838	26.0197	89.2472	137.037	216.118	562.3	851.516	964.478	1053.7	1162.54	1186.21	1348.82	1480.41	1580.52	1510.18	1397.66
2.1375	-31.2412	-46.4817	-46.2493	-18.6453	-23.8826	-18.0436	-4.27991	36.4089	28.8801	87.3414	139.039	220.145	569.799	859.023	968.576	1057.79	1172	1193.6	1356.24	1475.31	1585.69	1514.25	1392.74
2.1625	-35.6401	-50.9299	-45.3362	-20.8382	-30.3459	-26.1384	-6.90264	35.0126	32.2928	83.1252	140.603	223.669	573.763	862.932	973.303	1064.16	1182.28	1198.82	1361.35	1471.4	1591.09	1517.51	1386.82
2.1875	-41.0796	-53.5605	-44.31	-25.364	-36.4094	-34.2738	-8.17815	33.6301	35.0858	81.5103	143.045	228.879	578.149	860.048	974.7	1068.23	1190.71	1202.11	1367.2	1470.62	1591.31	1519.77	1382.32
2.2125	-40.9339	-54.8013	-43.7239	-25.4515	-39.6299	-37.6553	-5.96173	35.8596	38.9237	76.7358	144.582	233.626	582.562	857.861	978.489	1071.12	1195.14	1206.11	1366.96	1466.99	1586.41	1515.69	1375.38
2.2375	-43.1869	-56.7834	-44.5233	-27.777	-46.1617	-42.972	-5.11685	35.8334	36.6845	70.1494	144.301	240.173	590.76	852.444	981.212	1071.09	1201.74	1212.37	1363.68	1466.31	1581.89	1512.92	1371.35
2.2625	-44.4764	-56.3252	-42.9324	-29.6843	-52.2025	-46.5816	-4.88258	35.5447	33.9439	61.5552	141.658	243.929	595.182	847.508	986.421	1072.43	1206.97	1218.77	1358.35	1465.82	1578.43	1513.7	1371.13
2.2875	-45.3474	-56.698	-37.4704	-34.0267	-57.0933	-49.6788	-5.88177	35.9792	30.9771	52.7609	137.582	244.007	598.37	842.725	992.254	1075.09	1209.42	1227.25	1358.26	1464.93	1575.28	1514.47	1371.58
2.3125	-42.7163	-54.9064	-33.6446	-34.5465	-58.1598	-50.7019	-8.2128	36.747	28.4626	44.475	133.558	244.671	599.6	839.395	996.685	1074.24	1208.25	1230.01	1352.92	1465.27	1567.72	1512.7	1369.01
2.3375	-41.7964	-55.3023	-30.7774	-37.9536	-57.5656	-49.958	-14.2962	37.3859	22.962	37.0508	128.477	246.679	600.387	834.312	999.982	1072.85	1205.71	1231.94	1345.2	1465.98	1556.12	1509.35	1367.23
2.3625	-38.9935	-55.2989	-27.6275	-39.6794	-53.9119	-47.7859	-16.4972	37.0393	17.9766	32.4317	124.006	246.963	596.706	826.005	1000.46	1069.58	1201.66	1235.75	1340.54	1465.43	1551.12	1508.48	1369.03
2.3875	-35.9525	-57.8398	-30.2187	-45.6495	-51.6241	-49.1883	-21.2373	33.2147	11.1963	27.0168	117.604	240.809	588.335	816.969	998.372	1068.82	1197.95	1242.64	1336.83	1466.57	1548.47	1509.91	1371.34
2.4125	-34.649	-64.2185	-33.1295	-54.1101	-52.5629	-52.3417	-29.1337	24.7842	0.40607	18.8096	109.677	233.073	575.725	807.813	1000.5	1071.25	1195.2	1249.38	1334.73	1471.87	1546.56	1513.45	1374.07
2.4375	-33.6362	-69.5996	-36.8436	-62.6805	-52.6173	-55.2067	-37.4187	16.2785	-9.68939	14.8119	101.135	225.33	563.755	801.625	1001.83	1074.61	1191.89	1253.41	1332.93	1476.47	1543.94	1519.33	1378.28
2.4625	-32.0613	-74.0849	-36.146	-65.7607	-45.6662	-53.6144	-41.3924	13.0051	-14.758	18.9481	96.3098	219.335	545.366	793.789	1003.58	1077.71	1190.64	1257.16	1332.92	1486.09	1543.96	1529.32	1385.24
2.4875	-31.0853	-75.1412	-35.6519	-66.3299	-39.4943	-55.2296	-45.3283	11.5835	-16.3738	26.0985	93.1321	213.443	533.505	791.723	1007.76	1080.37	1187.03	1258.71	1333.77	1500.48	1548.99	1540.68	1394.51
2.5125	-29.9158	-76.3792	-35.8485	-67.9759	-32.5588	-58.6368	-52.853	13.149	-14.6142	34.0449	92.2474	206.448	524.682	796.144	1011.56	1090.51	1187.8	1265.16	1338.99	1511.37	1554.21	1553.23	1407.5
2.5375	-29.0771	-79.7582	-37.6009	-69.4914	-27.1499	-63.1928	-59.7676	10.5805	-14.117	39.5804	92.3677	199.189	514.697	802.271	1018.46	1102.26	1191.81	1276.06	1348.11	1531.66	1568.15	1571.19	1426.51
2.5625	-33.7486	-81.8625	-43.3916	-74.3152	-30.9747	-71.6768	-69.4402	8.70861	-12.2059	45.0037	93.0151	194.257	509.906	812.4	1030.79	1117.28	1199.6	1286.75	1362.08	1553.44	1588.36	1593.06	1447.96
2.5875	-35.2161	-78.2746	-48.5776	-72.5543	-30.2336	-78.9076	-75.7866	4.78451	-6.28671	52.6366	94.6073	193.81	506.688	822.677	1044.75	1132.56	1213.7	1300.98	1377.44	1577.14	1610.09	1612.83	1472.35
2.6125	-32.7987	-71.3215	-51.6677	-66.6784	-29.5479	-86.1382	-76.3616	3.80101	0.91493	61.5324	100.585	199.632	513.765	836.158	1059.24	1145.27	1230.55	1317.75	1396.72	1603.12	1635.81	1630.86	1497.12
2.6375	-27.4352	-60.9221	-53.3402	-57.8096	-28.5304	-89.6815	-75.3967	7.54006	15.4676	74.9578	107.484	217.135	532.803	855.089	1076.96	1157.77	1249.33	1336.36	1423.39	1630.32	1667.77	1651.03	1522.29
2.6625	-25.5999	-49.7888	-52.2803	-45.2503	-23.9471	-91.5002	-70.1028	14.4477	28.1341	85.0026	116.13	235.1	556.195	878.21	1099.38	1173.68	1276	1360.06	1457.18	1661.61	1700.12	1673.59	1548.99
2.6875	-23.3744	-37.5332	-51.1641	-29.9412	-20.7487	-93.0497	-65.848	23.68	35.4854	96.3869	126.022	250.733	584.13	903.685	1121.81	1192.37	1299.14	1385.72	1486.34	1691.91	1737.49	1698.11	1578.65
2.7125	-20.9068	-26.3015	-52.3109	-16.0648	-17.4685	-90.7668	-59.6478	34.2949	40.2651	106.656	137.744	268.518	615.182	927.804	1142.7	1208.76	1324.53	1412.89	1519.63	1727.12	1778.07	1727.26	1616.31
2.7375	-21.7158	-17.5939	-56.3192	-6.62168	-16.1017	-92.8279	-57.4803	39.0399	46.7711	111.753	143.97	282.899	643.87	952.456	1168.65	1227.8	1350.65	1444.47	1558.33	1759.92	1820.79	1757.7	1656.84
2.7625	-25.7789	-12.1303	-58.8776	-3.84185	-15.7951	-94.6377	-53.3865	42.1376	51.3822	116.635	150.927	292.547	673.448	969.837	1192.78	1249.07	1375.5	1475.08	1598.01	1788.37	1863.4	1790.06	1699.08
2.7875	-33.0888	-5.21915	-60.9969	-2.64856	-18.2631	-93.5868	-48.522	48.1583	51.4627	120.65	152.798	298.447	701.742	990.952	1214.98	1269.54	1399.86	1497.44	1635.89	1816.45	1906.06	1819.8	1735.47
2.8125	-41.5367	-2.68342	-59.3393	-6.2348	-22.1916	-90.3181	-44.4779	53.848	49.2224	123.167	153.827	302.983	727.325	1011.39	1234.78	1289.33	1426.16	1521.59	1672.71	1842.94	1948.51	1845.47	1770.48
2.8375	-46.9889	0.60084	-49.1626	-10.1156	-23.3756	-84.889	-37.0964	56.2366	49.2177	124.632	155.32	304.509	747.782	1028.32	1249.8	1312.68	1451.12	1543.92	1707.83	1866.96	1997.76	1878.6	1808.52
2.8625	-51.1874	1.53625	-37.0702	-14.6433	-26.5492	-78.1457	-33.0851	64.3565	48.9414	128.273	164.152	311.721	768.187	1046.96	1269.39	1337	1477.68	1564.66	1741.13	1887.62	2039.39	1913.86	1843.2
2.8875	-61.0172	-4.50835	-27.776	-25.1856	-34.1925	-74.1484	-33.6512	69.2183	40.3465	129.278	169.125	315.674	787.417	1069.76	1289	1363.51	1508.76	1589.07	1774.73	1909.07	2080.82	1953.05	1881.78
2.9125	-71.2508	-8.19811	-16.3516	-34.2423	-33.5868	-69.5399	-29.4078	74.0683	32.2689	131.475	172.358	315.511	797.879	1089.22	1306.1	1391.39	1539.87	1609.26	1805.94	1929.11	2122.72	1992.28	1919.31
2.9375	-83.6101	-13.1827	-9.08623	-46.0648	-33.5859	-59.2639	-28.5337	82.158	25.9414	139.351	176.99	318.225	800.1	1097.33	1316.57	1414.19	1566.42	1625.93	1833.92	1948.16	2159.45	2032.62	1955.81
2.9625	-89.6772	-20.282	-8.1152	-55.1387	-31.9772	-45.0783	-27.1413	84.9425	17.092	146.306	181.217	318.914	799.205	1102.47	1325.38	1430.12	1585.83	1637.64	1850.56	1961.33	2190.09	2066.95	1985.17
2.9875	-97.7134	-31.4988	-15.2493	-70.0678	-34.2566	-35.4537	-29.324	79.6651	6.89923	152.619	181.054	320.207	798.415	1104.58	1335.34	1441.62	1603.82	1651.52	1864.2	1972.13	2215.81	2098.21	2017.7
3.0125	-101.675	-36.0894	-21.267	-85.8261	-36.3792	-29.7229	-29.8407	71.3918	0.1526	154.574	179.946	317.209	793.174	1106.76	1344.09	1453.41	1618.25	1663.08	1881.16	1988.1	2241.35	2135.15	2048.63
3.0375	-103.338	-40.2743	-23.2001	-98.4033	-36.2207	-22.4543	-27.2642	67.0411	-5.0946	158.336	180.542	314.17	788.192	1107.54	1352.11	1463.36	1630.02	1678.55	1896.08	2009.73	2261.95	2170.66	2077.6
3.0625	-98.6816	-42.4958	-28.6157	-102.006	-36.5327	-14.5596	-25.4651	63.929	-6.94098	164.456	184.855	315.002	783.421	1107.17	1360.61	1467.3	1640.15	1690.25	1902.98	2031.74	2271.2	2198.09	2100.45
3.0875	-83.9262	-36.2739	-29.0662	-100.987	-30.5331	-0.27983	-20.4458	60.8928	-0.34976	173.612	193.17	318.895	776.84	1102.59	1365.93	1468.42	1646.67	1699.25	1908.1	2049.22	2271.44	2214.29	2118.81
3.1125	-61.3559	-27.455	-26.4632	-95.6355	-25.0178	18.3864	-10.1066	63.1524	9.53108	184.482	203.934	325.867	771.64	1094.56	1367.81	1464.01	1650.34	1707.21	1913.18	2064.8	2272.61	2225.53	2131.36
3.1375	-38.5592	-18.5575	-26.6877	-90.4239	-24.6354	34.0834	-1.05725	65.4795	22.1895	190.093	210.574	327.759	765.4	1091.21	1364.75	1462.3	1655.58	1716.78	1915.03	2081.13	2272.03	2232.26	2137.77
3.1625	-17.3624	-8.08757	-26.9795	-84.6513	-23.9797	50.3893	5.20562	68.4023	33.2907	193.464	216.779	331.195	758.37	1082.7	1362.98	1455.85	1657.03	1721.42	1919.08	2097.84	2268.78	2233.18	2141.57
3.1875	-2.45356	4.68619	-28.353	-72.9293	-20.4032	63.8743	11.7676	72.5944	46.0038	197.843	225.012	334.702	750.907	1077.69	1359.59	1449.71	1654.93	1725.16	1923.35	2105.44	2261.25	2230.09	2142.47
3.2125	6.16111	13.676	-28.1716	-62.3954	-13.4574	75.2818	23.289	82.6138	63.9422	206.31	236.56	338.711	744.085	1074.53	1359.64	1443.77	1651.06	1725.92	1926.09	2111.58	2255.04	2228.16	2141.06
3.2375	10.0973	19.3907	-29.7001	-53.2667	-7.98839	77.5647	30.623	94.1115	80.4182	209.272	245.693	342.128	747.925	1077.24	1359.77	1439.2	1643.75	1724.92	1923.76	2112.2	2252.6	2224.28	2133.07
3.2625	9.12796	16.9227	-31.1079	-46.9318	-2.33677	76.3187	29.7701	106.406	94.9181	207.086	248.608	338.546	748.599	1084.95	1354.31	1442.58	1641.22	1730.1	1922.07	2110.1	2247.03	2220.6	2126.24
3.2875	3.17637	7.83826	-35.1939	-43.287	-3.63161	70.0112	24.1692	113.509	103.005	199.499	247.454	330.889	751.936	1097.36	1351.3	1449.82	1638.4	1732.91	1917.08	2111.16	2244.42	2218.46	2119.13
3.3125	-5.39154	-0.85678	-37.5883	-39.8959	-8.66631	61.3681	22.6544	119.188	113.107	192.938	249.448	326.043	756.661	1109	1347.87	1463.71	1636.96	1731.99	1914.16	2108.61	2245.14	2217.26	2109.97
3.3375	-10.4421	-9.08504	-35.5117	-30.4461	-7.73627	54.6849	25.105	121.22	125.383	186.369	254.127	319.089	754.117	1118.76	1342.73	1478.12	1638.35	1729.59	1908.8	2104.38	2247.49	2214.78	2102.39
3.3625	-13.9154	-21.6917	-36.7873	-24.1865	-10.6087	42.7368	23.1819	119.464	131.314	179.124	258.941	315.829	762.471	1134.93	1339.29	1492.79	1642.87	1723.8	1902.49	2100.18	2249.93	2212.22	2087.88
3.3875	-19.9807	-27.5392	-34.7163	-15.8555	-12.5259	35.3808	20.7779	122.173	138.52	174.806	259.183	315.41	776.75	1153.45	1339.6	1507.41	1647.87	1719.46	1901.96	2090.66	2246.93	2210.93	2068.81
3.4125	-30.1529	-32.8273	-33.7896	-10.0562	-15.3493	28.2614	20.8947	122.778	137.967	164.536	255.816	310.089	784.406	1169.95	1341.04	1519.28	1654.54	1711.08	1900.21	2084.93	2241.64	2210.58	2051.55
3.4375	-41.2731	-44.6684	-45.5647	-13.2508	-25.7023	16.9551	10.3938	117.986	125.718	154.592	245.007	303.971	791.147	1180.49	1339.56	1528.88	1654.71	1698.15	1888.13	2074.17	2233.42	2205.81	2033.47
3.4625	-51.4819	-53.7512	-60.7805	-19.5466	-33.7723	4.45221	-0.16352	113.299	112.882	143.82	231.985	300.59	792.082	1182.4	1333.74	1529.63	1653.68	1688.6	1878.4	2060.89	2217.11	2199.32	2012.19
3.4875	-62.6449	-66.5119	-77.6401	-28.1059	-43.2899	-10.4959	-14.4477	105.266	104.559	131.874	214.863	297.566	789.823	1176.14	1323.97	1524.45	1646.55	1675.59	1864.2	2044.82	2201.57	2188.89	1992.48
3.5125	-74.2021	-82.0925	-98.3552	-46.3168	-54.2795	-24.6174	-26.6531	93.8894	90.7034	124.797	193.374	293.065	780.882	1168.56	1314.88	1513.69	1631.2	1660.78	1844.23	2021.69	2177.45	2171.24	1968.3
3.5375	-84.7973	-89.8179	-119.206	-63.2207	-63.5738	-39.5502	-37.0072	80.8639	75.1993	120.319	168.905	289.966	770.976	1158.3	1300.63	1494.83	1608.35	1642.07	1824.39	1997.22	2148.82	2138.25	1939.64
3.5625	-88.1839	-91.3782	-132.028	-77.8355	-65.2829	-47.6315	-43.511	65.9895	66.4731	118.207	150.474	284.979	760.226	1143.85	1282.87	1467.76	1577.18	1619.09	1800.66	1969.77	2115.07	2096.57	1909.29
3.5875	-86.9608	-89.5691	-137.923	-88.7909	-66.275	-54.9521	-46.1096	54.3582	61.1957	118.618	138.989	284.574	745.048	1124.95	1262.59	1440.91	1544.71	1599.6	1774.79	1940.65	2081.83	2055.78	1882.43
3.6125	-83.6839	-90.5549	-145.137	-98.4088	-71.5289	-61.5617	-52.7526	49.0576	51.2215	113.858	130.104	286.985	730.758	1110.44	1245.48	1410.92	1514.75	1581.21	1747.8	1911.26	2044.84	2011.82	1856.37
3.6375	-76.6199	-87.6438	-151.411	-106.234	-75.5428	-67.7958	-53.7934	47.2975	43.11	109.095	120.213	283.762	716.476	1099.63	1229.27	1381.62	1492.35	1564.78	1726.02	1885.48	2011.59	1968.27	1835.77
3.6625	-65.0109	-78.0255	-144.615	-103.083	-69.1896	-73.1629	-48.0681	55.0192	43.9042	109.328	114.782	284.164	699.123	1087.93	1212.08	1355.3	1479.3	1555.61	1708.4	1864.54	1983.16	1930.39	1815.64
3.6875	-54.4356	-71.9276	-135.586	-96.9128	-62.4472	-71.7784	-43.5053	67.5369	46.1535	114.134	113.836	289.392	685.635	1075.4	1194.04	1329.98	1464.3	1542.92	1688.96	1841.95	1957.52	1898.76	1795.07
3.7125	-46.0429	-66.9277	-131.905	-89.3165	-55.0493	-69.8441	-37.5789	75.189	44.9745	122.608	115.295	295.149	677.396	1068.04	1176.98	1305.57	1448.06	1531.75	1661.94	1815.57	1933.82	1865.08	1769.77
3.7375	-42.4425	-61.4668	-128.121	-80.2944	-47.3831	-67.1785	-29.9018	84.5494	45.8365	126.326	120.573	297.133	666.905	1059.59	1166.02	1281.44	1433.58	1525.19	1642.63	1793.85	1913.56	1834.51	1749.75
3.7625	-43.1169	-59.3754	-123.329	-72.6887	-43.2928	-71.1724	-21.1339	90.2172	45.2997	126.744	126.66	291.732	658.109	1051.28	1154.36	1259	1417.36	1514.66	1625.33	1778.6	1902.35	1818.61	1729.37
3.7875	-45.2918	-61.0475	-118.091	-63.4417	-33.7156	-74.3328	-15.168	94.7846	43.3769	128.198	135.573	286.484	653.151	1047.75	1146.24	1245.82	1404.55	1510.73	1605.81	1766.07	1888.01	1807.08	1711.11
3.8125	-44.1046	-59.8898	-106.802	-46.8922	-22.7437	-78.3762	-6.92448	98.41	43.8848	132.378	147.603	285.668	646.527	1044.41	1139.81	1236.61	1391.52	1503.13	1580.2	1751.03	1872.24	1796.23	1691.69
3.8375	-33.1039	-58.196	-84.3871	-27.4284	-3.48752	-76.5561	7.19387	103.004	44.7346	138.008	160.859	285.766	640.588	1036.91	1127.69	1229.76	1373.42	1488.1	1557.08	1732.38	1855.3	1784.66	1670.83
3.8625	-23.5497	-56.256	-61.8912	-9.58676	12.978	-69.9119	23.5481	106.203	44.7987	141.686	170.758	283.129	637.363	1031.87	1112.5	1226.49	1361.35	1470.98	1533.32	1714.46	1842.21	1775.11	1646.43
3.8875	-20.6591	-56.0367	-46.3914	6.83065	21.969	-67.2811	31.3857	108.587	46.5068	141.508	175.48	279.565	632.734	1025.08	1093.19	1226.3	1351.39	1454.31	1512.67	1697.11	1833.11	1769.3	1623.82
3.9125	-23.1725	-53.3782	-30.0616	18.9013	26.6193	-67.478	31.3026	102.91	45.2338	140.625	176.913	272.698	625.196	1008.67	1083.99	1226.88	1346.44	1438.27	1501.2	1684.31	1826.68	1765.4	1610.58
3.9375	-31.5738	-46.6041	-17.0024	27.4365	26.6405	-71.5123	32.4553	95.7787	40.3555	135.128	176.278	262.397	616.787	991.566	1079.59	1230.57	1345.75	1424.21	1495.34	1670.15	1815.82	1762.36	1598.12
3.9625	-35.4276	-36.0534	-4.57247	27.6639	20.6332	-72.1336	35.1763	92.716	40.5397	132.753	175.962	259.224	614.074	971.285	1072.83	1223.66	1339.95	1398.48	1483.98	1654.25	1805.18	1755.34	1584.8
3.9875	-42.8195	-22.4885	12.5125	23.0145	12.6687	-70.7082	31.1017	92.581	38.5829	125.777	167.594	258.513	612.445	952.267	1065.83	1217.37	1342.4	1377.23	1478.65	1639.19	1793.39	1747.1	1574.59
4.0125	-55.6651	-16.2339	27.0536	14.9636	6.56162	-70.7322	24.6631	89.233	33.0273	116.161	156.829	253.835	612.157	939.401	1063.76	1220.28	1347.87	1364.46	1478.94	1630.14	1780.64	1730.66	1570.23
4.0375	-61.1984	-8.93535	40.4147	8.66348	-2.47238	-71.7507	22.6735	89.1898	32.2268	112.335	148.44	258.151	617.992	928.33	1063.02	1219.12	1350.38	1349.49	1479.38	1629.27	1763.78	1708.17	1562.52
4.0625	-56.9088	3.01292	59.8817	8.52868	-1.62928	-63.7119	29.9917	92.6555	41.8445	118.553	145.586	269.441	620.285	911.135	1058.27	1211.65	1349.36	1331.08	1480.39	1626.99	1749.12	1683.38	1555.14
4.0875	-49.0741	9.46381	73.7951	5.34577	0.43338	-54.3687	37.8697	98.2646	53.0799	122.152	148.71	279.092	619.113	898.648	1056.57	1200.86	1347.66	1316.21	1475.92	1626.71	1737.57	1661.96	1551.06
4.1125	-42.1385	17.7514	76.7886	-0.44546	-2.15658	-49.0657	37.0843	99.4282	57.7998	127.047	152.131	289.081	628.132	896.296	1058.6	1196.72	1352.79	1310.87	1475.35	1632.28	1725.31	1641.64	1546.9
4.1375	-32.8772	31.7648	79.7471	1.23179	-3.0013	-34.1256	40.7385	105.736	67.9613	137.403	156.335	299.938	637.523	895.999	1063.46	1191.69	1354.92	1307.06	1477.49	1632.29	1710.55	1622.42	1541.28
4.1625	-21.7606	42.3275	75.3863	0.39003	-1.91695	-19.6861	43.0655	109.97	78.4902	140.092	160.121	306.882	641.78	893.252	1067.91	1184.59	1351.03	1301.13	1476.79	1637.81	1698.12	1604.4	1538.02
4.1875	-8.88704	51.9178	62.5945	-3.34125	-2.55121	-7.33019	40.4385	113.619	87.6891	142.966	166.506	307.367	643.032	888.32	1070.74	1177.99	1348.77	1297.92	1472.56	1640.36	1685.97	1590.3	1533.06
4.2125	3.36798	60.2691	50.2629	-4.64776	-2.22953	2.92942	40.1883	122.236	100.244	146.73	177.149	308.299	646.685	885.883	1074.69	1164.01	1345.82	1300.68	1467.28	1639.75	1674.81	1580.68	1522.75
4.2375	16.4475	63.0493	39.5366	-3.33425	-2.42072	11.2282	37.5431	129.517	115.475	150.159	189.571	313.593	651.1	886.721	1079.7	1152.93	1345.1	1298.58	1463.53	1643.01	1669.06	1573.85	1516.96
4.2625	24.9483	63.6613	27.2125	-7.82254	-4.02441	15.3782	32.3314	131.306	124.389	150.836	198.596	319.927	649.522	890.591	1088.47	1145.26	1345.87	1299.67	1462.84	1644.61	1665.65	1574.42	1517.08
4.2875	31.0361	67.0386	16.1655	-10.9866	-3.49232	17.4497	29.6292	130.04	131.697	151.673	210.558	323.202	653.321	892.59	1098.23	1140.14	1344.04	1302.82	1459.21	1644.68	1661.68	1577.93	1516.5
4.3125	30.7571	63.9287	3.69579	-14.9311	-5.11391	20.1596	28.1	121.095	131.685	151.601	223.994	322.773	657.75	895.011	1104.43	1132.64	1327.34	1299.31	1445.02	1638.74	1657.29	1582.35	1516.93
4.3375	26.0246	57.5138	-3.50046	-14.5514	-2.54817	24.3317	23.6273	115.792	126.353	149.533	235.258	323.369	653.054	896.975	1107.14	1130.13	1310.35	1296.79	1428.18	1629.7	1655.09	1586.96	1517.26
4.3625	22.7225	50.631	-13.3595	-17.3209	-1.76336	26.2313	14.3544	109.629	114.691	138.85	240.198	317.177	647.858	897.41	1105.39	1120.28	1288.25	1293.1	1413.33	1621.85	1654.28	1595.1	1518.3
4.3875	20.8443	41.8309	-19.1648	-21.7398	-3.49989	23.2238	13.4323	102.91	106.573	127.15	241.978	304.106	638.361	898.992	1101.41	1114.32	1266.57	1287.69	1401.64	1606.73	1651.07	1597.43	1513.52
4.4125	18.0136	29.687	-15.8038	-22.1678	-6.57112	13.5297	9.73414	93.4354	99.4879	116.534	237.327	291.363	629.893	895.535	1087.43	1114.21	1250.71	1285.78	1392.45	1591.64	1648.78	1602.43	1507.91
4.4375	15.7078	20.3231	-12.6924	-26.5448	-14.39	5.14014	9.02279	81.9557	91.3109	104.383	231.857	274.699	622.453	888.609	1071.73	1110.45	1234.33	1282.9	1383.54	1576.46	1646.66	1608.9	1509.44
4.4625	13.3269	10.466	-12.2623	-33.2235	-28.4134	-3.75988	2.0441	73.7624	80.4659	96.6381	225.97	260.717	617.984	884.644	1055.82	1106.71	1221.72	1281.91	1374.94	1560.14	1643.39	1611.32	1510.88
4.4875	10.0791	2.30898	-9.18598	-33.6518	-43.4198	-12.1253	-3.59464	65.0941	67.753	88.9392	220.597	244.826	611.888	877.079	1042.63	1102.97	1215.2	1282.55	1377.98	1556.19	1647.07	1615.7	1516.35
4.5125	3.66099	-11.4305	-12.2233	-38.215	-61.5266	-25.5165	-11.8576	50.3161	52.2404	81.3404	209.002	227.651	603.339	872.315	1034.79	1100.41	1214.26	1285.73	1382.93	1555.35	1650.15	1620.6	1523.12
4.5375	-0.95045	-24.0125	-18.6478	-47.5414	-77.3629	-36.1046	-20.8744	35.7712	34.2569	74.4986	195.32	214.023	598.54	868.798	1028.31	1101.59	1213.58	1292.3	1387.28	1557.07	1647.6	1618.04	1527.99
4.5625	2.55592	-29.821	-15.3057	-48.4538	-87.7435	-42.4025	-15.0831	30.8838	25.5006	77.4095	182.839	208.601	592.612	862.885	1015.35	1090.16	1203.52	1292.42	1381.65	1558.35	1644.44	1610.13	1528.27
4.5875	18.5087	-36.0122	-2.54593	-44.3865	-83.8314	-38.5843	-1.83515	34.2619	20.4065	89.5233	172.541	207.818	589.526	856.168	997.206	1076.38	1189.92	1285.15	1375.58	1554.5	1638.88	1595.73	1522.55
4.6125	23.0281	-42.9423	-1.29234	-49.8856	-86.4875	-39.8888	4.40516	31.5319	13.1317	97.9019	156.649	204.106	585.649	852.019	978.322	1062.56	1177.6	1279.6	1367.87	1550.19	1635.94	1583.77	1513.65
4.6375	17.6611	-60.1179	-13.6671	-63.3356	-96.2763	-51.4558	-1.69106	25.4683	1.68179	105.126	132.812	197.227	582.08	850.177	964.161	1050.44	1167.37	1276.87	1359.98	1547.37	1636.4	1574.94	1507.42
4.6625	14.6709	-73.1052	-19.0909	-69.5137	-94.3766	-62.431	-3.98314	18.4534	-4.5282	119.48	117.126	192.083	576.196	846.183	961.568	1040.8	1167.27	1280.68	1357.06	1551.96	1645.84	1571.18	1504.48
4.6875	16.9208	-76.0059	-24.7676	-72.5194	-83.9252	-68.0938	0.25158	17.4057	-6.75442	133.252	107.285	192.625	574.832	844.497	959.654	1030.35	1166.54	1278.47	1355.88	1554.88	1650.83	1567.19	1495.27
4.7125	22.5351	-74.9041	-27.8874	-75.9037	-75.1947	-65.2388	1.56607	24.2906	-7.09198	146.122	101.362	197.227	577.256	842.052	956.451	1015.3	1165.79	1265.68	1348.74	1546.38	1656.32	1558.72	1488.08
4.7375	17.9743	-72.9581	-28.3722	-82.6046	-69.7189	-70.6898	-3.47767	29.5705	-8.54199	151.415	96.1654	197.994	579.521	839.103	958.849	1009	1179.04	1260.83	1359.65	1540.62	1664.57	1554.83	1488.38
4.7625	12.032	-75.7859	-30.7672	-86.9788	-63.2897	-76.5407	-8.88071	26.129	-14.69	153.637	96.5261	195.46	580.869	837.242	965.689	1003.78	1190.91	1254.86	1369.12	1534.73	1674.55	1548.24	1491.22
4.7875	10.117	-75.2797	-31.0911	-84.6003	-58.5784	-77.8269	-10.0162	26.8979	-15.0248	158.016	98.4088	201.8	575.608	827.404	966.227	996.322	1203.08	1241.61	1376.68	1533.29	1682.25	1542.33	1490.4
4.8125	5.37975	-71.4021	-28.0176	-83.6933	-50.2818	-75.8101	-8.48604	26.2159	-12.6236	163.416	104.751	205.786	572.122	821.206	968.859	992.625	1214.58	1222.73	1382.45	1530.91	1691.52	1541.69	1488.78
4.8375	0.86825	-72.8657	-29.2219	-85.4737	-48.4788	-74.9289	-9.2817	19.4745	-15.3849	157.986	111.078	206.562	567.888	819.731	976.531	997.221	1230.37	1213.77	1392.4	1529.19	1699.32	1548.74	1490.88
4.8625	-3.39765	-65.4008	-24.5134	-82.9517	-45.5015	-72.7846	-11.8292	13.6388	-19.6474	153.655	116.434	211.369	568.074	817.01	982.669	1005.87	1250.18	1215.18	1409.4	1531.74	1708.71	1558.99	1499.82
4.8875	-5.79088	-57.2162	-16.1945	-72.8039	-37.9282	-64.6732	-10.4923	14.3664	-16.9981	152.106	122.256	223.314	570.054	816.513	986.165	1009.62	1257.61	1211.56	1410.6	1530.43	1711.06	1563.56	1496.94
4.9125	0.29742	-43.7979	-5.8956	-61.3439	-23.9509	-52.6544	-6.52938	21.1691	-8.32639	153.006	135.265	234.307	572.37	814.359	984.54	1012.57	1257.57	1212.86	1410.31	1532.13	1710.3	1566.27	1491.34
4.9375	9.00686	-27.2524	6.01558	-44.9018	-9.04379	-36.2128	0.65481	32.695	3.77738	159.152	151.236	237.418	570.943	818.812	979.281	1019.72	1264.2	1221.65	1409.55	1530.87	1710.71	1568.88	1485.12
4.9625	17.6971	-19.9131	10.195	-31.9742	2.4118	-27.2378	9.43651	43.9276	15.2483	164.681	160.33	246.218	575.661	825.902	975.735	1021.42	1268.18	1233.11	1402.88	1529.62	1709.28	1568.32	1475.85
4.9875	28.099	-12.2636	14.6478	-22.4724	8.78206	-22.8255	14.882	50.8422	29.3113	172.559	166.842	259.519	576.837	834.373	970.112	1023.81	1272.8	1242.92	1399.91	1534.55	1710.91	1572.56	1470.83
5.0125	31.4123	-8.21	15.9572	-18.8957	8.78857	-23.5273	16.5136	50.4431	40.135	169.338	166.924	266.212	575.085	838.516	963.816	1030.11	1282.14	1254.31	1399.9	1543.57	1713.25	1586.44	1472.76
5.0375	36.6819	-5.39792	8.4075	-19.9612	0.98291	-27.6132	14.7345	51.6478	48.9868	167.337	163.993	271.561	575.375	846.572	962.751	1039.38	1286.05	1265.38	1393.65	1549.92	1712.08	1595.15	1474.12
5.0625	37.8715	-1.93382	2.28042	-18.6407	-10.9425	-36.5525	14.4585	49.1861	52.43	166.567	163.608	281.079	578.789	852.101	957.876	1039.37	1278.69	1267.84	1385.54	1556.43	1710.77	1604.4	1478.36
5.0875	35.3996	8.54891	-0.55544	-12.6272	-13.7028	-35.7169	11.7728	53.2446	56.3811	166.776	162.301	289.594	577.096	861.43	957.908	1041	1270.85	1267.41	1376.21	1565.18	1703.84	1613.63	1478.54
5.1125	30.6824	12.6304	-8.14825	-8.6261	-15.1417	-38.9206	5.3315	57.2572	57.5916	165.189	159.318	298.678	578.109	872.955	956.355	1038.08	1249.86	1262.13	1368.34	1574.67	1695.33	1620.79	1476.75
5.1375	25.4229	2.89609	-8.32021	-3.00526	-15.6624	-39.1984	7.08917	58.093	58.2462	158.232	155.541	298.139	577.659	890.902	957.207	1038.96	1228.38	1254.55	1357.86	1570.26	1683.71	1619.11	1463.24
5.1625	22.6959	-3.51837	-2.11524	0.85827	-8.66849	-37.685	10.5773	59.2915	61.9389	159.544	154.283	297.742	582.527	897.961	949.253	1036.45	1207.91	1246.04	1348.65	1568.49	1669.79	1617.79	1452.17
5.1875	23.662	1.69811	8.82328	3.28705	2.51625	-32.2769	18.0106	59.3616	67.7761	164.796	160.199	294.231	589.468	908.155	945.4	1031.22	1183.62	1237.09	1339.39	1563.84	1653.49	1611.81	1444.25
5.2125	24.856	10.8885	17.3247	2.87988	16.2436	-25.8644	18.7212	61.6748	69.3767	173.433	170.307	291.616	603.412	921.84	945.733	1035.54	1169.46	1229.33	1338.64	1554.23	1632.97	1606.02	1437.22
5.2375	18.626	17.1135	25.0875	2.87977	30.4284	-22.0316	14.9842	56.8613	63.7718	172.887	175.545	283.76	613.361	935.08	947.192	1043.89	1162.41	1220.06	1344.99	1551.93	1620.09	1607.02	1436.28
5.2625	9.03271	17.1515	26.6479	-3.52744	42.5673	-18.8078	9.92938	52.1986	52.0998	163.576	177.308	274.915	613.851	941.718	955.075	1054.72	1160.13	1215.78	1351.5	1543.8	1597.14	1601.69	1433.79
5.2875	-0.61364	18.8994	24.0457	-12.3727	52.9177	-10.4329	8.74027	53.9909	38.2482	151.252	177.142	267.388	618.768	935.05	953.949	1054.07	1147.93	1203.27	1349.98	1529.37	1575.23	1590.16	1426.37
5.3125	0.02304	31.8606	27.6615	-10.7341	69.3721	1.98912	15.7704	64.8069	38.4672	140.753	178.386	261.853	615.884	922.707	943.252	1042.43	1132.69	1186.76	1344.52	1507.37	1545.27	1574.61	1412.35
5.3375	3.55137	42.527	32.5075	-8.54511	83.5185	14.7381	17.9477	78.2013	37.7487	134.766	174.732	262.483	610.693	912.311	936.9	1034.92	1122.32	1169.68	1336.55	1476.86	1508.4	1551.2	1395.18
5.3625	-4.08771	42.383	27.2869	-19.3574	81.9243	20.3558	8.01997	85.9016	30.7566	124.148	165.753	252.743	604.522	900.051	934.914	1028.93	1110.96	1156.02	1324.6	1447.2	1474.58	1528.38	1379.51
5.3875	-7.59796	43.414	19.8151	-26.4498	80.7558	21.0428	4.73023	93.0315	25.8302	114.044	156.409	238.911	595.739	885.147	934.451	1020.33	1104.43	1143.03	1306.95	1415.03	1448.48	1505.69	1363.68
5.4125	-7.75161	54.4573	19.8519	-26.8232	92.0139	27.4971	10.4222	99.7823	28.8816	108.989	148.803	234.68	585.846	867.899	928.825	1005.5	1099.29	1135.51	1284.08	1387.51	1429.89	1482.65	1346.1
5.4375	-10.2302	65.8733	21.2643	-25.9404	103.136	33.2079	16.3755	106.698	35.1216	107.83	141.651	234.116	582.406	852.775	919.92	991.545	1094.42	1129.8	1257.19	1356.77	1412.42	1458.41	1327.02
5.4625	-13.6757	70.4098	23.5255	-28.5175	102.357	35.4212	18.3903	119.645	40.4367	106.517	133.905	229.823	579.229	840.221	909.109	979.024	1088.99	1124.65	1227.38	1324.44	1395.59	1427.32	1299.21
5.4875	-19.1809	69.2305	22.343	-34.8212	94.4465	28.1277	15.4357	126.865	47.8241	105.061	127.45	220.415	573.541	822.651	898.02	964.575	1085.73	1125.48	1204.21	1297.85	1382.86	1394.24	1270.67
5.5125	-20.075	68.4347	17.0292	-38.2625	83.2699	25.2102	13.1878	126.463	55.2056	104.698	119.559	208.189	561.865	801.383	887.733	943.636	1079.12	1118.43	1171.54	1268.63	1370.88	1364.75	1240.81
5.5375	-22.5101	63.5001	10.9989	-41.666	67.0268	20.6308	14.6225	124.371	60.1544	102.084	114.21	198.144	549.351	781.252	873.153	923.37	1069.49	1107.33	1136.84	1244.74	1358.98	1336	1209.3
5.5625	-23.9563	54.2893	3.42308	-46.3955	48.3401	14.0953	14.0337	121.026	65.2254	104.389	115.221	187.907	537.389	768.302	863.76	910.232	1061.01	1095.6	1111.52	1223.51	1344.66	1311.5	1180.05
5.5875	-26.3924	41.2413	-6.39995	-48.7001	27.7215	5.0871	7.17891	106.254	67.728	100.632	113.24	174.193	520.999	750.021	852.364	901.297	1056.04	1083.88	1096.62	1203.2	1328.08	1294.98	1158.89
5.6125	-30.4891	33.9207	-12.3955	-49.5725	5.06548	-6.36763	-3.89147	91.2645	69.9629	92.6361	113.447	161.84	502.28	726.349	837.02	887.647	1042.29	1067.53	1079.82	1185.87	1309.57	1276.35	1137.36
5.6375	-38.2538	23.5325	-21.5394	-52.828	-22.504	-20.2271	-17.1369	70.7267	69.5871	80.8261	115.784	150.112	490.918	708.732	818.564	867.354	1020.99	1045.8	1057.3	1172.79	1290.71	1253.21	1111.3
5.6625	-36.5754	23.348	-22.5872	-49.4824	-38.2963	-23.2693	-22.7892	55.7401	74.4245	74.9499	126.588	140.179	478.627	695.118	798.847	853.051	1005	1028.55	1041.64	1163.99	1270	1229.07	1092.04
5.6875	-34.4937	24.3817	-19.4577	-43.1945	-46.1208	-19.4229	-23.6455	44.2487	77.7926	74.606	138.866	137.341	477.131	689.916	779.072	844.587	988.887	1012.86	1023.81	1150.59	1243.72	1203.75	1072.27
5.7125	-28.2612	21.7756	-15.3742	-42.8143	-45.9335	-14.9466	-20.2967	34.6826	77.8893	73.2037	150.541	141.354	484.264	683.143	760.824	834.258	969.69	991.886	995.663	1130.92	1209.23	1171.32	1044.52
5.7375	-20.2553	23.0604	-8.53454	-41.2253	-42.5107	-11.2852	-14.6886	26.321	81.3271	69.2897	160.458	142.575	481.949	669.213	736.259	822.54	948.992	969.355	974.479	1121.06	1180.23	1144.25	1024.3
5.7625	-17.1745	19.4966	-11.8391	-47.3002	-42.3742	-12.616	-12.8513	16.5297	78.3688	55.0329	159.177	133.593	476.71	649.434	708.802	812.192	931.404	949.802	959.289	1110.27	1152.38	1119.09	1007.53
5.7875	-19.1947	15.276	-20.727	-60.8502	-50.1786	-18.7642	-17.7816	10.0077	71.7437	41.1353	149.928	121.467	469.916	630.29	684.436	800.984	909.558	930.543	948.111	1094.42	1122.7	1088.53	989.518
5.8125	-25.4169	17.5735	-28.6611	-68.4729	-59.3977	-26.6252	-23.6699	4.02628	63.6024	28.9991	140.621	113.257	464.825	605.55	661.912	785.726	884.851	907.539	939.894	1081.42	1094.73	1062.84	970.951
5.8375	-35.2966	23.0045	-39.8583	-73.2302	-67.7067	-33.659	-30.2882	2.49445	52.6761	14.8579	128.295	104.216	459.22	583.547	644.861	773.211	858.898	886.469	926.048	1068.84	1067.25	1034.83	949.613
5.8625	-45.1044	19.441	-48.8814	-76.4509	-70.6632	-43.7383	-37.1805	2.40313	42.2428	2.02248	110.578	95.8275	450.141	567.976	632.342	764.145	834.851	867.169	912.983	1058.98	1045.82	1013.8	932.185
5.8875	-52.4154	8.8353	-52.7382	-72.6172	-79.4514	-49.6517	-36.7894	2.19301	33.278	-9.0504	94.9175	87.9194	446.414	561.304	625.981	756.728	820.147	851.576	901.716	1047.14	1031.01	995.717	911.64
5.9125	-56.6509	8.45386	-53.0796	-68.2598	-88.7644	-52.976	-33.6703	8.1175	31.8165	-8.76415	81.9517	82.7602	443.444	548.869	615.294	744.246	802.84	835.836	890.388	1038.6	1019.22	974.497	891.168
5.9375	-60.2237	16.0549	-46.3713	-61.964	-93.2352	-55.5551	-27.8618	17.4351	33.154	-0.83673	72.252	73.8327	437.842	542.816	606.767	734.813	781.946	828.587	879.801	1028.84	1012.15	952.099	871.646
5.9625	-61.6215	25.3187	-43.5426	-64.0387	-94.505	-55.6671	-20.5183	25.0401	31.8704	11.6169	66.5377	65.2497	434.736	537.342	601.983	730.845	766.799	822.186	878.044	1014.23	1006.28	935.718	857.801
5.9875	-63.8136	28.1099	-36.2452	-65.71	-92.7228	-53.2814	-15.1924	26.6137	27.3061	18.18	58.7749	53.6535	432.351	538.737	601.611	727.723	755.425	813.69	877.755	1000.59	1008.6	928.613	849.65
6.0125	-60.6459	30.4443	-31.0781	-62.9342	-88.3568	-49.8813	-3.63878	31.4226	28.015	29.0791	59.5106	55.7	432.06	532.746	604.249	724.667	745.848	817.444	878.048	987.788	1014.52	924.793	841.253
6.0375	-54.8384	38.485	-22.5243	-53.6976	-71.6102	-39.7104	11.4199	42.8428	34.2373	40.42	65.7497	66.6732	433.829	523.534	608.441	716.7	732.54	818.781	879.726	980.079	1024.92	925.187	840.078
6.0625	-50.4328	40.6967	-17.8123	-46.7938	-56.9163	-32.6027	21.5378	48.6488	38.2489	47.9748	69.8758	81.6979	434.02	526.402	615.683	714.05	725.01	826.531	884.038	974.067	1021.28	925.415	834.699
6.0875	-43.4436	35.7286	-16.6599	-37.4374	-49.7989	-25.1116	22.2675	53.576	36.3047	56.7621	75.9722	96.2299	432.322	533.572	628.439	716.133	720.826	832.587	888.867	968.457	1013.66	923.872	834.727
6.1125	-30.4679	27.0485	-16.1152	-25.302	-38.1303	-11.5671	22.0514	57.2797	36.1846	67.3553	93.3364	107.342	427.946	534.789	640.916	724.26	720.026	838.81	893.773	967.407	1010.89	934.748	843.4
6.1375	-19.7771	20.0859	-19.9675	-20.7654	-28.55	-8.59985	22.2414	53.1355	33.233	67.461	100.697	118.829	425.014	535.105	650.678	729.391	718.922	839.973	893.344	964.372	1010.64	949.149	859.266
6.1625	-12.6803	17.9107	-20.15	-19.9093	-12.7948	-2.11801	22.3563	45.221	31.9086	62.6952	106.591	135.695	425.215	537.576	654.66	731.179	724.19	840.83	889.895	963.246	1003.32	965.723	881.612
6.1875	-6.37025	16.9598	-14.0641	-13.0466	5.79722	5.23186	20.4554	39.6037	34.736	65.3043	119.237	156.338	431.113	545.034	654.216	733.178	734.288	839.018	883.621	959.272	997.288	981.482	901.989
6.2125	3.76391	13.4796	-7.75268	-5.4675	17.8158	13.0144	13.0017	36.1121	35.0151	68.0991	127.056	171.983	436.31	556.785	649.123	734.829	739.311	833.931	874.955	954.155	987.796	990.12	909.837
6.2375	16.4184	13.4768	0.97929	6.76039	33.2992	29.6064	10.8969	33.529	39.3957	73.9436	138.088	184.585	436.785	562.126	648.42	734.834	747.861	836.045	869.134	951.51	982.699	994.246	921.433
6.2625	28.6863	16.8735	11.4174	22.3932	45.0942	42.699	15.6142	33.9858	47.9546	81.6035	150.269	198.139	441.159	568.906	650.599	737.677	752.601	833.189	860.313	947.222	977.713	998.612	930.503
6.2875	37.3549	18.12	26.7695	35.7848	57.5617	53.4218	23.8189	41.4667	55.0549	88.8567	165.055	212.144	447.696	576.831	650.873	742.632	754.597	830.586	851.678	942.019	969.76	998.47	934.706
6.3125	45.2199	16.3946	43.9089	50.0251	69.6158	64.6565	31.8903	56.2614	65.7362	103.066	180.797	229.792	449.839	586.444	654.22	748.094	759.868	831.748	850.582	939.252	967.227	999.642	938.143
6.3375	46.4111	9.91938	55.3549	58.3466	70.8103	69.3348	32.1264	63.699	70.9692	108.145	187.467	238.293	451.188	591.593	657.923	755.118	769.965	832.21	852.478	943.983	969.751	1009.69	939.728
6.3625	42.5085	2.67303	60.4074	64.0044	66.0549	66.8263	24.7066	66.6087	70.4315	108.699	188.844	237.489	447.668	592.623	660.147	759.801	773.903	837.259	857.566	950.516	973.891	1017.27	936.573
6.3875	30.2647	-7.34125	61.5825	63.4293	53.1461	55.7454	16.4048	66.7917	65.4239	103.579	185.753	232.887	445.308	594.286	659.062	759.451	772.188	842.835	862.432	956.15	984.331	1022.92	929.053
6.4125	14.4144	-12.5273	63.6166	59.9304	41.834	42.261	12.4315	70.9509	60.8217	102.792	175.466	224.337	435.325	591.749	650.492	757.6	772.649	847.68	861.386	958.258	988.176	1026.63	919.481
6.4375	-2.49437	-21.7172	66.4765	51.2435	29.4325	27.8597	10.085	73.2155	55.8653	102.063	164.444	217.747	430.601	589.696	646.352	750.558	768.877	842.652	856.188	952.075	987.444	1033.19	903.511
6.4625	-19.2104	-33.1402	72.7982	32.9432	18.7338	10.2488	5.82927	72.8779	47.9	100.82	152.646	205.47	424.204	584.519	638.231	738.12	759.851	829.521	845.492	938.548	982.093	1024.31	881.372
6.4875	-34.1026	-39.8258	76.637	17.8883	7.56435	-2.79472	2.32146	72.2511	51.2022	95.1174	138.553	190.93	403.008	570.283	624.173	720.482	747.63	820.411	842.753	931.1	977.246	1012.48	864.716
6.5125	-51.1813	-51.2053	66.1777	-4.91834	-4.35468	-18.2849	-4.43766	67.8478	52.9218	81.5376	123.862	170.215	382.505	551.972	612.556	702.078	731.878	808.218	846.084	918.136	966.842	998.822	848.527
6.5375	-75.667	-63.9058	50.8312	-31.7698	-17.8591	-33.8057	-17.4012	57.367	50.7544	65.6774	109.263	146.078	361.147	532.805	601.993	686.464	715.446	795.662	847.235	898.209	953.052	981.519	831.373
6.5625	-94.264	-73.6115	35.5755	-52.9863	-23.8923	-40.8256	-27.5367	44.4599	49.5982	51.4695	101.061	129.979	344.614	509.564	587.869	670.444	695.466	784.808	847.391	885.583	942.558	964.899	815.896
6.5875	-107.499	-83.9383	24.9161	-70.9574	-22.0709	-43.1199	-30.301	30.322	48.4061	37.461	99.2816	117.213	334.727	487.361	573.99	659.317	675.773	775.122	843.393	869.301	928.725	951.475	801.623
6.6125	-116.576	-93.168	16.1381	-89.6673	-18.1376	-43.0705	-35.4454	16.9315	47.3821	26.0071	94.9741	106.837	328.116	471.579	567.269	656.613	662.623	770.18	837.645	859.873	911.119	949.716	796.12
6.6375	-124.395	-103.117	3.11952	-102.916	-17.5974	-38.9323	-39.2538	1.34148	44.7052	11.7433	88.7127	104.346	325.062	461.344	561.647	658.643	656.091	763.348	828.826	851.993	897.04	941.321	796.604
6.6625	-124.938	-105.719	-7.44676	-109.799	-14.2222	-31.7274	-44.1727	-7.36648	42.6251	0.87545	88.0016	99.2772	318.223	445.377	549.269	654.726	651.831	756.819	821.39	851.053	889.605	937.496	801.922
6.6875	-119.338	-96.6798	-12.6894	-107.432	-1.66783	-16.6443	-41.0623	-6.63843	44.5188	-6.11338	93.6505	90.7201	316.679	439.059	544.114	654.941	648.989	755.939	815.911	852.489	882.649	936.046	811.089
6.7125	-109.697	-81.8165	-22.0835	-104.365	9.6698	4.31013	-36.9399	-7.89639	47.2473	-4.21904	104.754	90.8746	324.841	442.686	545.735	660.044	648.899	753.466	813.968	855.809	872.958	934.26	822.651
6.7375	-93.6926	-61.0195	-21.9115	-89.2736	23.1909	31.2587	-30.6294	-2.62239	56.3795	6.55742	120.209	96.2716	340.827	455.755	551.892	669.451	655.358	754.885	809.492	861.147	873.797	936.304	838.894
6.7625	-74.9748	-39.1853	-19.2882	-69.335	33.9018	51.2695	-18.679	5.86649	73.3523	19.5484	141.339	115.45	360.669	463.647	560.27	679.548	664.79	763.877	804.773	872.226	876.795	941.617	854.302
6.7875	-59.1712	-21.4225	-11.366	-54.7941	51.2591	64.7518	-5.38512	18.2041	85.7122	26.9942	158.837	130.665	380.372	476.527	577.34	692.957	677.189	769.176	806.932	892.609	885.862	947.271	875.19
6.8125	-45.7626	-11.5988	-1.05238	-42.5078	60.3055	70.5265	8.68191	29.7042	90.4368	33.1747	168.383	146.159	401.368	489.098	593.95	709.958	694.615	777.5	810.937	917.641	899.625	949.645	893.915
6.8375	-30.426	-6.0025	6.74747	-26.3816	65.444	77.3388	23.5547	44.7377	91.1894	39.5256	177.529	157.236	417.892	499.271	598.354	718.103	700.053	776.112	811.069	933.737	925.155	947.777	905.856
6.8625	-17.4975	-1.96669	12.2898	-13.6845	66.4517	81.6032	34.5017	57.2629	92.5494	46.0614	180.787	165.456	427.747	503.602	594.89	726.335	705.182	778.153	812.916	945.977	951.996	949.952	910.916
6.8875	-14.1474	-3.57463	11.9283	-17.5719	58.0294	73.8218	37.4873	58.5551	87.7703	35.6893	165.401	163.657	434.691	509.247	593.314	731.818	702.373	776.379	814.594	960.106	977.336	953.255	919.803
6.9125	-14.8916	-8.68158	12.7589	-31.3465	48.9528	60.3808	37.7597	57.4119	81.8643	21.9521	147.209	161.433	441.338	514.412	587.968	734.008	702.093	770.792	816.624	966.292	992.317	959.642	918.487
6.9375	-11.7807	-14.3368	16.6128	-41.4865	39.3858	45.3043	37.355	54.1484	76.4231	13.695	127.827	157.894	446.358	522.311	574.955	728.785	701.529	763.49	815.739	968.827	1002.01	964.111	909.286
6.9625	-5.3407	-21.3428	23.1525	-51.7559	25.551	29.4447	32.5093	49.1513	60.4642	5.50116	102.429	148.863	448.726	522.124	558.004	720.488	701.286	755.453	818.54	969.906	1009.45	967.863	895.248
6.9875	-4.36579	-31.6331	27.6142	-59.3367	8.32598	8.21709	23.5565	35.348	45.961	-3.01752	75.0709	141.439	439.829	518.853	547.354	709.54	699.105	752.327	824.183	971.187	1017.58	969.287	881.888
7.0125	-9.01627	-45.2906	25.1976	-73.1452	-11.7321	-22.9727	11.4972	19.7272	32.0801	-11.8115	45.6562	132.519	430.414	520.678	534.867	698.848	693.258	745.95	824.42	966.118	1014.85	962.973	864.415
7.0375	-12.4117	-57.41	26.05	-86.7698	-27.3271	-48.0248	2.62241	8.22885	24.5373	-19.5611	22.5817	121.72	415.377	517.959	518.097	688.188	684.694	731.11	819.026	951.565	1004.98	951.64	849.61
7.0625	-11.6336	-66.2305	27.8743	-96.0279	-42.5252	-63.58	-4.97715	-1.78907	17.8112	-21.9266	7.61009	114.175	402.557	513.365	499.589	678.291	673.326	719.25	809.233	938.924	996.139	934.497	834.951
7.0875	-9.00228	-75.523	23.3613	-101.92	-52.1021	-74.1242	-14.0731	-12.3621	14.1924	-22.6288	-2.19584	114.278	395.444	506.644	489.372	667.806	666.822	711.146	800.546	929.77	985.999	918.755	821.87
7.1125	-8.98549	-73.9943	17.7848	-99.0268	-54.9065	-80.1504	-19.0699	-24.2542	9.433	-21.7629	-4.68647	113.378	385.754	500.893	481.811	658.466	661.921	714.695	794.201	922.757	975.997	903.452	816.103
7.1375	-16.649	-72.6697	11.0185	-95.1074	-67.5064	-93.1143	-24.682	-27.3317	1.00298	-20.8599	-5.0582	114.73	373.329	493.07	476.784	649.987	653.876	719.352	783.241	913.682	963.811	889.638	806.433
7.1625	-30.5533	-64.5371	3.33882	-85.6541	-76.1029	-104.157	-25.9055	-24.6353	-4.55051	-16.4125	-9.26181	113.951	358.922	488.354	478.067	645.371	644.773	720.902	767.659	896.714	943.723	879.688	796.302
7.1875	-45.4956	-62.5634	-6.15163	-77.9795	-87.5749	-114.569	-31.3989	-21.9108	-12.0155	-10.4664	-9.13782	118.647	348.88	482.548	487.598	638.115	637.636	719.639	752.646	877.668	923.967	873.523	789.848
7.2125	-59.3842	-61.3954	-16.055	-70.4644	-95.9172	-127.344	-36.2093	-22.6443	-21.4456	-4.00165	-7.92672	118.715	337.76	468.715	494.133	623.382	629.345	716.197	734.606	859.352	900.807	858.907	783.002
7.2375	-69.5054	-57.3132	-27.5931	-57.1401	-101.196	-134.405	-44.083	-22.4613	-22.9533	3.28665	0.33467	118.287	318.331	445.038	510.851	607.389	630.153	715.019	723.289	847.165	879.138	843.811	778.742
7.2625	-75.5209	-49.3385	-43.2087	-46.0939	-107.007	-143.481	-53.3715	-23.8864	-18.3564	9.40321	20.0272	118.427	307.122	423.196	537.257	595.773	632.524	711.545	719.494	836.447	862.277	830.7	776.407
7.2875	-84.6761	-45.7931	-58.4556	-36.0727	-113.9	-145.464	-58.292	-24.2637	-14.4371	14.2943	39.9692	116.585	304.948	406.967	563.912	591.252	645.839	718.064	717.802	830.808	856.471	824.518	783.653
7.3125	-84.3269	-40.5467	-63.0847	-23.8402	-110.218	-131.618	-51.1235	-24.1551	-10.4259	21.7677	67.2004	118.769	310.355	397.55	592.488	589.877	665.182	727.04	725.706	833.878	856.092	824.109	794.219
7.3375	-78.995	-33.84	-62.6566	-12.7218	-99.3049	-108.328	-32.1598	-17.7147	-0.96462	32.2448	93.6896	129.791	324.153	392.149	619.266	590.243	680.422	733.195	737.727	834.776	856.159	827.98	806.602
7.3625	-65.4526	-22.6333	-60.8414	-7.79373	-84.5015	-90.6099	-12.6537	-6.43694	12.0805	39.8509	109.011	141.062	335.504	389.95	648.407	599.554	692.693	736.014	745.065	834.547	852.438	830.694	815.66
7.3875	-50.9354	-11.4209	-61.1212	-7.69285	-63.083	-89.449	3.42946	-1.43215	18.1735	41.8173	111.75	149.149	348.154	390.021	663.668	608.412	705.509	738.06	755.258	840.575	860.07	838.442	826.816
7.4125	-24.2844	6.3379	-54.1212	1.61299	-41.2527	-75.1383	17.8343	13.7956	29.3181	49.1289	122.237	154.138	362.183	389.683	672.059	614.928	720.165	741.07	769.07	848.719	872.413	853.268	834.76
7.4375	0.05579	21.8899	-48.5792	8.66905	-20.7732	-48.201	33.9959	30.945	42.5344	55.2694	130.19	156.641	381.491	396.422	681.234	617.674	730.056	743.621	785.546	851.845	885.098	859.047	834.803
7.4625	20.7644	39.7158	-41.4846	14.857	-2.11181	-15.4456	39.9763	37.9168	60.109	64.7755	133.039	165.645	391.576	407.484	688.828	625.031	743.85	755.663	800.954	856.067	895.13	869.057	842.724
7.4875	37.2428	54.6548	-35.4079	18.9799	9.32296	19.0038	43.9213	45.1648	79.3784	76.4646	133.08	174.913	401.333	419.057	693.332	631.653	754.587	763.353	810.031	856.872	904.895	886.96	855.407
7.5125	47.49	55.3798	-32.7837	15.2484	17.122	42.1527	42.5005	47.408	95.9666	91.9621	136.728	181.342	410.838	426.002	698.88	640.03	764.696	777.078	815.066	861.014	911.172	909.633	869.928
7.5375	60.2212	54.0744	-28.6155	6.34629	27.7578	61.6351	39.2625	49.8212	103.481	100.497	138.963	176.125	419.754	441.45	708.152	653.393	778.672	798.69	823.762	874.846	923.374	929.525	893.566
7.5625	78.759	58.4721	-20.9908	4.13701	38.6236	83.2167	31.7522	59.5498	113.713	111.698	141.536	182.52	426.395	457.241	715.123	661.332	787.918	822.046	828.565	890.172	941.555	942.886	918.82
7.5875	94.4489	64.5591	-17.1409	5.68355	51.4697	106.495	23.7621	69.0701	120.171	124.636	145.493	189.964	428.611	479.351	714.077	661.116	785.845	837.286	825.191	892.02	957.292	943.019	934.816
7.6125	99.1236	68.821	-13.5633	7.13337	53.2717	126.071	11.6076	77.396	128.396	133.86	146.74	195.025	424.042	501.827	710.352	654.519	783.338	849.825	820.493	890.253	965.382	938.247	944.879
7.6375	92.7996	65.879	-15.827	3.51673	48.1971	142.432	-4.44193	79.3887	133.369	139.229	143.156	193.577	411.943	519.366	709.032	647.541	773.255	861.558	812.994	887.68	971.28	937.905	955.183
7.6625	83.0644	61.1226	-19.4274	0.81624	40.7503	154.179	-19.9837	79.9813	135.839	143.22	139.109	191.556	397.812	536.778	706.76	639.806	762.071	869.016	805.097	885.176	974.594	936.533	960.592
7.6875	70.9399	54.8924	-23.9823	-0.49369	31.7876	160.601	-33.7115	79.4544	135.596	146.003	135.101	189.378	382.849	553.893	703.596	632.197	751.096	871.444	797.7	883.572	975.347	934.673	960.425
7.7125	57.4538	47.5294	-29.0682	-0.0979	22.1365	161.165	-44.454	78.1408	132.489	147.75	131.62	187.392	368.245	570.508	699.611	625.572	741.588	868.384	791.643	883.623	973.682	932.859	954.307
7.7375	43.5654	39.3506	-34.2426	2.10619	12.5285	155.554	-51.2567	76.4109	126.431	148.614	129.124	185.836	355.117	586.373	694.893	620.704	734.675	859.745	787.65	885.946	969.856	931.591	942.23
7.7625	30.0908	30.6237	-39.0663	5.9552	3.53277	143.716	-53.464	74.6581	117.406	148.7	128.016	184.796	344.433	601.166	689.564	618.232	731.267	845.888	786.285	890.948	964.239	931.299	924.629
7.7875	17.6284	21.542	-43.1247	10.9665	-4.51144	125.91	-50.801	73.2842	105.483	148.048	128.624	184.165	336.943	614.475	683.791	618.603	731.984	827.692	787.893	898.772	957.31	932.314	902.441
7.8125	6.48454	12.1994	-46.0501	16.2846	-11.5614	102.74	-43.4558	72.6851	90.8172	146.603	131.175	183.598	333.106	625.782	677.794	622.02	737.069	806.639	792.552	909.224	949.657	934.839	877.183
7.8375	-3.40159	2.56559	-47.5435	20.6284	-17.9381	75.2107	-32.1617	73.2362	73.6636	144.196	135.78	182.475	333.02	634.44	671.86	628.385	746.311	784.884	800.02	921.713	941.974	938.916	851.015
7.8625	-12.5321	-7.53931	-47.3967	22.237	-24.3928	44.7626	-18.2785	75.278	54.383	140.514	142.405	179.854	336.349	639.653	666.356	637.246	758.963	765.333	809.682	935.189	935.057	944.393	826.808
7.8875	-21.925	-18.4696	-45.5142	18.8171	-32.1748	13.3204	-3.87548	79.1012	33.4509	135.083	150.854	174.433	342.257	640.459	661.74	647.74	773.662	751.72	820.499	948.072	929.804	950.898	808.215
7.9125	-33.1892	-30.779	-41.935	7.48919	-43.0975	-16.6648	8.18723	84.9327	11.4656	127.239	160.743	164.506	349.33	635.712	658.57	658.542	788.348	748.683	830.956	958.194	927.212	957.804	799.74
7.9375	-48.5985	-45.2458	-36.8547	-15.2657	-59.606	-42.1709	14.1764	92.9209	-10.8434	116.105	171.483	147.922	355.509	624.059	657.52	667.809	800.186	761.838	839.008	962.731	928.372	964.2	806.804
7.9625	-71.1667	-62.898	-30.6473	-53.6592	-84.8438	-59.5618	9.40361	103.121	-32.6071	100.57	182.252	122.041	358.017	603.921	659.389	673.124	805.478	797.857	842.031	958.142	934.473	968.86	835.814
7.9875	-104.722	-85.0379	-23.8874	-112.649	-122.72	-64.5427	-11.8567	115.481	-52.8086	79.26	191.981	83.6964	353.289	573.477	665.112	671.443	799.593	864.545	836.768	940.102	946.791	970.209	894.232

## Sheet: d
Time	sΔI0	sΔI0_error		sΔI1	sΔI1_error
-10	-1.47951	3.20357		1.73779	0.82826
-5	2.88904	2.91081		-24.6986	0.88212
-4	1.76443	2.95044		-7.67778	1.03045
-3	-4.44621	3.57556		-17.9039	0.75737
-2	3.12307	2.79916		-1.38179	0.66434
-1	-1.9006	2.5608		9.11535	0.69056
0	-3.97624	3.43805		18.0771	1.30718
1	-1.5	3.601		64.5029	2.24557
2	-1.45747	3.73193		53.1386	1.35993
3	-5.36243	3.48901		117.205	0.97808
4	3.91265	4.34491		160.604	1.23187
5	3.87513	7.90776		251.104	2.24951
10	36.7968	19.006		639.593	8.8151
15	54.0737	28.3086		904.825	13.1913
20	66.1296	31.8731		1060.62	15.3792
