# Supplementary material for: Capturing the generation and structural transformations of molecular ions
Source: Nature. 2024 Jan 10;625(7996):710–4. doi: 10.1038/s41586-023-06909-5 (PMC10808067; doi:10.1038/s41586-023-06909-5)
Supplement: Supplementary file 3 — Source Data Fig. 3 [file 41586_2023_6909_MOESM3_ESM.xlsx]

## Sheet: b
Time	Species A+ population	error	Species B+ population	error		sΔI1	sΔI1_error		Time	Species A+ kinetics	Species B+ kinetics
-10	9.72749e-06	0.19567	9.72749e-06	1.0574		1.73779	3.20357		-10	0	0
-5	1.20874e-06	2.88856	6.15951e-07	0.84949		-24.6986	2.91081		-9.95	0	0
-4	9.86306e-07	0.2397	0.01785	1.02604		-7.67778	2.95044		-9.9	0	0
-3	9.72749e-06	0.10659	2.23286e-07	0.407405		-17.9039	3.57556		-9.85	0	0
-2	0.04811	0.267495	9.72749e-06	0.1394		-1.38179	2.79916		-9.8	0	0
-1	0.00688384	0.30294	0.000164545	1.77046		9.11535	2.5608		-9.75	0	0
0	9.72749e-06	0.072505	9.72749e-06	0.27115		18.0771	3.43805		-9.7	0	0
1	9.72749e-06	0.019805	8.15678e-07	0.506005		64.5029	3.601		-9.65	0	0
2	9.72749e-06	0.0357	9.72749e-06	0.182665		53.1386	3.73193		-9.6	0	0
3	2.13154e-07	0.34493	0.00529955	0.396015		117.205	3.48901		-9.55	0	0
4	0.18717	0.3315	0.032725	0.47209		160.604	4.34491		-9.5	0	0
5	0.676345	0.32776	0.153935	0.4692		251.104	7.90776		-9.45	0	0
10	2.79148	0.359125	0.310845	0.51238		639.593	19.006		-9.4	0	0
15	4.15089	0.307275	0.5202	0.43945		904.825	28.3086		-9.35	0	0
20	5.08827	0.310675	0.470305	0.44489		1060.62	31.8731		-9.3	0	0
25	5.49585	0.31535	0.92837	0.451265		1140.78	33.4234		-9.25	0	0
35	5.72526	0.351645	1.74964	0.50014		1250.18	35.3524		-9.2	0	0
40	5.55841	0.29988	2.25938	0.428995		1277.31	37.4888		-9.15	0	0
50	5.32057	0.326485	2.79421	0.466735		1415.1	39.4927		-9.1	0	0
60	4.94266	0.300305	3.27497	0.43112		1560.54	43.204		-9.05	0	0
100	2.91006	0.337025	5.59767	0.48331		1635.21	44.8909		-9	0	0
200	0.78574	0.302345	7.81703	0.433245		1579.79	41.1322		-8.95	0	0
300	0.135235	0.31382	8.49099	0.450075		1461.26	36.8822		-8.9	0	0
									-8.85	0	0
									-8.8	0	0
									-8.75	0	0
									-8.7	0	0
									-8.65	0	0
									-8.6	0	0
									-8.55	0	0
									-8.5	0	0
									-8.45	0	0
									-8.4	0	0
									-8.35	0	0
									-8.3	0	0
									-8.25	0	0
									-8.2	0	0
									-8.15	0	0
									-8.1	0	0
									-8.05	0	0
									-8	0	0
									-7.95	0	0
									-7.9	0	0
									-7.85	0	0
									-7.8	0	0
									-7.75	0	0
									-7.7	0	0
									-7.65	0	0
									-7.6	0	0
									-7.55	0	0
									-7.5	0	0
									-7.45	0	0
									-7.4	0	0
									-7.35	0	0
									-7.3	0	0
									-7.25	0	0
									-7.2	0	0
									-7.15	0	0
									-7.1	0	0
									-7.05	0	0
									-7	0	0
									-6.95	0	0
									-6.9	0	0
									-6.85	0	0
									-6.8	0	0
									-6.75	0	0
									-6.7	0	0
									-6.65	0	0
									-6.6	0	0
									-6.55	0	0
									-6.5	0	0
									-6.45	0	0
									-6.4	0	0
									-6.35	0	0
									-6.3	0	0
									-6.25	0	0
									-6.2	0	0
									-6.15	0	0
									-6.1	0	0
									-6.05	0	0
									-6	0	0
									-5.95	0	0
									-5.9	0	0
									-5.85	0	0
									-5.8	0	0
									-5.75	0	0
									-5.7	0	0
									-5.65	0	0
									-5.6	0	0
									-5.55	0	0
									-5.5	0	0
									-5.45	0	0
									-5.4	0	0
									-5.35	0	0
									-5.3	0	0
									-5.25	0	0
									-5.2	0	0
									-5.15	0	0
									-5.1	0	0
									-5.05	0	0
									-5	0	0
									-4.95	0	0
									-4.9	0	0
									-4.85	0	0
									-4.8	0	0
									-4.75	0	0
									-4.7	0	0
									-4.65	0	0
									-4.6	0	0
									-4.55	0	0
									-4.5	0	0
									-4.45	0	0
									-4.4	0	0
									-4.35	0	0
									-4.3	0	0
									-4.25	0	0
									-4.2	0	0
									-4.15	0	0
									-4.1	0	0
									-4.05	0	0
									-4	0	0
									-3.95	0	0
									-3.9	0	0
									-3.85	0	0
									-3.8	0	0
									-3.75	0	0
									-3.7	0	0
									-3.65	0	0
									-3.6	0	0
									-3.55	0	0
									-3.5	0	0
									-3.45	0	0
									-3.4	0	0
									-3.35	0	0
									-3.3	0	0
									-3.25	0	0
									-3.2	0	0
									-3.15	0	0
									-3.1	0	0
									-3.05	0	0
									-3	0	0
									-2.95	0	0
									-2.9	0	0
									-2.85	0	0
									-2.8	0	0
									-2.75	0	0
									-2.7	0	0
									-2.65	0	0
									-2.6	0	0
									-2.55	0	0
									-2.5	0	0
									-2.45	0	0
									-2.4	0	0
									-2.35	0	0
									-2.3	0	0
									-2.25	0	0
									-2.2	0	0
									-2.15	0	0
									-2.1	0	0
									-2.05	0	0
									-2	0	0
									-1.95	0	0
									-1.9	0	0
									-1.85	0	0
									-1.8	0	0
									-1.75	0	0
									-1.7	0	0
									-1.65	0	0
									-1.6	0	0
									-1.55	0	0
									-1.5	0	0
									-1.45	0	0
									-1.4	0	0
									-1.35	0	0
									-1.3	0	0
									-1.25	0	0
									-1.2	0	0
									-1.15	0	0
									-1.1	0	0
									-1.05	0	0
									-1	0	0
									-0.95	0	0
									-0.9	0	0
									-0.85	0	0
									-0.8	0	0
									-0.75	0	0
									-0.7	0	0
									-0.65	0	0
									-0.6	0	0
									-0.55	0	0
									-0.5	0	0
									-0.45	0	0
									-0.4	0	0
									-0.35	0	0
									-0.3	0	0
									-0.25	0	0
									-0.2	0	0
									-0.15	0	0
									-0.1	0	0
									-0.05	0	0
									0	0	0
									0.05	0	0
									0.1	0	0
									0.15	0	0
									0.2	0	0
									0.25	0	0
									0.3	0	0
									0.35	0	0
									0.4	0	0
									0.45	0	0
									0.5	0	0
									0.55	0	0
									0.6	0	0
									0.65	0	0
									0.7	0	0
									0.75	0	0
									0.8	0	0
									0.85	0	0
									0.9	0	0
									0.95	0	0
									1	0	0
									1.05	0	0
									1.1	0	0
									1.15	0	0
									1.2	0	0
									1.25	0	0
									1.3	0	0
									1.35	0	0
									1.4	0	0
									1.45	0	0
									1.5	0	0
									1.55	0	0
									1.6	0	0
									1.65	0	0
									1.7	0	0
									1.75	0	0
									1.8	0	0
									1.85	0	0
									1.9	0	0
									1.95	0	0
									2	0	0
									2.05	0	0
									2.1	0	0
									2.15	0	0
									2.2	0	0
									2.25	0	0
									2.3	0	0
									2.35	0	0
									2.4	0	0
									2.45	0	0
									2.5	0	0
									2.55	0	0
									2.6	0	0
									2.65	0	0
									2.7	0	0
									2.75	0	0
									2.8	0	0
									2.85	0	0
									2.9	0	0
									2.95	0	0
									3	0	0
									3.05	0	0
									3.1	0	0
									3.15	0	0
									3.2	0	0
									3.25	0	0
									3.3	0	0
									3.35	0	0
									3.4	0	0
									3.45	0	0
									3.5	0	0
									3.55	0	0
									3.6	0	0
									3.65	0.02856	9.29968e-06
									3.7	0.057035	3.71618e-05
									3.75	0.08534	8.35138e-05
									3.8	0.11356	0.000148288
									3.85	0.141695	0.000231418
									3.9	0.16966	0.000332818
									3.95	0.19754	0.000452401
									4	0.225335	0.000590096
									4.05	0.25296	0.000745838
									4.1	0.2805	0.000919556
									4.15	0.307955	0.00111117
									4.2	0.335325	0.00132062
									4.25	0.362525	0.00154782
									4.3	0.38964	0.00179272
									4.35	0.416585	0.00205522
									4.4	0.443445	0.00233528
									4.45	0.47022	0.0026328
									4.5	0.49691	0.00294772
									4.55	0.523515	0.00327998
									4.6	0.54995	0.0036295
									4.65	0.5763	0.00399621
									4.7	0.602565	0.00438004
									4.75	0.62866	0.00478092
									4.8	0.65467	0.00519878
									4.85	0.680595	0.00563356
									4.9	0.706435	0.00608518
									4.95	0.732105	0.00655358
									5	0.75769	0.00703868
									5.05	0.78319	0.00754043
									5.1	0.808605	0.00805875
									5.15	0.833935	0.008585
									5.2	0.859095	0.00918
									5.25	0.88417	0.00969
									5.3	0.90916	0.010285
									5.35	0.934065	0.01088
									5.4	0.9588	0.011475
									5.45	0.983535	0.012155
									5.5	1.0081	0.012835
									5.55	1.03258	0.01343
									5.6	1.05697	0.01411
									5.65	1.0812	0.014875
									5.7	1.10542	0.015555
									5.75	1.12948	0.016235
									5.8	1.15345	0.017
									5.85	1.17734	0.017765
									5.9	1.20113	0.01853
									5.95	1.22476	0.01938
									6	1.24839	0.020145
									6.05	1.27186	0.020995
									6.1	1.29523	0.021845
									6.15	1.31852	0.022695
									6.2	1.34172	0.023545
									6.25	1.36484	0.024395
									6.3	1.38788	0.02533
									6.35	1.41075	0.02618
									6.4	1.43361	0.027115
									6.45	1.45631	0.02805
									6.5	1.47891	0.02907
									6.55	1.50144	0.030005
									6.6	1.52388	0.031025
									6.65	1.54623	0.03196
									6.7	1.56851	0.03298
									6.75	1.59069	0.034
									6.8	1.61271	0.035105
									6.85	1.63472	0.036125
									6.9	1.65657	0.03723
									6.95	1.67841	0.03825
									7	1.70008	0.039355
									7.05	1.72168	0.04046
									7.1	1.74327	0.04165
									7.15	1.76468	0.042755
									7.2	1.78602	0.043945
									7.25	1.80727	0.045135
									7.3	1.82844	0.04624
									7.35	1.84952	0.047515
									7.4	1.87051	0.048705
									7.45	1.89134	0.049895
									7.5	1.91216	0.05117
									7.55	1.9329	0.052445
									7.6	1.95356	0.053635
									7.65	1.97413	0.05491
									7.7	1.99452	0.05627
									7.75	2.01493	0.057545
									7.8	2.03524	0.058905
									7.85	2.05538	0.06018
									7.9	2.07553	0.06154
									7.95	2.09559	0.0629
									8	2.11548	0.06426
									8.05	2.13537	0.06562
									8.1	2.15517	0.067065
									8.15	2.17481	0.068425
									8.2	2.19444	0.06987
									8.25	2.21399	0.071315
									8.3	2.23337	0.07276
									8.35	2.25276	0.074205
									8.4	2.27205	0.075735
									8.45	2.29126	0.07718
									8.5	2.31039	0.07871
									8.55	2.32943	0.08024
									8.6	2.3483	0.081685
									8.65	2.36716	0.0833
									8.7	2.38604	0.08483
									8.75	2.40474	0.08636
									8.8	2.42335	0.087975
									8.85	2.44188	0.089505
									8.9	2.46033	0.09112
									8.95	2.47877	0.092735
									9	2.49704	0.09435
									9.05	2.51524	0.095965
									9.1	2.53342	0.09758
									9.15	2.55153	0.09928
									9.2	2.56947	0.10098
									9.25	2.5874	0.102595
									9.3	2.60525	0.104295
									9.35	2.62301	0.105995
									9.4	2.6407	0.107695
									9.45	2.65829	0.10948
									9.5	2.6758	0.11118
									9.55	2.69331	0.112965
									9.6	2.71065	0.114665
									9.65	2.72799	0.11645
									9.7	2.74524	0.118235
									9.75	2.76233	0.12002
									9.8	2.77942	0.12189
									9.85	2.79642	0.123675
									9.9	2.81333	0.12546
									9.95	2.83024	0.12733
									10	2.84699	0.1292
									10.05	2.86373	0.13107
									10.1	2.8804	0.13294
									10.15	2.89689	0.13481
									10.2	2.91337	0.13668
									10.25	2.92986	0.13855
									10.3	2.94618	0.140505
									10.35	2.96242	0.14246
									10.4	2.97866	0.14433
									10.45	2.9948	0.146285
									10.5	3.01087	0.14824
									10.55	3.02685	0.150195
									10.6	3.04275	0.152235
									10.65	3.05855	0.15419
									10.7	3.07437	0.156145
									10.75	3.09009	0.158185
									10.8	3.10573	0.160225
									10.85	3.12128	0.162265
									10.9	3.13676	0.164305
									10.95	3.15223	0.166345
									11	3.16752	0.168385
									11.05	3.18283	0.170425
									11.1	3.19804	0.17255
									11.15	3.21325	0.17459
									11.2	3.2283	0.176715
									11.25	3.24335	0.17884
									11.3	3.25831	0.180965
									11.35	3.27318	0.18309
									11.4	3.28797	0.185215
									11.45	3.30276	0.18734
									11.5	3.31747	0.189465
									11.55	3.33209	0.191675
									11.6	3.34662	0.1938
									11.65	3.36107	0.19601
									11.7	3.37552	0.19822
									11.75	3.38989	0.20043
									11.8	3.40416	0.20264
									11.85	3.41836	0.20485
									11.9	3.43256	0.20706
									11.95	3.44667	0.209355
									12	3.46069	0.211565
									12.05	3.47463	0.21386
									12.1	3.48857	0.21607
									12.15	3.50243	0.218365
									12.2	3.51619	0.22066
									12.25	3.52988	0.222955
									12.3	3.54357	0.22525
									12.35	3.55716	0.227545
									12.4	3.57068	0.229925
									12.45	3.58411	0.23222
									12.5	3.59754	0.234515
									12.55	3.61089	0.236895
									12.6	3.62415	0.239275
									12.65	3.6374	0.241655
									12.7	3.65058	0.244035
									12.75	3.66367	0.246415
									12.8	3.67667	0.248795
									12.85	3.68968	0.251175
									12.9	3.7026	0.253555
									12.95	3.71543	0.25602
									13	3.72827	0.2584
									13.05	3.74102	0.260865
									13.1	3.75368	0.263245
									13.15	3.76626	0.26571
									13.2	3.77885	0.268175
									13.25	3.79134	0.27064
									13.3	3.80384	0.273105
									13.35	3.81616	0.27557
									13.4	3.82848	0.27812
									13.45	3.84081	0.280585
									13.5	3.85297	0.283135
									13.55	3.86512	0.2856
									13.6	3.87728	0.28815
									13.65	3.88926	0.2907
									13.7	3.90124	0.293165
									13.75	3.91323	0.295715
									13.8	3.92504	0.298265
									13.85	3.93686	0.300815
									13.9	3.94868	0.30345
									13.95	3.96041	0.306
									14	3.97205	0.30855
									14.05	3.98361	0.311185
									14.1	3.99517	0.313735
									14.15	4.00664	0.31637
									14.2	4.01804	0.319005
									14.25	4.02942	0.32164
									14.3	4.04073	0.324275
									14.35	4.05204	0.32691
									14.4	4.06325	0.329545
									14.45	4.07439	0.33218
									14.5	4.08553	0.334815
									14.55	4.09657	0.33745
									14.6	4.10754	0.34017
									14.65	4.1185	0.342805
									14.7	4.12939	0.345525
									14.75	4.14018	0.348245
									14.8	4.15097	0.35088
									14.85	4.16169	0.3536
									14.9	4.17239	0.35632
									14.95	4.18302	0.35904
									15	4.19365	0.36176
									15.05	4.2041	0.36448
									15.1	4.21464	0.367285
									15.15	4.22501	0.370005
									15.2	4.23538	0.372725
									15.25	4.24575	0.37553
									15.3	4.25603	0.37825
									15.35	4.26623	0.381055
									15.4	4.27635	0.38386
									15.45	4.28646	0.386665
									15.5	4.29658	0.389385
									15.55	4.30661	0.39219
									15.6	4.31656	0.394995
									15.65	4.3265	0.397885
									15.7	4.33636	0.40069
									15.75	4.34614	0.403495
									15.8	4.35591	0.4063
									15.85	4.36569	0.40919
									15.9	4.37538	0.411995
									15.95	4.38498	0.414885
									16	4.39458	0.41769
									16.05	4.4041	0.42058
									16.1	4.41354	0.42347
									16.15	4.42298	0.42636
									16.2	4.43241	0.42925
									16.25	4.44176	0.43214
									16.3	4.45102	0.43503
									16.35	4.46029	0.43792
									16.4	4.46947	0.44081
									16.45	4.47865	0.4437
									16.5	4.48775	0.446675
									16.55	4.49684	0.449565
									16.6	4.50585	0.45254
									16.65	4.51478	0.45543
									16.7	4.5237	0.458405
									16.75	4.53254	0.461295
									16.8	4.54138	0.46427
									16.85	4.55022	0.467245
									16.9	4.55898	0.47022
									16.95	4.56764	0.473195
									17	4.57632	0.47617
									17.05	4.5849	0.479145
									17.1	4.59348	0.48212
									17.15	4.60198	0.485095
									17.2	4.61048	0.488155
									17.25	4.6189	0.49113
									17.3	4.62723	0.494105
									17.35	4.63556	0.497165
									17.4	4.64389	0.500225
									17.45	4.65213	0.5032
									17.5	4.66038	0.50626
									17.55	4.66854	0.50932
									17.6	4.67661	0.512295
									17.65	4.68478	0.515355
									17.7	4.69276	0.518415
									17.75	4.70076	0.521475
									17.8	4.70874	0.524535
									17.85	4.71665	0.527595
									17.9	4.72447	0.530655
									17.95	4.73237	0.5338
									18	4.74011	0.53686
									18.05	4.74784	0.53992
									18.1	4.75558	0.543065
									18.15	4.76323	0.546125
									18.2	4.77088	0.54927
									18.25	4.77844	0.55233
									18.3	4.78601	0.555475
									18.35	4.79349	0.55862
									18.4	4.80097	0.56168
									18.45	4.80837	0.564825
									18.5	4.81576	0.56797
									18.55	4.82307	0.571115
									18.6	4.83038	0.57426
									18.65	4.8376	0.577405
									18.7	4.84483	0.58055
									18.75	4.85197	0.583695
									18.8	4.85911	0.58684
									18.85	4.86625	0.59007
									18.9	4.87331	0.593215
									18.95	4.88036	0.59636
									19	4.88733	0.59959
									19.05	4.89421	0.602735
									19.1	4.90118	0.605965
									19.15	4.90807	0.60911
									19.2	4.91487	0.61234
									19.25	4.92167	0.61557
									19.3	4.92839	0.618715
									19.35	4.9351	0.621945
									19.4	4.94182	0.625175
									19.45	4.94844	0.628405
									19.5	4.95499	0.631635
									19.55	4.96162	0.634865
									19.6	4.96816	0.638095
									19.65	4.97463	0.641325
									19.7	4.98109	0.644555
									19.75	4.98746	0.647785
									19.8	4.99383	0.651015
									19.85	5.00021	0.65433
									19.9	5.0065	0.65756
									19.95	5.01279	0.66079
									20	5.019	0.664105
									20.05	5.0252	0.667335
									20.1	5.0314	0.67065
									20.15	5.03753	0.67388
									20.2	5.04356	0.677195
									20.25	5.04968	0.68051
									20.3	5.05572	0.68374
									20.35	5.06166	0.687055
									20.4	5.06761	0.69037
									20.45	5.07357	0.693685
									20.5	5.07943	0.697
									20.55	5.08521	0.700315
									20.6	5.09108	0.70363
									20.65	5.09685	0.706945
									20.7	5.10255	0.71026
									20.75	5.10833	0.713575
									20.8	5.11394	0.71689
									20.85	5.11963	0.720205
									20.9	5.12524	0.72352
									20.95	5.13077	0.72692
									21	5.13629	0.730235
									21.05	5.14182	0.73355
									21.1	5.14735	0.73695
									21.15	5.1527	0.740265
									21.2	5.15814	0.743665
									21.25	5.16349	0.74698
									21.3	5.16885	0.75038
									21.35	5.1742	0.75378
									21.4	5.17947	0.757095
									21.45	5.18466	0.760495
									21.5	5.18993	0.763895
									21.55	5.19512	0.76721
									21.6	5.20021	0.77061
									21.65	5.20531	0.77401
									21.7	5.21042	0.77741
									21.75	5.21543	0.78081
									21.8	5.22044	0.78421
									21.85	5.22546	0.78761
									21.9	5.23039	0.79101
									21.95	5.23532	0.79441
									22	5.24025	0.79781
									22.05	5.2451	0.80121
									22.1	5.24994	0.804695
									22.15	5.2547	0.808095
									22.2	5.25955	0.811495
									22.25	5.26422	0.814895
									22.3	5.26898	0.81838
									22.35	5.27366	0.82178
									22.4	5.27825	0.825265
									22.45	5.28292	0.828665
									22.5	5.28751	0.832065
									22.55	5.29202	0.83555
									22.6	5.2966	0.839035
									22.65	5.30103	0.842435
									22.7	5.30553	0.84592
									22.75	5.30995	0.84932
									22.8	5.31437	0.852805
									22.85	5.31879	0.85629
									22.9	5.32313	0.859775
									22.95	5.32746	0.863175
									23	5.33171	0.86666
									23.05	5.33596	0.870145
									23.1	5.34021	0.87363
									23.15	5.34446	0.877115
									23.2	5.34863	0.8806
									23.25	5.35279	0.884085
									23.3	5.35687	0.88757
									23.35	5.36095	0.891055
									23.4	5.36503	0.89454
									23.45	5.36903	0.898025
									23.5	5.3731	0.90151
									23.55	5.37702	0.90508
									23.6	5.38101	0.908565
									23.65	5.38492	0.91205
									23.7	5.38883	0.915535
									23.75	5.39274	0.919105
									23.8	5.39656	0.92259
									23.85	5.40039	0.926075
									23.9	5.40413	0.929645
									23.95	5.40787	0.93313
									24	5.41161	0.936615
									24.05	5.41535	0.940185
									24.1	5.41901	0.94367
									24.15	5.42266	0.94724
									24.2	5.42631	0.95081
									24.25	5.42988	0.954295
									24.3	5.43345	0.957865
									24.35	5.43703	0.96135
									24.4	5.4406	0.96492
									24.45	5.44408	0.96849
									24.5	5.44756	0.971975
									24.55	5.45097	0.975545
									24.6	5.45437	0.979115
									24.65	5.45777	0.982685
									24.7	5.46117	0.986255
									24.75	5.46448	0.98974
									24.8	5.46779	0.99331
									24.85	5.47111	0.99688
									24.9	5.47434	1.00045
									24.95	5.47765	1.00402
									25	5.4808	1.00759
									25.05	5.48403	1.01116
									25.1	5.48717	1.01473
									25.15	5.49032	1.0183
									25.2	5.49347	1.02187
									25.25	5.49652	1.02544
									25.3	5.49958	1.02901
									25.35	5.50265	1.03266
									25.4	5.5057	1.03624
									25.45	5.50868	1.0398
									25.5	5.51165	1.04337
									25.55	5.51463	1.04695
									25.6	5.51752	1.0506
									25.65	5.52041	1.05417
									25.7	5.5233	1.05774
									25.75	5.52611	1.06139
									25.8	5.529	1.06497
									25.85	5.5318	1.06853
									25.9	5.53452	1.07219
									25.95	5.53733	1.07576
									26	5.54004	1.07942
									26.05	5.54276	1.08298
									26.1	5.54549	1.08664
									26.15	5.54812	1.09021
									26.2	5.55075	1.09387
									26.25	5.55339	1.09743
									26.3	5.55602	1.10109
									26.35	5.55858	1.10466
									26.4	5.56112	1.10832
									26.45	5.56367	1.11189
									26.5	5.56614	1.11554
									26.55	5.5686	1.1192
									26.6	5.57107	1.12277
									26.65	5.57353	1.12642
									26.7	5.576	1.13008
									26.75	5.57838	1.13365
									26.8	5.58076	1.1373
									26.85	5.58314	1.14095
									26.9	5.58543	1.14461
									26.95	5.58773	1.14826
									27	5.59002	1.15183
									27.05	5.59232	1.15549
									27.1	5.59453	1.15914
									27.15	5.59682	1.1628
									27.2	5.59895	1.16646
									27.25	5.60116	1.17011
									27.3	5.60337	1.17376
									27.35	5.6055	1.17742
									27.4	5.60762	1.18107
									27.45	5.60966	1.18473
									27.5	5.61178	1.18838
									27.55	5.61383	1.19204
									27.6	5.61587	1.19569
									27.65	5.61791	1.19935
									27.7	5.61986	1.203
									27.75	5.6219	1.20666
									27.8	5.62386	1.21031
									27.85	5.62573	1.21397
									27.9	5.62768	1.21762
									27.95	5.62955	1.22128
									28	5.63142	1.22493
									28.05	5.63329	1.22859
									28.1	5.63516	1.23233
									28.15	5.63695	1.23599
									28.2	5.63873	1.23964
									28.25	5.64051	1.2433
									28.3	5.6423	1.24695
									28.35	5.644	1.25069
									28.4	5.64579	1.25435
									28.45	5.64748	1.258
									28.5	5.64919	1.26165
									28.55	5.6508	1.2654
									28.6	5.65241	1.26905
									28.65	5.65411	1.2727
									28.7	5.65564	1.27645
									28.75	5.65726	1.2801
									28.8	5.65887	1.28375
									28.85	5.6604	1.28749
									28.9	5.66193	1.29115
									28.95	5.66347	1.2948
									29	5.66491	1.29854
									29.05	5.66644	1.3022
									29.1	5.66789	1.30594
									29.15	5.66933	1.3096
									29.2	5.67069	1.31325
									29.25	5.67213	1.31699
									29.3	5.67349	1.32065
									29.35	5.67485	1.32438
									29.4	5.67622	1.32804
									29.45	5.67758	1.33178
									29.5	5.67885	1.33543
									29.55	5.68013	1.33918
									29.6	5.6814	1.34283
									29.65	5.68267	1.34657
									29.7	5.68395	1.35023
									29.75	5.68514	1.35396
									29.8	5.68642	1.35771
									29.85	5.6876	1.36136
									29.9	5.68871	1.3651
									29.95	5.6899	1.36876
									30	5.691	1.3725
									30.05	5.69219	1.37615
									30.1	5.6933	1.37989
									30.15	5.69432	1.38363
									30.2	5.69543	1.38728
									30.25	5.69645	1.39102
									30.3	5.69755	1.39477
									30.35	5.69857	1.39842
									30.4	5.6995	1.40216
									30.45	5.70052	1.4059
									30.5	5.70154	1.40956
									30.55	5.70248	1.41329
									30.6	5.70341	1.41704
									30.65	5.70435	1.42069
									30.7	5.7052	1.42443
									30.75	5.70613	1.42817
									30.8	5.70698	1.43182
									30.85	5.70784	1.43557
									30.9	5.70869	1.43931
									30.95	5.70954	1.44305
									31	5.7103	1.4467
									31.05	5.71115	1.45044
									31.1	5.71191	1.45418
									31.15	5.71268	1.45792
									31.2	5.71345	1.46157
									31.25	5.71413	1.46531
									31.3	5.71489	1.46905
									31.35	5.71557	1.4728
									31.4	5.71625	1.47653
									31.45	5.71693	1.48019
									31.5	5.71761	1.48393
									31.55	5.71821	1.48767
									31.6	5.71889	1.49141
									31.65	5.71948	1.49515
									31.7	5.72008	1.4988
									31.75	5.72067	1.50255
									31.8	5.72118	1.50629
									31.85	5.72178	1.51002
									31.9	5.72228	1.51377
									31.95	5.7228	1.5175
									32	5.7233	1.52116
									32.05	5.72382	1.5249
									32.1	5.72433	1.52864
									32.15	5.72475	1.53238
									32.2	5.72518	1.53612
									32.25	5.72569	1.53986
									32.3	5.72611	1.5436
									32.35	5.72645	1.54726
									32.4	5.72687	1.55099
									32.45	5.72722	1.55473
									32.5	5.72764	1.55848
									32.55	5.72798	1.56222
									32.6	5.72832	1.56595
									32.65	5.72866	1.5697
									32.7	5.72891	1.57343
									32.75	5.72926	1.57717
									32.8	5.72951	1.58083
									32.85	5.72976	1.58457
									32.9	5.73002	1.58831
									32.95	5.73028	1.59205
									33	5.73053	1.59579
									33.05	5.7307	1.59953
									33.1	5.73095	1.60327
									33.15	5.73113	1.60701
									33.2	5.7313	1.61075
									33.25	5.73146	1.61449
									33.3	5.73155	1.61815
									33.35	5.73172	1.62189
									33.4	5.7318	1.62563
									33.45	5.73198	1.62936
									33.5	5.73206	1.63311
									33.55	5.73215	1.63684
									33.6	5.73223	1.64058
									33.65	5.73223	1.64433
									33.7	5.73232	1.64807
									33.75	5.73232	1.6518
									33.8	5.73232	1.65555
									33.85	5.73232	1.65928
									33.9	5.73232	1.66294
									33.95	5.73232	1.66668
									34	5.73232	1.67042
									34.05	5.73223	1.67416
									34.1	5.73215	1.6779
									34.15	5.73215	1.68164
									34.2	5.73206	1.68538
									34.25	5.73198	1.68912
									34.3	5.7318	1.69286
									34.35	5.73172	1.6966
									34.4	5.73155	1.70034
									34.45	5.73146	1.70408
									34.5	5.7313	1.70774
									34.55	5.73113	1.71148
									34.6	5.73095	1.71521
									34.65	5.73079	1.71896
									34.7	5.73053	1.72269
									34.75	5.73036	1.72644
									34.8	5.73011	1.73018
									34.85	5.72985	1.73392
									34.9	5.72959	1.73765
									34.95	5.72934	1.7414
									35	5.72908	1.74505
									35.05	5.72883	1.74879
									35.1	5.72849	1.75253
									35.15	5.72823	1.75627
									35.2	5.7279	1.76001
									35.25	5.72756	1.76375
									35.3	5.72722	1.76749
									35.35	5.72687	1.77123
									35.4	5.72654	1.77489
									35.45	5.72619	1.77862
									35.5	5.72577	1.78236
									35.55	5.72534	1.78611
									35.6	5.725	1.78985
									35.65	5.72458	1.79358
									35.7	5.72415	1.79733
									35.75	5.72373	1.80106
									35.8	5.72322	1.80472
									35.85	5.7228	1.80846
									35.9	5.72228	1.8122
									35.95	5.72186	1.81594
									36	5.72135	1.81968
									36.05	5.72084	1.82342
									36.1	5.72033	1.82708
									36.15	5.71982	1.83082
									36.2	5.71931	1.83455
									36.25	5.71871	1.8383
									36.3	5.71821	1.84204
									36.35	5.71761	1.84569
									36.4	5.71701	1.84943
									36.45	5.71642	1.85317
									36.5	5.71582	1.85691
									36.55	5.71523	1.86065
									36.6	5.71463	1.8643
									36.65	5.71404	1.86804
									36.7	5.71336	1.87178
									36.75	5.71277	1.87553
									36.8	5.71209	1.87927
									36.85	5.71141	1.88292
									36.9	5.71072	1.88666
									36.95	5.71005	1.8904
									37	5.70937	1.89406
									37.05	5.70869	1.89779
									37.1	5.70792	1.90153
									37.15	5.70724	1.90527
									37.2	5.70648	1.90893
									37.25	5.70571	1.91267
									37.3	5.70503	1.91641
									37.35	5.70426	1.92015
									37.4	5.70341	1.9238
									37.45	5.70265	1.92755
									37.5	5.70188	1.93128
									37.55	5.70112	1.93494
									37.6	5.70027	1.93868
									37.65	5.69942	1.94242
									37.7	5.69865	1.94607
									37.75	5.6978	1.94982
									37.8	5.69695	1.95356
									37.85	5.69611	1.95721
									37.9	5.69526	1.96095
									37.95	5.69441	1.96469
									38	5.69347	1.96835
									38.05	5.69262	1.97208
									38.1	5.69169	1.97574
									38.15	5.69075	1.97948
									38.2	5.6899	1.98322
									38.25	5.68897	1.98688
									38.3	5.68803	1.99062
									38.35	5.6871	1.99427
									38.4	5.68616	1.99801
									38.45	5.68514	2.00167
									38.5	5.68421	2.00541
									38.55	5.68318	2.00915
									38.6	5.68225	2.0128
									38.65	5.68123	2.01654
									38.7	5.68021	2.02019
									38.75	5.67919	2.02393
									38.8	5.67817	2.02759
									38.85	5.67715	2.03133
									38.9	5.67613	2.03499
									38.95	5.67511	2.03872
									39	5.674	2.04238
									39.05	5.67298	2.04612
									39.1	5.67188	2.04977
									39.15	5.67086	2.05343
									39.2	5.66976	2.05717
									39.25	5.66865	2.06082
									39.3	5.66754	2.06456
									39.35	5.66644	2.06822
									39.4	5.66534	2.07196
									39.45	5.66423	2.07561
									39.5	5.66304	2.07927
									39.55	5.66193	2.08301
									39.6	5.66074	2.08666
									39.65	5.65964	2.09032
									39.7	5.65845	2.09406
									39.75	5.65726	2.09771
									39.8	5.65607	2.10146
									39.85	5.65497	2.10511
									39.9	5.65369	2.10877
									39.95	5.6525	2.11242
									40	5.65131	2.11616
									40.05	5.65012	2.11982
									40.1	5.64884	2.12347
									40.15	5.64765	2.12721
									40.2	5.64638	2.13087
									40.25	5.64519	2.13452
									40.3	5.64391	2.13817
									40.35	5.64264	2.14192
									40.4	5.64137	2.14557
									40.45	5.64009	2.14923
									40.5	5.63882	2.15288
									40.55	5.63754	2.15653
									40.6	5.63618	2.16027
									40.65	5.6349	2.16393
									40.7	5.63363	2.16759
									40.75	5.63227	2.17124
									40.8	5.631	2.17489
									40.85	5.62963	2.17855
									40.9	5.62828	2.18229
									40.95	5.62691	2.18595
									41	5.62556	2.1896
									41.05	5.6242	2.19325
									41.1	5.62284	2.19691
									41.15	5.62148	2.20057
									41.2	5.62012	2.20422
									41.25	5.61876	2.20788
									41.3	5.61731	2.21153
									41.35	5.61595	2.21518
									41.4	5.6145	2.21884
									41.45	5.61306	2.22249
									41.5	5.6117	2.22615
									41.55	5.61026	2.22981
									41.6	5.60881	2.23346
									41.65	5.60736	2.23711
									41.7	5.60592	2.24077
									41.75	5.60447	2.24443
									41.8	5.60303	2.24808
									41.85	5.6015	2.25174
									41.9	5.60006	2.25539
									41.95	5.59861	2.25904
									42	5.59708	2.2627
									42.05	5.59563	2.26627
									42.1	5.5941	2.26993
									42.15	5.59258	2.27358
									42.2	5.59113	2.27723
									42.25	5.5896	2.28089
									42.3	5.58807	2.28455
									42.35	5.58654	2.28811
									42.4	5.58501	2.29177
									42.45	5.58348	2.29543
									42.5	5.58186	2.29908
									42.55	5.58034	2.30273
									42.6	5.57881	2.30631
									42.65	5.57719	2.30996
									42.7	5.57566	2.31361
									42.75	5.57404	2.31727
									42.8	5.57252	2.32084
									42.85	5.5709	2.32449
									42.9	5.56928	2.32815
									42.95	5.56767	2.33172
									43	5.56614	2.33537
									43.05	5.56452	2.33903
									43.1	5.56291	2.3426
									43.15	5.56121	2.34626
									43.2	5.5596	2.34982
									43.25	5.55798	2.35348
									43.3	5.55636	2.35713
									43.35	5.55466	2.3607
									43.4	5.55305	2.36436
									43.45	5.55135	2.36793
									43.5	5.54974	2.37158
									43.55	5.54804	2.37515
									43.6	5.54642	2.37881
									43.65	5.54472	2.38238
									43.7	5.54302	2.38604
									43.75	5.54132	2.3896
									43.8	5.53962	2.39326
									43.85	5.53792	2.39683
									43.9	5.53622	2.4004
									43.95	5.53452	2.40406
									44	5.53282	2.40762
									44.05	5.53112	2.41128
									44.1	5.52934	2.41485
									44.15	5.52764	2.41842
									44.2	5.52585	2.42207
									44.25	5.52415	2.42565
									44.3	5.52236	2.42922
									44.35	5.52067	2.43287
									44.4	5.51888	2.43644
									44.45	5.5171	2.44001
									44.5	5.51539	2.44358
									44.55	5.51361	2.44724
									44.6	5.51182	2.4508
									44.65	5.51004	2.45438
									44.7	5.50826	2.45795
									44.75	5.50647	2.4616
									44.8	5.50469	2.46517
									44.85	5.50282	2.46874
									44.9	5.50103	2.47231
									44.95	5.49925	2.47588
									45	5.49738	2.47945
									45.05	5.49559	2.48302
									45.1	5.49381	2.48659
									45.15	5.49193	2.49025
									45.2	5.49006	2.49381
									45.25	5.48828	2.49738
									45.3	5.48641	2.50095
									45.35	5.48454	2.50453
									45.4	5.48267	2.50809
									45.45	5.48088	2.51166
									45.5	5.47902	2.51524
									45.55	5.47715	2.5188
									45.6	5.47527	2.52238
									45.65	5.4734	2.52595
									45.7	5.47154	2.52951
									45.75	5.46958	2.533
									45.8	5.46771	2.53657
									45.85	5.46584	2.54014
									45.9	5.46397	2.54371
									45.95	5.46202	2.54728
									46	5.46014	2.55085
									46.05	5.45819	2.55442
									46.1	5.45632	2.5579
									46.15	5.45437	2.56148
									46.2	5.45241	2.56505
									46.25	5.45054	2.56862
									46.3	5.44858	2.57218
									46.35	5.44663	2.57567
									46.4	5.44467	2.57924
									46.45	5.4428	2.58281
									46.5	5.44085	2.58629
									46.55	5.4389	2.58987
									46.6	5.43694	2.59343
									46.65	5.43499	2.59692
									46.7	5.43295	2.60049
									46.75	5.43099	2.60406
									46.8	5.42903	2.60755
									46.85	5.42708	2.61112
									46.9	5.42512	2.6146
									46.95	5.42308	2.61817
									47	5.42113	2.62165
									47.05	5.41909	2.62522
									47.1	5.41714	2.62871
									47.15	5.41509	2.63228
									47.2	5.41314	2.63576
									47.25	5.4111	2.63933
									47.3	5.40906	2.64282
									47.35	5.4071	2.64639
									47.4	5.40506	2.64988
									47.45	5.40303	2.65345
									47.5	5.40099	2.65693
									47.55	5.39895	2.66041
									47.6	5.39691	2.66399
									47.65	5.39495	2.66747
									47.7	5.39282	2.67096
									47.75	5.39079	2.67453
									47.8	5.38875	2.67801
									47.85	5.38671	2.68149
									47.9	5.38467	2.68506
									47.95	5.38262	2.68855
									48	5.38058	2.69203
									48.05	5.37846	2.69552
									48.1	5.37642	2.699
									48.15	5.3743	2.70257
									48.2	5.37226	2.70606
									48.25	5.37021	2.70954
									48.3	5.36809	2.71303
									48.35	5.36597	2.71651
									48.4	5.36393	2.72
									48.45	5.3618	2.72348
									48.5	5.35976	2.72697
									48.55	5.35764	2.73046
									48.6	5.35551	2.73402
									48.65	5.35338	2.73751
									48.7	5.35134	2.74099
									48.75	5.34922	2.74448
									48.8	5.3471	2.74797
									48.85	5.34497	2.75136
									48.9	5.34284	2.75485
									48.95	5.34072	2.75834
									49	5.33859	2.76182
									49.05	5.33647	2.76531
									49.1	5.33434	2.76879
									49.15	5.33214	2.77228
									49.2	5.33001	2.77576
									49.25	5.32789	2.77924
									49.3	5.32576	2.78265
									49.35	5.32355	2.78613
									49.4	5.32142	2.78961
									49.45	5.3193	2.7931
									49.5	5.31709	2.7965
									49.55	5.31496	2.79998
									49.6	5.31276	2.80347
									49.65	5.31063	2.80696
									49.7	5.30842	2.81035
									49.75	5.30629	2.81384
									49.8	5.30408	2.81733
									49.85	5.30187	2.82072
									49.9	5.29975	2.82421
									49.95	5.29754	2.82761
									50	5.29533	2.83109
									50.05	5.29312	2.83458
									50.1	5.29099	2.83798
									50.15	5.28879	2.84146
									50.2	5.28658	2.84486
									50.25	5.28436	2.84835
									50.3	5.28216	2.85175
									50.35	5.27994	2.85523
									50.4	5.27773	2.85864
									50.45	5.27553	2.86204
									50.5	5.27332	2.86552
									50.55	5.2711	2.86892
									50.6	5.2689	2.87241
									50.65	5.2666	2.87581
									50.7	5.26439	2.8792
									50.75	5.26218	2.88269
									50.8	5.25997	2.88609
									50.85	5.25768	2.88949
									50.9	5.25547	2.89289
									50.95	5.25325	2.89637
									51	5.25096	2.89977
									51.05	5.24875	2.90318
									51.1	5.24654	2.90657
									51.15	5.24425	2.91006
									51.2	5.24203	2.91346
									51.25	5.23974	2.91686
									51.3	5.23753	2.92026
									51.35	5.23523	2.92366
									51.4	5.23294	2.92706
									51.45	5.23073	2.93046
									51.5	5.22844	2.93386
									51.55	5.22614	2.93726
									51.6	5.22393	2.94066
									51.65	5.22164	2.94406
									51.7	5.21934	2.94746
									51.75	5.21705	2.95086
									51.8	5.21475	2.95426
									51.85	5.21254	2.95766
									51.9	5.21025	2.96106
									51.95	5.20795	2.96446
									52	5.20566	2.96786
									52.05	5.20336	2.97126
									52.1	5.20107	2.97466
									52.15	5.19877	2.97806
									52.2	5.19647	2.98137
									52.25	5.19418	2.98477
									52.3	5.19189	2.98817
									52.35	5.18959	2.99158
									52.4	5.18721	2.99498
									52.45	5.18492	2.99829
									52.5	5.18262	3.00169
									52.55	5.18033	3.00509
									52.6	5.17803	3.00841
									52.65	5.17565	3.0118
									52.7	5.17335	3.0152
									52.75	5.17106	3.01852
									52.8	5.16868	3.02192
									52.85	5.16639	3.02523
									52.9	5.16409	3.02863
									52.95	5.16171	3.03204
									53	5.15942	3.03535
									53.05	5.15703	3.03875
									53.1	5.15474	3.04207
									53.15	5.15245	3.04547
									53.2	5.15007	3.04878
									53.25	5.14769	3.05218
									53.3	5.14539	3.0555
									53.35	5.14301	3.05881
									53.4	5.14072	3.06221
									53.45	5.13833	3.06553
									53.5	5.13596	3.06892
									53.55	5.13366	3.07224
									53.6	5.13128	3.07556
									53.65	5.1289	3.07896
									53.7	5.12661	3.08227
									53.75	5.12423	3.08559
									53.8	5.12185	3.0889
									53.85	5.11946	3.0923
									53.9	5.11717	3.09562
									53.95	5.11479	3.09893
									54	5.11241	3.10224
									54.05	5.11003	3.10556
									54.1	5.10765	3.10888
									54.15	5.10527	3.11227
									54.2	5.10289	3.11559
									54.25	5.10051	3.1189
									54.3	5.09813	3.12222
									54.35	5.09575	3.12553
									54.4	5.09337	3.12885
									54.45	5.09099	3.13216
									54.5	5.08861	3.13548
									54.55	5.08623	3.1388
									54.6	5.08385	3.14211
									54.65	5.08147	3.14542
									54.7	5.07909	3.14874
									54.75	5.07671	3.15205
									54.8	5.07433	3.15528
									54.85	5.07187	3.1586
									54.9	5.06949	3.16192
									54.95	5.06711	3.16523
									55	5.06473	3.16854
									55.05	5.06235	3.17186
									55.1	5.05988	3.17509
									55.15	5.0575	3.1784
									55.2	5.05512	3.18172
									55.25	5.05265	3.18504
									55.3	5.05027	3.18826
									55.35	5.0479	3.19158
									55.4	5.04543	3.19489
									55.45	5.04305	3.19812
									55.5	5.04067	3.20144
									55.55	5.0382	3.20475
									55.6	5.03582	3.20799
									55.65	5.03336	3.2113
									55.7	5.03098	3.21453
									55.75	5.02851	3.21785
									55.8	5.02614	3.22107
									55.85	5.02367	3.22439
									55.9	5.02129	3.22762
									55.95	5.01883	3.23094
									56	5.01645	3.23416
									56.05	5.01398	3.23748
									56.1	5.0116	3.24071
									56.15	5.00913	3.24394
									56.2	5.00676	3.24726
									56.25	5.00429	3.25049
									56.3	5.00183	3.25372
									56.35	4.99944	3.25703
									56.4	4.99698	3.26026
									56.45	4.99451	3.26349
									56.5	4.99214	3.26681
									56.55	4.98967	3.27004
									56.6	4.9872	3.27326
									56.65	4.98474	3.27649
									56.7	4.98236	3.27973
									56.75	4.97989	3.28304
									56.8	4.97743	3.28627
									56.85	4.97497	3.2895
									56.9	4.97259	3.29273
									56.95	4.97012	3.29596
									57	4.96765	3.29919
									57.05	4.96519	3.30242
									57.1	4.96272	3.30565
									57.15	4.96026	3.30888
									57.2	4.95788	3.31211
									57.25	4.95542	3.31534
									57.3	4.95295	3.31857
									57.35	4.95048	3.3218
									57.4	4.94802	3.32503
									57.45	4.94555	3.32826
									57.5	4.94309	3.33149
									57.55	4.94063	3.33472
									57.6	4.93816	3.33786
									57.65	4.93569	3.34109
									57.7	4.93323	3.34432
									57.75	4.93077	3.34756
									57.8	4.9283	3.35079
									57.85	4.92583	3.35393
									57.9	4.92337	3.35716
									57.95	4.9209	3.36039
									58	4.91844	3.36354
									58.05	4.91598	3.36677
									58.1	4.91351	3.36999
									58.15	4.91104	3.37314
									58.2	4.90858	3.37637
									58.25	4.90611	3.3796
									58.3	4.90365	3.38274
									58.35	4.90118	3.38597
									58.4	4.89872	3.38912
									58.45	4.89617	3.39235
									58.5	4.8937	3.39549
									58.55	4.89124	3.39872
									58.6	4.88878	3.40187
									58.65	4.88631	3.4051
									58.7	4.88384	3.40824
									58.75	4.88129	3.41147
									58.8	4.87883	3.41462
									58.85	4.87636	3.41777
									58.9	4.8739	3.421
									58.95	4.87143	3.42414
									59	4.86889	3.42728
									59.05	4.86642	3.43052
									59.1	4.86395	3.43366
									59.15	4.86149	3.43681
									59.2	4.85894	3.43995
									59.25	4.85648	3.44318
									59.3	4.85401	3.44632
									59.35	4.85154	3.44947
									59.4	4.849	3.45261
									59.45	4.84653	3.45576
									59.5	4.84407	3.45891
									59.55	4.84152	3.46205
									59.6	4.83905	3.46528
									59.65	4.83659	3.46843
									59.7	4.83404	3.47157
									59.75	4.83157	3.47471
									59.8	4.82911	3.47786
									59.85	4.82655	3.48101
									59.9	4.82409	3.48415
									59.95	4.82163	3.4873
									60	4.81907	3.49044
									60.05	4.81661	3.4935
									60.1	4.81414	3.49665
									60.15	4.81159	3.49979
									60.2	4.80913	3.50293
									60.25	4.80658	3.50608
									60.3	4.80411	3.50922
									60.35	4.80165	3.51237
									60.4	4.7991	3.51543
									60.45	4.79664	3.51857
									60.5	4.79408	3.52172
									60.55	4.79162	3.52478
									60.6	4.78907	3.52792
									60.65	4.7866	3.53107
									60.7	4.78406	3.53422
									60.75	4.78159	3.53728
									60.8	4.77913	3.54042
									60.85	4.77657	3.54348
									60.9	4.77411	3.54663
									60.95	4.77156	3.54977
									61	4.7691	3.55283
									61.05	4.76654	3.55598
									61.1	4.76408	3.55904
									61.15	4.76153	3.56218
									61.2	4.75906	3.56524
									61.25	4.75652	3.56839
									61.3	4.75405	3.57144
									61.35	4.7515	3.57451
									61.4	4.74904	3.57765
									61.45	4.74648	3.58071
									61.5	4.74402	3.58386
									61.55	4.74147	3.58691
									61.6	4.739	3.58997
									61.65	4.73646	3.59303
									61.7	4.73399	3.59618
									61.75	4.73144	3.59924
									61.8	4.72889	3.6023
									61.85	4.72643	3.60536
									61.9	4.72387	3.60851
									61.95	4.72141	3.61156
									62	4.71886	3.61463
									62.05	4.71639	3.61768
									62.1	4.71385	3.62075
									62.15	4.71138	3.6238
									62.2	4.70883	3.62687
									62.25	4.70628	3.63001
									62.3	4.70382	3.63307
									62.35	4.70126	3.63613
									62.4	4.6988	3.63919
									62.45	4.69625	3.64225
									62.5	4.69379	3.64531
									62.55	4.69123	3.64837
									62.6	4.68869	3.65135
									62.65	4.68622	3.6544
									62.7	4.68367	3.65747
									62.75	4.68121	3.66052
									62.8	4.67866	3.66358
									62.85	4.6761	3.66664
									62.9	4.67364	3.6697
									62.95	4.67109	3.67268
									63	4.66863	3.67574
									63.05	4.66608	3.6788
									63.1	4.66352	3.68186
									63.15	4.66106	3.68484
									63.2	4.65851	3.68789
									63.25	4.65604	3.69096
									63.3	4.6535	3.69393
									63.35	4.65095	3.69699
									63.4	4.64848	3.70005
									63.45	4.64593	3.70302
									63.5	4.64347	3.70608
									63.55	4.64091	3.70906
									63.6	4.63837	3.71212
									63.65	4.6359	3.71518
									63.7	4.63335	3.71815
									63.75	4.6308	3.72121
									63.8	4.62834	3.72419
									63.85	4.62578	3.72716
									63.9	4.62332	3.73023
									63.95	4.62077	3.7332
									64	4.61822	3.73626
									64.05	4.61576	3.73924
									64.1	4.61321	3.74221
									64.15	4.61074	3.74527
									64.2	4.60819	3.74824
									64.25	4.60564	3.75122
									64.3	4.60318	3.75428
									64.35	4.60062	3.75725
									64.4	4.59808	3.76023
									64.45	4.59561	3.76321
									64.5	4.59306	3.76626
									64.55	4.5906	3.76924
									64.6	4.58805	3.77222
									64.65	4.58549	3.77519
									64.7	4.58303	3.77816
									64.75	4.58048	3.78114
									64.8	4.57801	3.78411
									64.85	4.57547	3.78709
									64.9	4.57292	3.79007
									64.95	4.57045	3.79304
									65	4.5679	3.79601
									65.05	4.56535	3.79899
									65.1	4.56288	3.80197
									65.15	4.56034	3.80494
									65.2	4.55787	3.80791
									65.25	4.55532	3.81089
									65.3	4.55277	3.81386
									65.35	4.5503	3.81684
									65.4	4.54776	3.81982
									65.45	4.54529	3.82279
									65.5	4.54274	3.82568
									65.55	4.54019	3.82865
									65.6	4.53773	3.83163
									65.65	4.53517	3.8346
									65.7	4.53271	3.83758
									65.75	4.53016	3.84047
									65.8	4.52769	3.84345
									65.85	4.52515	3.84642
									65.9	4.5226	3.84931
									65.95	4.52013	3.85229
									66	4.51758	3.85526
									66.05	4.51512	3.85815
									66.1	4.51256	3.86112
									66.15	4.5101	3.86401
									66.2	4.50755	3.86699
									66.25	4.505	3.86988
									66.3	4.50253	3.87285
									66.35	4.49999	3.87574
									66.4	4.49752	3.87872
									66.45	4.49497	3.88161
									66.5	4.49251	3.88459
									66.55	4.48996	3.88747
									66.6	4.48749	3.89037
									66.65	4.48494	3.89334
									66.7	4.48247	3.89623
									66.75	4.47992	3.89921
									66.8	4.47738	3.90209
									66.85	4.47491	3.90498
									66.9	4.47236	3.90787
									66.95	4.46989	3.91085
									67	4.46734	3.91374
									67.05	4.46488	3.91663
									67.1	4.46233	3.91952
									67.15	4.45986	3.92241
									67.2	4.45732	3.92538
									67.25	4.45485	3.92828
									67.3	4.4523	3.93117
									67.35	4.44984	3.93406
									67.4	4.44728	3.93695
									67.45	4.44482	3.93983
									67.5	4.44227	3.94272
									67.55	4.4398	3.94562
									67.6	4.43726	3.9485
									67.65	4.43479	3.9514
									67.7	4.43224	3.95429
									67.75	4.42978	3.95718
									67.8	4.42731	3.96007
									67.85	4.42476	3.96296
									67.9	4.4223	3.96584
									67.95	4.41975	3.96874
									68	4.41728	3.97162
									68.05	4.41473	3.97443
									68.1	4.41227	3.97732
									68.15	4.40971	3.98021
									68.2	4.40725	3.9831
									68.25	4.40478	3.98599
									68.3	4.40224	3.9888
									68.35	4.39977	3.99169
									68.4	4.39722	3.99457
									68.45	4.39475	3.99738
									68.5	4.39229	4.00027
									68.55	4.38974	4.00316
									68.6	4.38727	4.00596
									68.65	4.38473	4.00885
									68.7	4.38226	4.01166
									68.75	4.37979	4.01455
									68.8	4.37725	4.01744
									68.85	4.37478	4.02025
									68.9	4.37232	4.02313
									68.95	4.36977	4.02594
									69	4.3673	4.02883
									69.05	4.36484	4.03163
									69.1	4.36229	4.03444
									69.15	4.35982	4.03733
									69.2	4.35736	4.04014
									69.25	4.3548	4.04303
									69.3	4.35234	4.04583
									69.35	4.34987	4.04863
									69.4	4.34732	4.05152
									69.45	4.34486	4.05433
									69.5	4.3424	4.05713
									69.55	4.33993	4.05994
									69.6	4.33738	4.06283
									69.65	4.33492	4.06564
									69.7	4.33245	4.06844
									69.75	4.3299	4.07125
									69.8	4.32743	4.07405
									69.85	4.32497	4.07694
									69.9	4.32251	4.07974
									69.95	4.31995	4.08255
									70	4.31749	4.08535
									70.05	4.31503	4.08816
									70.1	4.31256	4.09096
									70.15	4.3101	4.09377
									70.2	4.30755	4.09657
									70.25	4.30508	4.09938
									70.3	4.30262	4.10218
									70.35	4.30015	4.10499
									70.4	4.29769	4.10779
									70.45	4.29514	4.1106
									70.5	4.29267	4.11341
									70.55	4.29021	4.11621
									70.6	4.28774	4.11893
									70.65	4.28527	4.12174
									70.7	4.28281	4.12454
									70.75	4.28026	4.12735
									70.8	4.2778	4.13015
									70.85	4.27533	4.13287
									70.9	4.27286	4.13567
									70.95	4.2704	4.13848
									71	4.26793	4.14128
									71.05	4.26547	4.144
									71.1	4.26301	4.14681
									71.15	4.26054	4.14961
									71.2	4.25807	4.15233
									71.25	4.25553	4.15514
									71.3	4.25306	4.15794
									71.35	4.2506	4.16066
									71.4	4.24813	4.16347
									71.45	4.24566	4.16619
									71.5	4.2432	4.16899
									71.55	4.24073	4.17171
									71.6	4.23827	4.17452
									71.65	4.23581	4.17724
									71.7	4.23334	4.18004
									71.75	4.23088	4.18276
									71.8	4.22841	4.18548
									71.85	4.22595	4.18829
									71.9	4.22348	4.19101
									71.95	4.22101	4.19373
									72	4.21855	4.19653
									72.05	4.21608	4.19925
									72.1	4.21362	4.20198
									72.15	4.21115	4.20478
									72.2	4.20878	4.2075
									72.25	4.20631	4.21022
									72.3	4.20385	4.21294
									72.35	4.20138	4.21575
									72.4	4.19891	4.21847
									72.45	4.19645	4.22119
									72.5	4.19399	4.22391
									72.55	4.19152	4.22663
									72.6	4.18905	4.22935
									72.65	4.18668	4.23207
									72.7	4.18421	4.23478
									72.75	4.18175	4.23759
									72.8	4.17928	4.24031
									72.85	4.17681	4.24303
									72.9	4.17435	4.24575
									72.95	4.17197	4.24847
									73	4.16951	4.2511
									73.05	4.16704	4.25382
									73.1	4.16458	4.25655
									73.15	4.16211	4.25927
									73.2	4.15973	4.26199
									73.25	4.15727	4.26471
									73.3	4.1548	4.26743
									73.35	4.15233	4.27014
									73.4	4.14996	4.27278
									73.45	4.14749	4.2755
									73.5	4.14502	4.27822
									73.55	4.14256	4.28094
									73.6	4.14018	4.28357
									73.65	4.13772	4.28629
									73.7	4.13525	4.28902
									73.75	4.13287	4.29174
									73.8	4.1304	4.29437
									73.85	4.12794	4.29709
									73.9	4.12556	4.29973
									73.95	4.1231	4.30245
									74	4.12063	4.30516
									74.05	4.11825	4.3078
									74.1	4.11578	4.31052
									74.15	4.11341	4.31316
									74.2	4.11094	4.31588
									74.25	4.10848	4.31851
									74.3	4.10609	4.32123
									74.35	4.10363	4.32386
									74.4	4.10125	4.32658
									74.45	4.09879	4.32922
									74.5	4.0964	4.33186
									74.55	4.09394	4.33458
									74.6	4.09156	4.33721
									74.65	4.0891	4.33984
									74.7	4.08663	4.34256
									74.75	4.08425	4.3452
									74.8	4.08178	4.34783
									74.85	4.07941	4.35055
									74.9	4.07702	4.35319
									74.95	4.07456	4.35582
									75	4.07218	4.35846
									75.05	4.06971	4.3611
									75.1	4.06733	4.36381
									75.15	4.06487	4.36645
									75.2	4.06249	4.36909
									75.25	4.06003	4.37172
									75.3	4.05764	4.37436
									75.35	4.05527	4.37699
									75.4	4.0528	4.37962
									75.45	4.05042	4.38226
									75.5	4.04804	4.3849
									75.55	4.04557	4.38753
									75.6	4.04319	4.39016
									75.65	4.04082	4.3928
									75.7	4.03835	4.39543
									75.75	4.03597	4.39807
									75.8	4.03359	4.40071
									75.85	4.03113	4.40334
									75.9	4.02874	4.40597
									75.95	4.02637	4.40861
									76	4.0239	4.41125
									76.05	4.02152	4.4138
									76.1	4.01914	4.41643
									76.15	4.01676	4.41906
									76.2	4.01438	4.4217
									76.25	4.01192	4.42425
									76.3	4.00954	4.42689
									76.35	4.00716	4.42952
									76.4	4.00478	4.43215
									76.45	4.00239	4.43471
									76.5	3.99993	4.43734
									76.55	3.99755	4.43989
									76.6	3.99517	4.44252
									76.65	3.99279	4.44516
									76.7	3.99041	4.44771
									76.75	3.98803	4.45034
									76.8	3.98565	4.45289
									76.85	3.98327	4.45553
									76.9	3.98081	4.45808
									76.95	3.97843	4.46071
									77	3.97605	4.46326
									77.05	3.97367	4.4659
									77.1	3.97128	4.46845
									77.15	3.9689	4.47108
									77.2	3.96652	4.47363
									77.25	3.96415	4.47619
									77.3	3.96177	4.47882
									77.35	3.95939	4.48137
									77.4	3.95701	4.48401
									77.45	3.95463	4.48656
									77.5	3.95225	4.48911
									77.55	3.94986	4.49165
									77.6	3.94748	4.49429
									77.65	3.9451	4.49684
									77.7	3.94272	4.49939
									77.75	3.94043	4.50194
									77.8	3.93805	4.50449
									77.85	3.93567	4.50713
									77.9	3.93329	4.50967
									77.95	3.93091	4.51223
									78	3.92853	4.51478
									78.05	3.92615	4.51732
									78.1	3.92377	4.51987
									78.15	3.92148	4.52243
									78.2	3.91909	4.52497
									78.25	3.91671	4.52752
									78.3	3.91433	4.53008
									78.35	3.91195	4.53263
									78.4	3.90966	4.53517
									78.45	3.90728	4.53773
									78.5	3.9049	4.54028
									78.55	3.90252	4.54282
									78.6	3.90022	4.54537
									78.65	3.89784	4.54793
									78.7	3.89546	4.55047
									78.75	3.89317	4.55294
									78.8	3.89079	4.55549
									78.85	3.88841	4.55804
									78.9	3.88611	4.56059
									78.95	3.88373	4.56314
									79	3.88135	4.5656
									79.05	3.87906	4.56815
									79.1	3.87668	4.57071
									79.15	3.8743	4.57317
									79.2	3.872	4.57572
									79.25	3.86963	4.57827
									79.3	3.86733	4.58073
									79.35	3.86495	4.58329
									79.4	3.86266	4.58584
									79.45	3.86028	4.5883
									79.5	3.8579	4.59085
									79.55	3.8556	4.59332
									79.6	3.85322	4.59586
									79.65	3.85093	4.59833
									79.7	3.84855	4.60088
									79.75	3.84625	4.60335
									79.8	3.84387	4.60589
									79.85	3.84158	4.60836
									79.9	3.83928	4.61091
									79.95	3.8369	4.61337
									80	3.8346	4.61584
									80.05	3.83222	4.61839
									80.1	3.82993	4.62085
									80.15	3.82763	4.62332
									80.2	3.82525	4.62587
									80.25	3.82296	4.62834
									80.3	3.82058	4.6308
									80.35	3.81828	4.63335
									80.4	3.81599	4.63582
									80.45	3.81361	4.63828
									80.5	3.81132	4.64074
									80.55	3.80902	4.6433
									80.6	3.80673	4.64576
									80.65	3.80435	4.64822
									80.7	3.80205	4.65069
									80.75	3.79975	4.65315
									80.8	3.79746	4.65562
									80.85	3.79508	4.65808
									80.9	3.79278	4.66055
									80.95	3.79049	4.66302
									81	3.78819	4.66548
									81.05	3.7859	4.66795
									81.1	3.78352	4.67041
									81.15	3.78123	4.67287
									81.2	3.77893	4.67534
									81.25	3.77663	4.67781
									81.3	3.77434	4.68027
									81.35	3.77204	4.68274
									81.4	3.76975	4.6852
									81.45	3.76737	4.68766
									81.5	3.76507	4.69013
									81.55	3.76278	4.69259
									81.6	3.76049	4.69498
									81.65	3.75819	4.69744
									81.7	3.75589	4.69991
									81.75	3.7536	4.70237
									81.8	3.7513	4.70483
									81.85	3.74901	4.70721
									81.9	3.74672	4.70968
									81.95	3.74442	4.71215
									82	3.74212	4.71453
									82.05	3.73983	4.71699
									82.1	3.73753	4.71945
									82.15	3.73524	4.72183
									82.2	3.73303	4.7243
									82.25	3.73074	4.72668
									82.3	3.72844	4.72914
									82.35	3.72614	4.73161
									82.4	3.72385	4.73399
									82.45	3.72155	4.73646
									82.5	3.71926	4.73883
									82.55	3.71697	4.7413
									82.6	3.71475	4.74368
									82.65	3.71246	4.74615
									82.7	3.71016	4.74852
									82.75	3.70787	4.75091
									82.8	3.70566	4.75337
									82.85	3.70337	4.75575
									82.9	3.70107	4.75821
									82.95	3.69877	4.76059
									83	3.69657	4.76297
									83.05	3.69427	4.76544
									83.1	3.69198	4.76782
									83.15	3.68968	4.7702
									83.2	3.68747	4.77258
									83.25	3.68518	4.77504
									83.3	3.68288	4.77743
									83.35	3.68067	4.7798
									83.4	3.67838	4.78219
									83.45	3.67616	4.78456
									83.5	3.67387	4.78703
									83.55	3.67157	4.78941
									83.6	3.66936	4.79179
									83.65	3.66707	4.79417
									83.7	3.66486	4.79655
									83.75	3.66256	4.79893
									83.8	3.66036	4.80131
									83.85	3.65806	4.80369
									83.9	3.65585	4.80607
									83.95	3.65355	4.80845
									84	3.65135	4.81083
									84.05	3.64905	4.81321
									84.1	3.64684	4.81559
									84.15	3.64454	4.81797
									84.2	3.64234	4.82035
									84.25	3.64004	4.82273
									84.3	3.63783	4.82511
									84.35	3.63562	4.82749
									84.4	3.63333	4.82979
									84.45	3.63112	4.83217
									84.5	3.6289	4.83455
									84.55	3.62661	4.83692
									84.6	3.6244	4.83931
									84.65	3.62219	4.8416
									84.7	3.6199	4.84398
									84.75	3.61768	4.84636
									84.8	3.61547	4.84874
									84.85	3.61318	4.85104
									84.9	3.61097	4.85342
									84.95	3.60876	4.85579
									85	3.60655	4.85809
									85.05	3.60426	4.86047
									85.1	3.60204	4.86276
									85.15	3.59984	4.86515
									85.2	3.59763	4.86752
									85.25	3.59542	4.86982
									85.3	3.59312	4.8722
									85.35	3.59091	4.8745
									85.4	3.5887	4.87688
									85.45	3.58649	4.87917
									85.5	3.58428	4.88155
									85.55	3.58207	4.88384
									85.6	3.57986	4.88622
									85.65	3.57765	4.88852
									85.7	3.57544	4.89081
									85.75	3.57323	4.8932
									85.8	3.57102	4.89549
									85.85	3.56873	4.89778
									85.9	3.56652	4.90016
									85.95	3.56431	4.90246
									86	3.56218	4.90476
									86.05	3.55997	4.90714
									86.1	3.55776	4.90943
									86.15	3.55555	4.91172
									86.2	3.55334	4.91402
									86.25	3.55113	4.9164
									86.3	3.54892	4.9187
									86.35	3.54671	4.92099
									86.4	3.5445	4.92328
									86.45	3.54229	4.92558
									86.5	3.54008	4.92788
									86.55	3.53787	4.93026
									86.6	3.53574	4.93255
									86.65	3.53354	4.93485
									86.7	3.53132	4.93714
									86.75	3.52912	4.93944
									86.8	3.52691	4.94173
									86.85	3.52478	4.94402
									86.9	3.52257	4.94632
									86.95	3.52036	4.94862
									87	3.51815	4.95091
									87.05	3.51602	4.9532
									87.1	3.51381	4.9555
									87.15	3.5116	4.95779
									87.2	3.50948	4.96009
									87.25	3.50727	4.9623
									87.3	3.50506	4.9646
									87.35	3.50293	4.96689
									87.4	3.50073	4.96918
									87.45	3.49852	4.97148
									87.5	3.49639	4.97377
									87.55	3.49418	4.97598
									87.6	3.49205	4.97828
									87.65	3.48984	4.98057
									87.7	3.48764	4.98287
									87.75	3.48551	4.98508
									87.8	3.4833	4.98738
									87.85	3.48118	4.98967
									87.9	3.47897	4.99188
									87.95	3.47684	4.99418
									88	3.47463	4.99647
									88.05	3.4725	4.99868
									88.1	3.4703	5.00098
									88.15	3.46817	5.00318
									88.2	3.46605	5.00548
									88.25	3.46383	5.00769
									88.3	3.46171	5.00999
									88.35	3.4595	5.0122
									88.4	3.45737	5.01449
									88.45	3.45525	5.0167
									88.5	3.45304	5.019
									88.55	3.45092	5.02121
									88.6	3.44879	5.0235
									88.65	3.44658	5.02571
									88.7	3.44445	5.02801
									88.75	3.44233	5.03022
									88.8	3.44012	5.03242
									88.85	3.43799	5.03472
									88.9	3.43587	5.03693
									88.95	3.43375	5.03914
									89	3.43154	5.04143
									89.05	3.42941	5.04364
									89.1	3.42728	5.04585
									89.15	3.42516	5.04807
									89.2	3.42304	5.05036
									89.25	3.42082	5.05257
									89.3	3.4187	5.05478
									89.35	3.41657	5.05699
									89.4	3.41445	5.0592
									89.45	3.41232	5.0615
									89.5	3.4102	5.0637
									89.55	3.40807	5.06592
									89.6	3.40595	5.06812
									89.65	3.40382	5.07034
									89.7	3.4017	5.07254
									89.75	3.39958	5.07475
									89.8	3.39745	5.07696
									89.85	3.39533	5.07918
									89.9	3.3932	5.08138
[truncated: 4,202 more rows]

## Sheet: c
r	Ground state (Exp.)	Ground state (Sim.)	Species A+	Species B+
0	0	0	0	0
0.05	0.00664	0.00657	-5.23761	-2.09128
0.1	0.01351	0.01335	-10.1678	-4.19669
0.15	0.02083	0.02055	-14.4942	-6.32867
0.2	0.02881	0.02835	-17.9426	-8.49645
0.25	0.03764	0.03694	-20.271	-10.705
0.3	0.04752	0.0465	-21.2783	-12.9543
0.35	0.05859	0.05717	-20.8121	-15.2394
0.4	0.07099	0.06907	-18.7745	-17.5512
0.45	0.08482	0.0823	-15.1255	-19.8769
0.5	0.10015	0.09695	-9.88477	-22.2019
0.55	0.11701	0.11304	-3.13079	-24.5109
0.6	0.1354	0.13061	5.0027	-26.7895
0.65	0.15528	0.14965	14.332	-29.0256
0.7	0.1766	0.17011	24.6313	-31.2097
0.75	0.19924	0.19196	35.6415	-33.3361
0.8	0.2231	0.21512	47.0814	-35.4026
0.85	0.24805	0.23952	58.6583	-37.41
0.9	0.27394	0.26506	70.0798	-39.3622
0.95	0.30063	0.29168	81.0645	-41.2646
1	0.32799	0.31927	91.352	-43.1243
1.05	0.3559	0.34775	100.711	-44.9488
1.1	0.38425	0.37704	108.947	-46.746
1.15	0.41295	0.40706	115.904	-48.5237
1.2	0.44192	0.43769	121.471	-50.2902
1.25	0.47109	0.46883	125.575	-52.0535
1.3	0.5004	0.50035	128.188	-53.8223
1.35	0.52979	0.53208	129.315	-55.6057
1.4	0.55915	0.56382	128.994	-57.4128
1.45	0.58837	0.59534	127.286	-59.253
1.5	0.6173	0.62637	124.272	-61.1348
1.55	0.64577	0.65659	120.043	-63.0652
1.6	0.67356	0.68568	114.695	-65.049
1.65	0.70041	0.7133	108.323	-67.0873
1.7	0.72606	0.73911	101.016	-69.1778
1.75	0.75022	0.76279	92.8528	-71.3137
1.8	0.77261	0.78406	83.9	-73.4843
1.85	0.79299	0.80272	74.2102	-75.6757
1.9	0.81113	0.81861	63.8227	-77.8721
1.95	0.82688	0.83169	52.7655	-80.0575
2	0.84011	0.84197	41.0577	-82.2177
2.05	0.85078	0.84957	28.7139	-84.3421
2.1	0.85891	0.85466	15.7493	-86.4254
2.15	0.86456	0.85751	2.18487	-88.4687
2.2	0.86786	0.85837	-11.9467	-90.4794
2.25	0.86895	0.85756	-26.5953	-92.4709
2.3	0.86797	0.85535	-41.6887	-94.4607
2.35	0.86509	0.85197	-57.1284	-96.4678
2.4	0.86042	0.84763	-72.7876	-98.51
2.45	0.85409	0.84243	-88.5105	-100.6
2.5	0.84615	0.83641	-104.114	-102.741
2.55	0.83664	0.82951	-119.391	-104.928
2.6	0.82556	0.82163	-134.118	-107.14
2.65	0.81291	0.81257	-148.061	-109.344
2.7	0.79864	0.80211	-160.987	-111.493
2.75	0.78274	0.79003	-172.674	-113.531
2.8	0.76521	0.77608	-182.921	-115.394
2.85	0.74608	0.76008	-191.561	-117.016
2.9	0.72542	0.74189	-198.47	-118.336
2.95	0.70336	0.72145	-203.572	-119.3
3	0.68006	0.6988	-206.849	-119.869
3.05	0.65573	0.67404	-208.339	-120.023
3.1	0.63064	0.64741	-208.14	-119.761
3.15	0.60505	0.61921	-206.402	-119.107
3.2	0.57928	0.58985	-203.32	-118.105
3.25	0.55361	0.55976	-199.129	-116.82
3.3	0.52835	0.52946	-194.088	-115.329
3.35	0.50378	0.49946	-188.469	-113.722
3.4	0.48015	0.47029	-182.545	-112.091
3.45	0.45766	0.44244	-176.577	-110.526
3.5	0.43651	0.41638	-170.801	-109.11
3.55	0.41682	0.39248	-165.418	-107.91
3.6	0.39868	0.37107	-160.589	-106.977
3.65	0.38215	0.35236	-156.427	-106.343
3.7	0.36723	0.33648	-152.998	-106.019
3.75	0.35389	0.32343	-150.316	-105.995
3.8	0.34205	0.31312	-148.352	-106.245
3.85	0.33161	0.30536	-147.034	-106.725
3.9	0.32244	0.29987	-146.252	-107.383
3.95	0.31439	0.29629	-145.872	-108.157
4	0.30727	0.29421	-145.738	-108.982
4.05	0.30091	0.29319	-145.683	-109.791
4.1	0.29513	0.29276	-145.536	-110.522
4.15	0.28974	0.29248	-145.133	-111.115
4.2	0.28458	0.29195	-144.319	-111.519
4.25	0.27951	0.29079	-142.957	-111.685
4.3	0.27439	0.28873	-140.933	-111.576
4.35	0.26914	0.28556	-138.157	-111.159
4.4	0.26366	0.28115	-134.567	-110.409
4.45	0.25792	0.27548	-130.128	-109.307
4.5	0.25189	0.26859	-124.833	-107.841
4.55	0.24555	0.2606	-118.698	-106.004
4.6	0.23889	0.25168	-111.765	-103.798
4.65	0.23194	0.24206	-104.091	-101.23
4.7	0.22469	0.23197	-95.7497	-98.3133
4.75	0.21716	0.22165	-86.8228	-95.0712
4.8	0.20937	0.21134	-77.3991	-91.5319
4.85	0.20132	0.20125	-67.5681	-87.7313
4.9	0.19302	0.19156	-57.4179	-83.7116
4.95	0.18449	0.1824	-47.0319	-79.5203
5	0.17576	0.17385	-36.4874	-75.2087
5.05	0.16686	0.16597	-25.8551	-70.831
5.1	0.15784	0.15876	-15.1996	-66.4417
5.15	0.14876	0.1522	-4.58017	-62.0943
5.2	0.13969	0.14622	5.9467	-57.8396
5.25	0.13071	0.14073	16.3255	-53.7236
5.3	0.12192	0.13566	26.4991	-49.7861
5.35	0.1134	0.13088	36.4072	-46.0601
5.4	0.10526	0.12629	45.9844	-42.57
5.45	0.09757	0.1218	55.1599	-39.332
5.5	0.09041	0.1173	63.8582	-36.3531
5.55	0.08384	0.11271	72.0001	-33.6319
5.6	0.07789	0.10797	79.506	-31.1584
5.65	0.0726	0.10303	86.2985	-28.9153
5.7	0.06795	0.09785	92.3072	-26.8785
5.75	0.06395	0.09243	97.4725	-25.0185
5.8	0.06054	0.08678	101.75	-23.3015
5.85	0.0577	0.08092	105.114	-21.6916
5.9	0.05536	0.07489	107.56	-20.1518
5.95	0.05346	0.06877	109.109	-18.6462
6	0.05193	0.06261	109.803	-17.1418
6.05	0.0507	0.05649	109.708	-15.6102
6.1	0.04969	0.05049	108.909	-14.0295
6.15	0.04885	0.04469	107.507	-12.385
6.2	0.04809	0.03917	105.616	-10.6712
6.25	0.04736	0.03397	103.351	-8.89124
6.3	0.04662	0.02917	100.83	-7.05797
6.35	0.0458	0.02478	98.1612	-5.19268
6.4	0.04487	0.02084	95.44	-3.32425
6.45	0.0438	0.01735	92.745	-1.4875
6.5	0.04258	0.0143	90.1333	0.27895
6.55	0.0412	0.01167	87.6389	1.93508
6.6	0.03965	0.00945	85.2726	3.44202
6.65	0.03795	0.00759	83.0228	4.76457
6.7	0.03611	0.00605	80.8586	5.87361
6.75	0.03414	0.0048	78.7342	6.74798
6.8	0.03208	0.0038	76.5936	7.37594
6.85	0.02994	0.003	74.3766	7.75598
6.9	0.02775	0.00238	72.0248	7.89684
6.95	0.02553	0.00191	69.4873	7.81698
7	0.0233	0.00154	66.7252	7.54321
7.05	0.02108	0.00127	63.7157	7.10884
7.1	0.01887	0.00108	60.4544	6.55144
7.15	0.01669	0.000932373	56.956	5.91028
7.2	0.01454	0.000830922	53.2535	5.22371
7.25	0.01244	0.000759674	49.3959	4.52673
7.3	0.01039	0.000709687	45.4445	3.84885
7.35	0.0084	0.000674068	41.4685	3.21247
7.4	0.00648	0.000647741	37.5401	2.63175
7.45	0.00463	0.000627205	33.7289	2.1123
7.5	0.00287	0.000610276	30.0976	1.65146
7.55	0.0012	0.000595798	26.6983	1.23926
7.6	-0.000361561	0.000583345	23.5691	0.85992
7.65	-0.00182	0.000572919	20.7335	0.49383
7.7	-0.00315	0.000564682	18.1996	0.11972
7.75	-0.00437	0.000558736	15.9618	-0.28301
7.8	-0.00547	0.000554985	14.003	-0.73218
7.85	-0.00644	0.000553071	12.2976	-1.24086
7.9	-0.0073	0.000552406	10.8152	-1.81597
7.95	-0.00804	0.000552248	9.52423	-2.45737
8	-0.00866	0.000551841	8.39454	-3.15752
8.05	-0.00919	0.00055054	7.40023	-3.90181
8.1	-0.00962	0.000547931	6.52092	-4.66942
8.15	-0.00997	0.000543895	5.74223	-5.43469
8.2	-0.01025	0.000538621	5.05518	-6.16875
8.25	-0.01046	0.000532551	4.45493	-6.84146
8.3	-0.01062	0.000526284	3.93879	-7.42326
8.35	-0.01074	0.000520449	3.50413	-7.88699
8.4	-0.01083	0.000515579	3.14642	-8.20939
8.45	-0.01088	0.000512005	2.85768	-8.37231
8.5	-0.01091	0.000509796	2.62562	-8.36343
8.55	-0.01092	0.000508751	2.43374	-8.17669
8.6	-0.01089	0.000508451	2.26221	-7.81225
8.65	-0.01083	0.000508339	2.08962	-7.27617
8.7	-0.01072	0.000507842	1.8953	-6.5799
8.75	-0.01055	0.000506479	1.66196	-5.73958
8.8	-0.01031	0.000503955	1.37826	-4.77539
8.85	-0.00998	0.000500217	1.04095	-3.71082
8.9	-0.00957	0.00049545	0.65638	-2.57212
8.95	-0.00905	0.000490044	0.241	-1.38769
9	-0.00844	0.000484503	-0.17923	-0.18766
9.05	-0.00773	0.000479349	-0.57049	0.99665
9.1	-0.00695	0.000475015	-0.89366	2.13331
9.15	-0.00609	0.000471762	-1.1077	3.19049
9.2	-0.00518	0.000469638	-1.17333	4.13733
9.25	-0.00424	0.000468466	-1.05679	4.94508
9.3	-0.00329	0.00046789	-0.73325	5.58833
9.35	-0.00235	0.000467446	-0.18951	6.04645
9.4	-0.00144	0.000466661	0.57429	6.30496
9.45	-0.000584131	0.000465139	1.54398	6.35684
9.5	0.000219335	0.000462641	2.69193	6.20352
9.55	0.000958532	0.00045913	3.97868	5.85549
9.6	0.00163	0.000454766	5.35552	5.33233
9.65	0.00224	0.000449879	6.76771	4.66219
9.7	0.00278	0.000444892	8.15803	3.88048
9.75	0.00326	0.000440243	9.47046	3.02817
9.8	0.00369	0.000436295	10.6535	2.14937
9.85	0.00408	0.000433267	11.6628	1.28879
9.9	0.00442	0.000431194	12.4637	0.48896
9.95	0.00473	0.000429929	13.0317	-0.21236
10	0.005	0.00042917	13.3534	-0.78446
10.05	0.00524	0.000428524	13.4261	-1.20532
10.1	0.00545	0.000427588	13.2562	-1.46271
10.15	0.00564	0.000426028	12.8581	-1.55435
10.2	0.00579	0.000423639	12.2517	-1.48742
10.25	0.00592	0.000420384	11.4612	-1.27736
10.3	0.00602	0.0004164	10.5123	-0.94618
10.35	0.00609	0.000411965	9.43134	-0.52037
10.4	0.00614	0.00040744	8.24314	-0.02881
10.45	0.00616	0.0004032	6.97076	0.49926
10.5	0.00614	0.000399557	5.63471	1.03596
10.55	0.0061	0.000396702	4.25305	1.55599
10.6	0.00603	0.000394673	2.84165	2.03744
10.65	0.00592	0.000393345	1.41492	2.462
10.7	0.00578	0.000392463	-0.01336	2.8148
10.75	0.00561	0.000391692	-1.42916	3.08398
10.8	0.00539	0.000390682	-2.81723	3.26011
10.85	0.00514	0.000389141	-4.16044	3.33565
10.9	0.00485	0.000386887	-5.43927	3.30466
10.95	0.00453	0.000383883	-6.6317	3.16276
11	0.00416	0.000380239	-7.71349	2.90752
11.05	0.00377	0.000376193	-8.65902	2.53908
11.1	0.00335	0.000372054	-9.44238	2.0611
11.15	0.0029	0.00036815	-10.0391	1.48174
11.2	0.00243	0.000364756	-10.428	0.8145
11.25	0.00195	0.000362045	-10.5932	0.07884
11.3	0.00146	0.000360057	-10.5263	-0.69976
11.35	0.000973086	0.000358691	-10.2281	-1.49032
11.4	0.000484554	0.00035773	-9.71006	-2.25753
11.45	3.6713e-06	0.000356883	-8.99484	-2.96366
11.5	-0.000464906	0.000355845	-8.11647	-3.57087
11.55	-0.000917033	0.000354354	-7.11923	-4.04397
11.6	-0.00135	0.000352245	-6.0557	-4.35325
11.65	-0.00176	0.000349476	-4.98404	-4.47711
11.7	-0.00214	0.000346136	-3.96437	-4.40421
11.75	-0.0025	0.000342427	-3.05482	-4.13497
11.8	-0.00283	0.00033862	-2.30727	-3.68209
11.85	-0.00313	0.000335001	-1.76342	-3.07011
11.9	-0.00339	0.000331819	-1.45125	-2.33397
11.95	-0.00363	0.000329234	-1.38249	-1.51664
12	-0.00383	0.00032729	-1.55115	-0.6661
12.05	-0.00399	0.000325906	-1.93347	0.16812
12.1	-0.00411	0.000324898	-2.48918	0.93859
12.15	-0.00419	0.00032401	-3.1642	1.60332
12.2	-0.00421	0.000322973	-3.89437	2.12865
12.25	-0.00418	0.00032155	-4.61012	2.49141
12.3	-0.0041	0.000319587	-5.24152	2.68014
12.35	-0.00395	0.000317036	-5.72345	2.69524
12.4	-0.00375	0.00031397	-6.00032	2.54834
12.45	-0.00348	0.000310558	-6.03	2.26059
12.5	-0.00316	0.00030704	-5.78668	1.86046
12.55	-0.0028	0.000303671	-5.26245	1.38101
12.6	-0.00239	0.000300676	-4.46745	0.85708
12.65	-0.00196	0.000298206	-3.4287	0.32253
12.7	-0.00151	0.000296309	-2.1878	-0.19214
12.75	-0.00105	0.000294923	-0.79763	-0.66165
12.8	-0.000599252	0.00029389	0.68148	-1.06719
12.85	-0.000162984	0.000292986	2.18584	-1.3969
12.9	0.000250872	0.000291969	3.65245	-1.64581
12.95	0.000637138	0.000290623	5.02265	-1.81513
13	0.000992954	0.000288801	6.24511	-1.91109
13.05	0.00132	0.000286453	7.27813	-1.94352
13.1	0.00161	0.000283633	8.09109	-1.92438
13.15	0.00188	0.000280487	8.66509	-1.8662
13.2	0.00212	0.000277226	8.99289	-1.78082
13.25	0.00233	0.000274078	9.07821	-1.67833
13.3	0.00252	0.000271252	8.93466	-1.56642
13.35	0.00269	0.000268889	8.58426	-1.44992
13.4	0.00284	0.000267043	8.05585	-1.33088
13.45	0.00296	0.000265667	7.38344	-1.20873
13.5	0.00305	0.000264626	6.60447	-1.08078
13.55	0.00312	0.000263722	5.75816	-0.94277
13.6	0.00317	0.000262737	4.88385	-0.78955
13.65	0.00319	0.000261472	4.01944	-0.61569
13.7	0.00318	0.000259786	3.1998	-0.41612
13.75	0.00316	0.000257626	2.45535	-0.18661
13.8	0.00312	0.00025503	1.81066	0.07581
13.85	0.00306	0.000252124	1.28336	0.37254
13.9	0.003	0.000249093	0.88322	0.70319
13.95	0.00294	0.000246146	0.61168	1.06544
14	0.00287	0.000243474	0.46179	1.455
14.05	0.0028	0.000241214	0.4187	1.86562
14.1	0.00272	0.000239421	0.46069	2.28912
14.15	0.00265	0.000238065	0.56075	2.71555
14.2	0.00256	0.000237027	0.68852	3.13336
14.25	0.00247	0.000236136	0.81263	3.52966
14.3	0.00237	0.00023519	0.90312	3.89062
14.35	0.00226	0.000234006	0.93379	4.20187
14.4	0.00213	0.00023245	0.88429	4.44905
14.45	0.002	0.000230464	0.74174	4.61845
14.5	0.00186	0.000228073	0.50168	4.69766
14.55	0.00171	0.000225385	0.16839	4.67628
14.6	0.00157	0.000222564	-0.24566	4.54665
14.65	0.00144	0.0002198	-0.72093	4.30442
14.7	0.00131	0.000217271	-1.23256	3.94914
14.75	0.00119	0.000215108	-1.75258	3.48461
14.8	0.00109	0.000213372	-2.25216	2.91905
14.85	0.0009953	0.000212041	-2.70401	2.26505
14.9	0.000908314	0.000211016	-3.08441	1.53926
14.95	0.000822181	0.000210144	-3.37484	0.76188
15	0.000730139	0.000209243	-3.56311	-0.04415
15.05	0.000624897	0.00020814	-3.64384	-0.85408
15.1	0.000499373	0.000206707	-3.61831	-1.64246
15.15	0.000347414	0.000204881	-3.49384	-2.38425
15.2	0.000164414	0.000202679	-3.2827	-3.05604
15.25	-5.22372e-05	0.00020019	-3.00074	-3.63707
15.3	-0.000302911	0.000197562	-2.66594	-4.11017
15.35	-0.000585708	0.000194967	-2.29704	-4.46245
15.4	-0.000896629	0.000192572	-1.91225	-4.68579
15.45	-0.00123	0.000190503	-1.52835	-4.77702
15.5	-0.00158	0.000188823	-1.16002	-4.73783
15.55	-0.00193	0.000187523	-0.81953	-4.57444
15.6	-0.00229	0.000186518	-0.51672	-4.29709
15.65	-0.00264	0.000185671	-0.25911	-3.91935
15.7	-0.00296	0.000184816	-0.05222	-3.45735
15.75	-0.00327	0.000183792	0.10021	-2.92897
15.8	-0.00355	0.000182475	0.19597	-2.35309
15.85	-0.00379	0.000180799	0.23429	-1.74893
15.9	-0.004	0.00017877	0.21595	-1.13543
15.95	-0.00417	0.000176466	0.14339	-0.53082
16	-0.0043	0.000174015	0.02108	0.04778
16.05	-0.00438	0.000171577	-0.14426	0.5846
16.1	-0.00443	0.000169307	-0.34333	1.0655
16.15	-0.00444	0.000167329	-0.56427	1.47817
16.2	-0.00441	0.000165707	-0.79273	1.81234
16.25	-0.00434	0.000164441	-1.01232	2.06013
16.3	-0.00424	0.00016346	-1.20534	2.21628
16.35	-0.0041	0.000162642	-1.35383	2.27849
16.4	-0.00392	0.000161834	-1.44075	2.24774
16.45	-0.00372	0.000160886	-1.45143	2.12844
16.5	-0.00347	0.000159678	-1.37494	1.9286
16.55	-0.0032	0.000158141	-1.2054	1.65964
16.6	-0.00289	0.000156273	-0.94304	1.33614
16.65	-0.00255	0.000154139	-0.59484	0.97518
16.7	-0.00218	0.000151854	-0.17473	0.5956
16.75	-0.00179	0.000149562	0.29677	0.21691
16.8	-0.00138	0.000147411	0.79348	-0.14184
16.85	-0.00095111	0.00014552	1.28504	-0.46326
16.9	-0.000519326	0.000143956	1.73886	-0.73275
16.95	-8.85646e-05	0.000142727	2.12242	-0.93945
17	0.000333569	0.000141773	2.4057	-1.07693
17.05	0.000739817	0.000140985	2.56366	-1.14344
17.1	0.00112	0.000140225	2.57851	-1.14187
17.15	0.00148	0.000139351	2.44151	-1.07919
17.2	0.0018	0.000138244	2.15422	-0.96567
17.25	0.0021	0.000136837	1.72907	-0.81363
17.3	0.00235	0.000135119	1.18905	-0.63629
17.35	0.00257	0.000133143	0.56658	-0.44637
17.4	0.00276	0.000131011	-0.0983	-0.25499
17.45	0.00292	0.000128857	-0.76057	-0.07071
17.5	0.00304	0.000126819	-1.37326	0.10095
17.55	0.00314	0.000125012	-1.89075	0.25776
17.6	0.00321	0.000123506	-2.27214	0.40041
17.65	0.00326	0.000122315	-2.48435	0.53197
17.7	0.00328	0.00012139	-2.50471	0.65697
17.75	0.00328	0.000120635	-2.32282	0.78036
17.8	0.00326	0.000119921	-1.94164	0.9065
17.85	0.00322	0.000119116	-1.37743	1.03825
17.9	0.00316	0.000118106	-0.65894	1.17636
17.95	0.00308	0.00011682	0.17451	1.31916
18	0.003	0.000115241	1.07553	1.46268
18.05	0.00291	0.000113412	1.99179	1.60109
18.1	0.00282	0.000111424	2.86945	1.72742
18.15	0.00273	0.0001094	3.65658	1.83451
18.2	0.00265	0.000107469	4.30632	1.91597
18.25	0.00258	0.000105744	4.77965	1.96701
18.3	0.00253	0.000104295	5.04746	1.98513
18.35	0.00249	0.000103142	5.09187	1.97041
18.4	0.00246	0.000102248	4.9068	1.92546
18.45	0.00244	0.000101525	4.49774	1.85501
18.5	0.00243	0.000100858	3.88084	1.76512
18.55	0.00242	0.000100119	3.08152	1.66228
18.6	0.0024	9.91986e-05	2.1327	1.55234
18.65	0.00237	9.80249e-05	1.07282	1.43955
18.7	0.00233	9.65757e-05	-0.05616	1.32585
18.75	0.00226	9.48842e-05	-1.21064	1.21041
18.8	0.00217	9.30314e-05	-2.34714	1.08967
18.85	0.00205	9.11297e-05	-3.4237	0.95777
18.9	0.00189	8.93014e-05	-4.40123	0.80738
18.95	0.0017	8.76545e-05	-5.24451	0.6308
19	0.00148	8.62623e-05	-5.92309	0.42125
19.05	0.00123	8.51489e-05	-6.41209	0.17419
19.1	0.000952237	8.42854e-05	-6.69295	-0.11166
19.15	0.000647533	8.35958e-05	-6.7541	-0.43342
19.2	0.000322828	8.29721e-05	-6.59156	-0.78382
19.25	-1.60942e-05	8.22957e-05	-6.20949	-1.15129
19.3	-0.00036255	8.146e-05	-5.62045	-1.52064
19.35	-0.000709126	8.03915e-05	-4.8455	-1.87423
19.4	-0.00105	7.90636e-05	-3.91377	-2.19335
19.45	-0.00137	7.7501e-05	-2.86177	-2.45992
19.5	-0.00167	7.5775e-05	-1.73201	-2.65813
19.55	-0.00194	7.39891e-05	-0.57125	-2.7759
19.6	-0.00217	7.22585e-05	0.57168	-2.80608
19.65	-0.00236	7.06878e-05	1.64849	-2.74711
19.7	-0.0025	6.9351e-05	2.61406	-2.60325
19.75	-0.0026	6.8277e-05	3.42914	-2.38423
19.8	-0.00265	6.74448e-05	4.06277	-2.10447
19.85	-0.00266	6.67875e-05	4.49416	-1.78181
19.9	-0.00263	6.62061e-05	4.71408	-1.43611
19.95	-0.00257	6.55885e-05	4.72533	-1.08761
20	-0.00249	6.48318e-05	4.54248	-0.75544

## Sheet: d-experiment
r	-10	-5	-4	-3	-2	-1	0	1	2	3	4	5	10	15	20	25	35	40	50	60	100	200	300
0	0	0	0	0	0	0	0	0	0	0	0	0	0	0	0	0	0	0	0	0	0	0	0
0.05	-0.12069	0.2329	0.06163	-0.3234	0.35927	-0.01353	0.13817	1.24424	0.51307	-0.4427	-0.29877	-0.70531	-1.47502	-2.7813	-4.47848	-3.22911	-3.80534	-3.89231	-3.53092	-3.76666	-3.26655	-1.91588	-2.12544
0.1	-0.23119	0.45315	0.12111	-0.62499	0.69147	-0.02864	0.26502	2.43572	1.00282	-0.86083	-0.57277	-1.38251	-2.86959	-5.40635	-8.69837	-6.27862	-7.41083	-7.57618	-6.90818	-7.37978	-6.43623	-3.84827	-4.24577
0.15	-0.32198	0.64892	0.17661	-0.8844	0.97146	-0.04684	0.37048	3.52454	1.44734	-1.23123	-0.79835	-2.00405	-4.1054	-7.72442	-12.4123	-8.97561	-10.6235	-10.8509	-9.98249	-10.69	-9.41479	-5.81147	-6.35613
0.2	-0.3849	0.80993	0.22683	-1.08414	1.17775	-0.06938	0.44681	4.46633	1.8275	-1.53348	-0.9541	-2.5436	-5.10845	-9.59554	-15.3946	-11.1601	-13.264	-13.5311	-12.6133	-13.5563	-12.1134	-7.81546	-8.45219
0.25	-0.41363	0.92817	0.27122	-1.2107	1.29406	-0.09723	0.48928	5.22454	2.12791	-1.75121	-1.02192	-2.97687	-5.81122	-10.8956	-17.4517	-12.6912	-15.1727	-15.4534	-14.673	-15.8499	-14.4512	-9.86434	-10.5304
0.3	-0.40424	0.99833	0.31005	-1.25556	1.31037	-0.13105	0.49653	5.77217	2.33765	-1.87313	-0.98798	-3.28245	-6.1549	-11.5209	-18.4303	-13.4517	-16.2152	-16.4831	-16.0511	-17.4585	-16.3583	-11.9552	-12.5882
0.35	-0.35543	1.01819	0.34438	-1.21577	1.22366	-0.17113	0.47031	6.09284	2.45057	-1.89391	-0.84368	-3.44289	-6.09149	-11.3919	-18.2245	-13.3527	-16.287	-16.5193	-16.6582	-18.2898	-17.7787	-14.0776	-14.6241
0.4	-0.26871	0.98872	0.37588	-1.09422	1.03804	-0.21748	0.41488	6.18125	2.46516	-1.81476	-0.58628	-3.44569	-5.58582	-10.4566	-16.7807	-12.3365	-15.3174	-15.4988	-16.4291	-18.2747	-18.6727	-16.214	-16.6383
0.45	-0.14833	0.91403	0.40662	-0.89946	0.76441	-0.26981	0.33599	6.04279	2.38417	-1.64366	-0.21938	-3.28434	-4.6172	-8.6924	-14.1002	-10.3783	-13.2713	-13.3988	-15.3259	-17.3708	-19.0188	-18.3405	-18.632
0.5	-0.00105	0.80106	0.43867	-0.64523	0.41968	-0.32764	0.23969	5.69264	2.21392	-1.39517	0.24695	-2.95894	-3.18073	-6.10754	-10.2391	-7.48679	-10.151	-10.238	-13.3397	-15.5634	-18.8163	-20.4286	-20.6078
0.55	0.16424	0.65915	0.47379	-0.34952	0.02556	-0.39034	0.13121	5.15429	1.96351	-1.08986	0.79641	-2.47659	-1.28804	-2.74072	-5.30544	-3.70381	-5.99611	-6.07538	-10.4916	-12.868	-18.0851	-22.4468	-22.5694
0.6	0.33718	0.49942	0.513	-0.03343	-0.39295	-0.45716	0.01388	4.45758	1.64397	-0.75326	1.40712	-1.85123	1.03278	1.33996	0.5462	0.89801	-0.88191	-1.0084	-6.83263	-9.32941	-16.866	-24.3634	-24.5212
0.65	0.50652	0.33406	0.55628	0.28027	-0.80921	-0.52727	-0.11148	3.63661	1.26753	-0.41442	2.05271	-1.10295	3.73777	6.03958	7.12272	6.21791	5.08289	4.83176	-2.44194	-5.02148	-15.2193	-26.1488	-26.4678
0.7	0.661	0.17555	0.60236	0.56866	-1.19674	-0.59973	-0.24675	2.72744	0.84702	-0.10412	2.70371	-0.25669	6.76872	11.24	14.2026	12.1311	11.7599	11.2856	2.57586	-0.04482	-13.2225	-27.7776	-28.4134
0.75	0.79006	0.03583	0.64859	0.81023	-1.53082	-0.67342	-0.39617	1.76598	0.39547	0.14725	3.32934	0.65943	10.0553	16.8043	21.5474	18.4934	18.9855	18.1725	8.09467	5.47632	-10.9664	-29.2313	-30.3612
0.8	0.88457	-0.07445	0.69103	0.98631	-1.78998	-0.74701	-0.56556	0.78603	-0.07413	0.31191	3.89938	1.61615	13.518	22.5824	28.9146	25.1466	26.5766	25.2978	13.9719	11.3982	-8.55082	-30.4998	-32.313
0.85	0.9375	-0.14663	0.72468	1.08236	-1.9572	-0.81882	-0.76109	-0.18235	-0.54893	0.36687	4.38612	2.5852	17.0713	28.4169	36.0699	31.924	34.3365	32.4619	20.054	17.5626	-6.08003	-31.5828	-34.2689
0.9	0.94429	-0.17462	0.74383	1.08885	-2.02075	-0.88676	-0.98788	-1.11404	-1.01621	0.29601	4.76624	3.54133	20.627	34.149	42.7994	38.6566	42.0614	39.4675	26.1826	23.8019	-3.65726	-32.4905	-36.2267
0.95	0.90319	-0.15532	0.74259	1.00191	-1.97459	-0.94828	-1.24857	-1.98963	-1.46344	0.09171	5.02224	4.46385	24.098	39.625	48.9193	45.1781	49.5474	46.1279	32.2004	29.9454	-1.37997	-33.2436	-38.1825
1	0.81523	-0.08883	0.71544	0.82344	-1.81848	-1.00036	-1.54207	-2.79564	-1.8784	-0.24393	5.14369	5.33774	27.4014	44.7019	54.2845	51.3312	56.5966	52.2729	37.9569	35.8243	0.66445	-33.8724	-40.131
1.05	0.68406	0.02147	0.65783	0.56088	-1.55763	-1.03952	-1.86273	-3.52448	-2.24943	-0.69865	5.12773	6.15387	30.4611	49.2522	58.7933	56.972	63.024	57.755	43.313	41.2776	2.40206	-34.4162	-42.0656
1.1	0.5156	0.16918	0.56674	0.22658	-1.20212	-1.06203	-2.20004	-4.1738	-2.56587	-1.25027	4.9791	6.90856	33.2101	53.1688	62.3892	61.9742	68.663	62.4525	48.1453	46.1565	3.77452	-34.9205	-43.9804
1.15	0.31748	0.34521	0.44116	-0.16312	-0.76607	-1.06405	-2.53887	-4.74568	-2.81868	-1.86769	4.70963	7.60232	35.5922	56.3675	65.0601	66.2327	73.3709	66.2723	52.3484	50.3287	4.74005	-35.4357	-45.8698
1.2	0.09848	0.53841	0.28231	-0.58913	-0.26665	-1.04193	-2.86047	-5.24552	-3.00108	-2.51273	4.33709	8.23808	37.5627	58.7892	66.8329	69.6658	77.0326	69.15	55.8366	53.6817	5.27301	-36.0133	-47.7309
1.25	-0.13215	0.73625	0.0938	-1.03085	0.27693	-0.99254	-3.14386	-5.68078	-3.10924	-3.14252	3.88372	8.81896	39.0884	60.4006	67.7674	72.2169	79.5641	71.0494	58.5445	56.1249	5.36242	-36.704	-49.5634
1.3	-0.36526	0.92567	-0.11846	-1.46751	0.8444	-0.91365	-3.36766	-6.05964	-3.14287	-3.71249	3.37451	9.34607	40.1476	61.1938	67.9465	73.8541	80.9139	71.9599	60.4258	57.5914	5.0096	-37.5543	-51.3706
1.35	-0.59228	1.09398	-0.34662	-1.87944	1.41536	-0.80421	-3.51206	-6.38976	-3.10557	-4.17958	2.83529	9.81652	40.7291	61.1841	67.4663	74.5698	81.0636	71.8935	61.452	58.038	4.22518	-38.6039	-53.1594
1.4	-0.80564	1.22972	-0.58135	-2.24905	1.97005	-0.66472	-3.56076	-6.67706	-3.00479	-4.50547	2.29096	10.2219	40.8312	60.4078	66.4254	74.3784	80.0267	70.8809	61.6102	57.4456	3.02593	-39.8832	-54.9405
1.45	-0.99895	1.32345	-0.81247	-2.56169	2.48993	-0.49738	-3.50254	-6.92482	-2.85154	-4.65958	1.76401	10.5477	40.4607	58.9181	64.9151	73.3131	77.8463	68.9671	60.9008	55.818	1.4317	-41.4122	-56.7274
1.5	-1.16711	1.3684	-1.0296	-2.80612	2.95818	-0.3062	-3.33239	-7.13288	-2.65953	-4.62164	1.27324	10.7733	39.6315	56.7812	63.0111	71.4227	74.5912	66.2071	59.3347	53.18	-0.53723	-43.1983	-58.5353
1.55	-1.30624	1.36096	-1.22291	-2.97481	3.36002	-0.09697	-3.05203	-7.29729	-2.44412	-4.3834	0.83304	10.8735	38.3631	54.0713	60.7673	68.7663	70.351	62.6619	56.9308	49.5758	-2.86218	-45.2371	-60.3799
1.6	-1.41356	1.30088	-1.38372	-3.06384	3.68294	0.12297	-2.66973	-7.41027	-2.22082	-3.94956	0.45306	10.8198	36.6802	50.8661	58.2116	65.4093	65.23	58.3946	53.7141	45.0659	-5.52735	-47.5126	-62.2756
1.65	-1.48722	1.19128	-1.50499	-3.07271	3.91688	0.34504	-2.19949	-7.46052	-2.00386	-3.33771	0.13828	10.5839	34.6108	47.2415	55.3456	61.4179	59.3413	53.4675	49.7134	39.7241	-8.52036	-49.9986	-64.2342
1.7	-1.52613	1.03834	-1.58172	-3.00392	4.05439	0.55994	-1.65971	-7.43391	-1.80465	-2.57718	-0.11056	10.1401	32.1856	43.2678	52.1459	56.855	52.7993	47.9391	44.9603	33.6344	-11.8322	-52.6611	-66.2637
1.75	-1.52982	0.8508	-1.61113	-2.86246	4.09074	0.75819	-1.07155	-7.31455	-1.63059	-1.70706	-0.29631	9.46833	29.4366	39.0056	48.5682	51.7755	45.7143	41.8625	39.4877	26.8867	-15.4562	-55.4615	-68.3672
1.8	-1.49842	0.63927	-1.59261	-2.65536	4.0241	0.93074	-0.45709	-7.08613	-1.48419	-0.7734	-0.42467	8.55719	26.3961	34.5027	44.5538	46.2241	38.1856	35.2838	33.3289	19.5737	-19.3878	-58.3597	-70.5424
1.85	-1.43263	0.41539	-1.52763	-2.39114	3.85567	1.06959	0.16236	-6.73347	-1.36285	0.17405	-0.50338	7.40568	23.0956	29.7927	40.0362	40.2326	30.2975	28.2417	26.5175	11.7864	-23.6224	-61.3174	-72.7824
1.9	-1.33385	0.19097	-1.41945	-2.07941	3.58981	1.16837	0.76767	-6.24423	-1.25909	1.08546	-0.54161	6.02457	19.5644	24.8934	34.9496	33.8194	22.1159	20.767	19.0871	3.61153	-28.1548	-64.3022	-75.0763
1.95	-1.20426	-0.02291	-1.27279	-1.73052	3.23412	1.22276	1.34281	-5.61052	-1.16144	1.91439	-0.54947	4.43656	15.8286	19.8081	29.2364	26.9905	13.6866	12.8837	11.0711	-4.87221	-32.9784	-67.2895	-77.4102
2	-1.04693	-0.21663	-1.09355	-1.35523	2.79934	1.2308	1.87531	-4.83046	-1.05591	2.62099	-0.53765	2.67552	11.9105	14.5268	22.8539	19.7416	5.03571	4.60977	2.5032	-13.5959	-38.0837	-70.265	-79.7696
2.05	-0.86594	-0.38262	-0.88843	-0.96451	2.29918	1.19304	2.35604	-3.90943	-0.92769	3.17459	-0.51727	0.7847	7.82781	9.02956	15.7804	12.0614	-3.82818	-4.04081	-6.58166	-22.502	-43.4582	-73.2254	-82.1407
2.1	-0.66625	-0.5158	-0.6647	-0.56925	1.74987	1.11244	2.77867	-2.86081	-0.76313	3.55543	-0.49982	-1.18567	3.59405	3.29038	8.01875	3.93671	-12.9097	-13.0559	-16.1464	-31.5442	-49.0858	-76.1783	-84.5123
2.15	-0.45365	-0.61367	-0.43005	-0.17999	1.16963	0.99419	3.13869	-1.70633	-0.55164	3.75558	-0.49711	-3.18133	-0.78116	-2.71792	-0.40118	-4.64278	-22.2213	-22.422	-26.1502	-40.6868	-54.9463	-79.1402	-86.8772
2.2	-0.23443	-0.67624	-0.19247	0.19332	0.57775	0.84524	3.43236	-0.47571	-0.28729	3.77876	-0.52116	-5.14707	-5.29058	-9.01819	-9.42232	-13.6785	-31.7767	-32.1215	-36.5462	-49.9019	-61.0151	-82.1343	-89.2325
2.25	-0.01501	-0.70577	0.03988	0.54174	-0.00632	0.67382	3.6557	0.79435	0.03003	3.63941	-0.5839	-7.02968	-9.92757	-15.6236	-18.9617	-23.1577	-41.5835	-42.1283	-47.2796	-59.1669	-67.2626	-85.1865	-91.5798
2.3	0.1985	-0.70627	0.25872	0.8577	-0.56408	0.48887	3.80378	2.06169	0.39412	3.3608	-0.69672	-8.78052	-14.6836	-22.5323	-28.9131	-33.0483	-51.6364	-52.4051	-58.2848	-68.4597	-73.6535	-88.3209	-93.9243
2.35	0.40078	-0.68296	0.45582	1.13542	-1.07912	0.29934	3.87039	3.28095	0.79258	2.97278	-0.86981	-10.3575	-19.5454	-29.7234	-39.1512	-43.2957	-61.9106	-62.8997	-69.4829	-77.7546	-80.146	-91.5554	-96.2728
2.4	0.58774	-0.64167	0.6232	1.37125	-1.53813	0.11373	3.84831	4.40606	1.20775	2.50902	-1.11125	-11.7265	-24.4925	-37.1533	-49.536	-53.8199	-72.3573	-73.5425	-80.7794	-87.0177	-86.6908	-94.8975	-98.6316
2.45	0.75682	-0.58828	0.7535	1.56399	-1.93174	-0.06053	3.72997	5.3931	1.61808	2.00429	-1.42607	-12.8619	-29.4945	-44.7546	-59.9175	-64.5154	-82.9001	-84.245	-92.0631	-96.2027	-93.2311	-98.3404	-101.004
2.5	0.90716	-0.52828	0.84044	1.71498	-2.25515	-0.21734	3.50872	6.20317	2.00008	1.4919	-1.81528	-13.7468	-34.5094	-52.4363	-70.141	-75.2524	-93.435	-94.8992	-103.205	-105.249	-99.7017	-101.86	-103.387
2.55	1.03951	-0.46641	0.87934	1.8281	-2.50825	-0.35224	3.18027	6.80506	2.33045	1.00154	-2.27504	-14.3725	-39.4827	-60.0856	-80.0516	-85.8806	-103.831	-105.379	-114.061	-114.077	-106.029	-105.416	-105.769
2.6	1.15596	-0.40652	0.86777	1.9094	-2.69554	-0.46245	2.74428	7.17754	2.58818	0.55769	-2.79611	-14.7381	-44.3476	-67.5727	-89.4991	-96.2342	-113.936	-115.544	-124.471	-122.595	-112.134	-108.949	-108.129
2.65	1.2595	-0.35153	0.80603	1.96667	-2.8254	-0.54679	2.20583	7.311	2.7565	0.17865	-3.36372	-14.8498	-49.0269	-74.7563	-98.3411	-106.138	-123.58	-125.24	-134.268	-130.693	-117.931	-112.386	-110.435
2.7	1.35333	-0.30359	0.69764	2.00866	-2.90922	-0.60549	1.57646	7.20837	2.82433	-0.12371	-3.95795	-14.7199	-53.4359	-81.4908	-106.448	-115.417	-132.588	-134.31	-143.278	-138.252	-123.333	-115.642	-112.643
2.75	1.44024	-0.26424	0.54952	2.04426	-2.96004	-0.6399	0.8747	6.88513	2.78722	-0.34363	-4.55457	-14.3671	-57.4869	-87.6347	-113.703	-123.903	-140.785	-142.6	-151.334	-145.152	-128.253	-118.627	-114.702
2.8	1.52191	-0.2347	0.37198	2.08151	-2.99115	-0.65214	0.12584	6.36849	2.64759	-0.48062	-5.12651	-13.8153	-61.0938	-93.0587	-120.011	-131.444	-148.009	-149.963	-158.281	-151.273	-132.611	-121.253	-116.554
2.85	1.59837	-0.21606	0.17821	2.12671	-3.01457	-0.64474	-0.63902	5.69567	2.41439	-0.53835	-5.64564	-13.0943	-64.1787	-97.654	-125.294	-137.91	-154.12	-156.271	-163.986	-156.505	-136.335	-123.435	-118.138
2.9	1.66768	-0.20949	-0.01638	2.18365	-3.03969	-0.62029	-1.38468	4.91153	2.10215	-0.52328	-6.08486	-12.2393	-66.6767	-101.339	-129.497	-143.205	-159.009	-161.422	-168.346	-160.761	-139.371	-125.106	-119.398
2.95	1.72586	-0.21624	-0.19533	2.25305	-3.07216	-0.58121	-2.07413	4.06558	1.72957	-0.44348	-6.42035	-11.2906	-68.5421	-104.065	-132.59	-147.266	-162.603	-165.345	-171.298	-163.976	-141.679	-126.215	-120.281
3	1.76712	-0.23764	-0.34245	2.33226	-3.11314	-0.52952	-2.67122	3.2088	1.3179	-0.30744	-6.63358	-10.2935	-69.7516	-105.82	-134.57	-150.07	-164.873	-168.006	-172.822	-166.122	-143.246	-126.736	-120.751
3.05	1.7844	-0.27492	-0.44326	2.41546	-3.15912	-0.46677	-3.14346	2.39034	0.88921	-0.12341	-6.71303	-9.297	-70.3079	-106.627	-135.457	-151.634	-165.838	-169.411	-172.952	-167.202	-144.081	-126.67	-120.786
3.1	1.77015	-0.32893	-0.48647	2.49403	-3.20214	-0.39405	-3.46469	1.6545	0.46479	0.1011	-6.6554	-8.35257	-70.2403	-106.549	-135.302	-152.016	-165.559	-169.606	-171.769	-167.26	-144.219	-126.044	-120.381
3.15	1.71722	-0.39989	-0.46518	2.5574	-3.23061	-0.31204	-3.61728	1.03811	0.06379	0.35931	-6.46609	-7.51221	-69.6037	-105.679	-134.179	-151.308	-164.141	-168.676	-169.403	-166.377	-143.719	-124.914	-119.555
3.2	1.61983	-0.48707	-0.37783	2.59406	-3.2305	-0.22116	-3.59365	0.56867	-0.29776	0.64489	-6.15898	-6.82591	-68.476	-104.137	-132.188	-149.636	-161.725	-166.743	-166.03	-164.666	-142.663	-123.359	-118.348
3.25	1.47448	-0.58853	-0.2286	2.59274	-3.1869	-0.12181	-3.39702	0.26317	-0.60751	0.95144	-5.75541	-6.33894	-66.953	-102.063	-129.452	-147.152	-158.483	-163.953	-161.861	-162.268	-141.152	-121.477	-116.819
3.3	1.28058	-0.7011	-0.02723	2.54363	-3.08566	-0.01446	-3.04114	0.12778	-0.85688	1.27188	-5.28255	-6.08898	-65.1433	-99.6078	-126.111	-144.023	-154.606	-160.478	-157.131	-159.344	-139.3	-119.381	-115.043
3.35	1.04087	-0.82027	0.21164	2.43947	-2.91513	0.10007	-2.54924	0.1584	-1.04085	1.59787	-4.77114	-6.10335	-63.1606	-96.9262	-122.319	-140.429	-150.296	-156.502	-152.089	-156.065	-137.228	-117.192	-113.108
3.4	0.76144	-0.94049	0.46983	2.27634	-2.66753	0.22053	-1.95211	0.34185	-1.15747	1.91938	-4.25305	-6.39676	-61.1174	-94.1665	-118.238	-136.551	-145.757	-152.21	-146.984	-152.601	-135.058	-115.031	-111.11
3.45	0.45136	-1.05541	0.72729	2.05423	-2.34016	0.3451	-1.28559	0.65766	-1.2072	2.22457	-3.75861	-6.9697	-59.1177	-91.4642	-114.031	-132.562	-141.183	-147.785	-142.052	-149.116	-132.909	-113.015	-109.145
3.5	0.12201	-1.15834	0.96404	1.77715	-1.93595	0.47141	-0.58778	1.08017	-1.19221	2.49994	-3.31427	-7.80768	-57.2515	-88.935	-109.859	-128.625	-136.751	-143.395	-137.5	-145.753	-130.884	-111.247	-107.306
3.55	-0.21389	-1.24278	1.16221	1.45275	-1.46359	0.5965	0.10392	1.58075	-1.1158	2.73094	-2.94048	-8.88154	-55.5899	-86.6706	-105.867	-124.88	-132.612	-139.187	-133.503	-142.632	-129.075	-109.814	-105.676
3.6	-0.54333	-1.30287	1.30786	1.09174	-0.937	0.71694	0.75547	2.12997	-0.98194	2.90274	-2.65034	-10.1488	-54.1823	-84.7353	-102.186	-121.443	-128.89	-135.285	-130.188	-139.844	-127.549	-108.782	-104.323
3.65	-0.85419	-1.33388	1.39237	0.70687	-0.37431	0.82893	1.33847	2.69932	-0.79499	3.00143	-2.44879	-11.5559	-53.0551	-83.1656	-98.9232	-118.4	-125.671	-131.782	-127.634	-137.443	-126.353	-108.192	-103.301
3.7	-1.13616	-1.33253	1.41329	0.31175	0.20355	0.92845	1.83176	3.26268	-0.55969	3.01518	-2.33273	-13.0412	-52.2119	-81.97	-96.1556	-115.807	-123.011	-128.738	-125.868	-135.454	-125.509	-108.061	-102.64
3.75	-1.38153	-1.29714	1.37443	-0.08032	0.77459	1.01142	2.22229	3.79711	-0.28122	2.93547	-2.29173	-14.5388	-51.6362	-81.1317	-93.931	-113.686	-120.926	-126.185	-124.867	-133.867	-125.013	-108.38	-102.354
3.8	-1.5856	-1.22767	1.28532	-0.4575	1.3175	1.07391	2.50521	4.28315	0.0346	2.75814	-2.30951	-15.982	-51.294	-80.6119	-92.2644	-112.029	-119.402	-124.121	-124.561	-132.644	-124.842	-109.118	-102.434
3.85	-1.74664	-1.12554	1.15989	-0.81027	1.8134	1.11228	2.68318	4.70468	0.38107	2.48414	-2.36581	-17.3074	-51.1386	-80.3534	-91.1381	-110.798	-118.393	-122.519	-124.843	-131.724	-124.95	-110.218	-102.856
3.9	-1.86561	-0.99332	1.01469	-1.13207	2.24718	1.12339	2.76518	5.04837	0.75049	2.1199	-2.4386	-18.458	-51.1148	-80.2858	-90.504	-109.927	-117.83	-121.326	-125.573	-131.028	-125.274	-111.609	-103.579
3.95	-1.94547	-0.83434	0.86672	-1.41943	2.60854	1.10473	2.76475	5.30295	1.13406	1.67721	-2.50634	-19.3861	-51.1636	-80.3293	-90.2868	-109.331	-117.62	-120.469	-126.589	-130.464	-125.74	-113.202	-104.549
4	-1.99031	-0.65232	0.73128	-1.6718	2.89241	1.05461	2.69807	5.45845	1.52202	1.17265	-2.55008	-20.0554	-51.2263	-80.4	-90.3886	-108.905	-117.657	-119.86	-127.72	-129.938	-126.264	-114.897	-105.703
4.05	-2.00437	-0.45095	0.61994	-1.891	3.09891	0.97227	2.58203	5.50565	1.90396	0.62659	-2.55523	-20.4422	-51.2484	-80.4133	-90.695	-108.535	-117.825	-119.4	-128.791	-129.353	-126.757	-116.588	-106.97
4.1	-1.99116	-0.23367	0.53905	-2.08035	3.23265	0.85803	2.43242	5.43571	2.26918	0.06177	-2.51282	-20.5358	-51.1815	-80.2875	-91.0811	-108.102	-118.002	-118.983	-129.634	-128.619	-127.129	-118.165	-108.276
4.15	-1.95279	-0.00357	0.48887	-2.2437	3.3017	0.71338	2.26255	5.24034	2.60726	-0.49828	-2.42023	-20.3381	-50.9857	-79.947	-91.4191	-107.485	-118.069	-118.504	-130.095	-127.651	-127.293	-119.521	-109.547
4.2	-1.88955	0.23661	0.46352	-2.38439	3.31616	0.54104	2.08219	4.91236	2.90855	-1.03095	-2.28121	-19.8629	-50.6295	-79.3245	-91.5841	-106.574	-117.909	-117.856	-130.042	-126.378	-127.167	-120.553	-110.706
4.25	-1.7999	0.4842	0.45178	-2.5043	3.28665	0.345	1.89721	4.44656	3.16471	-1.51618	-2.10542	-19.134	-50.0903	-78.3629	-91.4603	-105.268	-117.416	-116.941	-129.363	-124.741	-126.678	-121.169	-111.682
4.3	-1.68085	0.73632	0.43855	-2.60318	3.22276	0.13049	1.70952	3.84101	3.36902	-1.93792	-1.90739	-18.1843	-49.3531	-77.0164	-90.9468	-103.484	-116.495	-115.67	-127.978	-122.692	-125.762	-121.288	-112.404
4.35	-1.52862	0.98945	0.40701	-2.67831	3.13181	-0.09614	1.51768	3.09841	3.51663	-2.28517	-1.70509	-17.0531	-48.4096	-75.2516	-89.9607	-101.158	-115.067	-113.966	-125.829	-120.196	-124.37	-120.844	-112.809
4.4	-1.33968	1.23909	0.34099	-2.72448	3.01791	-0.32756	1.31771	2.22736	3.6045	-2.55259	-1.51832	-15.7849	-47.2565	-73.0477	-88.4403	-98.2482	-113.067	-111.766	-122.889	-117.228	-122.461	-119.79	-112.836
4.45	-1.1117	1.47945	0.22748	-2.73443	2.88156	-0.55573	1.10425	1.24337	3.63122	-2.74067	-1.36689	-14.4269	-45.8944	-70.3971	-86.3462	-94.7364	-110.449	-109.024	-119.157	-113.776	-120.012	-118.096	-112.434
4.5	-0.84464	1.70337	0.05875	-2.69965	2.71973	-0.77222	0.87179	0.16938	3.59663	-2.85532	-1.26895	-13.0274	-44.3261	-67.3042	-83.6606	-90.6262	-107.181	-105.71	-114.654	-109.835	-117.01	-115.754	-111.559
4.55	-0.54154	1.90245	-0.16606	-2.61141	2.52651	-0.96865	0.61588	-0.96433	3.50134	-2.90703	-1.23945	-11.634	-42.5556	-63.7854	-80.3862	-85.9421	-103.251	-101.81	-109.425	-105.407	-113.455	-112.774	-110.177
4.6	-0.20902	2.06737	-0.4401	-2.46194	2.29419	-1.13706	0.33418	-2.12106	3.34623	-2.90962	-1.28891	-10.2914	-40.5877	-59.8678	-76.5435	-80.7265	-98.6622	-97.3279	-103.53	-100.505	-109.361	-109.184	-108.268
4.65	0.14267	2.18857	-0.74897	-2.24572	2.01473	-1.27044	0.02731	-3.25929	3.13202	-2.87874	-1.42247	-9.03955	-38.4274	-55.5875	-72.1668	-75.0361	-93.43	-92.2832	-97.0454	-95.1451	-104.75	-105.029	-105.822
4.7	0.50004	2.25698	-1.07179	-1.96056	1.68129	-1.36313	-0.30072	-4.33497	2.85894	-2.83024	-1.63943	-7.91203	-36.0793	-50.9877	-67.3012	-68.9378	-87.5846	-86.7081	-90.0597	-89.3512	-99.6533	-100.37	-102.845
4.75	0.84719	2.26498	-1.38315	-1.60843	1.28984	-1.41125	-0.64237	-5.30435	2.52664	-2.77853	-1.93306	-6.93399	-33.5483	-46.1172	-61.998	-62.5041	-81.1662	-80.6459	-82.6682	-83.1531	-94.1115	-95.2786	-99.3598
4.8	1.16708	2.20733	-1.65566	-1.196	0.84051	-1.41298	-0.98679	-6.12711	2.13429	-2.73516	-2.2909	-6.12068	-30.8394	-41.0271	-56.3113	-55.809	-74.2242	-74.1488	-74.9704	-76.5864	-88.1698	-89.8362	-95.4026
4.85	1.44288	2.08201	-1.86293	-0.73471	0.33858	-1.36877	-1.32047	-6.76943	1.68098	-2.70764	-2.6953	-5.47617	-27.958	-35.7697	-50.295	-48.924	-66.8151	-67.2747	-67.0664	-69.6926	-81.8784	-84.1288	-91.027
4.9	1.65962	1.89079	-1.98256	-0.24039	-0.20503	-1.28138	-1.62813	-7.20688	1.16625	-2.69874	-3.12428	-4.99263	-24.9102	-30.3952	-44.0004	-41.9156	-59.0013	-60.0849	-59.0534	-62.5185	-75.2908	-78.2453	-86.3
4.95	1.80554	1.63964	-1.99879	0.26754	-0.77388	-1.15576	-1.89381	-7.42659	0.59086	-2.70619	-3.55264	-4.65025	-21.7032	-24.9508	-37.475	-34.8425	-50.849	-52.6413	-51.0219	-55.1159	-68.4626	-72.2737	-81.3007
5	1.87329	1.3386	-1.90452	0.76721	-1.34672	-0.99879	-2.10223	-7.42867	-0.04245	-2.72295	-3.95322	-4.418	-18.3457	-19.4791	-30.7624	-27.7551	-42.428	-45.0053	-43.0535	-47.5411	-61.4514	-66.299	-76.1171
5.05	1.86074	1.00137	-1.70254	1.23577	-1.89873	-0.81885	-2.24002	-7.22657	-0.72818	-2.73789	-4.29829	-4.25525	-14.8482	-14.0174	-23.9028	-20.6949	-33.8103	-37.2358	-35.218	-39.8536	-54.316	-60.4011	-70.8421
5.1	1.77121	0.64447	-1.40555	1.6509	-2.40325	-0.62534	-2.29703	-6.84639	-1.45743	-2.73697	-4.56096	-4.1143	-11.2234	-8.59744	-16.9346	-13.6962	-25.0702	-29.3892	-27.5718	-32.1155	-47.1164	-54.6529	-65.5698
5.15	1.61329	0.28609	-1.03531	1.99242	-2.83373	-0.42803	-2.26741	-6.32506	-2.2175	-2.7047	-4.71662	-3.94361	-7.48705	-3.24633	-9.89633	-6.78689	-16.283	-21.5191	-20.1575	-24.3905	-39.9141	-49.1197	-60.3908
5.2	1.40002	-0.05526	-0.62067	2.24374	-3.16593	-0.23646	-2.15045	-5.70765	-2.99168	-2.62576	-4.74432	-3.69166	-3.65808	2.0126	-2.8289	0.00881	-7.52569	-13.677	-13.0033	-16.742	-32.7719	-43.858	-55.388
5.25	1.1478	-0.36219	-0.19493	2.39302	-3.37983	-0.05935	-1.95104	-5.04392	-3.75955	-2.48675	-4.62804	-3.31107	0.24064	7.15816	4.22219	6.66819	1.12393	-5.91319	-6.1249	-9.23323	-25.754	-38.9155	-50.633
5.3	0.87488	-0.61987	0.20739	2.43406	-3.46144	0.09598	-1.67978	-4.38449	-4.49742	-2.27775	-4.35772	-2.76268	4.18188	12.1697	11.2052	13.1678	9.58755	1.72229	0.4731	-1.92508	-18.9255	-34.3306	-46.1829
5.35	0.59978	-0.81721	0.55377	2.36671	-3.40401	0.22404	-1.35259	-3.77689	-5.17931	-1.99362	-3.93008	-2.0191	8.13377	17.0256	18.0612	19.4815	17.787	9.1786	6.79399	5.12403	-12.352	-30.1327	-42.078
5.4	0.33975	-0.94779	0.81689	2.19687	-3.2088	0.32142	-0.98992	-3.26201	-5.77806	-1.63494	-3.34917	-1.0675	12.0597	21.7016	24.7238	25.5793	25.6451	16.4035	12.8458	11.8591	-6.09818	-26.3415	-38.3412
5.45	0.10938	-1.01033	0.97708	1.93613	-2.88511	0.38698	-0.6155	-2.87099	-6.26678	-1.20843	-2.6265	0.08871	15.9187	26.1703	31.1203	31.4264	33.0871	23.3434	18.6378	18.2294	-0.22595	-22.9674	-34.9774
5.5	-0.08046	-1.00873	1.02412	1.60088	-2.44972	0.4218	-0.25477	-2.62315	-6.62036	-0.72676	-1.78079	1.42961	19.666	30.4011	37.1738	36.984	40.0418	29.9434	24.1768	24.1884	5.20744	-20.0105	-31.975
5.55	-0.22322	-0.95173	0.95799	1.21127	-1.9257	0.42897	0.06693	-2.52483	-6.81712	-0.20789	-0.83734	2.91987	23.2542	34.3605	42.8058	42.2099	46.4436	36.149	29.4645	29.695	10.1521	-17.4612	-29.308
5.6	-0.31686	-0.852	0.78859	0.7898	-1.34077	0.41331	0.32633	-2.5694	-6.84028	0.32623	0.17303	4.51126	26.6352	38.0138	47.9404	47.0602	52.2343	41.9078	34.4949	34.7134	14.568	-15.2993	-26.9382
5.65	-0.36363	-0.72505	0.53451	0.35991	-0.72532	0.38094	0.50406	-2.73834	-6.67935	0.85124	1.21544	6.14628	29.7614	41.3267	52.5082	51.4919	57.3646	47.1713	39.2536	39.2142	18.4276	-13.4943	-24.8191
5.7	-0.36941	-0.58784	0.22095	-0.05551	-0.11026	0.33875	0.58637	-3.00325	-6.33124	1.34243	2.25263	7.76264	32.5889	44.2683	56.4507	55.4649	61.7966	51.8982	43.7174	43.1748	21.7179	-12.006	-22.899
5.75	-0.34283	-0.45731	-0.1229	-0.4355	0.4751	0.2939	0.56639	-3.32856	-5.80102	1.77671	3.24689	9.2982	35.0788	46.8134	59.7245	58.9449	65.5047	56.0564	47.8555	46.5803	24.4421	-10.7854	-21.1242
5.8	-0.29419	-0.34897	-0.46671	-0.76224	1.00494	0.25332	0.44497	-3.67468	-5.10224	2.13468	4.1621	10.6958	37.2004	48.9452	62.3044	61.9057	68.4776	59.6258	51.6323	49.4242	26.6199	-9.77591	-19.4429
5.85	-0.23435	-0.27567	-0.78189	-1.022	1.45849	0.22319	0.23088	-4.0013	-4.25688	2.40231	4.96566	11.9075	38.9322	50.6576	64.1864	64.331	70.7185	62.5998	55.0097	51.7093	28.2874	-8.91595	-17.8073
5.9	-0.17376	-0.24658	-1.04402	-1.20581	1.82107	0.20856	-0.05968	-4.27043	-3.29467	2.57225	5.63027	12.8982	40.2643	51.9565	65.3882	66.2161	72.2459	64.9865	57.9515	53.4487	29.4955	-8.14117	-16.1761
5.95	-0.12156	-0.26664	-1.23475	-1.30974	2.08463	0.21304	-0.40415	-4.44908	-2.25208	2.64448	6.13539	13.6474	41.1983	52.8607	65.9497	67.5686	73.0935	66.8089	60.427	54.6657	30.3076	-7.38775	-14.5159
6	-0.08505	-0.33622	-1.34296	-1.33494	2.24773	0.23855	-0.77527	-4.51134	-1.17078	2.62642	6.46827	14.1502	41.748	53.4013	65.9308	68.408	73.3089	68.104	62.4146	55.3949	30.7956	-6.59565	-12.8027
6.05	-0.0693	-0.45131	-1.36499	-1.28727	2.31501	0.28527	-1.14321	-4.43957	-0.09566	2.53217	6.62445	14.4163	41.9384	53.6203	65.4088	68.7654	72.9529	68.9208	63.9046	55.6809	31.0363	-5.71196	-11.0215
6.1	-0.07711	-0.60399	-1.30423	-1.1767	2.29615	0.35155	-1.4779	-4.22496	0.92737	2.38127	6.60778	14.468	41.8041	53.5682	64.4739	68.6821	72.0973	69.318	64.9016	55.5782	31.1064	-4.69394	-9.16714
6.15	-0.10914	-0.78314	-1.16993	-1.01643	2.20468	0.43412	-1.7515	-3.86726	1.85388	2.19681	6.42986	14.337	41.3874	53.3005	63.2242	68.2074	70.8227	69.3601	65.4245	55.1493	31.078	-3.51159	-7.24296
6.2	-0.16422	-0.97542	-0.97558	-0.8219	2.05641	0.52818	-1.94063	-3.37395	2.64334	2.00322	6.10899	14.0608	40.7353	52.8739	61.7599	67.3962	69.2155	69.1138	65.5071	54.4627	31.0145	-2.14942	-5.2606
6.25	-0.23972	-1.16632	-0.73702	-0.60967	1.86801	0.62776	-2.02831	-2.75895	3.26159	1.82391	5.66876	13.6781	39.8967	52.3423	60.1775	66.3067	67.3647	68.6441	65.195	53.5905	30.9668	-0.60736	-3.23875
6.3	-0.33195	-1.34124	-0.47053	-0.39626	1.65556	0.72599	-2.00526	-2.04109	3.68298	1.6789	5.13639	13.2252	38.9196	51.7525	58.5645	64.9976	65.3588	68.0101	64.5439	52.6043	30.9704	1.09936	-1.20206
6.35	-0.43655	-1.48649	-0.1912	-0.19705	1.43336	0.81552	-1.87063	-1.24246	3.89205	1.58292	4.54086	12.7331	37.848	51.1413	56.9939	63.5254	63.2822	67.2618	63.6149	51.5725	31.0444	2.9414	0.82014
6.4	-0.54879	-1.59015	0.08836	-0.0254	1.21313	0.88892	-1.63191	-0.38693	3.88471	1.54381	3.91119	12.2242	36.7197	50.532	55.5211	61.9418	61.2119	66.4374	62.4711	50.5565	31.1909	4.87728	2.79518
6.45	-0.66372	-1.64278	0.35877	0.10824	1.00341	0.93914	-1.30422	0.50117	3.66868	1.56182	3.27479	11.7121	35.5648	49.9333	54.1807	60.2922	59.2139	65.5615	61.1725	49.6067	31.396	6.85632	4.68844
6.5	-0.77632	-1.63788	0.6141	0.19677	0.80946	0.95989	-0.90886	1.39806	3.26327	1.62945	2.65615	11.2009	34.4044	49.339	52.9862	58.614	57.3415	64.6445	59.7732	48.7601	31.6326	8.8219	6.46481
6.55	-0.88151	-1.5721	0.85147	0.2368	0.63344	0.94605	-0.47146	2.28127	2.69827	1.73226	2.07589	10.6865	33.2507	48.7283	51.9301	56.935	55.632	63.6828	58.3171	48.0379	31.863	10.7152	8.0902
6.6	-0.97418	-1.44527	1.07036	0.22861	0.47488	0.89403	-0.01981	3.13007	2.01223	1.85029	1.55025	10.1587	32.1075	48.0688	50.986	55.2742	54.1061	62.6603	56.8368	47.4437	32.0432	12.4787	9.53308
6.65	-1.0492	-1.26025	1.27157	0.17594	0.33138	0.80198	0.41838	3.92579	1.25003	1.96005	1.09095	9.60394	30.9717	47.3188	50.1124	53.6407	52.7673	61.5508	55.3515	46.964	32.1271	14.0595	10.766
6.7	-1.10146	-1.02248	1.45604	0.08546	0.19938	0.67	0.81766	4.65195	0.46007	2.03694	0.70546	9.00805	29.8346	46.4319	49.2565	52.0353	51.6022	60.3212	53.8683	46.5686	32.0706	15.4125	11.7669
6.75	-1.12605	-0.73956	1.62385	-0.03386	0.07496	0.50017	1.15653	5.29444	-0.30884	2.05775	0.39759	8.35936	28.6849	45.3616	48.36	50.4515	50.582	58.9352	52.3828	46.2134	31.836	16.5021	12.5205
6.8	-1.11839	-0.4206	1.77337	-0.17163	-0.04542	0.29648	1.41884	5.84168	-1.01063	2.00306	0.16816	7.65114	27.5099	44.0655	47.364	48.8773	49.6651	57.3573	50.8817	45.8433	31.395	17.3038	13.0193
6.85	-1.07457	-0.07563	1.9008	-0.31684	-0.16438	0.06465	1.59448	6.2849	-1.60483	1.85931	0.01586	6.88346	26.2984	42.5098	46.2146	47.2967	48.8004	55.5566	49.3457	45.3967	30.7312	17.8047	13.2641
6.9	-0.99166	0.28506	2.00016	-0.45875	-0.28319	-0.18817	1.67955	6.61841	-2.05912	1.62018	-0.06202	6.06416	25.0422	40.6734	44.8678	45.6926	47.931	53.5105	47.7527	44.8104	29.8415	18.0035	13.2641
6.95	-0.86804	0.65151	2.06361	-0.5877	-0.40168	-0.4538	1.67596	6.84001	-2.3511	1.28746	-0.06896	5.20892	23.7373	38.5501	43.2927	44.0482	46.9986	51.2079	46.0814	44.0246	28.7364	17.9096	13.0369
7	-0.70369	1.01456	2.08227	-0.69569	-0.51826	-0.72347	1.59062	6.95121	-2.4694	0.87091	-0.00885	4.34039	22.3852	36.1506	41.475	42.3492	45.9479	48.6511	44.3136	42.9879	27.4389	17.5415	12.6072
7.05	-0.50049	1.36625	2.04721	-0.77685	-0.63026	-0.98831	1.4342	6.95743	-2.41391	0.38757	0.11415	3.48662	20.9924	33.5024	39.4176	40.5854	44.7306	45.8573	42.4372	41.6615	25.9831	16.9255	12.0056
7.1	-0.26227	1.7	1.95066	-0.82766	-0.73426	-1.2398	1.21993	6.86791	-2.19521	-0.13974	0.29547	2.67882	19.5703	30.6495	37.1408	38.752	43.3091	42.8586	40.4472	40.0226	24.4106	16.0933	11.2668
7.15	0.00518	2.01068	1.78713	-0.84691	-0.82669	-1.47018	0.96224	6.69537	-1.83316	-0.68439	0.52984	1.94887	18.1345	27.6491	34.6807	36.8499	41.6591	39.7009	38.3466	38.0667	22.7681	15.08	10.4274
7.2	0.29422	2.29445	1.55448	-0.83547	-0.90431	-1.67277	0.67567	6.45528	-1.35502	-1.21815	0.81075	1.32672	16.7029	24.5694	32.086	34.8858	39.7715	36.442	36.1459	35.8081	21.103	13.9225	9.52331
7.25	0.59575	2.5485	1.2546	-0.79586	-0.9647	-1.84218	0.37401	6.16487	-0.79301	-1.71354	1.13004	0.83802	15.2945	21.4843	29.4148	32.8717	37.6523	33.1482	33.8621	33.2793	19.4599	12.6572	8.58789
7.3	0.89956	2.77058	0.89382	-0.7317	-1.00672	-1.97434	0.0698	5.84187	-0.18172	-2.14598	1.47743	0.50207	13.9277	18.4698	26.7296	30.8239	35.3226	29.8908	31.5172	30.5287	17.8776	11.3188	7.64947
7.35	1.19485	2.95853	0.48283	-0.64705	-1.03067	-2.06649	-0.22593	5.50308	0.44438	-2.49555	1.84032	0.3304	12.6188	15.5988	24.0932	28.7615	32.8162	26.7415	29.1361	27.6172	16.3855	9.93881	6.72984
7.4	1.4708	3.10974	0.03623	-0.54583	-1.03843	-2.11695	-0.50355	5.16291	1.05333	-2.74827	2.20383	0.32589	11.3804	12.937	21.5638	26.7046	30.1771	23.7681	26.7447	24.6139	15.0025	8.5447	5.84303
7.45	1.71707	3.22067	-0.42828	-0.4312	-1.03335	-2.12493	-0.75452	4.83208	1.61752	-2.89677	2.55117	0.48263	10.2207	10.5388	19.1913	24.6727	27.4562	21.0301	24.3676	21.5914	13.7354	7.15916	4.99497
7.5	1.92436	3.28649	-0.89107	-0.30523	-1.01995	-2.0902	-0.97106	4.51666	2.11507	-2.94029	2.86432	0.78627	9.14293	8.44461	17.0142	22.6833	24.7074	18.5749	22.0272	18.6207	12.579	5.7999	4.18365
7.55	2.08474	3.30093	-1.33182	-0.1686	-1.00351	-2.01281	-1.14583	4.21746	2.53055	-2.88414	3.12507	1.21507	8.14552	6.67921	15.0578	20.7503	21.984	16.435	19.7422	15.7669	11.5176	4.47963	3.40018
7.6	2.19206	3.25637	-1.73095	-0.02064	-0.98956	-1.89287	-1.27168	3.93002	2.85514	-2.73872	3.3162	1.74112	7.22226	5.25075	13.333	18.8837	19.3358	14.6259	17.5274	13.0853	10.527	3.20638	2.63035
7.65	2.24207	3.14422	-2.07082	0.14047	-0.98326	-1.73045	-1.34171	3.64509	3.08621	-2.51819	3.42287	2.33208	6.36337	4.15159	11.8377	17.089	16.8059	13.1452	15.3938	10.6183	9.57739	1.98408	1.8567
7.7	2.23256	2.95554	-2.33694	0.31726	-0.98885	-1.52556	-1.34951	3.34976	3.22647	-2.23898	3.43388	2.95283	5.55668	3.35983	10.5573	15.3679	14.4293	11.9736	13.3495	8.39453	8.63679	0.81344	1.06089
7.75	2.16332	2.68198	-2.51876	0.5124	-1.00909	-1.27833	-1.28968	3.02888	3.2828	-1.91841	3.34284	3.56736	4.78899	2.84189	9.46843	13.7187	12.2319	11.0765	11.4003	6.42808	7.67508	-0.30711	0.22604
7.8	2.03605	2.31684	-2.61028	0.72799	-1.04489	-0.98926	-1.15848	2.66694	3.26499	-1.57337	3.149	4.14043	4.04761	2.55566	8.54102	12.138	10.2304	10.4065	9.55133	4.71964	6.66751	-1.38024	-0.66095
7.85	1.85422	1.85628	-2.61023	0.96483	-1.09497	-0.65963	-0.9546	2.24993	3.18442	-1.21938	2.85767	4.63918	3.32169	2.454	7.74238	10.622	8.43362	9.9075	7.80776	3.25855	5.59785	-2.40856	-1.60761
7.9	1.62284	1.30043	-2.52197	1.2218	-1.15579	-0.29196	-0.67991	1.76717	3.05285	-0.86991	2.48014	5.03451	2.60345	2.48826	7.04019	9.16781	6.84318	9.51884	6.17603	2.02549	4.46092	-3.39356	-2.6145
7.95	1.34831	0.65444	-2.35309	1.49529	-1.22169	0.10957	-0.34001	1.21291	2.88155	-0.53608	2.03311	5.30224	1.88907	2.61155	6.40543	7.77478	5.45578	9.17948	4.66427	0.99569	3.26388	-4.33458	-3.67461
8	1.03813	-0.07087	-2.11477	1.77894	-1.28512	0.5387	0.05549	0.58736	2.68058	-0.22664	1.53759	5.42405	1.17913	2.78146	5.81452	6.44548	4.26472	8.83231	3.28232	0.14209	2.02645	-5.22813	-4.77329
8.05	0.70075	-0.85868	-1.82095	2.06355	-1.33717	0.98688	0.49301	-0.10272	2.45844	0.05184	1.01751	5.38813	0.47874	2.96209	5.25063	5.18595	3.26151	8.4278	2.04134	-0.56166	0.77982	-6.06748	-5.88895
8.1	0.3453	-1.68632	-1.48739	2.33736	-1.36818	1.44318	0.9555	-0.84414	2.22202	0.29463	0.49793	5.18961	-0.2029	3.12526	4.70401	4.0055	2.43701	7.92686	0.95286	-1.13893	-0.43567	-6.84262	-6.99436
8.15	-0.01857	-2.52599	-1.13078	2.58662	-1.36849	1.8945	1.42329	-1.6179	1.97669	0.49856	0.00328	4.83061	-0.85321	3.25097	4.17145	2.91589	1.78203	7.30281	0.02751	-1.60845	-1.57382	-7.54055	-8.05826
8.2	-0.38093	-3.34594	-0.76779	2.79636	-1.32926	2.32593	1.8753	-2.40047	1.72664	0.66171	-0.44446	4.32019	-1.45736	3.32704	3.65497	1.93001	1.28737	6.54217	-0.72645	-1.98361	-2.58667	-8.14607	-9.04739
8.25	-0.73182	-4.11216	-0.41421	2.95151	-1.24323	2.72145	2.29052	-3.16533	1.47521	0.78327	-0.82722	3.67382	-1.99953	3.34816	3.16	1.0602	0.94335	5.64454	-1.30465	-2.27251	-3.42889	-8.64274	-9.92852
8.3	-1.06144	-4.79032	-0.08433	3.03798	-1.10545	3.06478	2.64951	-3.88484	1.22534	0.86363	-1.132	2.91273	-2.46434	3.31456	2.69326	0.31652	0.73894	4.62147	-1.7079	-2.47875	-4.06217	-9.01411	-10.6704
8.35	-1.36049	-5.34797	0.20974	3.04394	-0.91395	3.34036	2.93593	-4.53211	0.97984	0.90442	-1.35153	2.06294	-2.83819	3.23044	2.26078	-0.29495	0.66074	3.49459	-1.94312	-2.60272	-4.45911	-9.24508	-11.2454
8.4	-1.62039	-5.75675	0.45836	2.96092	-0.67007	3.53439	3.13777	-5.08277	0.74162	0.90883	-1.48434	1.1541	-3.11048	3.10243	1.86619	-0.77345	0.69205	2.29327	-2.02375	-2.64318	-4.60622	-9.32318	-11.6311
8.45	-1.83358	-5.99442	0.6547	2.78474	-0.37869	3.63591	3.24829	-5.51648	0.51384	0.88175	-1.53441	0.21815	-3.27455	2.93822	1.50955	-1.12429	0.81219	1.05206	-1.96956	-2.59885	-4.50574	-9.23966	-11.8108
8.5	-1.9938	-6.04649	0.79477	2.51619	-0.0482	3.63762	3.26649	-5.81803	0.29989	0.8299	-1.51025	-0.71205	-3.32828	2.74549	1.18696	-1.35902	0.99632	-0.19196	-1.80575	-2.4698	-4.17607	-8.99044	-11.7742
8.55	-2.09636	-5.90744	0.87743	2.16133	0.30989	3.53659	3.19704	-5.97807	0.10327	0.7618	-1.42377	-1.60421	-3.2743	2.53134	0.89089	-1.49477	1.21595	-1.40143	-1.56152	-2.25842	-3.65074	-8.57656	-11.5177
8.6	-2.13834	-5.58128	0.90422	1.73137	0.68152	3.33465	3.04977	-5.99333	-0.07256	0.68739	-1.28883	-2.42792	-3.11975	2.30202	0.61115	-1.55293	1.43994	-2.54074	-1.26814	-1.96994	-2.97594	-8.00434	-11.0439
8.65	-2.11879	-5.08143	0.87914	1.24221	1.05087	3.03849	2.83863	-5.86654	-0.2244	0.61753	-1.1199	-3.15589	-2.87577	2.06306	0.33652	-1.55731	1.6363	-3.57743	-0.95662	-1.6124	-2.20697	-7.28516	-10.361
8.7	-2.03883	-4.42996	0.80828	0.71346	1.40136	2.6593	2.5804	-5.60592	-0.34951	0.56307	-0.93077	-3.76491	-2.55652	1.81971	0.05664	-1.53179	1.77428	-4.48321	-0.65543	-1.19621	-1.40372	-6.43486	-9.48273
8.75	-1.90169	-3.65626	0.69951	0.16728	1.71673	2.21225	2.29309	-5.22457	-0.44586	0.53392	-0.73363	-4.2367	-2.17808	1.57738	-0.23601	-1.49802	1.82683	-5.23444	-0.38819	-0.73321	-0.62584	-5.47295	-8.42719
8.8	-1.71266	-2.79515	0.56201	-0.37309	1.98217	1.71553	1.9944	-4.73959	-0.51224	0.53787	-0.53847	-4.55829	-1.75719	1.34215	-0.5444	-1.47313	1.77298	-5.8123	-0.17181	-0.23576	0.07211	-4.42171	-7.21669
8.85	-1.47902	-1.88468	0.40592	-0.88496	2.18531	1.18929	1.70017	-4.17122	-0.54842	0.57959	-0.35292	-4.72229	-1.31001	1.12111	-0.86564	-1.46791	1.59994	-6.20271	-0.01513	0.28438	0.64503	-3.30522	-5.8771
8.9	-1.20976	-0.96381	0.24185	-1.34765	2.31715	0.65439	1.42314	-3.54201	-0.55525	0.65971	-0.18253	-4.72686	-0.85095	0.92241	-1.19038	-1.48565	1.30474	-6.39618	0.08171	0.81686	1.06075	-2.1485	-4.4375
8.95	-0.91536	-0.07007	0.08052	-1.74397	2.37268	0.13112	1.1721	-2.87595	-0.53466	0.77433	-0.03133	-4.5755	-0.39174	0.755	-1.50304	-1.52174	0.89503	-6.38763	0.12717	1.35335	1.30224	-0.97684	-2.9298
9	-0.60738	0.76257	-0.06766	-2.0613	2.35128	-0.36191	0.95139	-2.19766	-0.48974	0.91484	0.09741	-4.27666	0.05915	0.62807	-1.78277	-1.56415	0.38909	-6.17636	0.13739	1.8877	1.36849	0.18474	-1.38842
9.05	-0.29807	1.50548	-0.19291	-2.29239	2.25672	-0.80887	0.76085	-1.53165	-0.4247	1.06838	0.2003	-3.84335	0.49683	0.55026	-2.00519	-1.5947	-0.18506	-5.76603	0.13462	2.41577	1.27398	1.31177	0.15027
9.1	0.000114085	2.13664	-0.28641	-2.43565	2.09688	-1.19744	0.59629	-0.90154	-0.34481	1.21866	0.27311	-3.29262	0.91991	0.52869	-2.14467	-1.59107	-0.79146	-5.16488	0.14495	2.93487	1.04669	2.38054	1.64853
9.15	0.27506	2.64146	-0.34057	-2.49505	1.88312	-1.51932	0.45016	-0.32918	-0.25634	1.34734	0.31034	-2.64506	1.33002	0.56803	-2.17694	-1.52924	-1.38857	-4.38589	0.19585	3.44301	0.7251	3.36815	3.06822
9.2	0.51551	3.01297	-0.34928	-2.47956	1.6294	-1.77041	0.3126	0.16613	-0.16641	1.43567	0.3051	-1.9243	1.73111	0.6696	-2.08166	-1.38618	-1.93228	-3.44689	0.31333	3.93803	0.35435	4.25273	4.37193
9.25	0.71162	3.25157	-0.3081	-2.40216	1.35119	-1.95071	0.17256	0.56861	-0.08278	1.46632	0.24946	-1.15646	2.1285	0.83088	-1.84484	-1.14254	-2.37898	-2.37059	0.51944	4.41682	-0.01797	5.01365	5.52442
9.3	0.85545	3.36426	-0.21445	-2.2786	1.06428	-2.06391	0.01897	0.86685	-0.01352	1.42521	0.13521	-0.36956	2.52778	1.0453	-1.46065	-0.7849	-2.68872	-1.18428	0.82986	4.87473	-0.34613	5.63204	6.49419
9.35	0.94143	3.36353	-0.0677	-2.12602	0.78361	-2.11679	-0.1582	1.05461	0.03329	1.30315	-0.04495	0.40717	2.93376	1.30246	-0.93255	-0.30748	-2.82797	0.08071	1.25223	5.30539	-0.59001	6.09148	7.25521
9.4	0.96668	3.26609	0.13066	-1.96142	0.5222	-2.11843	-0.36701	1.13148	0.05008	1.09701	-0.29606	1.14413	3.34942	1.58889	-0.27355	0.28682	-2.77195	1.38996	1.78502	5.7008	-0.71833	6.37897	7.78851
9.45	0.9313	3.09137	0.37699	-1.80033	0.29025	-2.07939	-0.61288	1.10321	0.03027	0.8104	-0.61942	1.81234	3.77512	1.889	0.49438	0.98631	-2.50621	2.70714	2.41729	6.05193	-0.71074	6.48607	8.08356
9.5	0.83839	2.86011	0.66548	-1.6556	0.09455	-2.01076	-0.89823	0.9817	-0.03124	0.45373	-1.01128	2.38456	4.20805	2.18651	1.34175	1.7712	-2.02746	3.99552	3.12914	6.34961	-0.559	6.41003	8.13932
9.55	0.69403	2.59301	0.98813	-1.53656	-0.06177	-1.92341	-1.22227	0.78451	-0.13754	0.04358	-1.46181	2.83666	4.64197	2.46579	2.23363	2.61497	-1.34371	5.21952	3.89304	6.58561	-0.26692	6.15494	7.96468
9.6	0.50697	2.30958	1.33487	-1.44847	-0.1792	-1.82724	-1.58113	0.53396	-0.2893	-0.39853	-1.95464	3.14893	5.06734	2.71333	3.13214	3.48643	-0.47354	6.34634	4.67565	6.75379	0.15062	5.73253	7.57833
9.65	0.28826	2.02718	1.69375	-1.39246	-0.26148	-1.73059	-1.96811	0.25565	-0.48455	-0.84785	-2.46697	3.30742	5.4717	2.91888	3.99924	4.35205	0.5551	7.34737	5.4402	6.85119	0.66952	5.16259	7.00794
9.7	0.05065	1.76041	2.05115	-1.36573	-0.31484	-1.63988	-2.3741	-0.02327	-0.71853	-1.27844	-2.97042	3.30523	5.84047	3.07631	4.79929	5.17839	1.70666	8.19935	6.14906	6.87875	1.25888	4.47277	6.28867
9.75	-0.19211	1.52063	2.3922	-1.36218	-0.34725	-1.5594	-2.78802	-0.2762	-0.98379	-1.66533	-3.43251	3.14333	6.15786	3.18399	5.50142	5.93452	2.94003	8.88516	6.76633	6.84166	1.8838	3.69784	5.46116
9.8	-0.42599	1.31582	2.7012	-1.37322	-0.36736	-1.49123	-3.1974	-0.47916	-1.2706	-1.98662	-3.81877	2.83118	6.40803	3.24469	6.08133	6.59396	4.21071	9.39412	7.26027	6.74928	2.50813	2.87817	4.56904
9.85	-0.63749	1.15064	2.96225	-1.38878	-0.38352	-1.43539	-3.58881	-0.61281	-1.5674	-2.22519	-4.09522	2.38671	6.57627	3.26507	6.52239	7.1362	5.47298	9.72194	7.60534	6.61438	3.09718	2.05766	3.65631
9.9	-0.81438	1.02665	3.15985	-1.39833	-0.40295	-1.39008	-3.94837	-0.66412	-1.86152	-2.37006	-4.23105	1.83573	6.65018	3.25468	6.81611	7.5476	6.682	9.87012	7.78366	6.45208	3.61997	1.28117	2.76467
9.95	-0.94637	0.94264	3.27971	-1.39189	-0.43098	-1.35203	-4.2622	-0.62748	-2.14	-2.41703	-4.20123	1.21074	6.62064	3.2248	6.96185	7.8216	7.79555	9.84525	7.78585	6.27832	4.05097	0.59169	1.93108
10	-1.02564	0.89511	3.30945	-1.36082	-0.47065	-1.31692	-4.51684	-0.5052	-2.39041	-2.36876	-3.98886	0.54917	6.48264	3.18705	6.96591	7.95838	8.77563	9.65788	7.61124	6.10819	4.37131	0.02748	1.18586
10.05	-1.04717	0.87874	3.23941	-1.29854	-0.5225	-1.27983	-4.69964	-0.30724	-2.60163	-2.23417	-3.58685	-0.10891	6.23582	3.15213	6.84022	7.96396	9.58964	9.32155	7.26739	5.95414	4.56939	-0.38067	0.55127
10.1	-1.009	0.8869	3.06331	-1.20083	-0.58471	-1.23568	-4.79925	-0.05023	-2.76455	-2.02732	-2.999	-0.72333	5.88462	3.12866	6.60067	7.84894	10.2113	8.85169	6.76905	5.82445	4.64094	-0.61154	0.04092
10.15	-0.91213	0.91221	2.77893	-1.06602	-0.65352	-1.17969	-4.80604	0.24418	-2.87248	-1.76582	-2.24018	-1.25666	5.4381	3.12236	6.26537	7.62699	10.621	8.2648	6.13671	5.722	4.58866	-0.65506	-0.34019
10.2	-0.7604	0.94693	2.38851	-0.89491	-0.72378	-1.10772	-4.71258	0.55142	-2.92152	-1.46905	-1.33565	-1.67674	4.90945	3.1355	5.85293	7.31332	10.8065	7.57777	5.39489	5.64351	4.42139	-0.51299	-0.59488
10.25	-0.56016	0.98346	1.89905	-0.69046	-0.78973	-1.0166	-4.51416	0.84638	-2.9105	-1.15627	-0.31959	-1.9591	4.31513	3.16684	5.38107	6.92321	10.7624	6.80742	4.57026	5.57939	4.15316	-0.19868	-0.73249
10.3	-0.31984	1.01462	1.32235	-0.45737	-0.84572	-0.90439	-4.20928	1.10588	-2.84083	-0.84495	0.76703	-2.08874	3.67383	3.21185	4.86548	6.47082	10.4901	5.9703	3.68989	5.5141	3.80199	0.26393	-0.76718
10.35	-0.04942	1.03397	0.67478	-0.20164	-0.88696	-0.7705	-3.80007	1.31077	-2.71618	-0.54928	1.87902	-2.06125	3.00519	3.2632	4.31913	5.96823	9.99709	5.0826	2.77968	5.42721	3.38853	0.84218	-0.7161
10.4	0.24002	1.036	-0.0232	0.06996	-0.91011	-0.61572	-3.29264	1.44767	-2.54191	-0.27928	2.96984	-1.88316	2.32855	3.31146	3.75198	5.42495	9.29659	4.1601	1.86319	5.29485	2.9349	1.49706	-0.59754
10.45	0.53687	1.01619	-0.74779	0.3503	-0.91363	-0.44222	-2.69726	1.51003	-2.32468	-0.04028	3.99435	-1.57135	1.66167	3.3459	3.1711	4.84773	8.4064	3.21816	0.96078	5.09152	2.4633	2.18595	-0.42941
10.5	0.8294	0.97111	-1.4728	0.63229	-0.89797	-0.25339	-2.02834	1.49839	-2.07183	0.167	4.91136	-1.15179	1.01962	3.35522	2.58114	4.2408	7.34808	2.27167	0.08929	4.79217	1.99493	2.86546	-0.22805
10.55	1.10622	0.89833	-2.17087	0.90911	-0.86543	-0.05361	-1.30416	1.41995	-1.79107	0.34588	5.68578	-0.65744	0.41396	3.32823	1.98494	3.60635	6.14606	1.33481	-0.73797	4.37426	1.54886	3.4941	-0.00759
10.6	1.35659	0.79637	-2.81477	1.17438	-0.81979	0.15204	-0.54632	1.28737	-1.49019	0.50273	6.29008	-0.1257	-0.14784	3.25439	1.38445	2.94523	4.82671	0.42078	-1.51076	3.81975	1.14115	4.03464	0.22026
10.65	1.57078	0.6646	-3.37883	1.4222	-0.76584	0.3581	0.22104	1.11708	-1.17688	0.64573	6.7052	0.40446	-0.6625	3.12419	0.78152	2.25787	3.41757	-0.45859	-2.22128	3.11684	0.78408	4.45586	0.44592
10.7	1.74029	0.5031	-3.84031	1.64725	-0.70865	0.5591	0.97234	0.9272	-0.85879	0.78347	6.92079	0.89545	-1.13081	2.92946	0.17869	1.54513	1.94677	-1.29317	-2.86335	2.26129	0.4857	4.7338	0.66127
10.75	1.8581	0.3126	-4.18076	1.84466	-0.65286	0.74992	1.68177	0.73543	-0.54356	0.92356	6.9349	1.31381	-1.55693	2.66356	-0.42007	0.80913	0.44253	-2.0749	-3.43167	1.25739	0.24954	4.85235	0.85892
10.8	1.91894	0.09443	-4.38714	2.01008	-0.60204	0.92612	2.32465	0.55705	-0.23896	1.07142	6.7532	1.6326	-1.94758	2.32159	-1.009	0.05405	-1.06703	-2.79788	-3.92105	0.11837	0.07467	4.80326	1.0314
10.85	1.91946	-0.14947	-4.45274	2.13965	-0.55808	1.08417	2.87889	0.40334	0.04704	1.22936	6.38798	1.83318	-2.31092	1.9007	-1.58026	-0.71344	-2.55398	-3.45832	-4.32599	-1.13367	-0.04394	4.58573	1.17056
10.9	1.85846	-0.41647	-4.3777	2.23011	-0.52085	1.22168	3.32624	0.28059	0.30631	1.39598	5.85688	1.90622	-2.65525	1.40041	-2.12398	-1.48385	-3.99054	-4.05421	-4.64046	-2.46833	-0.11484	4.20571	1.26736
10.95	1.73706	-0.70314	-4.16926	2.27882	-0.48802	1.33745	3.65351	0.18969	0.53074	1.56611	5.18174	1.85203	-2.98787	0.82313	-2.62857	-2.24493	-5.34898	-4.58476	-4.85808	-3.84796	-0.14914	3.67497	1.31204
11	1.55877	-1.00506	-3.84146	2.28396	-0.45514	1.43147	3.85339	0.12652	0.71262	1.73101	4.38751	1.68007	-3.31394	0.17461	-3.08127	-2.98195	-6.60164	-5.04962	-4.97255	-5.22918	-0.15947	3.01017	1.29479
11.05	1.32957	-1.31671	-3.41451	2.24466	-0.41601	1.50475	3.92499	0.08287	0.84516	1.87914	3.50132	1.4078	-3.63566	-0.53547	-3.4689	-3.67828	-7.72107	-5.44805	-4.97839	-6.56471	-0.15877	2.23201	1.20683
11.1	1.05774	-1.63131	-2.91365	2.16112	-0.36327	1.55913	3.87394	0.0479	0.9232	1.99708	2.55174	1.05888	-3.95178	-1.29315	-3.7788	-4.31632	-8.68042	-5.77814	-4.87192	-7.80562	-0.15914	1.36447	1.04182
11.15	0.75368	-1.94077	-2.36778	2.03473	-0.28903	1.59698	3.71202	0.00986	0.94399	2.07082	1.56818	0.66112	-4.25747	-2.08	-3.99988	-4.87851	-9.45422	-6.0362	-4.65225	-8.90371	-0.1707	0.43423	0.79733
11.2	0.42944	-2.23576	-1.80764	1.86811	-0.18582	1.62087	3.45646	-0.04215	0.90787	2.08705	0.58044	0.2441	-4.54467	-2.87329	-4.12373	-5.34855	-10.0194	-6.21655	-4.32232	-9.81415	-0.2008	-0.52994	0.47628
11.25	0.09818	-2.50591	-1.26391	1.66507	-0.04735	1.63319	3.12871	-0.11646	0.81889	2.03449	-0.38186	-0.16316	-4.80276	-3.64661	-4.14564	-5.71269	-10.3567	-6.31163	-3.88972	-10.4981	-0.25348	-1.49761	0.08798
11.3	-0.22646	-2.74014	-0.76526	1.43049	0.13062	1.63587	2.75299	-0.2176	0.68521	1.90508	-1.28981	-0.53435	-5.0196	-4.37099	-4.06556	-5.96086	-10.452	-6.31276	-3.36732	-10.9251	-0.3293	-2.43732	-0.35125
11.35	-0.53121	-2.92715	-0.33643	1.17015	0.34964	1.63011	2.35463	-0.34547	0.51906	1.69493	-2.11596	-0.84768	-5.18271	-5.01643	-3.88877	-6.08775	-10.2985	-6.21121	-2.77343	-11.0754	-0.42559	-3.31734	-0.81824
11.4	-0.80393	-3.05605	0.00342	0.89049	0.60805	1.61622	1.95828	-0.49516	0.33644	1.40499	-2.83522	-1.08722	-5.28065	-5.55392	-3.62625	-6.09357	-9.89738	-5.99977	-2.13163	-10.9419	-0.53705	-4.10656	-1.2839
11.45	-1.03436	-3.11711	0.24203	0.59836	0.90069	1.59354	1.58622	-0.65731	0.1563	1.04129	-3.4259	-1.2437	-5.30421	-5.95761	-3.29468	-5.98441	-9.25989	-5.67441	-1.47006	-10.531	-0.65662	-4.77571	-1.71486
11.5	-1.21477	-3.10241	0.37485	0.30073	1.21892	1.56052	1.25682	-0.81903	-0.00060808	0.61487	-3.8709	-1.31476	-5.24749	-6.2071	-2.91593	-5.77219	-8.40734	-5.236	-0.82028	-9.86327	-0.77658	-5.2987	-2.07585
11.55	-1.34042	-3.00662	0.40534	0.00451	1.55086	1.51485	0.98334	-0.96523	-0.1132	0.14126	-4.15884	-1.30463	-5.10863	-6.28953	-2.51613	-5.47419	-7.37142	-4.69181	-0.21575	-8.97319	-0.88969	-5.65412	-2.33254
11.6	-1.4098	-2.82759	0.34462	-0.28367	1.88188	1.45374	0.77312	-1.08023	-0.16179	-0.36036	-4.28507	-1.22326	-4.89012	-6.20121	-2.12423	-5.11202	-6.19328	-4.05641	0.31005	-7.90751	-0.99018	-5.8267	-2.45464
11.65	-1.42459	-2.56677	0.21061	-0.55754	2.19533	1.37422	0.62726	-1.14941	-0.12976	-0.86826	-4.25242	-1.08514	-4.59876	-5.94866	-1.77016	-4.71026	-4.92196	-3.352	0.72564	-6.72316	-1.07459	-5.80863	-2.41894
11.7	-1.38939	-2.22939	0.02659	-0.81129	2.4734	1.27353	0.54079	-1.16069	-0.00527	-1.35954	-4.07146	-0.90778	-4.24505	-5.54878	-1.48279	-4.29472	-3.61199	-2.60781	1.00361	-5.48412	-1.1423	-5.6005	-2.21198
11.75	-1.31118	-1.82452	-0.18068	-1.0395	2.69822	1.14944	0.50338	-1.10585	0.21745	-1.81153	-3.76033	-0.71001	-3.84233	-5.02812	-1.28759	-3.89057	-2.32039	-1.85875	1.1227	-4.2576	-1.19556	-5.21187	-1.83207
11.8	-1.19861	-1.36464	-0.38304	-1.23723	2.85285	1.00058	0.50046	-0.98134	0.53707	-2.20321	-3.34386	-0.51035	-3.40555	-4.42124	-1.2045	-3.52038	-1.10325	-1.14316	1.06944	-3.10982	-1.23929	-4.66113	-1.2904
11.85	-1.06123	-0.86518	-0.55323	-1.3999	2.9224	0.82671	0.51469	-0.78863	0.94483	-2.51655	-2.8522	-0.3254	-2.94996	-3.76824	-1.24594	-3.20241	-0.01218	-0.50002	0.83956	-2.10159	-1.28032	-3.97483	-0.61109
11.9	-0.9086	-0.34366	-0.66704	-1.52338	2.89503	0.6289	0.5277	-0.53414	1.42461	-2.73761	-2.3189	-0.16853	-2.48977	-3.11165	-1.41534	-2.94913	0.90902	0.03428	0.43879	-1.28404	-1.32657	-3.18631	0.16989
11.95	-0.74953	0.18119	-0.70521	-1.60403	2.76278	0.40954	0.52185	-0.22866	1.95375	-2.85734	-1.77863	-0.04888	-2.03695	-2.493	-1.7062	-2.76628	1.62723	0.42922	-0.11683	-0.69496	-1.38585	-2.3338	1.00684
12	-0.59145	0.69051	-0.655	-1.63888	2.5223	0.17235	0.48198	0.11361	2.50436	-2.87204	-1.26474	0.02924	-1.60036	-1.94932	-2.10199	-2.65242	2.12209	0.66306	-0.80137	-0.35585	-1.46475	-1.45812	1.84735
12.05	-0.43999	1.1663	-0.51108	-1.62579	2.17524	-0.07777	0.39693	0.47618	3.04508	-2.78344	-0.80676	0.06651	-1.18522	-1.50996	-2.57684	-2.5992	2.38724	0.72528	-1.58003	-0.2702	-1.56766	-0.60012	2.63606
12.1	-0.29872	1.59246	-0.27596	-1.56378	1.72844	-0.33501	0.26062	0.84157	3.54316	-2.59839	-0.42832	0.06833	-0.79304	-1.19405	-3.09695	-2.59218	2.43027	0.61795	-2.41069	-0.42295	-1.69592	0.20184	3.31871
12.15	-0.16926	1.95559	0.04035	-1.45328	1.1938	-0.59291	0.07283	1.19257	3.96671	-2.3282	-0.14547	0.04415	-0.42195	-1.00882	-3.62289	-2.61221	2.27186	0.35615	-3.24608	-0.78142	-1.84741	0.9142	3.84619
12.2	-0.05151	2.24563	0.42124	-1.29645	0.58791	-0.84471	-0.16069	1.51335	4.28691	-1.98769	0.03435	0.0064	-0.06752	-0.94907	-4.11232	-2.63724	1.94373	-0.03285	-4.03625	-1.29746	-2.01639	1.51009	4.17827
12.25	0.05594	2.45628	0.84487	-1.09734	-0.06869	-1.08371	-0.42856	1.79034	4.47999	-1.59401	0.11252	-0.03075	0.27622	-0.99773	-4.52312	-2.64434	1.48597	-0.5115	-4.73133	-1.9109	-2.19388	1.97068	4.28666
12.3	0.15521	2.58516	1.28605	-0.86205	-0.75244	-1.3036	-0.71466	2.01287	4.52888	-1.16543	0.09867	-0.05284	0.61549	-1.12753	-4.81661	-2.61183	0.94376	-1.03483	-5.28441	-2.55381	-2.36824	2.28571	4.1571
12.35	0.24863	2.63372	1.71818	-0.59868	-1.43785	-1.49876	-0.99942	2.17343	4.42434	-0.72008	0.00938	-0.04655	0.95556	-1.30366	-4.96052	-2.52119	0.36391	-1.55402	-5.65424	-3.15543	-2.52609	2.45353	3.79041
12.4	0.33819	2.60694	2.11543	-0.31706	-2.09886	-1.6645	-1.26149	2.26772	4.16559	-0.27484	-0.13374	-0.00106	1.2995	-1.48712	-4.93155	-2.35868	-0.20842	-2.02029	-5.80782	-3.64724	-2.65339	2.48027	3.20237
12.45	0.42514	2.51279	2.45456	-0.02841	-2.7101	-1.79724	-1.47948	2.29448	3.76024	0.15555	-0.30639	0.09084	1.64739	-1.63845	-4.71726	-2.11647	-0.73274	-2.38874	-5.72242	-3.96788	-2.73658	2.3786	2.42247
12.5	0.50972	2.36162	2.71666	0.25526	-3.24826	-1.89463	-1.63389	2.25502	3.22382	0.55911	-0.48406	0.23196	1.99572	-1.72147	-4.31697	-1.79323	-1.1755	-2.62186	-5.38722	-4.06742	-2.76363	2.16606	1.49166
12.55	0.59112	2.16538	2.88834	0.52185	-3.69329	-1.95556	-1.70872	2.15281	2.5786	0.92692	-0.64449	0.42028	2.33732	-1.70673	-3.74188	-1.39406	-1.51166	-2.69229	-4.80419	-3.91072	-2.72503	1.86321	0.45933
12.6	0.66751	1.93688	2.96242	0.75989	-4.02943	-1.9801	-1.69291	1.99296	1.85218	1.25302	-0.76966	0.64896	2.66176	-1.57422	-3.01416	-0.92993	-1.72543	-2.58463	-3.9883	-3.47971	-2.61443	1.49181	-0.62013
12.65	0.73635	1.68892	2.93818	0.95936	-4.24602	-1.96941	-1.58139	1.78171	1.0757	1.53413	-0.84743	0.90683	2.95605	-1.31529	-2.16522	-0.41659	-1.81014	-2.29622	-2.96701	-2.77434	-2.42917	1.07314	-1.69111
12.7	0.79461	1.43363	2.82101	1.11237	-4.33788	-1.92556	-1.37561	1.52605	0.28194	1.76904	-0.8723	1.17918	3.20581	-0.93343	-1.23325	0.12686	-1.76754	-1.83682	-1.77901	-1.81219	-2.17049	0.62675	-2.70031
12.75	0.83921	1.18177	2.62165	1.21368	-4.30552	-1.85133	-1.08354	1.23343	-0.49662	1.95788	-0.84553	1.44894	3.39661	-0.44394	-0.26043	0.67954	-1.60646	-1.22734	-0.47232	-0.62694	-1.84348	0.16955	-3.60001
12.8	0.86729	0.94213	2.35513	1.2611	-4.15485	-1.74995	-0.71926	0.91157	-1.2296	2.1014	-0.77454	1.69801	3.51532	0.12744	0.71016	1.22046	-1.34124	-0.49772	0.89817	0.73422	-1.45687	-0.28457	-4.35068
12.85	0.8765	0.72117	2.03939	1.25555	-3.8966	-1.62487	-0.30196	0.56835	-1.89025	2.20024	-0.67157	1.90876	3.55157	0.74678	1.63748	1.72993	-0.99	0.31565	2.2736	2.214	-1.02264	-0.72466	-4.92288
12.9	0.86511	0.52272	1.69393	1.20093	-3.54551	-1.47953	0.14528	0.21183	-2.4567	2.25441	-0.55197	2.06535	3.4988	1.37492	2.48518	2.19083	-0.57304	1.17283	3.59429	3.74877	-0.55553	-1.14233	-5.29833
12.95	0.83206	0.34784	1.3384	1.10371	-3.11918	-1.31712	0.59711	-0.14975	-2.91283	2.26301	-0.43216	2.15504	3.35516	1.97082	3.22363	2.58949	-0.11133	2.03318	4.80294	5.27266	-0.07243	-1.53103	-5.47017
13	0.77686	0.19489	0.99142	0.97233	-2.6369	-1.14041	1.02755	-0.50794	-3.24875	2.22421	-0.32759	2.16911	3.1239	2.49499	3.83141	2.91614	0.37451	2.85789	5.84783	6.72137	0.4083	-1.88525	-5.44244
13.05	0.69945	0.05982	0.66954	0.81644	-2.11837	-0.95167	1.41165	-0.8541	-3.46077	2.13549	-0.25095	2.10344	2.81341	2.91268	4.2959	3.16503	0.86511	3.61216	6.68554	8.03573	0.86752	-2.19974	-5.22896
13.1	0.59998	-0.06347	0.38654	0.64607	-1.58251	-0.75259	1.72704	-1.17942	-3.55114	1.99422	-0.21066	1.95878	2.43675	3.19666	4.61332	3.33427	1.34278	4.26671	7.28341	9.16453	1.28615	-2.46887	-4.85169
13.15	0.47865	-0.1825	0.15298	0.47079	-1.04643	-0.54435	1.95529	-1.47513	-3.52737	1.79832	-0.20999	1.74046	2.01083	3.32925	4.78795	3.42541	1.79181	4.79873	7.62119	10.0668	1.64603	-2.6862	-4.33882
13.2	0.33563	-0.30549	-0.02401	0.29901	-0.52462	-0.32772	2.08285	-1.73269	-3.40127	1.5471	-0.24684	1.4579	1.55532	3.30361	4.83095	3.4428	2.19863	5.19233	7.6921	10.7132	1.93086	-2.84437	-3.72267
13.25	0.17103	-0.44049	-0.14068	0.13739	-0.02844	-0.10329	2.10177	-1.94413	-3.18792	1.24204	-0.314	1.12375	1.09126	3.12413	4.75883	3.39305	2.55186	5.43841	7.50305	11.0867	2.12718	-2.93532	-3.03764
13.3	-0.01491	-0.59454	-0.1965	-0.00951	0.43409	0.1283	2.00999	-2.10237	-2.90441	0.88746	-0.40012	0.75277	0.63968	2.80597	4.59167	3.2844	2.84244	5.53431	7.07398	11.1826	2.2254	-2.95073	-2.31824
13.35	-0.22156	-0.77272	-0.19382	-0.13937	0.85815	0.36604	1.81129	-2.20169	-2.56865	0.49098	-0.49101	0.36077	0.22029	2.37379	4.35147	3.12626	3.06382	5.48315	6.43652	11.0078	2.22073	-2.88277	-1.59741
13.4	-0.44753	-0.97739	-0.13758	-0.25195	1.24174	0.60825	1.51494	-2.2381	-2.19827	0.0637	-0.57124	-0.03652	-0.14982	1.85993	4.06055	2.92882	3.21223	5.29319	5.6319	10.5798	2.11399	-2.72487	-0.90501
13.45	-0.69023	-1.20755	-0.03495	-0.34877	1.58503	0.85227	1.1351	-2.2097	-1.8096	-0.38007	-0.62579	-0.42449	-0.45707	1.30207	3.74028	2.70279	3.28694	4.97709	4.7083	9.9249	1.91214	-2.47266	-0.26677
13.5	-0.94546	-1.45841	0.10502	-0.43261	1.88961	1.09429	0.68997	-2.117	-1.41693	-0.82325	-0.64162	-0.79034	-0.69207	0.74057	3.41005	2.45918	3.29062	4.5513	3.7178	9.0769	1.62849	-2.12467	0.29665
13.55	-1.20705	-1.72137	0.27165	-0.50687	2.15764	1.32918	0.20088	-1.96305	-1.03196	-1.2469	-0.60886	-1.12365	-0.84997	0.21583	3.08663	2.20918	3.2294	4.03547	2.71315	8.07487	1.28247	-1.68306	0.77015
13.6	-1.46676	-1.98419	0.45298	-0.57492	2.39107	1.55055	-0.30882	-1.75344	-0.66355	-1.63131	-0.52169	-1.41657	-0.9304	-0.23436	2.78384	1.96392	3.11288	3.45183	1.74461	6.96127	0.89887	-1.15394	1.14453
13.65	-1.71424	-2.23167	0.63602	-0.63948	2.59097	1.75093	-0.8148	-1.49617	-0.31773	-1.95722	-0.37867	-1.66382	-0.93721	-0.57716	2.51234	1.73422	2.95382	2.82465	0.85694	5.78001	0.50658	-0.54759	1.41647
13.7	-1.93742	-2.44655	0.80713	-0.70212	2.75704	1.92207	-1.29281	-1.20126	0.00204	-2.20716	-0.18263	-1.86241	-0.87783	-0.78667	2.27973	1.53023	2.76745	2.17948	0.08688	4.57454	0.13683	0.12174	1.58844
13.75	-2.12302	-2.61082	0.95244	-0.7629	2.88742	2.05546	-1.71978	-0.88023	0.29443	-2.36661	0.0599	-2.01124	-0.76254	-0.84543	2.09064	1.36094	2.57058	1.54234	-0.53871	3.38606	-0.17892	0.83624	1.66823
13.8	-2.25736	-2.7071	1.05833	-0.8202	2.97872	2.14294	-2.07478	-0.54542	0.55964	-2.42506	0.33961	-2.11062	-0.60356	-0.74538	1.9469	1.23366	2.38039	0.93862	-1.00412	2.25188	-0.4114	1.57516	1.66841
13.85	-2.32736	-2.72018	1.11207	-0.87079	3.02634	2.17735	-2.33993	-0.20921	0.79869	-2.37674	0.64548	-2.16177	-0.41414	-0.48824	1.84769	1.15344	2.21304	0.39196	-1.30511	1.20397	-0.53588	2.31571	1.60548
13.9	-2.3216	-2.63853	1.10245	-0.91011	3.02504	2.15326	-2.5012	0.11684	1.01282	-2.22106	0.96598	-2.16645	-0.20765	-0.08536	1.78962	1.1225	2.08234	-0.07706	-1.44848	0.2678	-0.53446	3.03395	1.49892
13.95	-2.23143	-2.45552	1.02056	-0.93265	2.96964	2.0676	-2.54907	0.42273	1.20283	-1.9627	1.29009	-2.12664	0.00321	0.44303	1.76689	1.13989	1.99844	-0.45222	-1.45092	-0.53858	-0.39787	3.70589	1.36998
14	-2.05188	-2.17044	0.86042	-0.93261	2.85584	1.92017	-2.47911	0.70076	1.36863	-1.61129	1.60819	-2.04445	0.20711	1.06904	1.77139	1.20119	1.9669	-0.72278	-1.33717	-1.20503	-0.12672	4.30848	1.24046
14.05	-1.78248	-1.78896	0.61971	-0.9045	2.68107	1.71399	-2.29226	0.94596	1.50899	-1.18088	1.91255	-1.92213	0.39456	1.75874	1.79292	1.29864	1.98801	-0.88442	-1.13762	-1.72948	0.2681	4.8206	1.13128
14.1	-1.42775	-1.32322	0.30019	-0.84383	2.4452	1.45539	-1.995	1.15641	1.6214	-0.68909	2.19759	-1.76224	0.55823	2.47413	1.81951	1.42142	2.05674	-0.93972	-0.88574	-2.11761	0.76572	5.22396	1.06112
14.15	-0.99724	-0.79128	-0.09193	-0.74776	2.1511	1.15381	-1.5992	1.33307	1.70228	-0.15616	2.45963	-1.56795	0.69308	3.1753	1.83793	1.55628	2.16304	-0.89823	-0.61531	-2.3821	1.33663	5.50383	1.04517
14.2	-0.50536	-0.21608	-0.54599	-0.6156	1.80499	0.82139	-1.12179	1.47947	1.74729	0.39611	2.69651	-1.34328	0.79631	3.82271	1.83428	1.68842	2.29276	-0.77593	-0.3578	-2.54148	1.94466	5.64963	1.09398
14.25	0.02928	0.37599	-1.04709	-0.4492	1.41643	0.47224	-0.5841	1.60098	1.7518	0.94541	2.9069	-1.0934	0.86714	4.37936	1.79487	1.80257	2.42881	-0.59425	-0.14011	-2.61863	2.54967	5.65542	1.21265
14.3	0.58485	0.95691	-1.57661	-0.25313	0.99808	0.12153	-0.011	1.7039	1.71152	1.46983	3.08955	-0.8248	0.90652	4.81291	1.70714	1.88412	2.5527	-0.37849	0.01724	-2.63896	3.11059	5.52006	1.40034
14.35	1.13748	1.49898	-2.11304	-0.0346	0.56512	-0.21552	0.5702	1.79433	1.62309	1.94875	3.24255	-0.54538	0.91666	5.09738	1.56064	1.92029	2.6461	-0.15605	0.10129	-2.6285	3.58862	5.24733	1.65021
14.4	1.66267	1.9768	-2.63301	0.19679	0.13435	-0.52475	1.13105	1.8771	1.48468	2.36351	3.36276	-0.26425	0.90065	5.21456	1.348	1.90113	2.69235	0.0457	0.10713	-2.61191	3.95022	4.84577	1.94979
14.45	2.13673	2.36908	-3.1125	0.42954	-0.27679	-0.79406	1.64328	1.95467	1.29646	2.6979	3.44551	0.00844	0.86194	5.15489	1.06578	1.82034	2.67779	0.20144	0.03767	-2.61069	4.16975	4.32837	2.2818
14.5	2.53823	2.6601	-3.52817	0.65092	-0.6514	-1.01427	2.08028	2.02638	1.06096	2.93858	3.48448	0.26202	0.80395	4.91786	0.71503	1.67572	2.59266	0.28983	-0.09718	-2.64162	4.2313	3.71209	2.62527
14.55	2.84919	2.84072	-3.85868	0.84783	-0.97431	-1.17978	2.41839	2.08794	0.78317	3.07529	3.47209	0.48577	0.7297	4.51183	0.30162	1.46939	2.43167	0.29507	-0.28196	-2.71557	4.12981	3.01718	2.9571
14.6	3.05618	2.90887	-4.0859	1.00767	-1.23317	-1.28888	2.63817	2.13145	0.47046	3.10104	3.40001	0.66958	0.64153	3.95336	-0.16388	1.20751	2.19409	0.20798	-0.4974	-2.83688	3.87118	2.26647	3.25367
14.65	3.15102	2.86947	-4.19605	1.11926	-1.41935	-1.34374	2.72535	2.14586	0.13235	3.01221	3.26004	0.80456	0.541	3.26614	-0.66664	0.89983	1.88342	0.0266	-0.72254	-3.00321	3.4715	1.48442	3.49251
14.7	3.13121	2.7337	-4.18047	1.17376	-1.52855	-1.35008	2.67163	2.11788	-0.21999	2.80858	3.04507	0.88361	0.42882	2.47941	-1.18845	0.55886	1.50678	-0.24385	-0.93672	-3.20598	2.95543	0.69621	3.65396
14.75	2.99993	2.51793	-4.03623	1.1654	-1.56118	-1.31649	2.47505	2.03341	-0.57433	2.49339	2.7501	0.90192	0.30494	1.6263	-1.70882	0.19893	1.07407	-0.59153	-1.12153	-3.43134	2.3539	-0.07323	3.72246
14.8	2.76578	2.24217	-3.7663	1.09202	-1.52224	-1.25357	2.14011	1.87907	-0.91802	2.07333	2.37317	0.85731	0.16882	0.74191	-2.20645	-0.16486	0.59699	-0.9989	-1.26242	-3.66148	1.70147	-0.80018	3.68764
14.85	2.44217	1.92836	-3.37948	0.95546	-1.42095	-1.17282	1.67756	1.64406	-1.23876	1.55849	1.9161	0.7504	0.01962	-0.13857	-2.66062	-0.51765	0.08819	-1.44415	-1.34986	-3.87634	1.03345	-1.46301	3.54484
14.9	2.04643	1.59852	-2.88994	0.76152	-1.26998	-1.08558	1.10387	1.3218	-1.52521	0.9623	1.38489	0.58467	-0.14335	-0.98165	-3.0527	-0.84579	-0.43951	-1.90263	-1.37997	-4.05541	0.38314	-2.04293	3.2953
14.95	1.59877	1.27314	-2.31649	0.51975	-1.0844	-1.00193	0.44047	0.91136	-1.76767	0.3013	0.78985	0.36631	-0.32035	-1.75706	-3.36743	-1.13754	-0.97365	-2.34848	-1.35458	-4.17952	-0.22051	-2.52463	2.94584
15	1.12102	0.96968	-1.6816	0.24289	-0.8805	-0.9298	-0.28723	0.41844	-1.95851	-0.40512	0.1453	0.10396	-0.51079	-2.43908	-3.5939	-1.38367	-1.50251	-2.75614	-1.28079	-4.23247	-0.75485	-2.89674	2.50817
15.05	0.63543	0.70146	-1.0102	-0.05394	-0.67448	-0.8743	-1.05088	-0.14426	-2.09256	-1.13518	-0.53104	-0.19161	-0.71299	-3.00747	-3.72622	-1.57777	-2.01516	-3.10175	-1.16995	-4.20237	-1.20458	-3.15208	1.99787
15.1	0.1634	0.47708	-0.32839	-0.35427	-0.48117	-0.83734	-1.82041	-0.75735	-2.16733	-1.86526	-1.21902	-0.50799	-0.92392	-3.44809	-3.7637	-1.71632	-2.50144	-3.36426	-1.03642	-4.08257	-1.56226	-3.28779	1.43325
15.15	-0.27564	0.30012	0.33788	-0.64135	-0.31292	-0.81761	-2.56521	-1.39573	-2.18301	-2.57064	-1.89719	-0.83153	-1.13913	-3.75315	-3.71064	-1.79866	-2.95185	-3.5264	-0.89595	-3.87206	-1.82795	-3.30519	0.83407
15.2	-0.66529	0.16948	0.9642	-0.8994	-0.17871	-0.81085	-3.25528	-2.0302	-2.14244	-3.22629	-2.54404	-1.14786	-1.35274	-3.92118	-3.57572	-1.82669	-3.3574	-3.57538	-0.76414	-3.57548	-2.0083	-3.20962	0.22036
15.25	-0.99291	0.07996	1.52888	-1.11464	-0.08363	-0.81046	-3.86237	-2.62958	-2.05086	-3.80784	-3.13924	-1.44229	-1.55764	-3.95672	-3.37097	-1.80462	-3.70962	-3.50337	-0.65485	-3.20255	-2.11504	-3.01003	-0.3886
15.3	-1.25015	0.02322	2.01401	-1.27623	-0.02866	-0.80826	-4.36097	-3.16313	-1.9156	-4.29249	-3.66478	-1.70037	-1.74568	-3.86979	-3.11063	-1.73848	-4.00062	-3.30784	-0.57893	-2.76723	-2.16326	-2.71853	-0.97506
15.35	-1.43325	-0.01113	2.40632	-1.377	-0.01094	-0.79545	-4.72927	-3.60293	-1.74565	-4.66003	-4.10585	-1.90821	-1.9081	-3.67514	-2.80982	-1.63581	-4.22344	-2.99174	-0.54328	-2.28646	-2.16942	-2.34988	-1.52332
15.4	-1.54293	-0.03428	2.69768	-1.41382	-0.02428	-0.76362	-4.94997	-3.92625	-1.55118	-4.89367	-4.45148	-2.05301	-2.03593	-3.39145	-2.48327	-1.50516	-4.37248	-2.56353	-0.55034	-1.7789	-2.14956	-1.92094	-2.02
15.45	-1.58408	-0.05711	2.88539	-1.3876	-0.06009	-0.70561	-5.01095	-4.11733	-1.34299	-4.98087	-4.69487	-2.1235	-2.12051	-3.04033	-2.14417	-1.3558	-4.44403	-2.03713	-0.59801	-1.26348	-2.11765	-1.45002	-2.45401
15.5	-1.56511	-0.08916	2.97204	-1.30306	-0.10842	-0.61638	-4.90584	-4.16866	-1.13193	-4.91397	-4.83333	-2.11032	-2.15396	-2.64534	-1.80332	-1.19726	-4.4369	-1.43167	-0.68003	-0.75816	-2.08431	-0.95638	-2.81644
15.55	-1.49716	-0.13781	2.96512	-1.16811	-0.15923	-0.49352	-4.63434	-4.0815	-0.92829	-4.6906	-4.868	-2.00658	-2.12966	-2.23081	-1.46856	-1.03907	-4.35292	-0.771	-0.78682	-0.2789	-2.05606	-0.45957	-3.1003
15.6	-1.39302	-0.20777	2.87629	-0.99298	-0.20347	-0.33759	-4.20246	-3.86564	-0.74119	-4.31393	-4.80335	-1.80824	-2.0427	-1.8208	-1.14461	-0.89037	-4.19732	-0.08303	-0.9065	0.16114	-2.03501	0.02111	-3.30032
15.65	-1.2661	-0.30078	2.72039	-0.78928	-0.23414	-0.15214	-3.62243	-3.53843	-0.57801	-3.79271	-4.64647	-1.51457	-1.8902	-1.43788	-0.83325	-0.75955	-3.97876	0.60127	-1.02617	0.55199	-2.01905	0.46719	-3.41281
15.7	-1.12928	-0.41569	2.51429	-0.56893	-0.24706	0.05653	-2.9124	-3.12312	-0.44392	-3.14095	-4.40632	-1.12853	-1.67164	-1.10203	-0.53389	-0.65396	-3.70914	1.24922	-1.13322	0.88694	-2.00248	0.86153	-3.43562
15.75	-0.9939	-0.54866	2.27557	-0.34315	-0.24128	0.27982	-2.09593	-2.64691	-0.34141	-2.37759	-4.09305	-0.65696	-1.38901	-0.82955	-0.2443	-0.57952	-3.40301	1.82798	-1.21652	1.16233	-1.97702	1.18891	-3.36834
15.8	-0.86896	-0.69369	2.02126	-0.12171	-0.21909	0.50753	-1.20112	-2.1386	-0.27011	-1.52581	-3.71732	-0.11079	-1.04688	-0.63216	0.03846	-0.54043	-3.07667	2.30644	-1.26743	1.3771	-1.93298	1.43646	-3.21252
15.85	-0.76045	-0.84315	1.76659	0.08775	-0.1857	0.72864	-0.25954	-1.62639	-0.22664	-0.61225	-3.28987	0.49516	-0.65242	-0.51618	0.31699	-0.53887	-2.747	2.65721	-1.28041	1.53213	-1.86058	1.59412	-2.97214
15.9	-0.67114	-0.9885	1.52397	0.27998	-0.14852	0.93213	0.69512	-1.13584	-0.20484	0.33393	-2.82115	1.14236	-0.21525	-0.48208	0.59275	-0.5748	-2.43014	2.85865	-1.25338	1.62963	-1.75127	1.65503	-2.65395
15.95	-0.60051	-1.12099	1.3022	0.45211	-0.11615	1.1078	1.62849	-0.68826	-0.19604	1.28211	-2.32123	1.80922	0.25278	-0.52427	0.86527	-0.64583	-2.14014	2.89668	-1.18758	1.67252	-1.59882	1.61581	-2.26782
16	-0.54515	-1.23234	1.106	0.60346	-0.09725	1.24696	2.50715	-0.29962	-0.18977	2.20129	-1.79979	2.47182	0.73787	-0.63134	1.13177	-0.74725	-1.88777	2.76633	-1.08707	1.66403	-1.40025	1.47675	-1.8269
16.05	-0.49936	-1.31532	0.93599	0.73496	-0.0993	1.34304	3.30022	0.01998	-0.17447	3.0613	-1.26621	3.10492	1.22471	-0.78661	1.38699	-0.87215	-1.67946	2.47271	-0.95798	1.60743	-1.1564	1.24188	-1.3475
16.1	-0.45602	-1.36424	0.78888	0.84854	-0.12755	1.39198	3.98083	0.26619	-0.13857	3.83388	-0.72974	3.68315	1.69691	-0.96923	1.62342	-1.01172	-1.51675	2.03138	-0.80752	1.5061	-0.87213	0.91896	-0.84868
16.15	-0.40749	-1.37538	0.65822	0.94643	-0.18408	1.39242	4.52744	0.43993	-0.07148	4.49384	-0.19961	4.18226	2.13761	-1.15547	1.83188	-1.15569	-1.39604	1.4679	-0.6429	1.36367	-0.55618	0.51919	-0.35149
16.2	-0.34671	-1.34716	0.53522	1.03052	-0.26732	1.34575	4.92485	0.54648	0.0353	5.01997	0.31487	4.58043	2.53006	-1.3205	2.00227	-1.29279	-1.30887	0.81662	-0.47029	1.18451	-0.22066	0.05696	0.12206
16.25	-0.26806	-1.28028	0.40996	1.10179	-0.37187	1.25587	5.16487	0.59439	0.18716	5.39598	0.8044	4.85954	2.85832	-1.44018	2.12455	-1.41146	-1.24265	0.11874	-0.29403	0.97418	0.11977	-0.45069	0.55038
16.3	-0.16811	-1.17765	0.2726	1.16003	-0.48881	1.12895	5.24649	0.59435	0.38563	5.61106	1.25985	5.00615	3.10789	-1.49301	2.1898	-1.50047	-1.18176	-0.58036	-0.11606	0.73991	0.44896	-0.98458	0.91369
16.35	-0.04616	-1.04424	0.11458	1.20375	-0.60644	0.97286	5.17576	0.55822	0.62781	5.66037	1.67254	5.01241	3.26641	-1.46197	2.19118	-1.54959	-1.10895	-1.2341	0.06424	0.49094	0.75037	-1.52414	1.19549
16.4	0.09556	-0.88675	-0.07028	1.2303	-0.71129	0.79672	4.96515	0.49813	0.90621	5.54517	2.03467	4.87653	3.32427	-1.33606	2.12479	-1.55028	-1.00693	-1.79806	0.24983	0.23865	1.00834	-2.04808	1.38387
16.45	0.25208	-0.71319	-0.28492	1.23629	-0.7895	0.61022	4.6326	0.42595	1.20898	5.2727	2.33976	4.60292	3.27514	-1.11148	1.99019	-1.49627	-0.85993	-2.23316	0.44538	-0.00368	1.20921	-2.53519	1.4725
16.5	0.41603	-0.53241	-0.52852	1.2181	-0.82822	0.42302	4.20027	0.35294	1.52049	4.85578	2.58302	4.20194	3.11634	-0.79226	1.79066	-1.38401	-0.65525	-2.50863	0.65629	-0.22138	1.34226	-2.96511	1.46125
16.55	0.5784	-0.3535	-0.79629	1.17246	-0.81701	0.24419	3.69316	0.28959	1.82234	4.31213	2.76178	3.68934	2.84915	-0.3904	1.53314	-1.21312	-0.38448	-2.60434	0.88754	-0.39937	1.40048	-3.31912	1.35625
16.6	0.72937	-0.18518	-1.07974	1.09714	-0.74906	0.08161	3.13754	0.24561	2.09463	3.66346	2.87562	3.08526	2.47879	0.07474	1.22768	-0.98653	-0.04446	-2.51237	1.14237	-0.5233	1.38099	-3.58079	1.16951
16.65	0.85923	-0.03526	-1.3672	0.99137	-0.62209	-0.05847	2.55956	0.22985	2.31746	2.93438	2.92645	2.41307	2.01439	0.57753	0.8868	-0.71065	0.36218	-2.23769	1.42111	-0.58097	1.28514	-3.73671	0.91792
16.7	0.9594	0.08998	-1.64468	0.85624	-0.43885	-0.17175	1.98383	0.25024	2.47247	2.15123	2.91827	1.69794	1.46858	1.0877	0.52445	-0.3952	0.82699	-1.79783	1.72013	-0.56378	1.11832	-3.77695	0.62195
16.75	1.02314	0.18619	-1.89702	0.69482	-0.20714	-0.25615	1.43238	0.31351	2.54436	1.34083	2.85685	0.96547	0.85709	1.57238	0.15498	-0.05298	1.33595	-1.22162	2.03129	-0.46802	0.88948	-3.69561	0.30392
16.8	1.04622	0.25127	-2.10902	0.51205	0.06066	-0.31181	0.9237	0.42478	2.52223	0.52929	2.74914	0.2402	0.1981	1.99837	-0.20791	0.30059	1.87035	-0.54708	2.34171	-0.29586	0.61041	-3.49108	-0.01375
16.85	1.02728	0.28555	-2.2667	0.31445	0.34846	-0.34108	0.47221	0.58695	2.40061	-0.25905	2.60264	-0.45561	-0.48848	2.33446	-0.5521	0.64812	2.40782	0.18139	2.63426	-0.0559	0.2949	-3.16626	-0.31031
16.9	0.96786	0.29169	-2.3584	0.10961	0.63775	-0.34823	0.08793	0.80008	2.18005	-1.00248	2.42469	-1.10301	-1.18173	2.55367	-0.86776	0.97106	2.92383	0.91618	2.88845	0.23691	-0.04218	-2.72857	-0.56822
16.95	0.87224	0.27446	-2.37569	-0.09439	0.90905	-0.33907	-0.22354	1.06076	1.86735	-1.68262	2.22186	-1.68714	-1.86049	2.63519	-1.14767	1.2507	3.39322	1.60993	3.08193	0.56197	-0.38575	-2.18982	-0.77429
17	0.74694	0.24029	-2.31404	-0.28966	1.1435	-0.32045	-0.46081	1.36168	1.47527	-2.28476	1.99944	-2.19757	-2.50403	2.56595	-1.38736	1.4693	3.79197	2.2188	3.19234	0.89439	-0.72126	-1.56591	-0.9204
17.05	0.6001	0.19665	-2.17314	-0.46902	1.32442	-0.29965	-0.62638	1.6914	1.02181	-2.79809	1.76117	-2.62834	-3.09272	2.34157	-1.58476	1.61126	4.09881	2.70547	3.19941	1.20696	-1.03533	-0.87632	-1.00363
17.1	0.44075	0.15132	-1.95691	-0.62653	1.4386	-0.28373	-0.72607	2.03464	0.52915	-3.21556	1.50922	-2.97767	-3.6085	1.96691	-1.73967	1.66439	4.29687	3.04153	3.08713	1.47245	-1.31612	-0.14339	-1.02589
17.15	0.27802	0.11166	-1.67323	-0.75776	1.47732	-0.27882	-0.76847	2.37294	0.02221	-3.53363	1.24437	-3.24736	-4.03531	1.45582	-1.85301	1.62103	4.37494	3.20919	2.84569	1.66618	-1.55355	0.60847	-0.99307
17.2	0.12041	0.08379	-1.33334	-0.85992	1.43701	-0.28961	-0.76431	2.68581	-0.47281	-3.75189	0.96655	-3.44197	-4.35944	0.83047	-1.92598	1.47905	4.32852	3.20217	2.47314	1.76853	-1.73931	1.35376	-0.91391
17.25	-0.02477	0.07202	-0.95113	-0.9318	1.31941	-0.31874	-0.72579	2.95223	-0.9301	-3.87259	0.67547	-3.56786	-4.56974	0.12014	-1.95929	1.2426	4.16044	3.02574	1.9764	1.76708	-1.86681	2.067	-0.79861
17.3	-0.15186	0.07833	-0.54222	-0.97349	1.13135	-0.36658	-0.66592	3.15249	-1.32577	-3.90011	0.37139	-3.63227	-4.65789	-0.64047	-1.95253	0.92241	3.88097	2.69596	1.37165	1.65826	-1.93101	2.7238	-0.65743
17.35	-0.25705	0.10219	-0.12301	-0.98614	0.88405	-0.43102	-0.59791	3.26999	-1.63917	-3.84053	0.05591	-3.64236	-4.6185	-1.41311	-1.90383	0.53575	3.50753	2.23824	0.68391	1.44818	-1.92831	3.30198	-0.49952
17.4	-0.33843	0.1405	0.29019	-0.97151	0.59225	-0.50757	-0.53452	3.29301	-1.85412	-3.70127	-0.26737	-3.60447	-4.4494	-2.15812	-1.80982	0.10577	3.0637	1.68524	-0.05416	1.15257	-1.85645	3.78255	-0.33194
17.45	-0.39587	0.18799	0.68205	-0.93166	0.27299	-0.58971	-0.48744	3.21601	-1.95965	-3.49071	-0.59245	-3.5236	-4.15176	-2.83654	-1.66601	-0.33958	2.57796	1.07452	-0.80414	0.79577	-1.71462	4.1506	-0.15911
17.5	-0.43068	0.23773	1.03882	-0.86871	-0.05561	-0.66942	-0.46677	3.04051	-1.95056	-3.21803	-0.91071	-3.40314	-3.73035	-3.41219	-1.46746	-0.76921	2.08184	0.44586	-1.52435	0.40889	-1.50356	4.39595	0.01725
17.55	-0.44531	0.28193	1.34897	-0.78469	-0.37561	-0.73783	-0.48045	2.77516	-1.82753	-2.89305	-1.21115	-3.24485	-3.19369	-3.85351	-1.2097	-1.15087	1.60781	-0.16137	-2.17269	0.02718	-1.22589	4.51357	0.19783
17.6	-0.44294	0.3128	1.60345	-0.68154	-0.6704	-0.78608	-0.53381	2.43518	-1.59701	-2.52607	-1.48095	-3.04918	-2.55418	-4.13516	-0.88985	-1.4535	1.18701	-0.71067	-2.70971	-0.31305	-0.8864	4.50369	0.38504
17.65	-0.42706	0.32352	1.79593	-0.56125	-0.92555	-0.80617	-0.62927	2.04101	-1.27071	-2.12784	-1.70631	-2.81573	-1.82807	-4.23924	-0.50772	-1.64957	0.8469	-1.17058	-3.1015	-0.57773	-0.49236	4.37171	0.58206
17.7	-0.40116	0.30911	1.92279	-0.4261	-1.12959	-0.7917	-0.76609	1.61646	-0.86498	-1.7094	-1.8736	-2.54395	-1.03536	-4.15612	-0.06682	-1.71744	0.60912	-1.51634	-3.32233	-0.73816	-0.05376	4.12771	0.7918
17.75	-0.36846	0.26709	1.98308	-0.2789	-1.27436	-0.73861	-0.94038	1.18643	-0.39988	-1.28191	-1.97055	-2.23384	-0.19938	-3.88483	0.42495	-1.64331	0.48769	-1.7311	-3.35666	-0.77376	0.41673	3.78586	1.01588
17.8	-0.33175	0.19803	1.97831	-0.12326	-1.35515	-0.64562	-1.14525	0.77449	0.10184	-0.85643	-1.98758	-1.88665	0.6538	-3.43303	0.95496	-1.42277	0.4877	-1.80647	-3.20048	-0.67404	0.90393	3.36356	1.25383
17.85	-0.29329	0.10561	1.9122	0.03633	-1.37071	-0.5145	-1.3712	0.40067	0.61583	-0.44366	-1.91884	-1.50557	1.49622	-2.81654	1.50595	-1.0616	0.60466	-1.74259	-2.86181	-0.43973	1.39074	2.88049	1.50258
17.9	-0.25482	-0.00349	1.79041	0.19439	-1.32289	-0.34998	-1.60671	0.07963	1.11734	-0.05357	-1.76306	-1.0961	2.29917	-2.05844	2.05664	-0.57583	0.82457	-1.54753	-2.36031	-0.08278	1.85892	2.35755	1.7563
17.95	-0.21757	-0.12015	1.62022	0.34471	-1.2163	-0.15946	-1.839	-0.18048	1.58236	0.30491	-1.52402	-0.66623	3.03438	-1.18797	2.5828	0.00894	1.12473	-1.2364	-1.72608	0.3745	2.2902	1.81591	2.00667
18	-0.18239	-0.23359	1.41026	0.48061	-1.05786	0.04752	-2.05488	-0.37844	1.98878	0.62424	-1.2106	-0.22642	3.6755	-0.23895	3.05866	0.65917	1.47529	-0.82996	-0.99772	0.90133	2.66747	1.27602	2.24352
18.05	-0.1498	-0.33237	1.17015	0.59545	-0.85627	0.26009	-2.24178	-0.51948	2.31741	0.89854	-0.83626	0.21081	4.19943	0.75179	3.45859	1.33549	1.84131	-0.35302	-0.21985	1.46101	2.97613	0.75677	2.45572
18.1	-0.12013	-0.40554	0.91028	0.68319	-0.62155	0.46689	-2.38856	-0.61402	2.55291	1.12377	-0.41829	0.63149	4.58761	1.74623	3.75885	1.99548	2.18539	0.1672	0.55982	2.01391	3.20519	0.27484	2.63225
18.15	-0.09359	-0.4437	0.64145	0.73897	-0.36458	0.65692	-2.48644	-0.67588	2.68454	1.29781	0.02351	1.02101	4.82716	2.70687	3.93931	2.59665	2.47036	0.7028	1.29345	2.52061	3.34825	-0.15584	2.76329
18.2	-0.07035	-0.44005	0.37462	0.75964	-0.09665	0.82045	-2.52958	-0.71998	2.70672	1.42046	0.46817	1.36509	4.91159	3.59842	3.9849	3.09946	2.66208	1.22669	1.93608	2.94486	3.40401	-0.52446	2.84124
18.25	-0.05059	-0.39108	0.12061	0.74416	0.17088	0.94966	-2.51545	-0.7601	2.61927	1.49325	0.89514	1.65077	4.84122	4.38928	3.88675	3.47014	2.73192	1.71397	2.44827	3.25608	3.37642	-0.82349	2.86138
18.3	-0.03461	-0.29708	-0.11023	0.69373	0.42704	1.03911	-2.44498	-0.8068	2.42745	1.51924	1.28567	1.86731	4.6231	5.05278	3.64287	3.68306	2.65882	2.14284	2.79843	3.43131	3.27417	-1.04877	2.82233
18.35	-0.02282	-0.16217	-0.3083	0.61181	0.66154	1.08606	-2.32237	-0.86579	2.14164	1.50272	1.62411	2.00705	4.27056	5.56807	3.25829	3.7224	2.43074	2.49533	2.96443	3.45627	3.10985	-1.19946	2.72603
18.4	-0.01583	0.00596	-0.46506	0.50374	0.8652	1.09037	-2.15452	-0.93721	1.77672	1.44893	1.89874	2.06599	3.80233	5.92068	2.74484	3.58315	2.04533	2.75754	2.93475	3.32567	2.89857	-1.27782	2.57736
18.45	-0.01444	0.19673	-0.57335	0.37628	1.03027	1.05431	-1.95042	-1.01553	1.35123	1.36372	2.1023	2.04406	3.24128	6.10273	2.12032	3.27115	1.50996	2.91969	2.70883	3.04281	2.65643	-1.28901	2.38347
18.5	-0.01969	0.39753	-0.62771	0.23687	1.15083	0.98209	-1.7202	-1.09052	0.88627	1.25339	2.23201	1.94521	2.61306	6.11281	1.40751	2.80247	0.84088	2.97577	2.29686	2.61856	2.39881	-1.24074	2.15285
18.55	-0.03277	0.59489	-0.62464	0.09294	1.22309	0.87933	-1.47419	-1.1488	0.40418	1.12445	2.28922	1.77711	1.94451	5.95551	0.63286	2.20197	0.06196	2.92317	1.71904	2.06984	2.13884	-1.14286	1.8943
18.6	-0.05502	0.77562	-0.56288	-0.04888	1.24559	0.7524	-1.22202	-1.17612	-0.07275	0.98359	2.27866	1.55062	1.2622	5.6408	-0.17494	1.50136	-0.7972	2.76209	1.00426	1.41808	1.88609	-1.0069	1.61591
18.65	-0.0877	0.92798	-0.4436	-0.18331	1.21943	0.60782	-0.97181	-1.15973	-0.52362	0.83762	2.20746	1.27905	0.59103	5.18317	-0.98629	0.73692	-1.70328	2.49509	0.18847	0.68751	1.6458	-0.84553	1.32425
18.7	-0.1319	1.04261	-0.27055	-0.30683	1.14819	0.45182	-0.72955	-1.09079	-0.93008	0.69348	2.0841	0.97728	-0.04684	4.60077	-1.77194	-0.05299	-2.62136	2.12666	-0.68723	-0.09625	1.4186	-0.67192	1.02379
18.75	-0.1882	1.1133	-0.05019	-0.41783	1.03781	0.28987	-0.49879	-0.96637	-1.2774	0.55826	1.91731	0.66083	-0.63282	3.91447	-2.50412	-0.83034	-3.51697	1.663	-1.57865	-0.90729	1.20092	-0.49909	0.71668
18.8	-0.25645	1.13733	0.20843	-0.51645	0.89624	0.12661	-0.28061	-0.79072	-1.55503	0.43911	1.71517	0.3449	-1.15236	3.14707	-3.15736	-1.55955	-4.3578	1.11197	-2.44069	-1.72018	0.98584	-0.33924	0.40289
18.85	-0.3355	1.11554	0.49375	-0.60414	0.73292	-0.03429	-0.07382	-0.57571	-1.75708	0.34319	1.48448	0.04359	-1.59505	2.32248	-3.70917	-2.20932	-5.11502	0.4833	-3.22943	-2.51033	0.76447	-0.203	0.08071
18.9	-0.4229	1.05202	0.79197	-0.68309	0.55813	-0.18991	0.12452	-0.34025	-1.88224	0.27736	1.23038	-0.23081	-1.95449	1.46518	-4.14058	-2.75392	-5.76428	-0.21118	-3.9041	-3.25419	0.52763	-0.0988	-0.25254
18.95	-0.5148	0.95352	1.08753	-0.75542	0.38225	-0.33789	0.31843	-0.10873	-1.93343	0.24787	0.95639	-0.46831	-2.22787	0.59963	-4.43646	-3.17403	-6.28619	-0.95709	-4.42904	-3.92916	0.26745	-0.03231	-0.59955
19	-0.60585	0.82864	1.36365	-0.8225	0.21498	-0.47611	0.51224	0.09133	-1.91723	0.25986	0.66469	-0.66145	-2.41549	-0.25014	-4.5859	-3.45708	-6.66649	-1.73721	-4.77521	-4.51365	-0.021	-0.00604	-0.96206
19.05	-0.68938	0.68688	1.60308	-0.88427	0.06454	-0.60247	0.70975	0.23223	-1.84296	0.31689	0.35676	-0.80546	-2.52011	-1.0609	-4.58243	-3.59717	-6.89598	-2.53122	-4.92165	-4.98714	-0.33862	-0.01911	-1.34002
19.1	-0.75764	0.53768	1.78896	-0.93884	-0.06292	-0.71462	0.91357	0.28924	-1.72176	0.42034	0.03398	-0.89809	-2.54646	-1.81065	-4.42435	-3.59461	-6.97018	-3.31579	-4.85645	-5.33067	-0.68158	-0.06726	-1.73085
19.15	-0.80231	0.38957	1.90575	-0.98231	-0.16381	-0.8099	1.12448	0.24367	-1.56554	0.56897	-0.30156	-0.9394	-2.50068	-2.479	-4.11503	-3.45532	-6.88906	-4.06491	-4.57744	-5.52747	-1.04132	-0.14318	-2.12915
19.2	-0.81507	0.24948	1.94026	-1.00897	-0.23734	-0.88539	1.34111	0.08541	-1.38616	0.75851	-0.64646	-0.93144	-2.39004	-3.04776	-3.66315	-3.18999	-6.65667	-4.75067	-4.09245	-5.56402	-1.40516	-0.237	-2.52658
19.25	-0.78842	0.12227	1.8826	-1.01181	-0.28548	-0.93806	1.55981	-0.18531	-1.19459	0.98151	-0.99554	-0.87787	-2.22264	-3.50146	-3.0829	-2.81325	-6.28089	-5.34439	-3.41913	-5.43131	-1.75745	-0.33711	-2.91223
19.3	-0.71637	0.01056	1.72711	-0.98331	-0.31264	-0.96511	1.77476	-0.55716	-1.00045	1.22745	-1.34171	-0.7836	-2.00733	-3.82806	-2.39396	-2.34282	-5.77323	-5.8181	-2.58423	-5.12612	-2.08116	-0.4311	-3.27325
19.35	-0.5953	-0.08524	1.47301	-0.91639	-0.32518	-0.96428	1.97835	-1.00812	-0.81173	1.48303	-1.67607	-0.65443	-1.75361	-4.01966	-1.62131	-1.79873	-5.14872	-6.14625	-1.62257	-4.65233	-2.35973	-0.50685	-3.59574
19.4	-0.42451	-0.16651	1.12489	-0.80548	-0.3306	-0.93429	2.16173	-1.50702	-0.63473	1.73285	-1.9884	-0.49676	-1.47164	-4.0731	-0.79464	-1.20256	-4.42571	-6.30758	-0.57538	-4.0218	-2.5788	-0.55365	-3.86574
19.45	-0.20673	-0.23606	0.69285	-0.64748	-0.33674	-0.87512	2.31548	-2.01598	-0.47425	1.96027	-2.26783	-0.31739	-1.17213	-3.99057	0.05254	-0.57677	-3.62565	-6.28686	0.51159	-3.25484	-2.72786	-0.56319	-4.07031
19.5	0.05171	-0.29742	0.19223	-0.44258	-0.35079	-0.78827	2.43034	-2.49367	-0.33392	2.14843	-2.50373	-0.12326	-0.86626	-3.77992	0.88418	0.05593	-2.7727	-6.07647	1.59033	-2.38003	-2.80136	-0.53048	-4.19853
19.55	0.34101	-0.35432	-0.35699	-0.19473	-0.37851	-0.67682	2.498	-2.89894	-0.21659	2.28142	-2.68663	0.07862	-0.56538	-3.45474	1.66337	0.67329	-1.89305	-5.67743	2.61303	-1.43329	-2.79928	-0.45443	-4.24224
19.6	0.64829	-0.41005	-0.93122	0.08826	-0.42344	-0.54533	2.5117	-3.19446	-0.1247	2.34536	-2.80912	0.28139	-0.28065	-3.03402	2.35423	1.2541	-1.01406	-5.10006	3.53455	-0.45621	-2.72708	-0.33818	-4.19663
19.65	0.95833	-0.46709	-1.50458	0.39494	-0.48647	-0.39953	2.46683	-3.35011	-0.06058	2.32945	-2.86655	0.47841	-0.02263	-2.54155	2.92394	1.7789	-0.16309	-4.3638	4.31481	0.5063	-2.59503	-0.18902	-4.06052
19.7	1.2546	-0.52683	-2.0505	0.71098	-0.56555	-0.24594	2.36133	-3.34561	-0.02662	2.22675	-2.85752	0.66349	0.19928	-2.00479	3.34487	2.23062	0.63385	-3.49642	4.92091	1.40881	-2.41702	-0.018	-3.83627
19.75	1.52032	-0.58941	-2.54344	1.02014	-0.65579	-0.09129	2.1959	-3.17234	-0.02521	2.03466	-2.78398	0.83104	0.37738	-1.4535	3.59639	2.5952	1.35356	-2.5326	5.32886	2.20848	-2.20896	0.16081	-3.52956
19.8	1.73976	-0.65391	-2.96058	1.30551	-0.74985	0.05804	1.97408	-2.83406	-0.05856	1.75512	-2.65106	0.97627	0.50615	-0.91807	3.66646	2.86214	1.97709	-1.51183	5.52483	2.86816	-1.98712	0.3314	-3.14889
19.85	1.89936	-0.71845	-3.28341	1.55086	-0.83852	0.19657	1.70209	-2.34654	-0.12833	1.39443	-2.46658	1.09541	0.58265	-0.42768	3.55264	3.02494	2.49099	-0.476	5.50569	3.3592	-1.76639	0.47702	-2.705
19.9	1.98882	-0.78059	-3.49899	1.74192	-0.9116	0.32012	1.38864	-1.73617	-0.23517	0.96277	-2.24024	1.18592	0.60676	-0.00846	3.26254	3.0813	2.88831	0.5333	5.27905	3.66362	-1.55893	0.58148	-2.21017
19.95	2.00182	-0.8376	-3.60083	1.86748	-0.95881	0.42613	1.04451	-1.03773	-0.37824	0.4735	-1.98278	1.24655	0.58121	0.31822	2.81357	3.03322	3.16904	1.47738	4.86253	3.77558	-1.37314	0.63056	-1.67763
20	1.93657	-0.88681	-3.58924	1.92026	-0.97086	0.51367	0.68206	-0.29158	-0.55471	-0.05776	-1.70494	1.27751	0.51148	0.5372	2.23202	2.88679	3.3401	2.32292	4.28255	3.70183	-1.21323	0.61316	-1.12098

## Sheet: d-simulation
r	-10	-5	-4	-3	-2	-1	0	1	2	3	4	5	10	15	20	25	35	40	50	60	100	200	300
0	0	0	0	0	0	0	0	0	0	0	0	0	0	0	0	0	0	0	0	0	0	0	0
0.05	2.36498e-159	1.72534e-102	3.72591e-91	7.53332e-80	1.35202e-68	1.8172e-57	-1.29815e-59	-1.30777e-34	-7.01101e-23	-2.81808e-11	-0.13898	-0.46736	-1.77979	-2.66354	-3.24458	-3.61264	-3.94687	-3.99069	-3.94875	-3.81938	-3.19204	-2.4012	-2.18409
0.1	4.71734e-159	3.44149e-102	7.43195e-91	1.50265e-79	2.69684e-68	3.62472e-57	-2.5198e-59	-2.60856e-34	-1.39846e-22	-5.62114e-11	-0.26981	-0.90734	-3.45685	-5.17604	-6.30878	-7.02879	-7.68948	-7.78055	-7.71074	-7.47032	-6.28522	-4.78565	-4.37391
0.15	7.04453e-159	5.13926e-102	1.10983e-90	2.24394e-79	4.02726e-68	5.41289e-57	-3.59123e-59	-3.89544e-34	-2.08836e-22	-8.3942e-11	-0.38465	-1.29353	-4.93217	-7.39193	-9.01872	-10.059	-11.0308	-11.1758	-11.1056	-10.79	-9.18354	-7.13611	-6.57378
0.2	9.33409e-159	6.80958e-102	1.47054e-90	2.97325e-79	5.33616e-68	7.17215e-57	-4.44422e-59	-5.1615e-34	-2.7671e-22	-1.11224e-10	-0.47621	-1.60151	-6.1141	-9.17638	-11.2133	-12.5275	-13.788	-13.9965	-13.9657	-13.6268	-11.7966	-9.43459	-8.78554
0.25	1.15737e-158	8.44345e-102	1.82338e-90	3.68664e-79	6.61651e-68	8.89301e-57	-5.01852e-59	-6.39993e-34	-3.43103e-22	-1.37911e-10	-0.53808	-1.80971	-6.92164	-10.4102	-12.7499	-14.279	-15.7989	-16.083	-16.1419	-15.8457	-14.0427	-11.6623	-11.0076
0.3	1.37512e-158	1.0032e-101	2.16643e-90	4.38026e-79	7.86136e-68	1.05662e-56	-5.26414e-59	-7.60403e-34	-4.07656e-22	-1.63858e-10	-0.56495	-1.90022	-7.28751	-10.9942	-13.51	-15.1838	-16.9282	-17.3016	-17.509	-17.3326	-15.8511	-13.7999	-13.2348
0.35	1.58547e-158	1.15666e-101	2.49784e-90	5.05031e-79	9.06391e-68	1.21825e-56	-5.14317e-59	-8.76722e-34	-4.70015e-22	-1.88923e-10	-0.55275	-1.85946	-7.16062	-10.8532	-13.4033	-15.1433	-17.0722	-17.5501	-17.9705	-17.9992	-17.1652	-15.8285	-15.4584
0.4	1.78726e-158	1.30388e-101	2.81575e-90	5.6931e-79	1.02175e-67	1.3733e-56	-4.63126e-59	-9.88309e-34	-5.29837e-22	-2.12969e-10	-0.49891	-1.67868	-6.50807	-9.93846	-12.3713	-14.0932	-16.163	-16.761	-17.4625	-17.7863	-17.9446	-17.73	-17.6666
0.45	1.97937e-158	1.44403e-101	3.11841e-90	6.30503e-79	1.13158e-67	1.52091e-56	-3.7185e-59	-1.09454e-33	-5.86787e-22	-2.3586e-10	-0.40235	-1.35434	-5.31631	-8.22975	-10.3895	-12.0063	-14.1713	-14.9046	-15.9558	-16.666	-18.1671	-19.4894	-19.8462
0.5	2.1607e-158	1.57632e-101	3.40408e-90	6.88263e-79	1.23524e-67	1.66024e-56	-2.40983e-59	-1.19481e-33	-6.40543e-22	-2.57467e-10	-0.26361	-0.88818	-3.59177	-5.73624	-7.4684	-8.89378	-11.1074	-11.9905	-13.458	-14.6437	-17.8302	-21.0952	-21.9834
0.55	2.3302e-158	1.69997e-101	3.67112e-90	7.42255e-79	1.33214e-67	1.79048e-56	-7.2477e-60	-1.28854e-33	-6.90792e-22	-2.77665e-10	-0.08476	-0.28718	-1.36048	-2.49601	-3.65317	-4.8043	-7.02095	-8.06705	-10.0128	-11.7575	-16.9516	-22.5411	-24.0652
0.6	2.48687e-158	1.81427e-101	3.91795e-90	7.92161e-79	1.42171e-67	1.91087e-56	1.30333e-59	-1.37517e-33	-7.37237e-22	-2.96333e-10	0.13067	0.43674	1.33292	1.42551	0.97825	0.17748	-1.99934	-3.21972	-5.69891	-8.07732	-15.5689	-23.827	-26.0813
0.65	2.62976e-158	1.91851e-101	4.14306e-90	8.37675e-79	1.50339e-67	2.02066e-56	3.62875e-59	-1.45418e-33	-7.79595e-22	-3.13359e-10	0.37778	1.26721	4.42708	5.93818	6.31833	5.93453	3.83613	2.4324	-0.62661	-3.70242	-13.7388	-24.9594	-28.0243
0.7	2.75795e-158	2.01204e-101	4.34503e-90	8.78511e-79	1.57668e-67	2.11916e-56	6.1952e-59	-1.52508e-33	-8.176e-22	-3.28635e-10	0.65061	2.18408	7.84644	10.9309	12.2343	12.3222	10.335	8.74135	5.06634	1.24292	-11.5347	-25.9515	-29.8912
0.75	2.87062e-158	2.09423e-101	4.52253e-90	9.14399e-79	1.64109e-67	2.20573e-56	8.93823e-59	-1.58738e-33	-8.51e-22	-3.42061e-10	0.94229	3.16429	11.5043	16.2761	18.5738	19.1742	17.3239	15.5364	11.2205	6.61424	-9.0438	-26.8231	-31.683
0.8	2.96697e-158	2.16452e-101	4.67432e-90	9.45089e-79	1.69617e-67	2.27977e-56	1.17878e-58	-1.64065e-33	-8.79563e-22	-3.53541e-10	1.24535	4.18273	15.3065	21.8351	25.1706	26.3093	24.6137	22.6309	17.6614	12.2529	-6.36357	-27.599	-33.4048
0.85	3.04628e-158	2.22238e-101	4.79927e-90	9.70352e-79	1.74151e-67	2.34071e-56	1.4671e-58	-1.68451e-33	-9.03074e-22	-3.62992e-10	1.55204	5.21333	19.155	27.4633	31.8521	33.5387	32.0068	29.8302	24.2062	17.9926	-3.59744	-28.3083	-35.0653
0.9	3.10789e-158	2.26733e-101	4.89634e-90	9.89978e-79	1.77674e-67	2.38805e-56	1.7515e-58	-1.71858e-33	-9.21339e-22	-3.70333e-10	1.85461	6.23001	22.9517	33.0165	38.4451	40.6734	39.3054	36.9387	30.6717	23.666	-0.85052	-28.9823	-36.6756
0.95	3.15122e-158	2.29894e-101	4.9646e-90	1.00378e-78	1.80151e-67	2.42134e-56	2.02499e-58	-1.74254e-33	-9.34184e-22	-3.75496e-10	2.1456	7.20768	26.6023	38.3554	44.7831	47.5312	46.3186	43.7682	36.8805	29.1113	1.77466	-29.6531	-38.2484
1	3.17575e-158	2.31683e-101	5.00324e-90	1.01159e-78	1.81553e-67	2.44019e-56	2.28107e-58	-1.7561e-33	-9.41455e-22	-3.78419e-10	2.41811	8.12311	30.0195	43.3513	50.7116	53.9434	52.8695	50.1435	42.6682	34.1779	4.18215	-30.352	-39.7974
1.05	3.18103e-158	2.32068e-101	5.01156e-90	1.01327e-78	1.81855e-67	2.44424e-56	2.514e-58	-1.75902e-33	-9.4302e-22	-3.79048e-10	2.66601	8.95571	33.1258	47.8899	56.0938	59.76	58.8008	55.9093	47.8882	38.7317	6.28585	-31.1079	-41.3359
1.1	3.16669e-158	2.31023e-101	4.98898e-90	1.00871e-78	1.81035e-67	2.43323e-56	2.71892e-58	-1.7511e-33	-9.38771e-22	-3.7734e-10	2.88412	9.68806	35.8556	51.8745	60.8137	64.8543	63.9793	60.9338	52.4164	42.6589	8.01207	-31.9468	-42.8766
1.15	3.13245e-158	2.28524e-101	4.93502e-90	9.978e-79	1.79078e-67	2.40692e-56	2.89196e-58	-1.73216e-33	-9.28618e-22	-3.73259e-10	3.06834	10.3063	38.1568	55.2283	64.7791	69.1254	68.2987	65.1119	56.1535	45.8682	9.30122	-32.8906	-44.4313
1.2	3.07807e-158	2.24558e-101	4.84936e-90	9.8048e-79	1.75969e-67	2.36514e-56	3.03032e-58	-1.70209e-33	-9.125e-22	-3.66781e-10	3.21568	10.8005	39.9918	57.8953	67.9229	72.4996	71.6817	68.3666	59.0266	48.2926	10.1085	-33.9574	-46.0107
1.25	3.00344e-158	2.19113e-101	4.73178e-90	9.56706e-79	1.71702e-67	2.30779e-56	3.13225e-58	-1.66082e-33	-8.90373e-22	-3.57887e-10	3.32427	11.1642	41.3366	59.8404	70.2028	74.9305	74.0789	70.6492	60.989	49.8886	10.4039	-35.1614	-47.6247
1.3	2.90848e-158	2.12185e-101	4.58217e-90	9.26458e-79	1.66274e-67	2.23482e-56	3.197e-58	-1.60831e-33	-8.62223e-22	-3.46571e-10	3.39332	11.3948	42.1811	61.0485	71.6003	76.3977	75.4683	71.9375	62.0193	50.6357	10.1713	-36.5133	-49.2825
1.35	2.79322e-158	2.03776e-101	4.40058e-90	8.89742e-79	1.59684e-67	2.14626e-56	3.22471e-58	-1.54457e-33	-8.28053e-22	-3.32837e-10	3.42297	11.4929	42.5271	61.522	72.1184	76.9041	75.8521	72.2331	62.1181	50.5336	9.40689	-38.0206	-50.9925
1.4	2.65775e-158	1.93893e-101	4.18716e-90	8.46592e-79	1.5194e-67	2.04217e-56	3.21632e-58	-1.46966e-33	-7.87894e-22	-3.16695e-10	3.41422	11.4617	42.3871	61.279	71.7783	76.4725	75.2536	71.5587	61.3055	49.5995	8.11782	-39.6881	-52.7629
1.45	2.50226e-158	1.8255e-101	3.9422e-90	7.97063e-79	1.43051e-67	1.9227e-56	3.17337e-58	-1.38368e-33	-7.418e-22	-2.98167e-10	3.36872	11.3067	41.7816	60.3497	70.6158	75.1418	73.7126	69.953	59.6172	47.865	6.31992	-41.5182	-54.601
1.5	2.32701e-158	1.69765e-101	3.6661e-90	7.4124e-79	1.33032e-67	1.78804e-56	3.09786e-58	-1.28678e-33	-6.89847e-22	-2.77285e-10	3.28858	11.0351	40.7373	58.7733	68.6778	72.9627	71.2814	67.4673	57.1002	45.3719	4.03586	-43.5108	-56.5131
1.55	2.13234e-158	1.55562e-101	3.3594e-90	6.79228e-79	1.21903e-67	1.63845e-56	2.99205e-58	-1.17912e-33	-6.32134e-22	-2.54087e-10	3.17622	10.6551	39.2849	56.5946	66.0176	69.9934	68.0203	64.1608	53.8092	42.1693	1.29322	-45.6636	-58.5035
1.6	1.91865e-158	1.39973e-101	3.02274e-90	6.11159e-79	1.09686e-67	1.47425e-56	2.85836e-58	-1.06096e-33	-5.68785e-22	-2.28624e-10	3.03421	10.1752	37.4564	53.8609	62.6917	66.2955	63.9931	60.0962	49.8026	38.3098	-1.87716	-47.9715	-60.5743
1.65	1.68643e-158	1.23032e-101	2.6569e-90	5.37191e-79	9.64109e-68	1.29582e-56	2.69914e-58	-9.32552e-34	-4.99945e-22	-2.00954e-10	2.86505	9.60393	35.2837	50.619	58.7561	61.9299	59.2638	55.3363	45.1391	33.8467	-5.44277	-50.4266	-62.7243
1.7	1.43626e-158	1.04781e-101	2.26276e-90	4.57502e-79	8.2109e-68	1.1036e-56	2.51661e-58	-7.94213e-34	-4.25781e-22	-1.71143e-10	2.67111	8.94914	32.7966	46.913	54.2636	56.9544	53.8926	49.941	39.8751	28.8316	-9.37069	-53.0179	-64.9487
1.75	1.16877e-158	8.5266e-102	1.84134e-90	3.72295e-79	6.68167e-68	8.98059e-57	2.31272e-58	-6.46296e-34	-3.46482e-22	-1.39269e-10	2.45447	8.21791	30.0215	42.7819	49.2612	51.4206	47.9342	43.9643	34.0619	23.3118	-13.6288	-55.7319	-67.2388
1.8	8.84655e-159	6.4539e-102	1.39373e-90	2.81795e-79	5.05745e-68	6.79753e-57	2.08915e-58	-4.8919e-34	-2.62257e-22	-1.05415e-10	2.2169	7.41617	26.9811	38.2592	43.789	45.3727	41.4356	37.4532	27.7446	17.3295	-18.1869	-58.5525	-69.5825
1.85	5.84702e-159	4.26563e-102	9.21171e-91	1.86249e-79	3.34266e-68	4.49275e-57	1.84719e-58	-3.23325e-34	-1.73336e-22	-6.96726e-11	1.95979	6.54863	23.6931	33.3713	37.8793	38.8464	34.4353	30.4462	20.9606	10.9205	-23.0173	-61.4619	-71.9648
1.9	2.69746e-159	1.96791e-102	4.24973e-91	8.59241e-80	1.5421e-68	2.07268e-57	1.58785e-58	-1.49163e-34	-7.99667e-23	-3.21427e-11	1.68419	5.61884	20.171	28.1387	31.5568	31.869	26.9631	22.9736	13.7398	4.11348	-28.0959	-64.4421	-74.3694
1.95	-5.9311e-160	-4.32697e-103	-9.34409e-92	-1.88928e-80	-3.3907e-69	-4.55733e-58	1.3118e-58	3.27972e-35	1.75829e-23	7.06742e-12	1.39085	4.6293	16.4245	22.5755	24.8391	24.4605	19.0412	15.058	6.10511	-3.06897	-33.4026	-67.4761	-76.7798
2	-4.01509e-159	-2.92917e-102	-6.32559e-91	-1.27896e-79	-2.29537e-68	-3.08513e-57	1.01953e-58	2.22024e-34	1.19028e-22	4.78435e-11	1.08027	3.58174	12.4602	16.6922	17.7388	16.635	10.6856	6.71566	-1.92679	-10.6101	-38.9213	-70.5489	-79.1817
2.05	-7.55833e-159	-5.5141e-102	-1.19078e-90	-2.40761e-79	-4.32099e-68	-5.80769e-57	7.11419e-59	4.17955e-34	2.24068e-22	9.00644e-11	0.75284	2.47748	8.28322	10.4962	10.2654	8.4034	1.90836	-2.04087	-10.3432	-18.4972	-44.6401	-73.6497	-81.5645
2.1	-1.12121e-158	-8.1797e-102	-1.76642e-90	-3.57148e-79	-6.40982e-68	-8.61521e-57	3.87832e-59	6.20001e-34	3.32386e-22	1.33603e-10	0.40896	1.31788	3.89876	3.9955	2.42831	-0.22402	-7.2792	-11.2002	-19.1328	-26.7194	-50.55	-76.7721	-83.9225
2.15	-1.49654e-158	-1.09178e-101	-2.35772e-90	-4.76702e-79	-8.55548e-68	-1.14991e-56	4.93009e-60	8.27544e-34	4.43651e-22	1.78326e-10	0.0492	0.10482	-0.68614	-2.79966	-5.76003	-9.23368	-16.863	-20.7484	-28.2827	-35.2652	-56.6443	-79.9151	-86.2562
2.2	-1.88064e-158	-1.372e-101	-2.96286e-90	-5.99053e-79	-1.07513e-67	-1.44505e-56	-3.03356e-59	1.03994e-33	5.57518e-22	2.24095e-10	-0.32558	-1.15877	-5.46057	-9.87335	-14.2808	-18.6053	-26.8224	-30.6656	-37.7751	-44.1189	-62.9163	-83.0823	-88.572
2.25	-2.27232e-158	-1.65775e-101	-3.57993e-90	-7.23818e-79	-1.29905e-67	-1.74601e-56	-6.6889e-59	1.25653e-33	6.73633e-22	2.70768e-10	-0.71406	-2.46845	-10.4079	-17.2014	-23.1054	-28.308	-37.1263	-40.9218	-47.5829	-53.2577	-69.357	-86.2808	-90.8816
2.3	-2.67034e-158	-1.94812e-101	-4.207e-90	-8.50603e-79	-1.5266e-67	-2.05184e-56	-1.0455e-58	1.47663e-33	7.91627e-22	3.18196e-10	-1.11431	-3.81775	-15.5042	-24.7487	-32.1925	-38.2972	-47.7294	-51.4729	-57.6671	-62.6475	-75.9523	-89.5196	-93.2001
2.35	-3.07344e-158	-2.2422e-101	-4.84206e-90	-9.79004e-79	-1.75704e-67	-2.36158e-56	-1.43072e-58	1.69953e-33	9.11126e-22	3.66228e-10	-1.52373	-5.19793	-20.7167	-32.4676	-41.4853	-48.5117	-58.5694	-62.2585	-67.9724	-72.2405	-82.6798	-92.8064	-95.5435
2.4	-3.48031e-158	-2.53902e-101	-5.48307e-90	-1.10861e-78	-1.98964e-67	-2.67421e-56	-1.82141e-58	1.92452e-33	1.03174e-21	4.14711e-10	-1.93896	-6.59767	-26.0032	-40.2961	-50.9102	-58.8715	-69.5641	-73.1983	-78.4256	-81.9717	-89.5064	-96.145	-97.9258
2.45	-3.88964e-158	-2.83765e-101	-6.12795e-90	-1.239e-78	-2.22365e-67	-2.98873e-56	-2.21367e-58	2.15087e-33	1.15309e-21	4.63486e-10	-2.35586	-8.00308	-31.3115	-48.1577	-60.3762	-69.2777	-80.611	-84.1917	-88.9338	-91.7579	-96.3854	-99.5318	-100.355
2.5	-4.30009e-158	-3.13709e-101	-6.7746e-90	-1.36974e-78	-2.4583e-67	-3.30412e-56	-2.60294e-58	2.37784e-33	1.27477e-21	5.12395e-10	-2.76958	-9.39784	-36.5804	-55.9624	-69.7752	-79.6125	-91.5875	-95.118	-99.3842	-101.497	-103.255	-102.953	-102.831
2.55	-4.71032e-158	-3.43636e-101	-7.42089e-90	-1.50041e-78	-2.69282e-67	-3.61932e-56	-2.98407e-58	2.60468e-33	1.39638e-21	5.61277e-10	-3.17464	-10.7635	-41.7405	-63.6076	-78.9847	-89.7418	-102.353	-105.838	-109.646	-111.069	-110.039	-106.383	-105.341
2.6	-5.11895e-158	-3.73448e-101	-8.06467e-90	-1.63058e-78	-2.92643e-67	-3.93331e-56	-3.35149e-58	2.83064e-33	1.51752e-21	6.0997e-10	-3.56509	-12.08	-46.7164	-70.982	-87.8706	-99.5186	-112.751	-116.198	-119.572	-120.338	-116.644	-109.781	-107.86
2.65	-5.52464e-158	-4.03044e-101	-8.70381e-90	-1.7598e-78	-3.15836e-67	-4.24504e-56	-3.69937e-58	3.05498e-33	1.63779e-21	6.58311e-10	-3.93474	-13.3266	-51.4293	-77.9687	-96.2924	-108.788	-122.619	-126.033	-129.006	-129.159	-122.968	-113.096	-110.349
2.7	-5.92602e-158	-4.32326e-101	-9.33616e-90	-1.88766e-78	-3.38782e-67	-4.55345e-56	-4.0219e-58	3.27693e-33	1.75678e-21	7.06139e-10	-4.27742	-14.4824	-55.8003	-84.4508	-104.109	-117.395	-131.789	-135.178	-137.787	-137.379	-128.898	-116.263	-112.758
2.75	-6.32173e-158	-4.61195e-101	-9.95959e-90	-2.0137e-78	-3.61404e-67	-4.85751e-56	-4.31355e-58	3.49575e-33	1.87409e-21	7.53292e-10	-4.5872	-15.5275	-59.754	-90.316	-111.183	-125.188	-140.1	-143.47	-145.758	-144.85	-134.319	-119.209	-115.025
2.8	-6.71044e-158	-4.89553e-101	-1.0572e-89	-2.13752e-78	-3.83626e-67	-5.15618e-56	-4.56933e-58	3.71069e-33	1.98932e-21	7.99609e-10	-4.8588	-16.444	-63.2225	-95.4627	-117.394	-132.031	-147.404	-150.759	-152.773	-151.432	-139.12	-121.858	-117.084
2.85	-7.0908e-158	-5.17302e-101	-1.11712e-89	-2.25868e-78	-4.05371e-67	-5.44845e-56	-4.78508e-58	3.92102e-33	2.10208e-21	8.44934e-10	-5.08776	-17.2169	-66.1485	-99.8057	-122.635	-137.809	-153.573	-156.92	-158.705	-157.002	-143.2	-124.134	-118.865
2.9	-7.46153e-158	-5.44348e-101	-1.17553e-89	-2.37677e-78	-4.26565e-67	-5.7333e-56	-4.95768e-58	4.12602e-33	2.21198e-21	8.89109e-10	-5.27077	-17.8351	-68.4894	-103.281	-126.83	-142.432	-158.513	-161.852	-163.456	-161.466	-146.474	-125.969	-120.305
2.95	-7.82132e-158	-5.70596e-101	-1.23221e-89	-2.49138e-78	-4.47134e-67	-6.00977e-56	-5.08527e-58	4.32498e-33	2.31864e-21	9.31982e-10	-5.40585	-18.2919	-70.2193	-105.848	-129.929	-145.848	-162.16	-165.494	-166.962	-164.757	-148.882	-127.308	-121.351
3	-8.16894e-158	-5.95956e-101	-1.28698e-89	-2.60211e-78	-4.67007e-67	-6.27687e-56	-5.16738e-58	4.5172e-33	2.4217e-21	9.73404e-10	-5.49249	-18.5854	-71.3311	-107.498	-131.918	-148.038	-164.494	-167.822	-169.198	-166.85	-150.392	-128.114	-121.963
3.05	-8.50316e-158	-6.20339e-101	-1.33963e-89	-2.70857e-78	-4.86113e-67	-6.53368e-56	-5.20498e-58	4.70202e-33	2.52077e-21	1.01323e-09	-5.53174	-18.7193	-71.8378	-108.247	-132.819	-149.026	-165.538	-168.857	-170.18	-167.758	-151.004	-128.371	-122.123
3.1	-8.8228e-158	-6.43658e-101	-1.38999e-89	-2.81039e-78	-5.04387e-67	-6.77928e-56	-5.20048e-58	4.87877e-33	2.61553e-21	1.05132e-09	-5.52614	-18.702	-71.7714	-108.144	-132.688	-148.874	-165.355	-168.664	-169.971	-167.536	-150.752	-128.09	-121.834
3.15	-9.12672e-158	-6.6583e-101	-1.43787e-89	-2.9072e-78	-5.21761e-67	-7.0128e-56	-5.15759e-58	5.04683e-33	2.70563e-21	1.08753e-09	-5.47967	-18.5469	-71.1827	-107.263	-131.616	-147.681	-164.053	-167.348	-168.67	-166.279	-149.704	-127.305	-121.122
3.2	-9.41382e-158	-6.86775e-101	-1.4831e-89	-2.99865e-78	-5.38175e-67	-7.23341e-56	-5.0812e-58	5.20559e-33	2.79074e-21	1.12174e-09	-5.39755	-18.2717	-70.1381	-105.704	-129.722	-145.579	-161.773	-165.05	-166.414	-164.115	-147.958	-126.077	-120.035
3.25	-9.68308e-158	-7.06419e-101	-1.52552e-89	-3.08442e-78	-5.53568e-67	-7.44031e-56	-4.97715e-58	5.35448e-33	2.87056e-21	1.15383e-09	-5.28598	-17.8972	-68.7167	-103.585	-127.15	-142.727	-158.684	-161.942	-163.371	-161.204	-145.637	-124.484	-118.642
3.3	-9.9335e-158	-7.24688e-101	-1.56498e-89	-3.16419e-78	-5.67884e-67	-7.63273e-56	-4.85187e-58	5.49296e-33	2.9448e-21	1.18367e-09	-5.15184	-17.4465	-67.0066	-101.035	-124.058	-139.3	-154.978	-158.217	-159.728	-157.725	-142.882	-122.623	-117.026
3.35	-1.01642e-157	-7.41515e-101	-1.60132e-89	-3.23766e-78	-5.8107e-67	-7.80996e-56	-4.71215e-58	5.6205e-33	3.01318e-21	1.21115e-09	-5.00236	-16.9441	-65.1006	-98.1952	-120.614	-135.485	-150.858	-154.076	-155.685	-153.869	-139.849	-120.601	-115.281
3.4	-1.03742e-157	-7.56837e-101	-1.6344e-89	-3.30456e-78	-5.93077e-67	-7.97133e-56	-4.56477e-58	5.73664e-33	3.07544e-21	1.23618e-09	-4.84477	-16.4142	-63.0913	-95.2023	-116.987	-131.469	-146.525	-149.725	-151.441	-149.829	-136.691	-118.527	-113.505
3.45	-1.05628e-157	-7.70594e-101	-1.66411e-89	-3.36463e-78	-6.03857e-67	-8.11623e-56	-4.41622e-58	5.84092e-33	3.13134e-21	1.25865e-09	-4.68599	-15.8803	-61.0671	-92.1889	-113.338	-127.431	-142.173	-145.358	-147.191	-145.789	-133.56	-116.508	-111.791
3.5	-1.07292e-157	-7.82734e-101	-1.69033e-89	-3.41763e-78	-6.1337e-67	-8.24409e-56	-4.27235e-58	5.93293e-33	3.18067e-21	1.27848e-09	-4.53227	-15.3634	-59.1085	-89.2749	-109.811	-123.531	-137.98	-141.154	-143.107	-141.916	-130.59	-114.64	-110.226
3.55	-1.08727e-157	-7.93207e-101	-1.71294e-89	-3.46336e-78	-6.21577e-67	-8.3544e-56	-4.13821e-58	6.01232e-33	3.22323e-21	1.29558e-09	-4.38897	-14.8816	-57.284	-86.5628	-106.531	-119.91	-134.093	-137.263	-139.338	-138.353	-127.897	-113.005	-108.881
3.6	-1.09928e-157	-8.0197e-101	-1.73187e-89	-3.50162e-78	-6.28444e-67	-8.44669e-56	-4.01778e-58	6.07874e-33	3.25884e-21	1.3099e-09	-4.26035	-14.4491	-55.6482	-84.1339	-103.598	-116.675	-130.633	-133.805	-136.001	-135.213	-125.57	-111.665	-107.811
3.65	-1.1089e-157	-8.08985e-101	-1.74702e-89	-3.53225e-78	-6.33941e-67	-8.52058e-56	-3.91389e-58	6.13191e-33	3.28735e-21	1.32135e-09	-4.14942	-14.0762	-54.2397	-82.0458	-101.081	-113.904	-127.682	-130.863	-133.178	-132.571	-123.67	-110.658	-107.049
3.7	-1.11607e-157	-8.14219e-101	-1.75832e-89	-3.55511e-78	-6.38043e-67	-8.57571e-56	-3.82815e-58	6.17158e-33	3.30862e-21	1.3299e-09	-4.05791	-13.7686	-53.0802	-80.3308	-99.0188	-111.64	-125.287	-128.483	-130.912	-130.47	-122.226	-110.001	-106.607
3.75	-1.12077e-157	-8.17646e-101	-1.76572e-89	-3.57007e-78	-6.40728e-67	-8.6118e-56	-3.76095e-58	6.19756e-33	3.32254e-21	1.3355e-09	-3.98624	-13.5278	-52.1749	-78.9962	-97.42	-109.892	-123.455	-126.674	-129.21	-128.915	-121.239	-109.687	-106.477
3.8	-1.12296e-157	-8.19244e-101	-1.76917e-89	-3.57704e-78	-6.4198e-67	-8.62863e-56	-3.71154e-58	6.20967e-33	3.32903e-21	1.33811e-09	-3.93358	-13.3509	-51.5132	-78.0259	-96.2645	-108.637	-122.16	-125.407	-128.044	-127.877	-120.679	-109.688	-106.632
3.85	-1.12262e-157	-8.18998e-101	-1.76864e-89	-3.57597e-78	-6.41788e-67	-8.62604e-56	-3.67811e-58	6.2078e-33	3.32803e-21	1.33771e-09	-3.89802	-13.2316	-51.0702	-77.3823	-95.5063	-107.824	-121.347	-124.625	-127.355	-127.298	-120.494	-109.96	-107.028
3.9	-1.11975e-157	-8.16898e-101	-1.76411e-89	-3.5668e-78	-6.40143e-67	-8.60393e-56	-3.65798e-58	6.19189e-33	3.3195e-21	1.33428e-09	-3.8767	-13.1601	-50.809	-77.01	-95.0776	-107.376	-120.929	-124.242	-127.059	-127.095	-120.612	-110.443	-107.612
3.95	-1.11432e-157	-8.12942e-101	-1.75556e-89	-3.54953e-78	-6.37042e-67	-8.56226e-56	-3.64777e-58	6.1619e-33	3.30343e-21	1.32782e-09	-3.86603	-13.1244	-50.6832	-76.8394	-94.8934	-107.2	-120.804	-124.153	-127.049	-127.165	-120.944	-111.07	-108.318
4	-1.10636e-157	-8.07131e-101	-1.74301e-89	-3.52416e-78	-6.32489e-67	-8.50105e-56	-3.64361e-58	6.11786e-33	3.27981e-21	1.31833e-09	-3.86186	-13.1104	-50.6397	-76.7911	-94.8568	-107.186	-120.854	-124.238	-127.207	-127.394	-121.395	-111.765	-109.081
4.05	-1.09586e-157	-7.99474e-101	-1.72648e-89	-3.49072e-78	-6.26488e-67	-8.4204e-56	-3.64135e-58	6.05982e-33	3.2487e-21	1.30582e-09	-3.85977	-13.1033	-50.6215	-76.7798	-94.8642	-107.219	-120.952	-124.371	-127.408	-127.66	-121.863	-112.455	-109.83
4.1	-1.08285e-157	-7.89985e-101	-1.70599e-89	-3.44929e-78	-6.19052e-67	-8.32046e-56	-3.63676e-58	5.98789e-33	3.21014e-21	1.29032e-09	-3.85525	-13.0878	-50.5708	-76.7189	-94.8101	-107.183	-120.97	-124.421	-127.525	-127.84	-122.248	-113.064	-110.502
4.15	-1.06736e-157	-7.78683e-101	-1.68158e-89	-3.39994e-78	-6.10196e-67	-8.20143e-56	-3.62571e-58	5.90223e-33	3.16421e-21	1.27186e-09	-3.8439	-13.0491	-50.4313	-76.5244	-94.5922	-106.964	-120.786	-124.265	-127.434	-127.817	-122.452	-113.525	-111.033
4.2	-1.04942e-157	-7.65595e-101	-1.65332e-89	-3.3428e-78	-5.9994e-67	-8.06358e-56	-3.60437e-58	5.80303e-33	3.11103e-21	1.25048e-09	-3.82164	-12.9735	-50.1505	-76.1179	-94.1155	-106.455	-120.284	-123.787	-127.022	-127.482	-122.388	-113.775	-111.368
4.25	-1.02908e-157	-7.50753e-101	-1.62126e-89	-3.27799e-78	-5.88309e-67	-7.90725e-56	-3.56935e-58	5.69052e-33	3.05072e-21	1.22624e-09	-3.78485	-12.8488	-49.6821	-75.4301	-93.2957	-105.564	-119.363	-122.884	-126.19	-126.738	-121.979	-113.758	-111.459
4.3	-1.00638e-157	-7.34192e-101	-1.5855e-89	-3.20568e-78	-5.75332e-67	-7.73283e-56	-3.51779e-58	5.565e-33	2.98342e-21	1.19919e-09	-3.73048	-12.6646	-48.9869	-74.4029	-92.0621	-104.212	-117.937	-121.471	-124.851	-125.505	-121.157	-113.429	-111.265
4.35	-9.81381e-158	-7.15956e-101	-1.54612e-89	-3.12606e-78	-5.61042e-67	-7.54076e-56	-3.44745e-58	5.42677e-33	2.90932e-21	1.16941e-09	-3.65615	-12.4131	-48.0346	-72.9906	-90.3593	-102.337	-115.941	-119.481	-122.941	-123.717	-119.872	-112.75	-110.752
4.4	-9.54154e-158	-6.96093e-101	-1.50322e-89	-3.03933e-78	-5.45476e-67	-7.33155e-56	-3.35681e-58	5.27621e-33	2.8286e-21	1.13696e-09	-3.56022	-12.0886	-46.804	-71.1616	-88.1486	-99.8969	-113.326	-116.864	-120.411	-121.33	-118.085	-111.692	-109.894
4.45	-9.24767e-158	-6.74654e-101	-1.45693e-89	-2.94573e-78	-5.28676e-67	-7.10575e-56	-3.24499e-58	5.11371e-33	2.74149e-21	1.10194e-09	-3.44176	-11.688	-45.2831	-68.898	-85.4082	-96.8664	-110.065	-113.595	-117.234	-118.317	-115.772	-110.234	-108.671
4.5	-8.93302e-158	-6.51699e-101	-1.40735e-89	-2.8455e-78	-5.10688e-67	-6.86397e-56	-3.11182e-58	4.93972e-33	2.64821e-21	1.06445e-09	-3.30059	-11.2106	-43.4694	-66.1956	-82.1329	-93.2395	-106.151	-109.665	-113.401	-114.668	-112.922	-108.366	-107.072
4.55	-8.59842e-158	-6.27289e-101	-1.35464e-89	-2.73892e-78	-4.9156e-67	-6.60688e-56	-2.95773e-58	4.7547e-33	2.54902e-21	1.02458e-09	-3.13716	-10.6581	-41.3687	-63.063	-78.3325	-89.0271	-101.596	-105.084	-108.922	-110.391	-109.537	-106.083	-105.092
4.6	-8.24481e-158	-6.01492e-101	-1.29893e-89	-2.62628e-78	-4.71344e-67	-6.33517e-56	-2.78372e-58	4.55916e-33	2.44419e-21	9.82444e-10	-2.95253	-10.0341	-38.9944	-59.52	-74.0308	-84.255	-96.4246	-99.8793	-103.822	-105.508	-105.633	-103.39	-102.731
4.65	-7.87316e-158	-5.74378e-101	-1.24038e-89	-2.50789e-78	-4.50098e-67	-6.0496e-56	-2.59125e-58	4.35365e-33	2.33401e-21	9.38159e-10	-2.74826	-9.34358	-36.3662	-55.5956	-69.263	-78.9617	-90.6796	-94.0914	-98.1389	-100.057	-101.234	-100.299	-100
4.7	-7.48451e-158	-5.46024e-101	-1.17915e-89	-2.38409e-78	-4.27879e-67	-5.75096e-56	-2.38213e-58	4.13873e-33	2.21879e-21	8.91847e-10	-2.52628	-8.59324	-33.5088	-51.3265	-64.0731	-73.1961	-84.4126	-87.7725	-91.9239	-94.0839	-96.3763	-96.8304	-96.9136
4.75	-7.07993e-158	-5.16509e-101	-1.11541e-89	-2.25522e-78	-4.0475e-67	-5.44009e-56	-2.15843e-58	3.91501e-33	2.09886e-21	8.43638e-10	-2.28877	-7.79043	-30.4502	-46.7546	-58.5119	-67.0142	-77.6839	-80.9831	-85.2355	-87.6454	-91.1022	-93.0122	-93.4956
4.8	-6.66057e-158	-4.85915e-101	-1.04934e-89	-2.12164e-78	-3.80775e-67	-5.11786e-56	-1.92235e-58	3.68312e-33	1.97454e-21	7.93667e-10	-2.0381	-6.94306	-27.2204	-41.9246	-52.6338	-60.4763	-70.5591	-73.7892	-78.1386	-80.8032	-85.4617	-88.8786	-89.7764
4.85	-6.2276e-158	-4.54328e-101	-9.81129e-90	-1.98372e-78	-3.56023e-67	-4.78518e-56	-1.67612e-58	3.44369e-33	1.84618e-21	7.42075e-10	-1.77663	-6.05918	-23.8503	-36.8824	-46.4947	-53.6449	-63.1061	-66.2596	-70.7012	-73.6231	-79.5098	-84.471	-85.7935
4.9	-5.78224e-158	-4.21837e-101	-9.10964e-90	-1.84186e-78	-3.30562e-67	-4.44297e-56	-1.42194e-58	3.19742e-33	1.71415e-21	6.89006e-10	-1.5067	-5.14666	-20.3698	-31.6734	-40.1499	-46.5816	-55.3931	-58.4632	-62.9921	-66.1723	-73.3046	-79.8358	-81.5902
4.95	-5.32574e-158	-3.88534e-101	-8.39045e-90	-1.69644e-78	-3.04465e-67	-4.0922e-56	-1.16188e-58	2.94499e-33	1.57882e-21	6.3461e-10	-1.23053	-4.213	-16.8078	-26.3408	-33.6526	-39.346	-47.4861	-50.4677	-55.0793	-58.5179	-66.9064	-75.024	-77.2149
5	-4.85939e-158	-3.54512e-101	-7.65574e-90	-1.5479e-78	-2.77804e-67	-3.73387e-56	-8.97885e-59	2.68711e-33	1.44057e-21	5.7904e-10	-0.95018	-3.26515	-13.191	-20.925	-27.0525	-31.9942	-39.448	-42.3372	-47.0283	-50.725	-60.3756	-70.0898	-72.7199
5.05	-4.3845e-158	-3.19867e-101	-6.90758e-90	-1.39663e-78	-2.50656e-67	-3.36897e-56	-6.31712e-59	2.42451e-33	1.29979e-21	5.22453e-10	-0.66753	-2.30946	-9.54389	-15.4633	-20.3957	-24.5784	-31.3377	-34.1325	-38.9012	-42.8558	-53.7723	-65.0886	-68.1597
5.1	-3.90241e-158	-2.84697e-101	-6.14807e-90	-1.24306e-78	-2.23095e-67	-2.99855e-56	-3.6497e-59	2.15793e-33	1.15688e-21	4.65008e-10	-0.38429	-1.35176	-5.88901	-9.98997	-13.7247	-17.1466	-23.2098	-25.9102	-30.7566	-34.9696	-47.1544	-60.0763	-63.5891
5.15	-3.41448e-158	-2.491e-101	-5.37936e-90	-1.08764e-78	-1.95201e-67	-2.62363e-56	-9.91431e-60	1.88812e-33	1.01223e-21	4.06867e-10	-0.10204	-0.39738	-2.24714	-4.53665	-7.07876	-9.74378	-15.1158	-17.7231	-22.6494	-27.1222	-40.5777	-55.1069	-59.062
5.2	-2.92207e-158	-2.13177e-101	-4.60359e-90	-9.30788e-79	-1.67051e-67	-2.24527e-56	1.6436e-59	1.61583e-33	8.66253e-22	3.48192e-10	0.17771	0.54858	1.36201	0.86657	-0.49538	-2.41234	-7.10405	-9.6216	-14.6318	-19.3664	-34.0948	-50.2317	-54.6292
5.25	-2.42657e-158	-1.77028e-101	-3.82294e-90	-7.72951e-79	-1.38723e-67	-1.86453e-56	4.24152e-59	1.34183e-33	7.19359e-22	2.89147e-10	0.4535	1.48112	4.91906	6.19023	5.98897	4.80629	0.77836	-1.65419	-6.75383	-11.7528	-27.7552	-45.4978	-50.3369
5.3	-1.92934e-158	-1.40753e-101	-3.03959e-90	-6.14567e-79	-1.10298e-67	-1.48247e-56	6.78811e-59	1.06687e-33	5.71956e-22	2.29899e-10	0.7238	2.39511	8.40426	11.4044	12.3374	11.8705	8.48468	6.13113	0.93552	-4.33018	-21.6047	-40.9467	-46.2257
5.35	-1.43179e-158	-1.04454e-101	-2.25571e-90	-4.56076e-79	-8.18531e-68	-1.10016e-56	9.26825e-59	7.91738e-34	4.24455e-22	1.7061e-10	0.987	3.28513	11.7968	16.4778	18.5115	18.7373	15.9673	13.6859	8.38755	2.85349	-15.686	-36.6139	-42.3291
5.4	-9.35274e-159	-6.82319e-102	-1.47348e-90	-2.97919e-79	-5.34683e-68	-7.18648e-57	1.16657e-58	5.17181e-34	2.77263e-22	1.11446e-10	1.24138	4.14531	15.0743	21.377	24.4707	25.3615	23.177	20.9604	15.5532	9.751	-10.038	-32.5281	-38.6728
5.45	-4.41177e-159	-3.21856e-102	-6.95053e-91	-1.40531e-79	-2.52215e-68	-3.38992e-57	1.39627e-58	2.43959e-34	1.30788e-22	5.25702e-11	1.48506	4.96933	18.2129	26.0665	30.1719	31.6955	30.0626	27.9034	22.3831	16.3156	-4.69606	-28.7104	-35.2742
5.5	4.91496e-160	3.58566e-103	7.74334e-92	1.5656e-80	2.80979e-69	3.77657e-58	1.61404e-58	-2.71784e-35	-1.45704e-23	-5.8566e-12	1.71602	5.75043	21.1871	30.5084	35.5698	37.6896	36.5717	34.4629	28.8274	22.5012	0.30861	-25.1748	-32.1424
5.55	5.34368e-159	3.89843e-102	8.41873e-91	1.70216e-79	3.05491e-68	4.10599e-57	1.81792e-58	-2.95491e-34	-1.58414e-22	-6.36748e-11	1.93217	6.48154	23.9703	34.6638	40.6177	43.2929	42.6512	40.5866	34.8375	28.2638	4.94914	-21.9273	-29.2779
5.6	1.01316e-158	7.39143e-102	1.59619e-90	3.2273e-79	5.79211e-68	7.78497e-57	2.00591e-58	-5.60252e-34	-3.00354e-22	-1.20728e-10	2.1314	7.15557	26.5359	38.4936	45.2692	48.455	48.2492	46.2237	40.3666	33.5619	9.20378	-18.9669	-26.6731
5.65	1.48425e-158	1.08282e-101	2.33836e-90	4.72788e-79	8.48523e-68	1.14047e-56	2.17609e-58	-8.20749e-34	-4.40008e-22	-1.76862e-10	2.31167	7.76562	28.8582	41.9605	49.4799	53.1281	53.317	51.3271	45.3726	38.3588	13.0566	-16.2851	-24.3133
5.7	1.94636e-158	1.41995e-101	3.06641e-90	6.19989e-79	1.11271e-67	1.49555e-56	2.32669e-58	-1.07629e-33	-5.77003e-22	-2.31927e-10	2.47109	8.30542	30.9141	45.0305	53.2101	57.2695	57.8121	55.8558	49.8193	42.6244	16.4984	-13.8671	-22.1767
5.75	2.39829e-158	1.74965e-101	3.77839e-90	7.63943e-79	1.37107e-67	1.8428e-56	2.45624e-58	-1.32619e-33	-7.10976e-22	-2.85778e-10	2.60809	8.76967	32.6839	47.6756	56.4267	60.8441	61.7003	59.7775	53.6794	46.3369	19.5273	-11.6918	-20.2362
5.8	2.83884e-158	2.07104e-101	4.47246e-90	9.04274e-79	1.62292e-67	2.18131e-56	2.56361e-58	-1.5698e-33	-8.41577e-22	-3.38273e-10	2.72151	9.15444	34.1532	49.8751	59.1061	63.8273	64.9583	63.071	56.9363	49.4849	22.1494	-9.73313	-18.4602
5.85	3.26687e-158	2.38331e-101	5.1468e-90	1.04062e-78	1.86762e-67	2.5102e-56	2.64818e-58	-1.80649e-33	-9.68468e-22	-3.89277e-10	2.81065	9.45746	35.3139	51.6179	61.236	66.2067	67.5764	65.728	59.586	52.0685	24.379	-7.96091	-16.8141
5.9	3.68129e-158	2.68565e-101	5.7997e-90	1.17263e-78	2.10454e-67	2.82864e-56	2.70983e-58	-2.03565e-33	-1.09132e-21	-4.38659e-10	2.87542	9.67841	36.1653	52.9036	62.8168	67.9841	69.5593	67.7552	61.6384	54.1008	26.2386	-6.34214	-15.2621
5.95	4.08105e-158	2.97729e-101	6.42951e-90	1.29997e-78	2.33308e-67	3.13581e-56	2.74906e-58	-2.25671e-33	-1.20983e-21	-4.86294e-10	2.91634	9.81905	36.7145	53.7433	63.8627	69.1763	70.9275	69.1744	63.1173	55.6074	27.7583	-4.84252	-13.7688
6	4.46517e-158	3.25751e-101	7.03466e-90	1.42232e-78	2.55267e-67	3.43095e-56	2.76692e-58	-2.46912e-33	-1.32371e-21	-5.32065e-10	2.93456	9.88323	36.9762	54.1595	64.4019	69.8148	71.7168	70.0223	64.0607	56.6262	28.9744	-3.42805	-12.3009
6.05	4.83269e-158	3.52564e-101	7.61368e-90	1.53939e-78	2.76278e-67	3.71335e-56	2.76506e-58	-2.67235e-33	-1.43266e-21	-5.75859e-10	2.9318	9.87684	36.973	54.1859	64.4751	69.9454	71.9771	70.3496	64.5188	57.2061	29.9284	-2.06679	-10.8289
6.1	5.18275e-158	3.78102e-101	8.16518e-90	1.6509e-78	2.96291e-67	3.98233e-56	2.7456e-58	-2.86592e-33	-1.53644e-21	-6.17572e-10	2.91035	9.8075	36.7337	53.8656	64.1345	69.6258	71.7706	70.2186	64.5522	57.4046	30.6647	-0.73053	-9.32914
6.15	5.51453e-158	4.02307e-101	8.68788e-90	1.75658e-78	3.15258e-67	4.23727e-56	2.71106e-58	-3.04939e-33	-1.63479e-21	-6.57106e-10	2.87289	9.68426	36.2925	53.249	63.4412	68.9229	71.1685	69.7002	64.2288	57.285	31.2282	0.60353	-7.78487
6.2	5.82727e-158	4.25122e-101	9.18059e-90	1.8562e-78	3.33137e-67	4.47757e-56	2.66423e-58	-3.22232e-33	-1.7275e-21	-6.94372e-10	2.8224	9.51713	35.687	52.3919	62.4618	67.9099	70.2477	68.8706	63.6205	56.9134	31.662	1.95144	-6.18749
6.25	6.12029e-158	4.46499e-101	9.64223e-90	1.94954e-78	3.49888e-67	4.70272e-56	2.60803e-58	-3.38435e-33	-1.81437e-21	-7.29288e-10	2.76198	9.31656	34.9566	51.352	61.2651	66.6617	69.0863	67.8068	62.7991	56.3548	32.0052	3.32138	-4.53723
6.3	6.39296e-158	4.66391e-101	1.00718e-89	2.03639e-78	3.65476e-67	4.91223e-56	2.54535e-58	-3.53513e-33	-1.8952e-21	-7.61779e-10	2.69471	9.09287	34.1398	50.1858	59.9189	65.252	67.7602	66.5827	61.8327	55.6698	32.2904	4.71311	-2.84333
6.35	6.64473e-158	4.84759e-101	1.04685e-89	2.11659e-78	3.7987e-67	5.10569e-56	2.4789e-58	-3.67436e-33	-1.96984e-21	-7.9178e-10	2.62347	8.85576	33.2728	48.9462	58.4856	63.7481	66.3382	65.2655	60.782	54.9113	32.5421	6.11782	-1.12369
6.4	6.87513e-158	5.01567e-101	1.08314e-89	2.18998e-78	3.93041e-67	5.28272e-56	2.41106e-58	-3.80176e-33	-2.03814e-21	-8.19234e-10	2.55082	8.61374	32.3873	47.6793	57.0197	62.2086	64.8789	63.9116	59.6972	54.1219	32.7751	7.51866	0.5961
6.45	7.08373e-158	5.16786e-101	1.11601e-89	2.25643e-78	4.04967e-67	5.44301e-56	2.34378e-58	-3.91711e-33	-2.09998e-21	-8.44091e-10	2.47881	8.37377	31.5089	46.4222	55.5645	60.6797	63.4281	62.5645	58.6153	53.3317	32.9946	8.89174	2.28427
6.5	7.27022e-158	5.30391e-101	1.14539e-89	2.31583e-78	4.15628e-67	5.58631e-56	2.27849e-58	-4.02023e-33	-2.15527e-21	-8.66312e-10	2.40896	8.14091	30.6562	45.2015	54.1509	59.1938	62.0164	61.2526	57.5593	52.5572	33.1957	10.2077	3.90475
6.55	7.43431e-158	5.42362e-101	1.17124e-89	2.3681e-78	4.25009e-67	5.71239e-56	2.21604e-58	-4.11097e-33	-2.20391e-21	-8.85866e-10	2.34218	7.91817	29.84	44.0323	52.7959	57.7682	60.6585	59.9885	56.5369	51.8014	33.3646	11.4337	5.41951
6.6	7.57583e-158	5.52687e-101	1.19354e-89	2.41318e-78	4.33099e-67	5.82113e-56	2.15668e-58	-4.18923e-33	-2.24587e-21	-9.02729e-10	2.27874	7.70647	29.0633	42.9182	51.5027	56.4051	59.3536	58.7699	55.5421	51.0544	33.4798	12.5356	6.79104
6.65	7.69465e-158	5.61355e-101	1.21226e-89	2.45103e-78	4.39892e-67	5.91243e-56	2.10014e-58	-4.25494e-33	-2.28109e-21	-9.16888e-10	2.21834	7.50476	28.3218	41.8521	50.2618	55.0929	58.0869	57.5802	54.5558	50.2952	33.5146	13.4807	7.98485
6.7	7.79074e-158	5.68365e-101	1.2274e-89	2.48164e-78	4.45385e-67	5.98627e-56	2.04565e-58	-4.30807e-33	-2.30958e-21	-9.28337e-10	2.16016	7.31027	27.6046	40.8175	49.0529	53.8084	56.8317	56.3918	53.5493	49.4946	33.4394	14.2397	8.97183
6.75	7.86412e-158	5.73718e-101	1.23896e-89	2.50501e-78	4.4958e-67	6.04265e-56	1.99207e-58	-4.34865e-33	-2.33133e-21	-9.37081e-10	2.10299	7.1189	26.8961	39.791	47.8471	52.5196	55.5526	55.169	52.487	48.6178	33.2245	14.7891	9.73026
6.8	7.91489e-158	5.77422e-101	1.24695e-89	2.52119e-78	4.52483e-67	6.08166e-56	1.93801e-58	-4.37672e-33	-2.34638e-21	-9.43131e-10	2.04534	6.92565	26.1775	38.7444	46.6106	51.1889	54.2096	53.8716	51.3302	47.6284	32.8426	15.1131	10.2473
6.85	7.94323e-158	5.7949e-101	1.25142e-89	2.53021e-78	4.54103e-67	6.10344e-56	1.88197e-58	-4.39239e-33	-2.35478e-21	-9.46508e-10	1.98562	6.72517	25.4286	37.6481	45.3078	49.7775	52.762	52.4595	50.041	46.4917	32.2718	15.2046	10.5201
6.9	7.94939e-158	5.79939e-101	1.25239e-89	2.53217e-78	4.54455e-67	6.10817e-56	1.82251e-58	-4.39579e-33	-2.35661e-21	-9.47241e-10	1.92229	6.51228	24.6299	36.4737	43.905	48.2489	51.1724	50.896	48.586	45.1784	31.4972	15.0659	10.5556
6.95	7.93366e-158	5.78792e-101	1.24991e-89	2.52717e-78	4.53556e-67	6.09608e-56	1.75834e-58	-4.3871e-33	-2.35195e-21	-9.45368e-10	1.85399	6.28244	23.7647	35.1969	42.3735	46.5725	49.41	49.152	46.9397	43.6671	30.5131	14.709	10.3706
7	7.89645e-158	5.76077e-101	1.24405e-89	2.51531e-78	4.51428e-67	6.06749e-56	1.68853e-58	-4.36652e-33	-2.34091e-21	-9.40933e-10	1.7797	6.03223	22.8206	33.7996	40.6926	44.7264	47.4546	47.2084	45.087	41.947	29.3231	14.1544	9.9902
7.05	7.83818e-158	5.71826e-101	1.23487e-89	2.49675e-78	4.48097e-67	6.02272e-56	1.61248e-58	-4.3343e-33	-2.32364e-21	-9.3399e-10	1.69883	5.75966	21.7903	32.2723	38.8516	42.7001	45.2975	45.0585	43.0248	40.019	27.941	13.4302	9.44645
7.1	7.75937e-158	5.66076e-101	1.22245e-89	2.47165e-78	4.43592e-67	5.96216e-56	1.53011e-58	-4.29072e-33	-2.30028e-21	-9.24599e-10	1.61125	5.46437	20.673	30.6143	36.8508	40.4952	42.9437	42.7087	40.7631	37.8961	26.3896	12.57	8.77587
7.15	7.66059e-158	5.5887e-101	1.20689e-89	2.44018e-78	4.37945e-67	5.88626e-56	1.44178e-58	-4.2361e-33	-2.27099e-21	-9.12828e-10	1.51737	5.14771	19.4743	28.8346	34.7021	38.1259	40.4113	40.1787	38.3241	35.6028	24.6996	11.6107	8.01716
7.2	7.54246e-158	5.50252e-101	1.18828e-89	2.40255e-78	4.31192e-67	5.79549e-56	1.34832e-58	-4.17078e-33	-2.23597e-21	-8.98753e-10	1.41806	4.81268	18.2059	26.9513	32.4281	35.6183	37.7304	37.5003	35.7414	33.1737	22.9076	10.5905	7.20864
7.25	7.40568e-158	5.40273e-101	1.16673e-89	2.35898e-78	4.23372e-67	5.69039e-56	1.25094e-58	-4.09514e-33	-2.19542e-21	-8.82454e-10	1.31463	4.46369	16.8847	24.99	30.0605	33.0081	34.9414	34.7147	33.0572	30.6513	21.0535	9.54552	6.38577
7.3	7.25097e-158	5.28986e-101	1.14236e-89	2.3097e-78	4.14527e-67	5.57151e-56	1.15117e-58	-4.00959e-33	-2.14956e-21	-8.64018e-10	1.20871	4.10623	15.5318	22.9825	27.638	30.3385	32.0919	31.8702	30.3197	28.0823	19.178	8.50864	5.579
7.35	7.07912e-158	5.16449e-101	1.11528e-89	2.25496e-78	4.04703e-67	5.43947e-56	1.05076e-58	-3.91456e-33	-2.09862e-21	-8.43541e-10	1.10213	3.74651	14.1709	20.9638	25.2032	27.6569	29.2332	29.0187	27.5798	25.5156	17.3202	7.50678	4.812
7.4	6.89097e-158	5.02723e-101	1.08564e-89	2.19503e-78	3.93947e-67	5.29489e-56	9.51488e-59	-3.81052e-33	-2.04284e-21	-8.21121e-10	0.99682	3.39098	12.8262	18.9702	22.8	25.0116	26.417	26.2116	24.887	22.9977	15.5146	6.55977	4.10056
7.45	6.68739e-158	4.87871e-101	1.05357e-89	2.13018e-78	3.82308e-67	5.13847e-56	8.55099e-59	-3.69794e-33	-1.98249e-21	-7.96863e-10	0.89462	3.04588	11.5214	17.0364	20.4701	22.4484	23.6915	23.4968	22.2869	20.5708	13.7895	5.67949	3.45206
7.5	6.46929e-158	4.7196e-101	1.01921e-89	2.06071e-78	3.6984e-67	4.97089e-56	7.63161e-59	-3.57734e-33	-1.91783e-21	-7.70875e-10	0.7972	2.7168	10.2774	15.1934	18.2504	20.0075	21.0986	20.9156	19.8178	18.2694	12.1653	4.86964	2.86563
7.55	6.23764e-158	4.55061e-101	9.82712e-90	1.98692e-78	3.56597e-67	4.79289e-56	6.7697e-59	-3.44925e-33	-1.84916e-21	-7.43272e-10	0.70594	2.40838	9.11152	13.4665	16.1709	17.7213	18.6715	18.5001	17.5088	16.1191	10.654	4.1263	2.33301
7.6	5.99342e-158	4.37244e-101	9.44235e-90	1.90913e-78	3.42635e-67	4.60524e-56	5.97486e-59	-3.3142e-33	-1.77676e-21	-7.1417e-10	0.62185	2.12405	8.03645	11.874	14.2531	15.6128	16.4328	16.2721	15.3788	14.1352	9.25889	3.43898	1.83992
7.65	5.73764e-158	4.18583e-101	9.03938e-90	1.82765e-78	3.28013e-67	4.4087e-56	5.25292e-59	-3.17276e-33	-1.70093e-21	-6.83692e-10	0.54556	1.86587	7.05974	10.4266	12.5095	13.6949	14.3943	14.2422	13.4359	12.323	7.97562	2.79229	1.36794
7.7	5.47134e-158	3.99156e-101	8.61984e-90	1.74282e-78	3.12789e-67	4.20408e-56	4.60599e-59	-3.0255e-33	-1.62199e-21	-6.51959e-10	0.47728	1.63457	6.18388	9.12763	10.9431	11.9704	12.5575	12.4109	11.6782	10.6786	6.79344	2.16788	0.89668
7.75	5.19558e-158	3.79038e-101	8.18539e-90	1.65498e-78	2.97024e-67	3.99219e-56	4.0327e-59	-2.87302e-33	-1.54024e-21	-6.191e-10	0.41686	1.42966	5.40672	7.97344	9.54939	10.4334	10.9143	10.7693	10.0956	9.19053	5.69715	1.54666	0.40598
7.8	4.91144e-158	3.58309e-101	7.73775e-90	1.56448e-78	2.8078e-67	3.77386e-56	3.52885e-59	-2.71589e-33	-1.456e-21	-5.85243e-10	0.36385	1.24959	4.72233	6.95496	8.31679	9.07086	9.44984	9.30181	8.6715	7.84181	4.66933	0.911	-0.12185
7.85	4.62002e-158	3.37048e-101	7.27862e-90	1.47165e-78	2.6412e-67	3.54994e-56	3.08813e-59	-2.55474e-33	-1.36961e-21	-5.50517e-10	0.31758	1.0921	4.12202	6.05913	7.22939	7.86492	8.14424	7.98834	7.38588	6.6128	3.69268	0.2467	-0.70014
7.9	4.3224e-158	3.15336e-101	6.80974e-90	1.37684e-78	2.47106e-67	3.32126e-56	2.70304e-59	-2.39017e-33	-1.28138e-21	-5.15054e-10	0.27725	0.9545	3.59557	5.27078	6.26883	6.79531	6.97582	6.80714	6.21765	5.48358	2.75215	-0.45533	-1.33636
7.95	4.01971e-158	2.93254e-101	6.33287e-90	1.28043e-78	2.29801e-67	3.08867e-56	2.36571e-59	-2.22279e-33	-1.19165e-21	-4.78985e-10	0.242	0.83396	3.13243	4.57434	5.4165	5.8417	5.92333	5.73726	5.14723	4.43634	1.83681	-1.19792	-2.03112
8	3.71305e-158	2.70881e-101	5.84973e-90	1.18274e-78	2.1227e-67	2.85304e-56	2.06873e-59	-2.05321e-33	-1.10074e-21	-4.42443e-10	0.21106	0.72782	2.72269	3.95541	4.65535	4.98576	4.96823	4.76077	4.15855	3.45729	0.94109	-1.97707	-2.7778
8.05	3.40352e-158	2.483e-101	5.36208e-90	1.08415e-78	1.94574e-67	2.6152e-56	1.80568e-59	-1.88205e-33	-1.00898e-21	-4.0556e-10	0.18374	0.63381	2.35797	3.40191	3.97133	4.21261	4.09618	3.8642	3.24046	2.53787	0.06544	-2.78198	-3.56278
8.1	3.09222e-158	2.25589e-101	4.87164e-90	9.84986e-79	1.76778e-67	2.376e-56	1.57153e-59	-1.70991e-33	-9.16693e-22	-3.68466e-10	0.15949	0.55014	2.03181	2.90475	3.35415	3.51171	3.29784	3.03932	2.38734	1.67519	-0.78372	-3.59574	-4.36626
8.15	2.78024e-158	2.0283e-101	4.38014e-90	8.8561e-79	1.58942e-67	2.13629e-56	1.36274e-59	-1.5374e-33	-8.24207e-22	-3.31291e-10	0.13795	0.47556	1.73982	2.45801	2.79741	2.87693	2.56892	2.28308	1.5989	0.87176	-1.59475	-4.39644	-5.16355
8.2	2.46867e-158	1.80099e-101	3.88927e-90	7.86361e-79	1.4113e-67	1.89688e-56	1.17712e-59	-1.3651e-33	-7.31839e-22	-2.94164e-10	0.11888	0.4093	1.47952	2.05858	2.29818	2.30604	1.90943	1.59684	0.87929	0.13448	-2.35201	-5.15879	-5.92675
8.25	2.15854e-158	1.57474e-101	3.40068e-90	6.87575e-79	1.23401e-67	1.65858e-56	1.01349e-59	-1.19362e-33	-6.39903e-22	-2.5721e-10	0.10215	0.35096	1.24976	1.70543	1.85604	1.79957	1.32239	0.98498	0.23564	-0.52694	-3.03762	-5.85596	-6.62655
8.3	1.85091e-158	1.35031e-101	2.91602e-90	5.89584e-79	1.05814e-67	1.42221e-56	8.71232e-60	-1.0235e-33	-5.48706e-22	-2.20553e-10	0.0877	0.30035	1.05016	1.39857	1.47181	1.35942	0.81218	0.4532	-0.32376	-1.10175	-3.63331	-6.46143	-7.23422
8.35	1.54679e-158	1.12844e-101	2.43689e-90	4.92709e-79	8.84275e-68	1.18852e-56	7.49722e-60	-8.55331e-34	-4.58547e-22	-1.84313e-10	0.07546	0.25727	0.8803	1.13792	1.14615	0.9872	0.38272	0.00662	-0.79139	-1.58019	-4.12234	-6.95086	-7.72331
8.4	1.24715e-158	9.09844e-102	1.96482e-90	3.97263e-79	7.12977e-68	9.58287e-57	6.47865e-60	-6.89639e-34	-3.69719e-22	-1.48609e-10	0.06531	0.22133	0.73905	0.92232	0.87828	0.68284	0.03583	-0.35187	-1.16222	-1.95519	-4.49119	-7.30361	-8.07128
8.45	9.52954e-159	6.95217e-102	1.50133e-90	3.03551e-79	5.4479e-68	7.32232e-57	5.63704e-60	-5.26957e-34	-2.82505e-22	-1.13553e-10	0.05704	0.19185	0.62406	0.74865	0.665	0.44344	-0.23006	-0.62298	-1.4351	-2.22372	-4.73084	-7.50398	-8.26059
8.5	6.6512e-159	4.85231e-102	1.04786e-90	2.11865e-79	3.80239e-68	5.11066e-57	4.94215e-60	-3.67793e-34	-1.97176e-22	-7.9255e-11	0.05034	0.16776	0.53145	0.61145	0.50008	0.26262	-0.42058	-0.81169	-1.61348	-2.38761	-4.83758	-7.54201	-8.27958
8.55	3.84529e-159	2.80529e-102	6.05806e-91	1.22487e-79	2.1983e-68	2.95465e-57	4.35318e-60	-2.12634e-34	-1.13994e-22	-4.58201e-11	0.04476	0.1476	0.45581	0.50288	0.37431	0.13052	-0.54556	-0.92741	-1.70554	-2.45365	-4.81322	-7.41376	-8.12273
8.6	1.12023e-159	8.1725e-103	1.76486e-91	3.56835e-80	6.40419e-69	8.60761e-58	3.82103e-60	-6.19455e-35	-3.32094e-23	-1.33485e-11	0.03978	0.1296	0.39053	0.41321	0.27605	0.03443	-0.61829	-0.98326	-1.72362	-2.43308	-4.66479	-7.12125	-7.7907
8.65	-1.51597e-159	-1.10597e-102	-2.38835e-91	-4.82894e-80	-8.66662e-69	-1.16485e-57	3.29268e-60	8.38295e-35	4.49413e-23	1.80642e-11	0.03484	0.11187	0.32838	0.33167	0.19224	-0.04013	-0.6544	-0.99494	-1.683	-2.34045	-4.40368	-6.672	-7.28994
8.7	-4.05577e-159	-2.95885e-102	-6.38969e-91	-1.29192e-79	-2.31863e-68	-3.11639e-57	2.71692e-60	2.24274e-34	1.20234e-22	4.83283e-11	0.02937	0.09255	0.2623	0.24761	0.10982	-0.10776	-0.6701	-0.97895	-1.6003	-2.19213	-4.04452	-6.07833	-6.63213
8.75	-6.49209e-159	-4.73624e-102	-1.0228e-90	-2.06797e-79	-3.71144e-68	-4.98841e-57	2.05094e-60	3.58995e-34	1.92459e-22	7.73592e-11	0.02294	0.07009	0.18627	0.15185	0.01738	-0.1815	-0.68029	-0.95078	-1.49164	-2.00452	-3.60382	-5.35648	-5.83346
8.8	-8.81833e-159	-6.43332e-102	-1.38929e-90	-2.80896e-79	-5.04131e-68	-6.77585e-57	1.26666e-60	4.8763e-34	2.61421e-22	1.05078e-10	0.01523	0.04347	0.0962	0.03797	-0.09332	-0.271	-0.69673	-0.92293	-1.37075	-1.79227	-3.09858	-4.52578	-4.91384
8.85	-1.10284e-158	-8.04565e-102	-1.73747e-90	-3.51295e-79	-6.30478e-68	-8.47403e-57	3.56228e-61	6.09841e-34	3.26939e-22	1.31413e-10	0.00615	0.0124	-0.00932	-0.0966	-0.226	-0.3811	-0.72639	-0.90336	-1.24744	-1.56685	-2.54513	-3.60778	-3.89628
8.9	-1.31168e-158	-9.56918e-102	-2.06648e-90	-4.17817e-79	-7.49866e-68	-1.00787e-56	-6.64412e-61	7.25321e-34	3.88848e-22	1.56298e-10	-0.00412	-0.0226	-0.12856	-0.24982	-0.37893	-0.51078	-0.77032	-0.89437	-1.12646	-1.33541	-1.95821	-2.62559	-2.80614
8.95	-1.50783e-158	-1.10002e-101	-2.37552e-90	-4.80301e-79	-8.62007e-68	-1.15859e-56	-1.75421e-60	8.33792e-34	4.47e-22	1.79672e-10	-0.01516	-0.06006	-0.25642	-0.41477	-0.54459	-0.65278	-0.82327	-0.89206	-1.00701	-1.10026	-1.35042	-1.60333	-1.67071
9	-1.69087e-158	-1.23356e-101	-2.66389e-90	-5.38605e-79	-9.66647e-68	-1.29923e-56	-2.84843e-60	9.35006e-34	5.01261e-22	2.01483e-10	-0.02628	-0.09771	-0.38467	-0.57992	-0.71001	-0.79393	-0.87391	-0.88666	-0.88295	-0.85907	-0.73214	-0.56575	-0.51866
9.05	-1.86039e-158	-1.35723e-101	-2.93096e-90	-5.92604e-79	-1.06356e-67	-1.42949e-56	-3.86277e-60	1.02875e-33	5.51516e-22	2.21683e-10	-0.03657	-0.13254	-0.50244	-0.72989	-0.85762	-0.9161	-0.90584	-0.86346	-0.74361	-0.60549	-0.11175	0.46207	0.62038
9.1	-2.01607e-158	-1.4708e-101	-3.17622e-90	-6.42191e-79	-1.15256e-67	-1.54911e-56	-4.69984e-60	1.11483e-33	5.97665e-22	2.40232e-10	-0.04502	-0.16111	-0.59712	-0.84675	-0.96685	-0.99787	-0.89928	-0.80442	-0.57528	-0.33047	0.50382	1.455	1.7163
9.15	-2.15761e-158	-1.57406e-101	-3.39921e-90	-6.87278e-79	-1.23347e-67	-1.65787e-56	-5.25743e-60	1.1931e-33	6.39627e-22	2.57099e-10	-0.05053	-0.17977	-0.65543	-0.9116	-1.01594	-1.01654	-0.83308	-0.69018	-0.36299	-0.02383	1.10836	2.38816	2.73913
9.2	-2.2848e-158	-1.66686e-101	-3.5996e-90	-7.27795e-79	-1.30619e-67	-1.7556e-56	-5.43777e-60	1.26343e-33	6.77334e-22	2.72255e-10	-0.05207	-0.18506	-0.66471	-0.90639	-0.98412	-0.95046	-0.68713	-0.50231	-0.09258	0.324	1.69568	3.23742	3.65982
9.25	-2.39749e-158	-1.74906e-101	-3.77713e-90	-7.63688e-79	-1.37061e-67	-1.84219e-56	-5.15687e-60	1.32575e-33	7.10739e-22	2.85682e-10	-0.04874	-0.17399	-0.61409	-0.8157	-0.85371	-0.78129	-0.44461	-0.22557	0.24739	0.72034	2.259	3.97997	4.4512
9.3	-2.49555e-158	-1.8206e-101	-3.93163e-90	-7.94926e-79	-1.42667e-67	-1.91754e-56	-4.35295e-60	1.37997e-33	7.39811e-22	2.97368e-10	-0.03989	-0.14436	-0.49564	-0.62837	-0.61207	-0.49605	-0.09402	0.15021	0.66388	1.16879	2.79056	4.5952	5.08915
9.35	-2.57895e-158	-1.88145e-101	-4.06302e-90	-8.21491e-79	-1.47435e-67	-1.98162e-56	-2.99321e-60	1.42609e-33	7.64534e-22	3.07305e-10	-0.02517	-0.09504	-0.30528	-0.33879	-0.25304	-0.0887	0.36927	0.62863	1.15823	1.66833	3.28162	5.06567	5.55385
9.4	-2.64769e-158	-1.93159e-101	-4.17131e-90	-8.43387e-79	-1.51365e-67	-2.03444e-56	-1.07816e-60	1.4641e-33	7.84912e-22	3.15496e-10	-0.00459	-0.02603	-0.04329	0.05231	0.22214	0.4389	0.94215	1.20594	1.72545	2.21288	3.7227	5.37824	5.83116
9.45	-2.70183e-158	-1.97109e-101	-4.25661e-90	-8.60633e-79	-1.5446e-67	-2.07604e-56	1.3568e-60	1.49404e-33	8.00962e-22	3.21948e-10	0.02148	0.06137	0.28545	0.53764	0.80451	1.07674	1.61356	1.87092	2.35433	2.79146	4.10422	5.52514	5.91382
9.5	-2.74149e-158	-2.00003e-101	-4.31909e-90	-8.73267e-79	-1.56727e-67	-2.10651e-56	4.24273e-60	1.51597e-33	8.1272e-22	3.26674e-10	0.0523	0.16471	0.6717	1.10356	1.47782	1.80713	2.36512	2.6055	3.02808	3.38894	4.41734	5.50495	5.80244
9.55	-2.76685e-158	-2.01852e-101	-4.35904e-90	-8.81343e-79	-1.58177e-67	-2.126e-56	7.48122e-60	1.52999e-33	8.20236e-22	3.29695e-10	0.08682	0.28047	1.10237	1.73104	2.21955	2.60581	3.17234	3.38599	3.72554	3.98719	4.65492	5.32331	5.50615
9.6	-2.77812e-158	-2.02675e-101	-4.37679e-90	-8.84933e-79	-1.58821e-67	-2.13466e-56	1.09508e-59	1.53622e-33	8.23577e-22	3.31038e-10	0.12375	0.40431	1.5614	2.39682	3.0024	3.44362	4.00632	4.1848	4.4228	4.56655	4.81245	4.99319	5.04269
9.65	-2.77558e-158	-2.02489e-101	-4.37279e-90	-8.84124e-79	-1.58676e-67	-2.1327e-56	1.45148e-59	1.53482e-33	8.22824e-22	3.30735e-10	0.16165	0.53137	2.03086	3.07503	3.79619	4.28855	4.83586	4.97246	5.09506	5.10746	4.88881	4.53468	4.43796
9.7	-2.75955e-158	-2.0132e-101	-4.34754e-90	-8.79018e-79	-1.57759e-67	-2.12039e-56	1.80308e-59	1.52596e-33	8.18072e-22	3.28825e-10	0.19899	0.65658	2.49211	3.73893	4.56984	5.10783	5.6296	5.71969	5.7184	5.59196	4.88677	3.97426	3.72493
9.75	-2.7304e-158	-1.99194e-101	-4.30162e-90	-8.69734e-79	-1.56093e-67	-2.09799e-56	2.13588e-59	1.50984e-33	8.09431e-22	3.25352e-10	0.2343	0.77496	2.92694	4.36254	5.29341	5.8701	6.35811	6.39932	6.27145	6.005	4.81305	3.34349	2.94192
9.8	-2.68855e-158	-1.9614e-101	-4.23569e-90	-8.56403e-79	-1.53701e-67	-2.06583e-56	2.43702e-59	1.4867e-33	7.97025e-22	3.20365e-10	0.2662	0.88195	3.31874	4.92228	5.93984	6.5473	6.99561	6.988	6.73672	6.3354	4.67803	2.67724	2.13051
9.85	-2.63445e-158	-1.92194e-101	-4.15046e-90	-8.39171e-79	-1.50608e-67	-2.02427e-56	2.69547e-59	1.45678e-33	7.80988e-22	3.13919e-10	0.29352	0.97362	3.65333	5.39815	6.48642	7.1161	7.52137	7.46734	7.10144	6.57633	4.49498	2.0116	1.33301
9.9	-2.56861e-158	-1.8739e-101	-4.04672e-90	-8.18197e-79	-1.46844e-67	-1.97367e-56	2.90251e-59	1.42037e-33	7.61468e-22	3.06073e-10	0.31535	1.04691	3.91964	5.77468	6.91581	7.55898	7.92051	7.82464	7.35794	6.72537	4.27909	1.38158	0.58985
9.95	-2.49155e-158	-1.81769e-101	-3.92532e-90	-7.93651e-79	-1.42439e-67	-1.91446e-56	3.05204e-59	1.37776e-33	7.38624e-22	2.96891e-10	0.33103	1.09965	4.11004	6.04144	7.21652	7.86464	8.1843	8.05303	7.50355	6.78416	4.04617	0.81891	-0.06291
10	-2.40385e-158	-1.75371e-101	-3.78716e-90	-7.65716e-79	-1.37425e-67	-1.84708e-56	3.1407e-59	1.32927e-33	7.12626e-22	2.86441e-10	0.34022	1.13068	4.22049	6.19306	7.38296	8.02801	8.30992	8.15116	7.54005	6.75761	3.81128	0.35	-0.59575
10.05	-2.30612e-158	-1.6824e-101	-3.63318e-90	-7.34584e-79	-1.31837e-67	-1.77198e-56	3.16774e-59	1.27522e-33	6.83652e-22	2.74795e-10	0.34283	1.13974	4.2503	6.22899	7.41508	8.04974	8.29985	8.12249	7.47288	6.65301	3.58757	-0.00563	-0.98742
10.1	-2.19898e-158	-1.60424e-101	-3.46439e-90	-7.00456e-79	-1.25712e-67	-1.68965e-56	3.13474e-59	1.21598e-33	6.5189e-22	2.62028e-10	0.33903	1.12742	4.20181	6.15289	7.31759	7.93538	8.16087	7.97427	7.31005	6.47899	3.38515	-0.23635	-1.22587
10.15	-2.08309e-158	-1.5197e-101	-3.28182e-90	-6.63543e-79	-1.19087e-67	-1.60061e-56	3.04523e-59	1.1519e-33	6.17537e-22	2.48219e-10	0.32921	1.09497	4.07977	5.97183	7.099	7.69431	7.90296	7.71646	7.06111	6.24444	3.2104	-0.33881	-1.3086
10.2	-1.95915e-158	-1.42928e-101	-3.08655e-90	-6.24063e-79	-1.12002e-67	-1.50538e-56	2.90416e-59	1.08336e-33	5.80794e-22	2.33451e-10	0.3139	1.04418	3.89077	5.69536	6.77054	7.33854	7.5381	7.36052	6.73607	5.95772	3.06566	-0.31766	-1.24214
10.25	-1.82786e-158	-1.33349e-101	-2.87971e-90	-5.8224e-79	-1.04496e-67	-1.40449e-56	2.71748e-59	1.01076e-33	5.41871e-22	2.17806e-10	0.29372	0.97715	3.64256	5.33457	6.34508	6.88161	7.07916	6.91844	6.34461	5.62596	2.94925	-0.18463	-1.04099
10.3	-1.68994e-158	-1.23287e-101	-2.66241e-90	-5.38307e-79	-9.66112e-68	-1.29852e-56	2.49159e-59	9.34488e-34	5.00984e-22	2.01371e-10	0.26936	0.89616	3.34343	4.90122	5.83608	6.33749	6.53896	6.40183	5.89541	5.25468	2.85593	0.0428	-0.72596
10.35	-1.54612e-158	-1.12796e-101	-2.43584e-90	-4.92497e-79	-8.83895e-68	-1.18801e-56	2.23296e-59	8.54963e-34	4.5835e-22	1.84234e-10	0.2415	0.80352	3.00166	4.40699	5.2568	5.71977	5.92953	5.82133	5.3958	4.8477	2.77762	0.34312	-0.32225
10.4	-1.39717e-158	-1.01929e-101	-2.20117e-90	-4.45049e-79	-7.9874e-68	-1.07356e-56	1.94777e-59	7.72595e-34	4.14192e-22	1.66485e-10	0.21081	0.70141	2.62514	3.86291	4.61965	5.04104	5.26168	5.18625	4.8516	4.4072	2.70433	0.69253	0.14261
10.45	-1.24383e-158	-9.07424e-102	-1.9596e-90	-3.96206e-79	-7.11081e-68	-9.55738e-57	1.64171e-59	6.87805e-34	3.68736e-22	1.48214e-10	0.17789	0.59184	2.22108	3.27901	3.93582	4.31255	4.54479	4.50449	4.2673	3.93412	2.62512	1.06675	0.64067
10.5	-1.08688e-158	-7.92921e-102	-1.71233e-90	-3.46211e-79	-6.21353e-68	-8.35139e-57	1.31986e-59	6.01015e-34	3.22207e-22	1.29512e-10	0.14327	0.47661	1.79588	2.66414	3.21517	3.54414	3.78685	3.78263	3.64626	3.42851	2.52905	1.44246	1.14524
10.55	-9.27078e-159	-6.7634e-102	-1.46057e-90	-2.95309e-79	-5.29997e-68	-7.1235e-57	9.86655e-60	5.12649e-34	2.74834e-22	1.1047e-10	0.10744	0.35729	1.35514	2.02605	2.46628	2.74432	2.9947	3.02625	2.99118	2.8901	2.406	1.79848	1.63212
10.6	-7.65193e-159	-5.58238e-102	-1.20553e-90	-2.43742e-79	-4.3745e-68	-5.87961e-57	6.46032e-60	4.23131e-34	2.26843e-22	9.11796e-11	0.07082	0.23528	0.90382	1.37158	1.69672	1.92064	2.17445	2.24033	2.30455	2.3188	2.24728	2.11644	2.08029
10.65	-6.01987e-159	-4.39173e-102	-9.48404e-91	-1.91755e-79	-3.44148e-68	-4.62557e-57	3.01536e-60	3.32883e-34	1.7846e-22	7.17322e-11	0.03377	0.11183	0.44639	0.70698	0.91347	1.08012	1.33194	1.4298	1.58913	1.71513	2.046	2.3811	2.47226
10.7	-4.38217e-159	-3.19696e-102	-6.9039e-91	-1.39588e-79	-2.50522e-68	-3.36718e-57	-4.34415e-61	2.42322e-34	1.2991e-22	5.22174e-11	-0.00334	-0.01186	-0.01278	0.03833	0.12343	0.22977	0.47327	0.59997	0.84843	1.0807	1.7973	2.58029	2.79383
10.75	-2.74627e-159	-2.00351e-102	-4.32662e-91	-8.74788e-80	-1.57e-68	-2.11018e-57	-3.85438e-60	1.51861e-34	8.14136e-23	3.27242e-11	-0.04013	-0.13455	-0.46924	-0.628	-0.66613	-0.62285	-0.39461	-0.24285	0.08715	0.41849	1.49836	2.70457	3.03379
10.8	-1.11952e-159	-8.16728e-103	-1.76375e-91	-3.56607e-80	-6.40011e-69	-8.60217e-58	-7.20697e-60	6.1906e-35	3.31883e-23	1.334e-11	-0.07621	-0.2549	-0.91806	-1.28498	-1.44705	-1.46913	-1.2635	-1.09101	-0.68847	-0.26684	1.14833	2.74683	3.18328
10.85	4.90913e-160	3.58142e-103	7.73404e-92	1.56374e-80	2.80647e-69	3.77207e-58	-1.04498e-59	-2.71463e-35	-1.45531e-23	-5.84974e-12	-0.11113	-0.37142	-1.35366	-1.92453	-2.20986	-2.29901	-2.12348	-1.93509	-1.47036	-0.96876	0.74828	2.70184	3.23537
10.9	2.07801e-159	1.516e-102	3.27381e-91	6.61924e-80	1.18797e-68	1.59671e-57	-1.35347e-59	-1.14909e-34	-6.1603e-23	-2.47615e-11	-0.14437	-0.48235	-1.76964	-2.53734	-2.94358	-3.10069	-2.96271	-2.76368	-2.24844	-1.67874	0.30115	2.56604	3.18473
10.95	3.63499e-159	2.65187e-102	5.72676e-91	1.15788e-79	2.07807e-68	2.79306e-57	-1.64071e-59	-2.01006e-34	-1.0776e-22	-4.33143e-11	-0.17535	-0.58577	-2.15872	-3.11279	-3.63563	-3.86058	-3.76733	-3.56332	-3.01053	-2.38617	-0.18822	2.33757	3.02765
11	5.15529e-159	3.76099e-102	8.12191e-91	1.64215e-79	2.9472e-68	3.96123e-57	-1.9007e-59	-2.85074e-34	-1.52829e-22	-6.143e-11	-0.20342	-0.67951	-2.51287	-3.6391	-4.27197	-4.56342	-4.52163	-4.3186	-3.74246	-3.07841	-0.71297	2.01649	2.76233
11.05	6.63259e-159	4.83874e-102	1.04493e-90	2.11273e-79	3.79176e-68	5.09636e-57	-2.12709e-59	-3.66765e-34	-1.96624e-22	-7.90334e-11	-0.22792	-0.76131	-2.82353	-4.10365	-4.83751	-5.19273	-5.20834	-5.01253	-4.42826	-3.74093	-1.26404	1.60535	2.38956
11.1	8.06087e-159	5.88073e-102	1.26995e-90	2.56769e-79	4.60829e-68	6.19383e-57	-2.31345e-59	-4.45745e-34	-2.38966e-22	-9.60527e-11	-0.24815	-0.82886	-3.08201	-4.49358	-5.31674	-5.73147	-5.80937	-5.62706	-5.05068	-4.35764	-1.83005	1.10992	1.91355
11.15	9.4344e-159	6.88277e-102	1.48635e-90	3.00521e-79	5.39351e-68	7.24922e-57	-2.45373e-59	-5.21697e-34	-2.79684e-22	-1.1242e-10	-0.26346	-0.87997	-3.28002	-4.79651	-5.69463	-6.16294	-6.30661	-6.14395	-5.59182	-4.91137	-2.39716	0.53988	1.34284
11.2	1.07478e-158	7.84091e-102	1.69326e-90	3.42356e-79	6.14434e-68	8.25839e-57	-2.54266e-59	-5.94322e-34	-3.18619e-22	-1.28069e-10	-0.2733	-0.91275	-3.41029	-5.00145	-5.95766	-6.47194	-6.68305	-6.54582	-6.03404	-5.38463	-2.94924	-0.09055	0.69113
11.25	1.19959e-158	8.75146e-102	1.88989e-90	3.82113e-79	6.85787e-68	9.21741e-57	-2.57633e-59	-6.63339e-34	-3.55619e-22	-1.42942e-10	-0.27725	-0.92579	-3.46723	-5.0998	-6.09502	-6.64601	-6.9241	-6.81736	-6.36106	-5.76049	-3.46816	-0.76228	-0.02225
11.3	1.3174e-158	9.61096e-102	2.0755e-90	4.19641e-79	7.53139e-68	1.01227e-56	-2.55267e-59	-7.28487e-34	-3.90546e-22	-1.5698e-10	-0.27508	-0.91831	-3.44767	-5.08636	-6.09978	-6.67675	-7.01891	-6.94667	-6.5592	-6.02378	-3.93453	-1.45151	-0.77227
11.35	1.42778e-158	1.04162e-101	2.2494e-90	4.54801e-79	8.16243e-68	1.09708e-56	-2.47189e-59	-7.89525e-34	-4.23268e-22	-1.70133e-10	-0.2668	-0.89037	-3.35143	-4.96024	-5.97004	-6.56105	-6.9617	-6.92664	-6.61868	-6.16228	-4.3286	-2.1303	-1.5288
11.4	1.53033e-158	1.11644e-101	2.41097e-90	4.87467e-79	8.74869e-68	1.17588e-56	-2.33686e-59	-8.46233e-34	-4.53669e-22	-1.82353e-10	-0.25273	-0.84295	-3.1818	-4.72559	-5.70982	-6.30213	-6.75296	-6.75609	-6.53491	-6.16798	-4.63158	-2.76787	-2.25776
11.45	1.62469e-158	1.18528e-101	2.55963e-90	5.17525e-79	9.28815e-68	1.24839e-56	-2.15325e-59	-8.98412e-34	-4.81643e-22	-1.93597e-10	-0.23346	-0.77807	-2.94586	-4.39206	-5.32963	-5.91019	-6.40031	-6.4408	-6.3095	-6.03834	-4.82705	-3.33228	-2.92299
11.5	1.71055e-158	1.24791e-101	2.69489e-90	5.44873e-79	9.77896e-68	1.31435e-56	-1.92954e-59	-9.45887e-34	-5.07095e-22	-2.03828e-10	-0.2099	-0.69871	-2.65443	-3.97483	-4.8466	-5.40272	-5.91892	-5.99397	-5.95107	-5.7771	-4.90248	-3.79261	-3.48855
11.55	1.78762e-158	1.30414e-101	2.81631e-90	5.69423e-79	1.02196e-67	1.37358e-56	-1.67677e-59	-9.88505e-34	-5.29942e-22	-2.13011e-10	-0.1832	-0.60881	-2.32181	-3.49425	-4.28416	-4.80411	-5.33143	-5.4363	-5.4755	-5.39494	-4.85068	-4.1213	-3.9213
11.6	1.85567e-158	1.35378e-101	2.92352e-90	5.911e-79	1.06086e-67	1.42586e-56	-1.40803e-59	-1.02614e-33	-5.50116e-22	-2.2112e-10	-0.15477	-0.51302	-1.96519	-2.97504	-3.67106	-4.14477	-4.66723	-4.7954	-4.90568	-4.90949	-4.67091	-4.29654	-4.19369
11.65	1.91451e-158	1.39671e-101	3.01622e-90	6.09842e-79	1.0945e-67	1.47107e-56	-1.1378e-59	-1.05867e-33	-5.67559e-22	-2.28131e-10	-0.12615	-0.41652	-1.6037	-2.44497	-3.03995	-3.45965	-3.96106	-4.10454	-4.27065	-4.34486	-4.36961	-4.30438	-4.28618
11.7	1.96398e-158	1.4328e-101	3.09416e-90	6.25601e-79	1.12278e-67	1.50909e-56	-8.81066e-60	-1.08603e-33	-5.82226e-22	-2.34026e-10	-0.09892	-0.32465	-1.25733	-1.93323	-2.42546	-2.78618	-3.25115	-3.4009	-3.60411	-3.7305	-3.96059	-4.14034	-4.18929
11.75	2.00399e-158	1.46199e-101	3.15719e-90	6.38344e-79	1.14565e-67	1.53983e-56	-6.52287e-60	-1.10815e-33	-5.94085e-22	-2.38793e-10	-0.07463	-0.2426	-0.94554	-1.4685	-1.86195	-2.16189	-2.57675	-2.72321	-2.94238	-3.0995	-3.46451	-3.81036	-3.90494
11.8	2.03445e-158	1.48421e-101	3.20518e-90	6.48048e-79	1.16307e-67	1.56324e-56	-4.64382e-60	-1.125e-33	-6.03116e-22	-2.42423e-10	-0.05466	-0.17501	-0.68592	-1.07694	-1.38104	-1.62174	-1.97544	-2.10913	-2.32203	-2.48652	-2.90783	-3.33088	-3.44682
11.85	2.05536e-158	1.49946e-101	3.23812e-90	6.54707e-79	1.17502e-67	1.5793e-56	-3.2772e-60	-1.13656e-33	-6.09314e-22	-2.44914e-10	-0.04011	-0.1256	-0.49278	-0.78015	-1.00926	-1.19551	-1.48034	-1.59248	-1.77718	-1.92523	-2.32104	-2.72809	-2.8399
11.9	2.06672e-158	1.50775e-101	3.25602e-90	6.58326e-79	1.18151e-67	1.58803e-56	-2.49263e-60	-1.14284e-33	-6.12682e-22	-2.46268e-10	-0.03173	-0.09691	-0.37605	-0.59341	-0.76584	-0.90538	-1.11748	-1.20055	-1.33688	-1.44583	-1.73657	-2.0362	-2.1189
11.95	2.0686e-158	1.50912e-101	3.25898e-90	6.58925e-79	1.18259e-67	1.58947e-56	-2.31917e-60	-1.14388e-33	-6.13239e-22	-2.46492e-10	-0.02982	-0.09	-0.34027	-0.52431	-0.66106	-0.76397	-0.90354	-0.95179	-1.02273	-1.0726	-1.18632	-1.29518	-1.32598
12	2.0611e-158	1.50365e-101	3.24716e-90	6.56535e-79	1.1783e-67	1.58371e-56	-2.7418e-60	-1.13973e-33	-6.11015e-22	-2.45598e-10	-0.03423	-0.10439	-0.38417	-0.57194	-0.69511	-0.77309	-0.84433	-0.85416	-0.84695	-0.8218	-0.69921	-0.5478	-0.50765
12.05	2.04435e-158	1.49144e-101	3.22078e-90	6.51201e-79	1.16873e-67	1.57084e-56	-3.70121e-60	-1.13047e-33	-6.06051e-22	-2.43603e-10	-0.04434	-0.13799	-0.50052	-0.72666	-0.8578	-0.92326	-0.93396	-0.90413	-0.81119	-0.70026	-0.29888	0.16351	0.2885
12.1	2.01854e-158	1.47261e-101	3.18012e-90	6.4298e-79	1.15397e-67	1.55101e-56	-5.09703e-60	-1.1162e-33	-5.984e-22	-2.40528e-10	-0.05909	-0.18725	-0.67655	-0.97059	-1.12902	-1.1941	-1.15498	-1.08672	-0.90613	-0.7046	-0.00187	0.79976	1.01736
12.15	1.98389e-158	1.44732e-101	3.12552e-90	6.31941e-79	1.13416e-67	1.52438e-56	-6.79443e-60	-1.09704e-33	-5.88126e-22	-2.36398e-10	-0.07703	-0.24737	-0.89475	-1.27881	-1.48008	-1.55568	-1.47952	-1.37637	-1.112	-0.82134	0.18372	1.32823	1.63949
12.2	1.94063e-158	1.41577e-101	3.05738e-90	6.18163e-79	1.10943e-67	1.49115e-56	-8.63354e-60	-1.07312e-33	-5.75303e-22	-2.31244e-10	-0.09647	-0.31267	-1.13413	-1.62106	-1.8757	-1.97057	-1.87119	-1.73874	-1.39999	-1.02787	0.2587	1.72471	2.12383
12.25	1.88907e-158	1.37815e-101	2.97614e-90	6.01739e-79	1.07995e-67	1.45153e-56	-1.0441e-59	-1.04461e-33	-5.60018e-22	-2.251e-10	-0.11556	-0.37695	-1.37172	-1.96398	-2.27656	-2.3966	-2.28781	-2.13329	-1.73442	-1.29421	0.23257	1.97496	2.44967
12.3	1.82952e-158	1.33471e-101	2.88232e-90	5.82769e-79	1.04591e-67	1.40577e-56	-1.20425e-59	-1.01167e-33	-5.42363e-22	-2.18004e-10	-0.13246	-0.43398	-1.58424	-2.27351	-2.64222	-2.79001	-2.68453	-2.51634	-2.0755	-1.58536	0.12251	2.07538	2.60771
12.35	1.76233e-158	1.28569e-101	2.77646e-90	5.61366e-79	1.0075e-67	1.35414e-56	-1.32758e-59	-9.74518e-34	-5.22444e-22	-2.09997e-10	-0.14543	-0.47795	-1.74986	-2.51748	-2.93414	-3.10869	-3.01733	-2.84441	-2.38245	-1.86418	-0.04823	2.03267	2.6001
12.4	1.68787e-158	1.23137e-101	2.65917e-90	5.3765e-79	9.64934e-68	1.29693e-56	-1.40022e-59	-9.33349e-34	-5.00373e-22	-2.01125e-10	-0.153	-0.5039	-1.84973	-2.6679	-3.11854	-3.31535	-3.24627	-3.07759	-2.61669	-2.09429	-0.25258	1.86268	2.43965
12.45	1.60657e-158	1.17206e-101	2.53108e-90	5.11752e-79	9.18454e-68	1.23446e-56	-1.41168e-59	-8.88391e-34	-4.76271e-22	-1.91438e-10	-0.15404	-0.50803	-1.86942	-2.70306	-3.16884	-3.38027	-3.33855	-3.18252	-2.74486	-2.24306	-0.46195	1.58867	2.14812
12.5	1.51885e-158	1.10806e-101	2.39288e-90	4.8381e-79	8.68305e-68	1.16706e-56	-1.35551e-59	-8.39883e-34	-4.50265e-22	-1.80985e-10	-0.14788	-0.48802	-1.7998	-2.60897	-3.06751	-3.28337	-3.27085	-3.13489	-2.74133	-2.2841	-0.64881	1.23887	1.75394
12.55	1.42517e-158	1.03972e-101	2.24528e-90	4.53968e-79	8.14748e-68	1.09507e-56	-1.22971e-59	-7.88079e-34	-4.22493e-22	-1.69822e-10	-0.1343	-0.44313	-1.63769	-2.38025	-2.80724	-3.01555	-3.03099	-2.92112	-2.59007	-2.19926	-0.7889	0.84401	1.28958
12.6	1.326e-158	9.67368e-102	2.08905e-90	4.2238e-79	7.58055e-68	1.01887e-56	-1.03679e-59	-7.33241e-34	-3.93094e-22	-1.58005e-10	-0.11355	-0.37422	-1.38593	-2.02039	-2.39123	-2.57915	-2.61855	-2.53921	-2.28573	-1.9799	-0.86319	0.43466	0.78875
12.65	1.22184e-158	8.91382e-102	1.92495e-90	3.89202e-79	6.9851e-68	9.38842e-57	-7.83455e-60	-6.75646e-34	-3.62217e-22	-1.45594e-10	-0.08637	-0.28368	-1.05302	-1.54123	-1.83274	-1.98752	-2.04473	-1.99861	-1.83377	-1.62737	-0.85917	0.03886	0.28377
12.7	1.11321e-158	8.12131e-102	1.75381e-90	3.54599e-79	6.36407e-68	8.55371e-57	-4.8003e-60	-6.15575e-34	-3.30013e-22	-1.32649e-10	-0.05383	-0.17516	-0.65239	-0.96192	-1.15386	-1.26377	-1.33122	-1.31929	-1.24987	-1.15264	-0.77166	-0.31972	-0.19669
12.75	1.00063e-158	7.29999e-102	1.57645e-90	3.18738e-79	5.72046e-68	7.68866e-57	-1.39655e-60	-5.53321e-34	-2.96638e-22	-1.19234e-10	-0.01735	-0.05336	-0.20134	-0.30744	-0.38378	-0.43894	-0.50838	-0.53005	-0.55847	-0.57523	-0.60281	-0.62328	-0.62934
12.8	8.8464e-159	6.4538e-102	1.39371e-90	2.81791e-79	5.05736e-68	6.79742e-57	2.22676e-60	-4.89182e-34	-2.62253e-22	-1.05413e-10	0.02149	0.07636	0.28025	0.39331	0.4434	0.45036	0.38706	0.33378	0.20921	0.07847	-0.36157	-0.86054	-0.99739
12.85	7.65789e-159	5.58673e-102	1.20646e-90	2.43932e-79	4.37791e-68	5.88419e-57	5.91139e-60	-4.23461e-34	-2.2702e-22	-9.12508e-11	0.06099	0.20836	0.77127	1.10946	1.29108	1.36457	1.3147	1.2329	1.01751	0.7773	-0.06257	-1.02686	-1.29091
12.9	6.44632e-159	4.70284e-102	1.01559e-90	2.05339e-79	3.68527e-68	4.95324e-57	9.50082e-60	-3.56464e-34	-1.91102e-22	-7.68137e-11	0.09948	0.33702	1.25072	1.81022	2.12252	2.26373	2.23319	2.12675	1.82894	1.48767	0.27533	-1.12373	-1.50665
12.95	5.21728e-159	3.80621e-102	8.21957e-91	1.6619e-79	2.98265e-68	4.00887e-57	1.28493e-59	-2.88501e-34	-1.54667e-22	-6.21686e-11	0.13543	0.45713	1.69898	2.46662	2.90304	3.10995	3.10282	2.97609	2.60664	2.1759	0.63082	-1.15782	-1.64727
13	3.97639e-159	2.90093e-102	6.26461e-91	1.26663e-79	2.27325e-68	3.05539e-57	1.58293e-59	-2.19883e-34	-1.17881e-22	-4.73823e-11	0.16745	0.5641	2.09879	3.05314	3.60194	3.86945	3.88781	3.74536	3.31663	2.81044	0.9819	-1.13964	-1.72012
13.05	2.72926e-159	1.9911e-102	4.29981e-91	8.6937e-80	1.56028e-68	2.09711e-57	1.83373e-59	-1.50921e-34	-8.09094e-23	-3.25216e-11	0.19446	0.65424	2.43607	3.54885	4.19388	4.51428	4.5581	4.40446	3.92975	3.36366	1.30762	-1.08204	-1.73584
13.1	1.48147e-159	1.08079e-102	2.33398e-91	4.71904e-80	8.46938e-69	1.13834e-57	2.02975e-59	-8.19213e-35	-4.39186e-23	-1.76531e-11	0.21564	0.72479	2.70042	3.93819	4.65991	5.02334	5.0907	4.93013	4.42304	3.8134	1.58956	-0.99871	-1.70682
13.15	2.38561e-160	1.7404e-103	3.75835e-92	7.59905e-81	1.36383e-69	1.83307e-58	2.1663e-59	-1.31917e-35	-7.07229e-24	-2.84266e-12	0.23049	0.77408	2.88537	4.21134	4.98797	5.38304	5.47038	5.30679	4.78061	4.14388	1.81304	-0.90275	-1.64571
13.2	-9.94018e-160	-7.25174e-103	-1.56603e-91	-3.16631e-80	-5.68264e-69	-7.63784e-58	2.24162e-59	5.49666e-35	2.94677e-23	1.18446e-11	0.23881	0.80147	2.98833	4.3643	5.17291	5.58738	5.68989	5.52675	4.99411	4.34618	1.96791	-0.80551	-1.56419
13.25	-2.21091e-159	-1.61294e-102	-3.48318e-91	-7.04255e-80	-1.26394e-68	-1.69882e-57	2.25665e-59	1.22257e-34	6.55425e-23	2.6345e-11	0.24071	0.80727	3.01043	4.39851	5.21622	5.63763	5.74977	5.59004	5.06256	4.41838	2.04901	-0.71573	-1.47197
13.3	-3.40686e-159	-2.48544e-102	-5.36736e-91	-1.08521e-79	-1.94765e-68	-2.61777e-57	2.21481e-59	1.8839e-34	1.00997e-22	4.05959e-11	0.23656	0.79271	2.95615	4.32041	5.12539	5.54173	5.65768	5.50389	4.99196	4.36509	2.05621	-0.63897	-1.37612
13.35	-4.57679e-159	-3.33895e-102	-7.21052e-91	-1.45788e-79	-2.61648e-68	-3.51672e-57	2.1216e-59	2.53084e-34	1.3568e-22	5.45366e-11	0.22692	0.75975	2.83283	4.14071	4.91311	5.31336	5.42754	5.2818	4.7945	4.19689	1.99418	-0.57747	-1.28076
13.4	-5.71575e-159	-4.16987e-102	-9.00491e-91	-1.82068e-79	-3.26761e-68	-4.39188e-57	1.98423e-59	3.16066e-34	1.69444e-22	6.81084e-11	0.21258	0.71097	2.65012	3.87361	4.5963	4.97096	5.07845	4.94252	4.48753	3.92936	1.87178	-0.53028	-1.18707
13.45	-6.819e-159	-4.97473e-102	-1.0743e-90	-2.1721e-79	-3.89832e-68	-5.23959e-57	1.8112e-59	3.77072e-34	2.0215e-22	8.12546e-11	0.19443	0.64941	2.41945	3.53594	4.19514	4.53657	4.63352	4.50887	4.09249	3.58207	1.70139	-0.49356	-1.09361
13.5	-7.88197e-159	-5.75021e-102	-1.24177e-90	-2.5107e-79	-4.50601e-68	-6.05636e-57	1.61183e-59	4.35852e-34	2.33662e-22	9.39208e-11	0.17346	0.57841	2.15344	3.14635	3.73201	4.03473	4.11858	4.00647	3.63368	3.17743	1.49794	-0.46127	-0.99673
13.55	-8.90033e-159	-6.49314e-102	-1.4022e-90	-2.83508e-79	-5.08819e-68	-6.83885e-57	1.39591e-59	4.92164e-34	2.63852e-22	1.06055e-10	0.15073	0.50149	1.8653	2.72439	3.23044	3.49127	3.56103	3.46251	3.137	2.73948	1.27803	-0.42575	-0.89124
13.6	-9.86998e-159	-7.20053e-102	-1.55497e-90	-3.14395e-79	-5.64252e-68	-7.58391e-57	1.17326e-59	5.45783e-34	2.92597e-22	1.1761e-10	0.12726	0.42215	1.56833	2.28975	2.71412	2.93223	2.98848	2.90452	2.62874	2.29269	1.05885	-0.37855	-0.77106
13.65	-1.07871e-158	-7.86959e-102	-1.69945e-90	-3.43608e-79	-6.16681e-68	-8.28858e-57	9.53326e-60	5.96496e-34	3.19784e-22	1.28538e-10	0.10408	0.34379	1.27531	1.86138	2.20589	2.38274	2.42766	2.35907	2.13436	1.86082	0.85726	-0.31109	-0.62993
13.7	-1.1648e-158	-8.49767e-102	-1.83509e-90	-3.71032e-79	-6.65899e-68	-8.95011e-57	7.44806e-60	6.44103e-34	3.45307e-22	1.38797e-10	0.0821	0.26952	0.99804	1.45673	1.72679	1.86593	1.90315	1.85067	1.67734	1.46578	0.68885	-0.21542	-0.46195
13.75	-1.24495e-158	-9.08238e-102	-1.96136e-90	-3.96562e-79	-7.11718e-68	-9.56595e-57	5.55287e-60	6.88422e-34	3.69066e-22	1.48347e-10	0.06213	0.20206	0.74678	1.09103	1.29514	1.40196	1.43637	1.40064	1.27806	1.12659	0.56706	-0.08477	-0.2622
13.8	-1.31885e-158	-9.6215e-102	-2.07778e-90	-4.20101e-79	-7.53965e-68	-1.01338e-56	3.90901e-60	7.29286e-34	3.90974e-22	1.57152e-10	0.04482	0.14362	0.52984	0.77656	0.92571	1.00707	1.04454	1.02611	0.95289	0.85845	0.50249	0.08592	-0.02714
13.85	-1.38623e-158	-1.01131e-101	-2.18393e-90	-4.41564e-79	-7.92485e-68	-1.06515e-56	2.56048e-60	7.66545e-34	4.10949e-22	1.65181e-10	0.03065	0.09577	0.35314	0.52209	0.62906	0.69282	0.73986	0.73917	0.71328	0.67195	0.50225	0.2996	0.24506
13.9	-1.44684e-158	-1.05553e-101	-2.27943e-90	-4.60873e-79	-8.27139e-68	-1.11173e-56	1.53173e-60	8.00065e-34	4.28919e-22	1.72405e-10	0.01986	0.05938	0.21997	0.33246	0.41096	0.46549	0.52887	0.54626	0.56525	0.5725	0.56954	0.55688	0.55428
13.95	-1.50049e-158	-1.09467e-101	-2.36395e-90	-4.77961e-79	-8.57809e-68	-1.15295e-56	8.26423e-61	8.29731e-34	4.44823e-22	1.78797e-10	0.01251	0.03458	0.1308	0.20828	0.27208	0.32577	0.41209	0.44778	0.50892	0.55999	0.70339	0.85582	0.89831
14	-1.54699e-158	-1.12859e-101	-2.43721e-90	-4.92773e-79	-8.84391e-68	-1.18868e-56	4.2735e-61	8.55443e-34	4.58607e-22	1.84338e-10	0.0084	0.02076	0.08323	0.14597	0.20802	0.26868	0.38397	0.43808	0.53857	0.62874	0.89859	1.19186	1.2728
14.05	-1.5862e-158	-1.15719e-101	-2.49898e-90	-5.05262e-79	-9.06805e-68	-1.2188e-56	2.97635e-61	8.77123e-34	4.7023e-22	1.8901e-10	0.00715	0.01658	0.07221	0.13795	0.20953	0.28392	0.43325	0.50572	0.64288	0.76778	1.14588	1.55793	1.67125
14.1	-1.618e-158	-1.18039e-101	-2.54908e-90	-5.15392e-79	-9.24986e-68	-1.24324e-56	3.83293e-61	8.94709e-34	4.79658e-22	1.92799e-10	0.00817	0.0201	0.09035	0.17317	0.26317	0.35655	0.54363	0.63427	0.80561	0.96144	1.43236	1.94454	2.08514
14.15	-1.64232e-158	-1.19814e-101	-2.5874e-90	-5.23139e-79	-9.3889e-68	-1.26193e-56	6.17095e-61	9.08158e-34	4.86868e-22	1.95697e-10	0.01076	0.02891	0.12846	0.23788	0.35221	0.46796	0.69485	0.80328	1.00662	1.19033	1.74207	2.3401	2.50406
14.2	-1.65911e-158	-1.21039e-101	-2.61385e-90	-5.28488e-79	-9.4849e-68	-1.27483e-56	9.23524e-61	9.17444e-34	4.91846e-22	1.97698e-10	0.01409	0.04029	0.17618	0.31661	0.45782	0.59722	0.86409	0.9897	1.22315	1.43249	2.05688	2.73125	2.91594
14.25	-1.66837e-158	-1.21714e-101	-2.62843e-90	-5.31437e-79	-9.53782e-68	-1.28194e-56	1.22451e-60	9.22562e-34	4.9459e-22	1.98801e-10	0.01735	0.05144	0.22282	0.39335	0.56049	0.72257	1.02755	1.16946	1.43137	1.66484	2.35742	3.10331	3.30742
14.3	-1.67011e-158	-1.21841e-101	-2.63117e-90	-5.31991e-79	-9.54776e-68	-1.28328e-56	1.44545e-60	9.23524e-34	4.95105e-22	1.99008e-10	0.01974	0.05967	0.25814	0.4527	0.64143	0.82305	1.1622	1.31918	1.60798	1.86471	2.6242	3.44087	3.66423
14.35	-1.66438e-158	-1.21423e-101	-2.62216e-90	-5.30167e-79	-9.51504e-68	-1.27888e-56	1.52116e-60	9.20359e-34	4.93409e-22	1.98326e-10	0.02056	0.06263	0.27312	0.48115	0.68403	0.88004	1.24742	1.41787	1.73188	2.01133	2.8387	3.72843	3.97166
14.4	-1.65128e-158	-1.20468e-101	-2.60152e-90	-5.25995e-79	-9.44015e-68	-1.26882e-56	1.40094e-60	9.13115e-34	4.89525e-22	1.96765e-10	0.01926	0.05851	0.26075	0.46802	0.67517	0.87873	1.26653	1.4484	1.78559	2.08724	2.98446	3.95103	4.21518
14.45	-1.63093e-158	-1.18982e-101	-2.56945e-90	-5.1951e-79	-9.32377e-68	-1.25317e-56	1.05268e-60	9.01858e-34	4.83491e-22	1.9434e-10	0.01552	0.04613	0.21648	0.40636	0.60614	0.80915	1.20801	1.39878	1.7565	2.0795	3.04805	4.095	4.38108
14.5	-1.60346e-158	-1.16979e-101	-2.52618e-90	-5.10761e-79	-9.16675e-68	-1.23207e-56	4.65244e-61	8.8667e-34	4.75348e-22	1.91067e-10	0.0092	0.02509	0.13863	0.29344	0.47332	0.66696	1.0663	1.26293	1.63766	1.98046	3.01985	4.14868	4.45713
14.55	-1.56906e-158	-1.14469e-101	-2.47198e-90	-4.99804e-79	-8.9701e-68	-1.20564e-56	-3.50834e-61	8.67649e-34	4.65151e-22	1.86968e-10	0.000428147	-0.00425	0.02845	0.13089	0.27841	0.45362	0.84209	1.04107	1.42825	1.78822	2.89461	4.10306	4.4333
14.6	-1.52794e-158	-1.11469e-101	-2.4072e-90	-4.86706e-79	-8.73502e-68	-1.17404e-56	-1.36457e-60	8.4491e-34	4.5296e-22	1.82068e-10	-0.01048	-0.04077	-0.11	-0.07546	0.02814	0.17627	0.5422	0.73955	1.13344	1.50669	2.67172	3.95237	4.30239
14.65	-1.48033e-158	-1.07996e-101	-2.33219e-90	-4.71541e-79	-8.46285e-68	-1.13746e-56	-2.52742e-60	8.18584e-34	4.38847e-22	1.76395e-10	-0.02299	-0.08276	-0.27026	-0.31618	-0.26631	-0.15304	0.17887	0.37024	0.76394	1.14513	2.35519	3.69453	4.06069
14.7	-1.4265e-158	-1.04069e-101	-2.24738e-90	-4.54392e-79	-8.15508e-68	-1.09609e-56	-3.77768e-60	7.88814e-34	4.22887e-22	1.6998e-10	-0.03647	-0.12798	-0.44403	-0.57907	-0.59033	-0.5184	-0.23128	-0.05047	0.33503	0.71739	1.95343	3.33148	3.70835
14.75	-1.36672e-158	-9.97077e-102	-2.15321e-90	-4.35351e-79	-7.81335e-68	-1.05016e-56	-5.04578e-60	7.5576e-34	4.05167e-22	1.62857e-10	-0.05015	-0.17396	-0.62189	-0.85017	-0.92714	-0.90132	-0.66865	-0.50309	-0.13463	0.24087	1.47868	2.86932	3.24977
14.8	-1.30132e-158	-9.49362e-102	-2.05016e-90	-4.14518e-79	-7.43944e-68	-9.99908e-57	-6.26019e-60	7.19593e-34	3.85777e-22	1.55064e-10	-0.06329	-0.21811	-0.79409	-1.11495	-1.25912	-1.2823	-1.11218	-0.96646	-0.62441	-0.26479	0.94635	2.31819	2.69368
14.85	-1.23062e-158	-8.97782e-102	-1.93878e-90	-3.91996e-79	-7.03525e-68	-9.45582e-57	-7.3531e-60	6.80497e-34	3.64818e-22	1.46639e-10	-0.07515	-0.258	-0.95131	-1.35944	-1.5692	-1.6423	-1.54094	-1.41935	-1.11316	-0.77899	0.37413	1.69207	2.05301
14.9	-1.15497e-158	-8.42596e-102	-1.8196e-90	-3.679e-79	-6.6028e-68	-8.87457e-57	-8.26565e-60	6.38667e-34	3.42393e-22	1.37625e-10	-0.08511	-0.29151	-1.08538	-1.57125	-1.84211	-1.96408	-1.93557	-1.84189	-1.5806	-1.28147	-0.21892	1.00825	1.34457
14.95	-1.07475e-158	-7.84074e-102	-1.69322e-90	-3.42348e-79	-6.1442e-68	-8.2582e-57	-8.95195e-60	5.94309e-34	3.18612e-22	1.28067e-10	-0.09267	-0.31698	-1.18981	-1.74044	-2.0654	-2.23337	-2.27949	-2.21679	-2.00854	-1.75353	-0.81327	0.28672	0.58847
15	-9.90352e-159	-7.22501e-102	-1.56025e-90	-3.15464e-79	-5.6617e-68	-7.60968e-57	-9.38185e-60	5.47638e-34	2.93591e-22	1.1801e-10	-0.09752	-0.3333	-1.26018	-1.86004	-2.23011	-2.43963	-2.55985	-2.53031	-2.38178	-2.17887	-1.38985	-0.45065	-0.19268
15.05	-9.02174e-159	-6.58171e-102	-1.42133e-90	-2.87376e-79	-5.1576e-68	-6.93214e-57	-9.54215e-60	4.98878e-34	2.67451e-22	1.07502e-10	-0.0995	-0.33997	-1.29436	-1.92638	-2.33117	-2.57651	-2.76797	-2.77276	-2.6888	-2.54435	-1.93079	-1.18102	-0.97465
15.1	-8.10635e-159	-5.9139e-102	-1.27712e-90	-2.58217e-79	-4.63428e-68	-6.22877e-57	-9.43629e-60	4.48259e-34	2.40314e-22	9.65945e-11	-0.09866	-0.33711	-1.2924	-1.93905	-2.3674	-2.64187	-2.89958	-2.93871	-2.92199	-2.84029	-2.42013	-1.88152	-1.73274
15.15	-7.16165e-159	-5.2247e-102	-1.12828e-90	-2.28125e-79	-4.09421e-68	-5.50287e-57	-9.08269e-60	3.9602e-34	2.12308e-22	8.53375e-11	-0.09518	-0.32534	-1.2564	-1.90063	-2.34122	-2.63753	-2.95452	-3.02687	-3.07762	-3.06064	-2.84431	-2.5303	-2.4428
15.2	-6.19202e-159	-4.51732e-102	-9.75523e-91	-1.97239e-79	-3.53989e-68	-4.75783e-57	-8.51211e-60	3.42402e-34	1.83563e-22	7.37836e-11	-0.08939	-0.30575	-1.19014	-1.81623	-2.2581	-2.56867	-2.93631	-3.03962	-3.1556	-3.20279	-3.19252	-3.1074	-3.08238
15.25	-5.20193e-159	-3.79501e-102	-8.19539e-91	-1.65701e-79	-2.97387e-68	-3.99707e-57	-7.76424e-60	2.87653e-34	1.54212e-22	6.19858e-11	-0.08171	-0.27974	-1.09864	-1.69281	-2.12581	-2.44311	-2.85144	-2.9824	-3.15896	-3.26728	-3.45696	-3.59563	-3.63173
15.3	-4.19591e-159	-3.06108e-102	-6.61045e-91	-1.33655e-79	-2.39874e-68	-3.22405e-57	-6.88408e-60	2.32022e-34	1.24388e-22	4.99981e-11	-0.07262	-0.2489	-0.9877	-1.53857	-1.9537	-2.27047	-2.70859	-2.86297	-3.09326	-3.25731	-3.6329	-3.98121	-4.07461
15.35	-3.1785e-159	-2.31884e-102	-5.00757e-91	-1.01247e-79	-1.8171e-68	-2.4423e-57	-5.91848e-60	1.75762e-34	9.42271e-23	3.78748e-11	-0.06261	-0.2149	-0.86341	-1.36224	-1.75186	-2.06136	-2.51777	-2.69062	-2.96592	-3.17827	-3.71863	-4.25437	-4.39903
15.4	-2.15428e-159	-1.57163e-102	-3.39396e-91	-6.86217e-80	-1.23157e-68	-1.65531e-57	-4.91301e-60	1.19126e-34	6.3864e-23	2.56702e-11	-0.05217	-0.17936	-0.73179	-1.1725	-1.53048	-1.82662	-2.28969	-2.47553	-2.78568	-3.03723	-3.71536	-4.40953	-4.59757
15.45	-1.12782e-159	-8.22786e-103	-1.77681e-91	-3.59251e-80	-6.44756e-69	-8.66589e-58	-3.90963e-60	6.23651e-35	3.34343e-23	1.3439e-11	-0.04174	-0.14379	-0.59843	-0.97754	-1.29925	-1.57675	-2.03505	-2.22811	-2.56198	-2.84245	-3.62698	-4.44549	-4.66763
15.5	-1.03656e-160	-7.56199e-104	-1.63294e-92	-3.30173e-81	-5.92577e-70	-7.9641e-59	-2.94509e-60	5.73173e-36	3.07291e-24	1.23518e-12	-0.03171	-0.10949	-0.4683	-0.78471	-1.06704	-1.32148	-1.76416	-1.95861	-2.3046	-2.60301	-3.45979	-4.36522	-4.61125
15.55	9.13704e-160	6.66584e-103	1.43951e-91	2.9105e-80	5.22353e-69	7.0208e-58	-2.05017e-60	-5.05256e-35	-2.70869e-23	-1.08876e-11	-0.02241	-0.07758	-0.34563	-0.60037	-0.84162	-1.06951	-1.48663	-1.67682	-2.02332	-2.32851	-3.22218	-4.17557	-4.43488
15.6	1.91982e-159	1.40059e-102	3.0246e-91	6.11536e-80	1.09754e-68	1.47517e-57	-1.24953e-60	-1.06161e-34	-5.69135e-23	-2.28764e-11	-0.01411	-0.04894	-0.23391	-0.42986	-0.62966	-0.82846	-1.21127	-1.39187	-1.72774	-2.02876	-2.9243	-3.88677	-4.14877
15.65	2.91035e-159	2.12321e-102	4.58513e-91	9.27054e-80	1.66381e-68	2.23626e-57	-5.62109e-61	-1.60935e-34	-8.62777e-23	-3.46794e-11	-0.007	-0.02427	-0.13588	-0.27751	-0.43671	-0.60485	-0.94598	-1.11222	-1.42714	-1.71368	-2.57762	-3.51186	-3.76636
15.7	3.88102e-159	2.83136e-102	6.11437e-91	1.23625e-79	2.21872e-68	2.98211e-57	-1.7893e-63	-2.1461e-34	-1.15053e-22	-4.62458e-11	-0.00123	-0.00407	-0.05366	-0.14675	-0.26733	-0.40418	-0.69786	-0.8456	-1.13038	-1.39307	-2.19455	-3.06597	-3.30352
15.75	4.82769e-159	3.52199e-102	7.60582e-91	1.5378e-79	2.75992e-68	3.70952e-57	4.2191e-61	-2.66959e-34	-1.43118e-22	-5.75263e-11	0.0031	0.0113	0.0112	-0.04024	-0.12517	-0.23106	-0.47315	-0.59902	-0.8458	-1.07646	-1.78804	-2.56566	-2.77781
15.8	5.74637e-159	4.1922e-102	9.05315e-91	1.83043e-79	3.28512e-68	4.41541e-57	7.03317e-61	-3.17759e-34	-1.70352e-22	-6.84732e-11	0.00592	0.02162	0.05765	0.04009	-0.01307	-0.08919	-0.27729	-0.3787	-0.58114	-0.7729	-1.37112	-2.02824	-2.20771
15.85	6.63319e-159	4.83918e-102	1.04503e-90	2.11292e-79	3.7921e-68	5.09683e-57	8.40389e-61	-3.66798e-34	-1.96642e-22	-7.90405e-11	0.00721	0.02681	0.08511	0.09302	0.06699	0.01861	-0.11477	-0.18999	-0.34331	-0.49076	-0.95653	-1.47119	-1.61196
15.9	7.48447e-159	5.46022e-102	1.17915e-90	2.38408e-79	4.27877e-68	5.75094e-57	8.34852e-61	-4.13872e-34	-2.21878e-22	-8.91843e-11	0.00699	0.0269	0.09353	0.11808	0.11392	0.09053	0.01096	-0.03715	-0.1382	-0.23745	-0.55631	-0.91159	-1.00902
15.95	8.29671e-159	6.05278e-102	1.30711e-90	2.64281e-79	4.74311e-68	6.37505e-57	6.92689e-61	-4.58786e-34	-2.45957e-22	-9.88628e-11	0.00533	0.02211	0.08344	0.11567	0.12773	0.12596	0.09778	0.07688	0.02959	-0.01911	-0.18143	-0.36569	-0.41661
16	9.06659e-159	6.61444e-102	1.4284e-90	2.88805e-79	5.18324e-68	6.96661e-57	4.24841e-61	-5.01358e-34	-2.6878e-22	-1.08037e-10	0.00234	0.0128	0.05605	0.08724	0.10967	0.1257	0.14513	0.15073	0.1571	0.15973	0.15856	0.15141	0.14871
16.05	9.79101e-159	7.14293e-102	1.54253e-90	3.1188e-79	5.59738e-68	7.52324e-57	4.79586e-62	-5.41417e-34	-2.90256e-22	-1.16669e-10	-0.00181	-0.000431432	0.01336	0.03541	0.06244	0.09219	0.15427	0.18494	0.24323	0.29636	0.4558	0.62611	0.67173
16.1	1.04671e-158	7.63615e-102	1.64904e-90	3.33416e-79	5.98389e-68	8.04273e-57	-4.15005e-61	-5.78802e-34	-3.10298e-22	-1.24725e-10	-0.00686	-0.01678	-0.04177	-0.03588	-0.00961	0.02968	0.12851	0.18208	0.28901	0.39019	0.70435	1.04648	1.13891
16.15	1.10922e-158	8.09218e-102	1.74752e-90	3.53327e-79	6.34124e-68	8.52303e-57	-9.34588e-61	-6.13368e-34	-3.28829e-22	-1.32173e-10	-0.01252	-0.03521	-0.10554	-0.12132	-0.10047	-0.05564	0.07329	0.14698	0.2977	0.44287	0.90041	1.40252	1.53854
16.2	1.16639e-158	8.50925e-102	1.83759e-90	3.71537e-79	6.66806e-68	8.96231e-57	-1.47518e-60	-6.4498e-34	-3.45777e-22	-1.38986e-10	-0.01838	-0.05444	-0.17334	-0.21427	-0.20248	-0.15578	-0.00385	0.08657	0.27479	0.4583	1.04235	1.68632	1.86101
16.25	1.218e-158	8.88578e-102	1.9189e-90	3.87978e-79	6.96313e-68	9.35889e-57	-1.9961e-60	-6.73521e-34	-3.61078e-22	-1.45136e-10	-0.02404	-0.07302	-0.23979	-0.30702	-0.30662	-0.26114	-0.09354	0.00975	0.22782	0.44249	1.1308	1.89231	2.09905
16.3	1.26387e-158	9.2204e-102	1.99116e-90	4.02588e-79	7.22534e-68	9.71132e-57	-2.45339e-60	-6.98884e-34	-3.74675e-22	-1.50601e-10	-0.02901	-0.08939	-0.29908	-0.39107	-0.40286	-0.36094	-0.18493	-0.07304	0.16606	0.40329	1.16856	2.01742	2.24799
16.35	1.30382e-158	9.5119e-102	2.05411e-90	4.15316e-79	7.45377e-68	1.00184e-56	-2.80238e-60	-7.20979e-34	-3.8652e-22	-1.55362e-10	-0.03281	-0.10195	-0.34522	-0.45768	-0.4808	-0.4439	-0.26641	-0.15044	0.0999	0.34994	1.16044	2.06132	2.30607
16.4	1.33773e-158	9.7593e-102	2.10754e-90	4.26118e-79	7.64763e-68	1.02789e-56	-3.00075e-60	-7.39731e-34	-3.96573e-22	-1.59403e-10	-0.03501	-0.10917	-0.3725	-0.49841	-0.53032	-0.49894	-0.32633	-0.21092	0.04027	0.29246	1.11305	2.02648	2.27467
16.45	1.36549e-158	9.96178e-102	2.15127e-90	4.34959e-79	7.80631e-68	1.04922e-56	-3.01202e-60	-7.55079e-34	-4.04801e-22	-1.6271e-10	-0.03521	-0.10976	-0.37594	-0.50584	-0.54242	-0.51607	-0.3539	-0.24362	-0.00224	0.24099	1.0344	1.91835	2.15848
16.5	1.38701e-158	1.01188e-101	2.18517e-90	4.41813e-79	7.92933e-68	1.06575e-56	-2.80906e-60	-7.66978e-34	-4.11181e-22	-1.65275e-10	-0.03311	-0.10272	-0.35178	-0.47425	-0.51002	-0.48733	-0.34011	-0.23931	-0.01815	0.20499	0.93349	1.74517	1.96558
16.55	1.40224e-158	1.02299e-101	2.20916e-90	4.46664e-79	8.01638e-68	1.07745e-56	-2.37727e-60	-7.75398e-34	-4.15695e-22	-1.67089e-10	-0.02857	-0.08753	-0.29787	-0.40026	-0.42879	-0.40757	-0.27868	-0.19123	-2.12073e-05	0.19249	0.8198	1.51787	1.70727
16.6	1.41115e-158	1.02949e-101	2.2232e-90	4.49502e-79	8.06732e-68	1.0843e-56	-1.71723e-60	-7.80326e-34	-4.18336e-22	-1.68151e-10	-0.02159	-0.0642	-0.21407	-0.28336	-0.29771	-0.27521	-0.16676	-0.09592	0.05687	0.20933	0.70266	1.24958	1.39772
16.65	1.41374e-158	1.03138e-101	2.22729e-90	4.50329e-79	8.08216e-68	1.08629e-56	-8.46347e-61	-7.81761e-34	-4.19106e-22	-1.6846e-10	-0.01235	-0.03333	-0.10246	-0.12627	-0.11956	-0.09273	-0.00555	0.04625	0.15388	0.25859	0.59071	0.95512	1.05342
16.7	1.41005e-158	1.02869e-101	2.22147e-90	4.49154e-79	8.06107e-68	1.08346e-56	2.00684e-61	-7.79721e-34	-4.18012e-22	-1.68021e-10	-0.00123	0.00385	0.03259	0.06494	0.09889	0.13312	0.19944	0.23071	0.28858	0.34011	0.49122	0.65016	0.69235
16.75	1.40014e-158	1.02145e-101	2.20585e-90	4.45995e-79	8.00438e-68	1.07584e-56	1.37278e-60	-7.74237e-34	-4.15072e-22	-1.66839e-10	0.01125	0.04552	0.1845	0.28097	0.34706	0.39143	0.43837	0.44867	0.45472	0.45026	0.40964	0.35039	0.33299
16.8	1.38407e-158	1.00974e-101	2.18055e-90	4.40879e-79	7.91255e-68	1.0635e-56	2.60481e-60	-7.65356e-34	-4.10311e-22	-1.64925e-10	0.02438	0.08938	0.34479	0.50974	0.61099	0.6676	0.69754	0.68748	0.64233	0.58205	0.3491	0.07053	-0.00677
16.85	1.36198e-158	9.93617e-102	2.14573e-90	4.3384e-79	7.78623e-68	1.04652e-56	3.82122e-60	-7.53137e-34	-4.03761e-22	-1.62292e-10	0.03736	0.13272	0.50356	0.73702	0.87412	0.94411	0.96006	0.93132	0.83833	0.72542	0.31022	-0.17659	-0.31077
16.9	1.33398e-158	9.73194e-102	2.10163e-90	4.24923e-79	7.6262e-68	1.02501e-56	4.94095e-60	-7.37657e-34	-3.95461e-22	-1.58956e-10	0.04933	0.17267	0.65014	0.94735	1.11837	1.20171	1.207	1.16217	1.02728	0.86792	0.29101	-0.38089	-0.56562
16.95	1.30025e-158	9.48585e-102	2.04849e-90	4.14178e-79	7.43336e-68	9.99091e-57	5.88306e-60	-7.19004e-34	-3.85462e-22	-1.54937e-10	0.05943	0.20632	0.7738	1.12517	1.32539	1.42072	1.41866	1.36112	1.19257	0.99559	0.28708	-0.53566	-0.76159
17	1.26097e-158	9.19926e-102	1.9866e-90	4.01665e-79	7.20877e-68	9.68905e-57	6.57293e-60	-6.97281e-34	-3.73816e-22	-1.50256e-10	0.06686	0.23101	0.86459	1.25595	1.47799	1.58258	1.57618	1.50984	1.31766	1.09407	0.2921	-0.63793	-0.89315
17.05	1.21634e-158	8.87367e-102	1.91629e-90	3.87449e-79	6.95364e-68	9.34613e-57	6.94833e-60	-6.72603e-34	-3.60586e-22	-1.44938e-10	0.07096	0.24452	0.91417	1.32744	1.56154	1.67137	1.66306	1.59218	1.38757	1.14992	0.29841	-0.6885	-0.95924
17.1	1.1666e-158	8.51078e-102	1.83792e-90	3.71604e-79	6.66927e-68	8.96392e-57	6.96505e-60	-6.45097e-34	-3.45839e-22	-1.39011e-10	0.07126	0.24525	0.91654	1.33076	1.56533	1.67532	1.66675	1.59559	1.39029	1.15191	0.29793	-0.69167	-0.96311
17.15	1.11199e-158	8.11241e-102	1.75189e-90	3.5421e-79	6.35709e-68	8.54434e-57	6.60144e-60	-6.14901e-34	-3.29651e-22	-1.32504e-10	0.06753	0.23243	0.86868	1.26131	1.48368	1.58797	1.57996	1.51256	1.31808	1.09223	0.2831	-0.65457	-0.91177
17.2	1.05279e-158	7.68054e-102	1.65863e-90	3.35354e-79	6.01867e-68	8.08947e-57	5.86156e-60	-5.82166e-34	-3.12102e-22	-1.2545e-10	0.0598	0.20619	0.77099	1.11946	1.31675	1.40917	1.40168	1.34163	1.16855	0.96763	0.24788	-0.58626	-0.8151
17.25	9.89292e-159	7.21727e-102	1.55858e-90	3.15126e-79	5.65564e-68	7.60154e-57	4.77644e-60	-5.47052e-34	-2.93277e-22	-1.17883e-10	0.04841	0.16764	0.62744	0.91084	1.07093	1.1455	1.13779	1.08803	0.94536	0.78009	0.18868	-0.49669	-0.68481
17.3	9.21794e-159	6.72485e-102	1.45225e-90	2.93626e-79	5.26977e-68	7.0829e-57	3.40345e-60	-5.09728e-34	-2.73268e-22	-1.0984e-10	0.03396	0.1188	0.44556	0.64624	0.7588	0.81025	0.8011	0.76379	0.65848	0.53729	0.10507	-0.39555	-0.53309
17.35	8.50622e-159	6.20563e-102	1.34012e-90	2.70955e-79	4.86289e-68	6.53603e-57	1.8235e-60	-4.70371e-34	-2.52168e-22	-1.01359e-10	0.01732	0.06258	0.23604	0.34117	0.39856	0.42286	0.41093	0.38735	0.32393	0.25244	0.000261265	-0.2912	-0.37148
17.4	7.76111e-159	5.66204e-102	1.22273e-90	2.4722e-79	4.43692e-68	5.9635e-57	1.36351e-61	-4.29169e-34	-2.3008e-22	-9.24807e-11	-0.000446865	0.00252	0.01212	0.01492	0.01301	0.00787	-0.008	-0.01739	-0.03701	-0.0563	-0.11884	-0.18981	-0.20972
17.45	6.9861e-159	5.09664e-102	1.10063e-90	2.22533e-79	3.99386e-68	5.368e-57	-1.54575e-60	-3.86313e-34	-2.07104e-22	-8.32458e-11	-0.01816	-0.05735	-0.21122	-0.31062	-0.37191	-0.40667	-0.42706	-0.42259	-0.39912	-0.36687	-0.24193	-0.09476	-0.05495
17.5	6.18479e-159	4.51205e-102	9.74386e-91	1.97009e-79	3.53576e-68	4.75228e-57	-3.10571e-60	-3.42003e-34	-1.83349e-22	-7.36974e-11	-0.03456	-0.11285	-0.41831	-0.6125	-0.72883	-0.79107	-0.81564	-0.79833	-0.73488	-0.65484	-0.356	-0.00649	0.08873
17.55	5.36086e-159	3.91096e-102	8.4458e-91	1.70763e-79	3.06473e-68	4.11919e-57	-4.4298e-60	-2.96441e-34	-1.58924e-22	-6.38796e-11	-0.04845	-0.15991	-0.59388	-0.86825	-1.03097	-1.11614	-1.14343	-1.11479	-1.0166	-0.89523	-0.44644	0.07739	0.22035
17.6	4.51808e-159	3.29612e-102	7.11804e-91	1.43918e-79	2.58293e-68	3.47161e-57	-5.41608e-60	-2.49838e-34	-1.3394e-22	-5.38371e-11	-0.05874	-0.19488	-0.7242	-1.05764	-1.25408	-1.35538	-1.38266	-1.34455	-1.2185	-1.06451	-0.49839	0.16148	0.3417
17.65	3.66028e-159	2.67032e-102	5.76661e-91	1.16594e-79	2.09253e-68	2.81249e-57	-5.98202e-60	-2.02404e-34	-1.0851e-22	-4.36156e-11	-0.06455	-0.2148	-0.79813	-1.1642	-1.37835	-1.48705	-1.51035	-1.46481	-1.31889	-1.1426	-0.49818	0.25176	0.45667
17.7	2.79132e-159	2.03638e-102	4.39761e-91	8.8914e-80	1.59576e-68	2.1448e-57	-6.07099e-60	-1.54353e-34	-8.27493e-23	-3.32611e-11	-0.06528	-0.21764	-0.80798	-1.17649	-1.38998	-1.49595	-1.51023	-1.4593	-1.3021	-1.11475	-0.43487	0.35455	0.57028
17.75	1.9151e-159	1.39714e-102	3.01716e-91	6.10031e-80	1.09484e-68	1.47153e-57	-5.65702e-60	-1.059e-34	-5.67736e-23	-2.28202e-11	-0.06065	-0.20247	-0.75017	-1.08916	-1.28242	-1.37473	-1.37424	-1.31983	-1.15993	-0.97297	-0.30156	0.47535	0.68767
17.8	1.03552e-159	7.55454e-103	1.63142e-91	3.29852e-80	5.91994e-69	7.95674e-58	-4.7472e-60	-5.72616e-35	-3.06983e-23	-1.23392e-11	-0.05074	-0.16954	-0.6256	-0.90343	-1.05702	-1.12474	-1.10341	-1.04722	-0.89273	-0.71709	-0.09643	0.61784	0.81303
17.85	1.56474e-160	1.14156e-103	2.46528e-92	4.98435e-81	8.9456e-70	1.20231e-58	-3.38193e-60	-8.65273e-36	-4.63889e-24	-1.86454e-12	-0.03597	-0.12029	-0.43965	-0.62718	-0.72313	-0.75609	-0.70807	-0.65152	-0.50963	-0.35512	0.17671	0.7831	0.94876
17.9	-7.18167e-160	-5.2393e-103	-1.13143e-91	-2.28762e-80	-4.10564e-69	-5.51828e-58	-1.63253e-60	3.97126e-35	2.129e-23	8.55761e-12	-0.01712	-0.05728	-0.20192	-0.27452	-0.29761	-0.28715	-0.20738	-0.15161	-0.02822	0.09702	0.50829	0.96906	1.09485
17.95	-1.58458e-159	-1.15601e-102	-2.49642e-91	-5.04746e-80	-9.05879e-69	-1.21756e-57	4.03247e-61	8.76228e-35	4.69749e-23	1.88817e-11	0.00478	0.01598	0.07442	0.1351	0.19622	0.25654	0.37186	0.42602	0.5265	0.61639	0.88345	1.17049	1.24871
18	-2.43899e-159	-1.77934e-102	-3.84251e-91	-7.76908e-80	-1.39433e-68	-1.87408e-57	2.60762e-60	1.3487e-34	7.2304e-23	2.90628e-11	0.02847	0.09529	0.37345	0.57818	0.73012	0.84401	0.99694	1.04891	1.12372	1.17456	1.28302	1.37927	1.40524
18.05	-3.27771e-159	-2.39122e-102	-5.16387e-91	-1.04407e-79	-1.87382e-68	-2.51853e-57	4.85053e-60	1.81248e-34	9.7168e-23	3.90569e-11	0.05257	0.17596	0.67759	1.02868	1.27277	1.44089	1.63145	1.68087	1.72896	1.7395	1.68488	1.58513	1.55743
18.1	-4.09713e-159	-2.98902e-102	-6.45483e-91	-1.30509e-79	-2.34227e-68	-3.14816e-57	6.99811e-60	2.2656e-34	1.2146e-22	4.8821e-11	0.07565	0.2532	0.96872	1.45978	1.79187	2.01166	2.23772	2.28444	2.30642	2.27788	2.06564	1.77664	1.69712
18.15	-4.89376e-159	-3.57019e-102	-7.70988e-91	-1.55884e-79	-2.79769e-68	-3.76028e-57	8.92123e-60	2.70612e-34	1.45076e-22	5.83136e-11	0.09633	0.32238	1.22934	1.84557	2.25624	2.52204	2.77932	2.82333	2.82139	2.75736	2.40247	1.94236	1.816
18.2	-5.66422e-159	-4.13227e-102	-8.9237e-91	-1.80426e-79	-3.23815e-68	-4.35229e-57	1.05035e-59	3.13216e-34	1.67916e-22	6.74943e-11	0.11337	0.37933	1.44369	2.16269	2.63775	2.94109	3.2234	3.26486	3.2426	3.14879	2.67479	2.07204	1.90664
18.25	-6.40526e-159	-4.67289e-102	-1.00912e-90	-2.04031e-79	-3.66179e-68	-4.92169e-57	1.16478e-59	3.54193e-34	1.89885e-22	7.63244e-11	0.12574	0.42056	1.59865	2.39173	2.91303	3.24313	3.54272	3.58193	3.54419	3.42813	2.86584	2.15764	1.96339
18.3	-7.11379e-159	-5.18979e-102	-1.12074e-90	-2.266e-79	-4.06685e-68	-5.46611e-57	1.22819e-59	3.93373e-34	2.10889e-22	8.47672e-11	0.13267	0.44347	1.68444	2.51824	3.0647	3.40913	3.7172	3.7546	3.70724	3.57789	2.9638	2.19411	1.98308
18.35	-7.78686e-159	-5.68082e-102	-1.22678e-90	-2.4804e-79	-4.45164e-68	-5.98329e-57	1.23614e-59	4.30593e-34	2.30843e-22	9.27876e-11	0.13368	0.44649	1.6951	2.53343	3.08227	3.42761	3.73484	3.77106	3.72068	3.58801	2.96247	2.17984	1.96532
18.4	-8.42173e-159	-6.14398e-102	-1.3268e-90	-2.68263e-79	-4.81458e-68	-6.47111e-57	1.18713e-59	4.65699e-34	2.49663e-22	1.00353e-10	0.12861	0.42908	1.62864	2.43444	2.96238	3.29499	3.59211	3.62795	3.58163	3.45615	2.86144	2.11663	1.91254
18.45	-9.0158e-159	-6.57738e-102	-1.4204e-90	-2.87187e-79	-5.1542e-68	-6.92758e-57	1.08254e-59	4.9855e-34	2.67275e-22	1.07431e-10	0.11761	0.39173	1.487	2.22419	2.70866	3.01539	3.29372	3.33012	3.2951	3.18737	2.66572	2.00929	1.82947
18.5	-9.56669e-159	-6.97928e-102	-1.50719e-90	-3.04734e-79	-5.46914e-68	-7.35088e-57	9.26398e-60	5.29012e-34	2.83606e-22	1.13996e-10	0.10111	0.33588	1.27568	1.91094	2.33114	2.59999	2.85182	2.88987	2.87322	2.79339	2.38493	1.86487	1.72247
18.55	-1.00722e-158	-7.34807e-102	-1.58683e-90	-3.20837e-79	-5.75814e-68	-7.73931e-57	7.25043e-60	5.56966e-34	2.98592e-22	1.20019e-10	0.07978	0.26382	1.00331	1.50752	1.84538	2.06597	2.28492	2.32573	2.33402	2.29128	2.03223	1.69169	1.59854
18.6	-1.05304e-158	-7.68234e-102	-1.65901e-90	-3.35432e-79	-6.02007e-68	-8.09137e-57	4.86677e-60	5.82302e-34	3.12175e-22	1.25479e-10	0.0545	0.17849	0.68102	1.03044	1.27129	1.43528	1.61644	1.66107	1.69998	1.70216	1.62298	1.49821	1.46423
18.65	-1.09395e-158	-7.98078e-102	-1.72346e-90	-3.48463e-79	-6.25394e-68	-8.4057e-57	2.20876e-60	6.04924e-34	3.24302e-22	1.30354e-10	0.02628	0.08331	0.32176	0.49887	0.63192	0.73322	0.87318	0.92255	0.99648	1.04957	1.17347	1.29198	1.3247
18.7	-1.12979e-158	-8.24228e-102	-1.77994e-90	-3.59881e-79	-6.45886e-68	-8.68113e-57	-6.1908e-61	6.24745e-34	3.34929e-22	1.34625e-10	-0.00376	-0.01796	-0.06038	-0.06641	-0.04779	-0.0129	0.08383	0.13854	0.25033	0.35811	0.6997	1.07878	1.18293
18.75	-1.16045e-158	-8.46591e-102	-1.82823e-90	-3.69645e-79	-6.6341e-68	-8.91666e-57	-3.50817e-60	6.41695e-34	3.44016e-22	1.38278e-10	-0.03446	-0.12144	-0.4508	-0.64389	-0.74215	-0.77505	-0.72237	-0.66214	-0.51157	-0.34781	0.21647	0.86205	1.03927
18.8	-1.1858e-158	-8.65087e-102	-1.86817e-90	-3.77721e-79	-6.77904e-68	-9.11147e-57	-6.35016e-60	6.55715e-34	3.51532e-22	1.41299e-10	-0.06467	-0.22325	-0.83497	-1.21227	-1.42573	-1.52558	-1.51682	-1.45145	-1.26329	-1.04498	-0.26324	0.64278	0.89139
18.85	-1.20577e-158	-8.79657e-102	-1.89963e-90	-3.84082e-79	-6.89321e-68	-9.26492e-57	-9.04064e-60	6.66758e-34	3.57452e-22	1.43678e-10	-0.09329	-0.31966	-1.19894	-1.7511	-2.07423	-2.23815	-2.27244	-2.20296	-1.98065	-1.71202	-0.72847	0.41968	0.73467
18.9	-1.2203e-158	-8.90257e-102	-1.92253e-90	-3.88711e-79	-6.97628e-68	-9.37657e-57	-1.14822e-59	6.74793e-34	3.6176e-22	1.4541e-10	-0.11926	-0.40719	-1.52972	-2.24138	-2.66511	-2.8884	-2.96438	-2.89248	-2.64172	-2.32978	-1.17023	0.18988	0.56299
18.95	-1.22936e-158	-8.96863e-102	-1.93679e-90	-3.91595e-79	-7.02805e-68	-9.44615e-57	-1.35872e-59	6.798e-34	3.64444e-22	1.46489e-10	-0.14167	-0.4827	-1.81562	-2.66607	-3.17818	-3.45452	-3.57048	-3.49851	-3.22712	-2.88144	-1.58113	-0.05021	0.36976
19	-1.23292e-158	-8.99466e-102	-1.94241e-90	-3.92732e-79	-7.04845e-68	-9.47357e-57	-1.52798e-59	6.81774e-34	3.65502e-22	1.46914e-10	-0.15971	-0.54348	-2.04655	-3.01043	-3.59598	-3.9177	-4.07159	-4.00249	-3.72014	-3.35251	-1.95485	-0.30377	0.14919
19.05	-1.23102e-158	-8.98078e-102	-1.93942e-90	-3.92126e-79	-7.03757e-68	-9.45895e-57	-1.64981e-59	6.80721e-34	3.64938e-22	1.46687e-10	-0.1727	-0.58733	-2.21424	-3.26239	-3.9042	-4.26242	-4.45189	-4.38902	-4.10681	-3.73078	-2.2856	-0.57256	-0.10253
19.1	-1.22368e-158	-8.92725e-102	-1.92786e-90	-3.89788e-79	-6.99562e-68	-9.40257e-57	-1.71958e-59	6.76664e-34	3.62763e-22	1.45813e-10	-0.18017	-0.61258	-2.3125	-3.41283	-4.09196	-4.47687	-4.69913	-4.64607	-4.37597	-4.00624	-2.56769	-0.85593	-0.38614
19.15	-1.21097e-158	-8.83452e-102	-1.90783e-90	-3.8574e-79	-6.92296e-68	-9.3049e-57	-1.73442e-59	6.69635e-34	3.58995e-22	1.44298e-10	-0.18181	-0.61821	-2.33741	-3.45594	-4.15221	-4.55326	-4.80494	-4.76525	-4.51949	-4.17115	-2.79521	-1.15021	-0.69858
19.2	-1.19297e-158	-8.70321e-102	-1.87947e-90	-3.80006e-79	-6.82006e-68	-9.1666e-57	-1.69334e-59	6.59682e-34	3.53659e-22	1.42154e-10	-0.17751	-0.60384	-2.28753	-3.38944	-4.08205	-4.48816	-4.76514	-4.74212	-4.53246	-4.2203	-2.96205	-1.44843	-1.03265
19.25	-1.16979e-158	-8.5341e-102	-1.84295e-90	-3.72622e-79	-6.68754e-68	-8.98848e-57	-1.59739e-59	6.46864e-34	3.46787e-22	1.39391e-10	-0.16737	-0.56986	-2.16408	-3.21491	-3.88303	-4.2829	-4.58018	-4.57656	-4.41364	-4.1513	-3.06223	-1.74056	-1.37722
19.3	-1.14156e-158	-8.32814e-102	-1.79848e-90	-3.63629e-79	-6.52614e-68	-8.77155e-57	-1.44969e-59	6.31252e-34	3.38417e-22	1.36027e-10	-0.15174	-0.51736	-1.97105	-2.9379	-3.56141	-3.9438	-4.25543	-4.27318	-4.16583	-3.96506	-3.09033	-2.0141	-1.71784
19.35	-1.10843e-158	-8.08641e-102	-1.74628e-90	-3.53075e-79	-6.33672e-68	-8.51696e-57	-1.2555e-59	6.1293e-34	3.28595e-22	1.32079e-10	-0.13117	-0.44821	-1.71523	-2.56807	-3.12824	-3.48235	-3.80146	-3.84159	-3.79626	-3.66629	-3.04236	-2.25512	-2.03789
19.4	-1.07056e-158	-7.81019e-102	-1.68662e-90	-3.41014e-79	-6.12026e-68	-8.22602e-57	-1.02208e-59	5.91993e-34	3.1737e-22	1.27567e-10	-0.10643	-0.36499	-1.4061	-2.11901	-2.5993	-2.91516	-3.23413	-3.29654	-3.31691	-3.26385	-2.91648	-2.44955	-2.31994
19.45	-1.02816e-158	-7.50085e-102	-1.61982e-90	-3.27508e-79	-5.87786e-68	-7.90022e-57	-7.58514e-60	5.68546e-34	3.048e-22	1.22515e-10	-0.07848	-0.27095	-1.05562	-1.60797	-1.99474	-2.26362	-2.57431	-2.65782	-2.7445	-2.77105	-2.71383	-2.58457	-2.54736
19.5	-9.81433e-159	-7.15995e-102	-1.5462e-90	-3.12623e-79	-5.61072e-68	-7.54116e-57	-4.75406e-60	5.42706e-34	2.90948e-22	1.16947e-10	-0.04846	-0.16985	-0.67781	-1.05527	-1.33845	-1.55331	-1.84747	-1.94978	-2.10029	-2.20551	-2.43914	-2.64998	-2.70586
19.55	-9.30604e-159	-6.78913e-102	-1.46612e-90	-2.96432e-79	-5.32013e-68	-7.1506e-57	-1.84405e-60	5.14599e-34	2.75879e-22	1.1089e-10	-0.01761	-0.06588	-0.28816	-0.4835	-0.65712	-0.81298	-1.08267	-1.20056	-1.40943	-1.58884	-2.10108	-2.63939	-2.78495
19.6	-8.75921e-159	-6.39019e-102	-1.37997e-90	-2.79013e-79	-5.00752e-68	-6.73042e-57	1.02327e-60	4.84361e-34	2.59668e-22	1.04374e-10	0.01279	0.03663	0.09707	0.08356	0.02094	-0.07328	-0.31137	-0.44084	-0.69996	-0.94579	-1.71217	-2.55104	-2.77894
19.65	-8.17643e-159	-5.96503e-102	-1.28816e-90	-2.6045e-79	-4.67435e-68	-6.28263e-57	3.72755e-60	4.52135e-34	2.42392e-22	9.74296e-11	0.04146	0.13337	0.46173	0.6221	0.66733	0.63479	0.43414	0.2976	-0.00152	-0.30315	-1.28843	-2.38819	-2.68761
19.7	-7.56046e-159	-5.51566e-102	-1.19112e-90	-2.40829e-79	-4.32221e-68	-5.80933e-57	6.1564e-60	4.18073e-34	2.24131e-22	9.00897e-11	0.06718	0.22031	0.79061	1.10968	1.25503	1.28161	1.12256	0.98368	0.65636	0.31171	-0.84849	-2.15905	-2.51632
19.75	-6.91418e-159	-5.04417e-102	-1.0893e-90	-2.20242e-79	-3.95274e-68	-5.31274e-57	8.21201e-60	3.82336e-34	2.04972e-22	8.23887e-11	0.08894	0.29394	1.07042	1.52649	1.76008	1.84069	1.7254	1.58883	1.24593	0.87251	-0.41248	-1.87623	-2.27559
19.8	-6.24059e-159	-4.55276e-102	-9.83175e-91	-1.98786e-79	-3.56766e-68	-4.79516e-57	9.81715e-60	3.45088e-34	1.85003e-22	7.43622e-11	0.10589	0.35148	1.29053	1.85661	2.16304	2.2903	2.21877	2.08883	1.74305	1.35573	-0.000645638	-1.55575	-1.9803
19.85	-5.54279e-159	-4.04369e-102	-8.73241e-91	-1.76558e-79	-3.16873e-68	-4.25898e-57	1.092e-59	3.06502e-34	1.64317e-22	6.60473e-11	0.11749	0.39107	1.44371	2.089	2.45021	2.6149	2.58498	2.4654	2.1288	1.74222	0.36813	-1.21577	-1.64839
19.9	-4.82398e-159	-3.51928e-102	-7.59995e-91	-1.53662e-79	-2.7578e-68	-3.70666e-57	1.14974e-59	2.66753e-34	1.43008e-22	5.74821e-11	0.12349	0.41185	1.52653	2.21824	2.61455	2.80614	2.81367	2.70739	2.39077	2.01854	0.67772	-0.87515	-1.29947
19.95	-4.08742e-159	-2.98194e-102	-6.43955e-91	-1.302e-79	-2.33672e-68	-3.14071e-57	1.15563e-59	2.26024e-34	1.21173e-22	4.87054e-11	0.12397	0.41406	1.53962	2.24481	2.6561	2.86339	2.90254	2.81158	2.52391	2.17793	0.91595	-0.55196	-0.95322
20	-3.33646e-159	-2.43409e-102	-5.25644e-91	-1.06279e-79	-1.90741e-68	-2.56368e-57	1.11328e-59	1.84498e-34	9.89101e-23	3.9757e-11	0.1193	0.39897	1.48754	2.17507	2.58194	2.79373	2.85743	2.78287	2.53088	2.22075	1.07555	-0.26213	-0.62791
