# Supplementary material for: Capturing the generation and structural transformations of molecular ions
Source: Nature. 2024 Jan 10;625(7996):710–4. doi: 10.1038/s41586-023-06909-5 (PMC10808067; doi:10.1038/s41586-023-06909-5)
Supplement: Supplementary file 4 — Source Data Fig. 4 [file 41586_2023_6909_MOESM4_ESM.xlsx]

## Sheet: a
r	Species A+	iso-DBP+	Species A+	4-mem MBP+	Species A+	1,3-DBP+
0	0	0	0	0	0	0
0.05	-5.23761	3.33861	-5.23761	0.61633	-5.23761	5.57439
0.1	-10.1678	6.697	-10.1678	1.22072	-10.1678	11.067
0.15	-14.4942	10.0953	-14.4942	1.80267	-14.4942	16.4001
0.2	-17.9426	13.5541	-17.9426	2.35445	-17.9426	21.5041
0.25	-20.271	17.0946	-20.271	2.87207	-20.271	26.3212
0.3	-21.2783	20.7387	-21.2783	3.35585	-21.2783	30.8094
0.35	-20.8121	24.5085	-20.8121	3.81056	-20.8121	34.9458
0.4	-18.7745	28.4256	-18.7745	4.24491	-18.7745	38.7291
0.45	-15.1255	32.5105	-15.1255	4.67053	-15.1255	42.1813
0.5	-9.88477	36.7816	-9.88477	5.1005	-9.88477	45.3475
0.55	-3.13079	41.2534	-3.13079	5.54744	-3.13079	48.2948
0.6	5.0027	45.9355	5.0027	6.02137	5.0027	51.1082
0.65	14.332	50.8306	14.332	6.52759	14.332	53.8856
0.7	24.6313	55.9333	24.6313	7.06468	24.6313	56.7299
0.75	35.6415	61.2282	35.6415	7.62297	35.6415	59.7406
0.8	47.0814	66.6885	47.0814	8.18361	47.0814	63.0039
0.85	58.6583	72.2754	58.6583	8.71844	58.6583	66.583
0.9	70.0798	77.9367	70.0798	9.19081	70.0798	70.5095
0.95	81.0645	83.6072	81.0645	9.55731	81.0645	74.7764
1	91.352	89.2087	91.352	9.77047	91.352	79.3336
1.05	100.711	94.6508	100.711	9.78217	100.711	84.0871
1.1	108.947	99.8327	108.947	9.54755	108.947	88.9019
1.15	115.904	104.645	115.904	9.02915	115.904	93.6085
1.2	121.471	108.974	121.471	8.20083	121.471	98.0132
1.25	125.575	112.7	125.575	7.05116	125.575	101.911
1.3	128.188	115.707	128.188	5.58586	128.188	105.101
1.35	129.315	117.882	129.315	3.82889	129.315	107.399
1.4	128.994	119.121	128.994	1.82217	128.994	108.657
1.45	127.286	119.329	127.286	-0.3764	127.286	108.769
1.5	124.272	118.426	124.272	-2.69645	124.272	107.684
1.55	120.043	116.349	120.043	-5.06006	120.043	105.411
1.6	114.695	113.052	114.695	-7.38774	114.695	102.013
1.65	108.323	108.51	108.323	-9.60504	108.323	97.6065
1.7	101.016	102.715	101.016	-11.6493	101.016	92.3499
1.75	92.8528	95.6812	92.8528	-13.4758	92.8528	86.429
1.8	83.9	87.4382	83.9	-15.0632	83.9	80.0421
1.85	74.2102	78.0334	74.2102	-16.4169	74.2102	73.3824
1.9	63.8227	67.5287	63.8227	-17.5714	63.8227	66.623
1.95	52.7655	55.9986	52.7655	-18.5892	52.7655	59.9027
2	41.0577	43.5282	41.0577	-19.5587	41.0577	53.3166
2.05	28.7139	30.2119	28.7139	-20.589	28.7139	46.9111
2.1	15.7493	16.1515	15.7493	-21.8036	15.7493	40.6842
2.15	2.18487	1.45592	2.18487	-23.3319	2.18487	34.5904
2.2	-11.9467	-13.7594	-11.9467	-25.3	-11.9467	28.5518
2.25	-26.5953	-29.3724	-26.5953	-27.8218	-26.5953	22.4708
2.3	-41.6887	-45.2537	-41.6887	-30.9895	-41.6887	16.2471
2.35	-57.1284	-61.2665	-57.1284	-34.8657	-57.1284	9.79348
2.4	-72.7876	-77.2654	-72.7876	-39.4775	-72.7876	3.05231
2.45	-88.5105	-93.0965	-88.5105	-44.8115	-88.5105	-3.99195
2.5	-104.114	-108.598	-104.114	-50.8124	-104.114	-11.3034
2.55	-119.391	-123.6	-119.391	-57.3836	-119.391	-18.7906
2.6	-134.118	-137.928	-134.118	-64.3901	-134.118	-26.3079
2.65	-148.061	-151.405	-148.061	-71.6649	-148.061	-33.6619
2.7	-160.987	-163.856	-160.987	-79.0156	-160.987	-40.6232
2.75	-172.674	-175.113	-172.674	-86.235	-172.674	-46.942
2.8	-182.921	-185.02	-182.921	-93.1105	-182.921	-52.366
2.85	-191.561	-193.44	-191.561	-99.4355	-191.561	-56.6602
2.9	-198.47	-200.262	-198.47	-105.02	-198.47	-59.6251
2.95	-203.572	-205.408	-203.572	-109.702	-203.572	-61.1142
3	-206.849	-208.834	-206.849	-113.352	-206.849	-61.047
3.05	-208.339	-210.542	-208.339	-115.885	-208.339	-59.418
3.1	-208.14	-210.576	-208.14	-117.263	-208.14	-56.3006
3.15	-206.402	-209.028	-206.402	-117.496	-206.402	-51.8457
3.2	-203.32	-206.035	-203.32	-116.643	-203.32	-46.275
3.25	-199.129	-201.777	-199.129	-114.809	-199.129	-39.8692
3.3	-194.088	-196.47	-194.088	-112.138	-194.088	-32.9532
3.35	-188.469	-190.36	-188.469	-108.809	-188.469	-25.8782
3.4	-182.545	-183.711	-182.545	-105.021	-182.545	-19.0016
3.45	-176.577	-176.799	-176.577	-100.987	-176.577	-12.6682
3.5	-170.801	-169.893	-170.801	-96.9216	-170.801	-7.19091
3.55	-165.418	-163.251	-165.418	-93.0279	-165.418	-2.83475
3.6	-160.589	-157.099	-160.589	-89.4891	-160.589	0.19683
3.65	-156.427	-151.626	-156.427	-86.4579	-156.427	1.77148
3.7	-152.998	-146.974	-152.998	-84.0494	-152.998	1.83354
3.75	-150.316	-143.23	-150.316	-82.335	-150.316	0.4051
3.8	-148.352	-140.42	-148.352	-81.3404	-148.352	-2.417
3.85	-147.034	-138.513	-147.034	-81.045	-147.034	-6.4683
3.9	-146.252	-137.418	-146.252	-81.3847	-146.252	-11.5271
3.95	-145.872	-136.996	-145.872	-82.2568	-145.872	-17.3277
4	-145.738	-137.061	-145.738	-83.5273	-145.738	-23.5756
4.05	-145.683	-137.402	-145.683	-85.04	-145.683	-29.9635
4.1	-145.536	-137.785	-145.536	-86.6261	-145.536	-36.188
4.15	-145.133	-137.976	-145.133	-88.1149	-145.133	-41.965
4.2	-144.319	-137.754	-144.319	-89.3441	-144.319	-47.0439
4.25	-142.957	-136.92	-142.957	-90.1686	-142.957	-51.2189
4.3	-140.933	-135.312	-140.933	-90.4691	-140.933	-54.3383
4.35	-138.157	-132.814	-138.157	-90.1574	-138.157	-56.3093
4.4	-134.567	-129.36	-134.567	-89.1806	-134.567	-57.0999
4.45	-130.128	-124.937	-130.128	-87.5229	-130.128	-56.7369
4.5	-124.833	-119.579	-124.833	-85.2044	-124.833	-55.3005
4.55	-118.698	-113.364	-118.698	-82.2785	-118.698	-52.916
4.6	-111.765	-106.406	-111.765	-78.8274	-111.765	-49.7428
4.65	-104.091	-98.8393	-104.091	-74.956	-104.091	-45.9626
4.7	-95.7497	-90.8088	-95.7497	-70.785	-95.7497	-41.7659
4.75	-86.8228	-82.4563	-86.8228	-66.4435	-86.8228	-37.3398
4.8	-77.3991	-73.9088	-77.3991	-62.062	-77.3991	-32.8563
4.85	-67.5681	-65.2691	-67.5681	-57.7655	-67.5681	-28.4629
4.9	-57.4179	-56.6084	-57.4179	-53.6673	-57.4179	-24.2753
4.95	-47.0319	-47.964	-47.0319	-49.8648	-47.0319	-20.374
5	-36.4874	-39.3396	-36.4874	-46.4355	-36.4874	-16.8028
5.05	-25.8551	-30.7099	-25.8551	-43.4346	-25.8551	-13.5712
5.1	-15.1996	-22.0286	-15.1996	-40.8948	-15.1996	-10.6588
5.15	-4.58017	-13.238	-4.58017	-38.8257	-4.58017	-8.02245
5.2	5.9467	-4.28113	5.9467	-37.2157	5.9467	-5.60375
5.25	16.3255	4.88644	16.3255	-36.034	16.3255	-3.33791
5.3	26.4991	14.2861	26.4991	-35.2333	26.4991	-1.16184
5.35	36.4072	23.9072	36.4072	-34.7531	36.4072	0.97865
5.4	45.9844	33.7015	45.9844	-34.5232	45.9844	3.12324
5.45	55.1599	43.5812	55.1599	-34.4672	55.1599	5.29357
5.5	63.8582	53.4209	63.8582	-34.5062	63.8582	7.4918
5.55	72.0001	63.0636	72.0001	-34.562	72.0001	9.70136
5.6	79.506	72.3296	79.506	-34.5603	79.506	11.8895
5.65	86.2985	81.0282	86.2985	-34.4338	86.2985	14.0114
5.7	92.3072	88.9714	92.3072	-34.1243	92.3072	16.0149
5.75	97.4725	95.9866	97.4725	-33.5851	97.4725	17.8462
5.8	101.75	101.93	101.75	-32.7825	101.75	19.4541
5.85	105.114	106.696	105.114	-31.6966	105.114	20.795
5.9	107.56	110.225	107.56	-30.3224	107.56	21.8357
5.95	109.109	112.509	109.109	-28.6694	109.109	22.5555
6	109.803	113.588	109.803	-26.7607	109.803	22.9464
6.05	109.708	113.55	109.708	-24.6323	109.708	23.0132
6.1	108.909	112.521	108.909	-22.3308	108.909	22.7712
6.15	107.507	110.657	107.507	-19.9113	107.507	22.2441
6.2	105.616	108.133	105.616	-17.4344	105.616	21.462
6.25	103.351	105.128	103.351	-14.9633	103.351	20.4585
6.3	100.83	101.817	100.83	-12.5608	100.83	19.2685
6.35	98.1612	98.3566	98.1612	-10.2858	98.1612	17.9272
6.4	95.44	94.8821	95.44	-8.19058	95.44	16.4686
6.45	92.745	91.4971	92.745	-6.3182	92.745	14.9252
6.5	90.1333	88.2731	90.1333	-4.7006	90.1333	13.3284
6.55	87.6389	85.2492	87.6389	-3.35717	87.6389	11.7087
6.6	85.2726	82.435	85.2726	-2.29415	85.2726	10.0959
6.65	83.0228	79.8147	83.0228	-1.50487	83.0228	8.51972
6.7	80.8586	77.3542	80.8586	-0.97062	80.8586	7.00941
6.75	78.7342	75.007	78.7342	-0.6623	78.7342	5.59339
6.8	76.5936	72.7212	76.5936	-0.54259	76.5936	4.29824
6.85	74.3766	70.4461	74.3766	-0.56858	74.3766	3.14735
6.9	72.0248	68.1366	72.0248	-0.69459	72.0248	2.15935
6.95	69.4873	65.7572	69.4873	-0.87502	69.4873	1.34656
7	66.7252	63.284	66.7252	-1.06713	66.7252	0.71364
7.05	63.7157	60.7053	63.7157	-1.23341	63.7157	0.25673
7.1	60.4544	58.0209	60.4544	-1.3435	60.4544	-0.03681
7.15	56.956	55.2409	56.956	-1.37551	56.956	-0.18786
7.2	53.2535	52.3826	53.2535	-1.31674	53.2535	-0.22427
7.25	49.3959	49.4688	49.3959	-1.1637	49.3959	-0.17886
7.3	45.4445	46.5246	45.4445	-0.92148	45.4445	-0.08696
7.35	41.4685	43.5759	41.4685	-0.60266	41.4685	0.01645
7.4	37.5401	40.647	37.5401	-0.2257	37.5401	0.09948
7.45	33.7289	37.76	33.7289	0.18689	33.7289	0.1359
7.5	30.0976	34.9338	30.0976	0.61052	30.0976	0.10707
7.55	26.6983	32.1845	26.6983	1.0205	26.6983	0.00326
7.6	23.5691	29.5251	23.5691	1.39385	23.5691	-0.17602
7.65	20.7335	26.966	20.7335	1.71077	20.7335	-0.42246
7.7	18.1996	24.5159	18.1996	1.95583	18.1996	-0.72027
7.75	15.9618	22.182	15.9618	2.11869	15.9618	-1.04809
7.8	14.003	19.9703	14.003	2.19441	14.003	-1.38132
7.85	12.2976	17.8857	12.2976	2.18336	12.2976	-1.69464
7.9	10.8152	15.9325	10.8152	2.09075	10.8152	-1.96438
7.95	9.52423	14.1139	9.52423	1.92591	9.52423	-2.17056
8	8.39454	12.4319	8.39454	1.70139	8.39454	-2.29841
8.05	7.40023	10.8873	7.40023	1.43186	7.40023	-2.33926
8.1	6.52092	9.47977	6.52092	1.13315	6.52092	-2.29068
8.15	5.74223	8.2076	5.74223	0.82121	5.74223	-2.15613
8.2	5.05518	7.06794	5.05518	0.51127	5.05518	-1.94399
8.25	4.45493	6.05691	4.45493	0.21706	4.45493	-1.66629
8.3	3.93879	5.16985	3.93879	-0.04967	3.93879	-1.33731
8.35	3.50413	4.40149	3.50413	-0.27957	3.50413	-0.97211
8.4	3.14642	3.74604	3.14642	-0.46591	3.14642	-0.58536
8.45	2.85768	3.19729	2.85768	-0.60465	2.85768	-0.19037
8.5	2.62562	2.7485	2.62562	-0.69438	2.62562	0.20148
8.55	2.43374	2.39229	2.43374	-0.73622	2.43374	0.581
8.6	2.26221	2.12044	2.26221	-0.73355	2.26221	0.94107
8.65	2.08962	1.92368	2.08962	-0.69177	2.08962	1.27635
8.7	1.8953	1.79158	1.8953	-0.61793	1.8953	1.58284
8.75	1.66196	1.71253	1.66196	-0.52034	1.66196	1.85747
8.8	1.37826	1.67391	1.37826	-0.40814	1.37826	2.09772
8.85	1.04095	1.66241	1.04095	-0.29079	1.04095	2.3014
8.9	0.65638	1.66465	0.65638	-0.17757	0.65638	2.46668
8.95	0.241	1.66779	0.241	-0.07705	0.241	2.59217
9	-0.17923	1.66036	-0.17923	0.00344	-0.17923	2.67721
9.05	-0.57049	1.63305	-0.57049	0.05826	-0.57049	2.72224
9.1	-0.89366	1.57936	-0.89366	0.08383	-0.89366	2.72906
9.15	-1.1077	1.49616	-1.1077	0.07895	-1.1077	2.70106
9.2	-1.17333	1.38389	-1.17333	0.04486	-1.17333	2.64328
9.25	-1.05679	1.24654	-1.05679	-0.01477	-1.05679	2.56227
9.3	-0.73325	1.09126	-0.73325	-0.09414	-0.73325	2.46575
9.35	-0.18951	0.92769	-0.18951	-0.18565	-0.18951	2.36207
9.4	0.57429	0.76707	0.57429	-0.2805	0.57429	2.25966
9.45	1.54398	0.62122	1.54398	-0.36934	1.54398	2.16629
9.5	2.69193	0.50144	2.69193	-0.44297	2.69193	2.08852
9.55	3.97868	0.41753	3.97868	-0.49305	3.97868	2.03114
9.6	5.35552	0.377	5.35552	-0.51272	5.35552	1.99693
9.65	6.76771	0.38443	6.76771	-0.49712	6.76771	1.98649
9.7	8.15803	0.44124	8.15803	-0.44372	8.15803	1.9984
9.75	9.47046	0.54571	9.47046	-0.35244	9.47046	2.0295
9.8	10.6535	0.69323	10.6535	-0.22567	10.6535	2.07534
9.85	11.6628	0.87684	11.6628	-0.06796	11.6628	2.13074
9.9	12.4637	1.08784	12.4637	0.11434	12.4637	2.19025
9.95	13.0317	1.3165	13.0317	0.31355	13.0317	2.24863
10	13.3534	1.55269	13.3534	0.52124	13.3534	2.30119
10.05	13.4261	1.78642	13.4261	0.72872	13.4261	2.34393
10.1	13.2562	2.00825	13.2562	0.92758	13.2562	2.37358
10.15	12.8581	2.20953	12.8581	1.11002	12.8581	2.38749
10.2	12.2517	2.38247	12.2517	1.26918	12.2517	2.38339
10.25	11.4612	2.52012	11.4612	1.39931	11.4612	2.35918
10.3	10.5123	2.61627	10.5123	1.49577	10.5123	2.31268
10.35	9.43134	2.66539	9.43134	1.5551	9.43134	2.24152
10.4	8.24314	2.6626	8.24314	1.57489	8.24314	2.14311
10.45	6.97076	2.60373	6.97076	1.55375	6.97076	2.01475
10.5	5.63471	2.48551	5.63471	1.49127	5.63471	1.85384
10.55	4.25305	2.30589	4.25305	1.38798	4.25305	1.65827
10.6	2.84165	2.06439	2.84165	1.24547	2.84165	1.42675
10.65	1.41492	1.76255	1.41492	1.06642	1.41492	1.15921
10.7	-0.01336	1.40428	-0.01336	0.85478	-0.01336	0.85709
10.75	-1.42916	0.99609	-1.42916	0.61587	-1.42916	0.52354
10.8	-2.81723	0.54726	-2.81723	0.35643	-2.81723	0.16342
10.85	-4.16044	0.06965	-4.16044	0.08463	-4.16044	-0.21681
10.9	-5.43927	-0.4226	-5.43927	-0.19007	-5.43927	-0.60938
10.95	-6.6317	-0.91366	-6.6317	-0.45723	-6.6317	-1.0056
11	-7.71349	-1.38682	-7.71349	-0.70583	-7.71349	-1.39641
11.05	-8.65902	-1.82532	-8.65902	-0.92485	-8.65902	-1.77279
11.1	-9.44238	-2.21338	-9.44238	-1.10387	-9.44238	-2.12625
11.15	-10.0391	-2.5371	-10.0391	-1.23384	-10.0391	-2.44921
11.2	-10.428	-2.78533	-10.428	-1.30769	-10.428	-2.73524
11.25	-10.5932	-2.95027	-10.5932	-1.321	-10.5932	-2.97916
11.3	-10.5263	-3.02797	-10.5263	-1.27236	-10.5263	-3.17703
11.35	-10.2281	-3.01845	-10.2281	-1.16373	-10.2281	-3.3261
11.4	-9.71006	-2.92565	-9.71006	-1.00037	-9.71006	-3.42463
11.45	-8.99484	-2.75709	-8.99484	-0.79069	-8.99484	-3.4718
11.5	-8.11647	-2.5234	-8.11647	-0.54575	-8.11647	-3.46757
11.55	-7.11923	-2.23761	-7.11923	-0.27863	-7.11923	-3.41267
11.6	-6.0557	-1.91444	-6.0557	-0.00359	-6.0557	-3.30869
11.65	-4.98404	-1.56953	-4.98404	0.2648	-4.98404	-3.15821
11.7	-3.96437	-1.21863	-3.96437	0.51259	-3.96437	-2.96501
11.75	-3.05482	-0.87696	-3.05482	0.72732	-3.05482	-2.73423
11.8	-2.30727	-0.55853	-2.30727	0.89876	-2.30727	-2.47255
11.85	-1.76342	-0.27564	-1.76342	1.01946	-1.76342	-2.18818
11.9	-1.45125	-0.0384	-1.45125	1.08512	-1.45125	-1.89077
11.95	-1.38249	0.14556	-1.38249	1.09473	-1.38249	-1.59106
12	-1.55115	0.27138	-1.55115	1.0505	-1.55115	-1.30043
12.05	-1.93347	0.33711	-1.93347	0.95753	-1.93347	-1.03017
12.1	-2.48918	0.34374	-2.48918	0.82339	-2.48918	-0.79079
12.15	-3.1642	0.29514	-3.1642	0.65751	-3.1642	-0.59118
12.2	-3.89437	0.19788	-3.89437	0.47055	-3.89437	-0.43784
12.25	-4.61012	0.06088	-4.61012	0.27367	-4.61012	-0.33435
12.3	-5.24152	-0.105	-5.24152	0.07787	-5.24152	-0.28091
12.35	-5.72345	-0.28758	-5.72345	-0.10659	-5.72345	-0.27428
12.4	-6.00032	-0.47405	-6.00032	-0.27081	-6.00032	-0.30798
12.45	-6.03	-0.65169	-6.03	-0.40759	-6.03	-0.37275
12.5	-5.78668	-0.80874	-5.78668	-0.51179	-5.78668	-0.45736
12.55	-5.26245	-0.93508	-5.26245	-0.58044	-5.26245	-0.54948
12.6	-4.46745	-1.0229	-4.46745	-0.61284	-4.46745	-0.63675
12.65	-3.4287	-1.06721	-3.4287	-0.61039	-3.4287	-0.70776
12.7	-2.1878	-1.06612	-2.1878	-0.57643	-2.1878	-0.75291
12.75	-0.79763	-1.02082	-0.79763	-0.5159	-0.79763	-0.76514
12.8	0.68148	-0.93544	0.68148	-0.43495	0.68148	-0.74029
12.85	2.18584	-0.8165	2.18584	-0.34046	2.18584	-0.67721
12.9	3.65245	-0.67231	3.65245	-0.23957	3.65245	-0.57759
12.95	5.02265	-0.51212	5.02265	-0.13919	5.02265	-0.44551
13	6.24511	-0.34532	6.24511	-0.04552	6.24511	-0.28682
13.05	7.27813	-0.18057	7.27813	0.03633	7.27813	-0.10842
13.1	8.09109	-0.02513	8.09109	0.10264	8.09109	0.08247
13.15	8.66509	0.11568	8.66509	0.15127	8.66509	0.27897
13.2	8.99289	0.2387	8.99289	0.18175	8.99289	0.47505
13.25	9.07821	0.34303	9.07821	0.19515	9.07821	0.66581
13.3	8.93466	0.42975	8.93466	0.1939	8.93466	0.84767
13.35	8.58426	0.5015	8.58426	0.18149	8.58426	1.01819
13.4	8.05585	0.56189	8.05585	0.16207	8.05585	1.17596
13.45	7.38344	0.61487	7.38344	0.13997	7.38344	1.32018
13.5	6.60447	0.6641	6.60447	0.11936	6.60447	1.45035
13.55	5.75816	0.71239	5.75816	0.10375	5.75816	1.56599
13.6	4.88385	0.76135	4.88385	0.09578	4.88385	1.66636
13.65	4.01944	0.8112	4.01944	0.09693	4.01944	1.75039
13.7	3.1998	0.8608	3.1998	0.10752	3.1998	1.8167
13.75	2.45535	0.90788	2.45535	0.12671	2.45535	1.86379
13.8	1.81066	0.94944	1.81066	0.1527	1.81066	1.89024
13.85	1.28336	0.9822	1.28336	0.18303	1.28336	1.89505
13.9	0.88322	1.00315	0.88322	0.21484	0.88322	1.87789
13.95	0.61168	1.00999	0.61168	0.24531	0.61168	1.83934
14	0.46179	1.0015	0.46179	0.27192	0.46179	1.78102
14.05	0.4187	0.97777	0.4187	0.29277	0.4187	1.7056
14.1	0.46069	0.94022	0.46069	0.30675	0.46069	1.61664
14.15	0.56075	0.89152	0.56075	0.31362	0.56075	1.51838
14.2	0.68852	0.83525	0.68852	0.31403	0.68852	1.41534
14.25	0.81263	0.77558	0.81263	0.30932	0.81263	1.31204
14.3	0.90312	0.71679	0.90312	0.30141	0.90312	1.21254
14.35	0.93379	0.66287	0.93379	0.29247	0.93379	1.12015
14.4	0.88429	0.61713	0.88429	0.28472	0.88429	1.03721
14.45	0.74174	0.5819	0.74174	0.28013	0.74174	0.96495
14.5	0.50168	0.55842	0.50168	0.28026	0.50168	0.90352
14.55	0.16839	0.54674	0.16839	0.28606	0.16839	0.85208
14.6	-0.24566	0.54589	-0.24566	0.29789	-0.24566	0.80899
14.65	-0.72093	0.55398	-0.72093	0.31543	-0.72093	0.77211
14.7	-1.23256	0.56851	-1.23256	0.33785	-1.23256	0.73901
14.75	-1.75258	0.5866	-1.75258	0.36387	-1.75258	0.70726
14.8	-2.25216	0.60527	-2.25216	0.39191	-2.25216	0.67457
14.85	-2.70401	0.62161	-2.70401	0.4203	-2.70401	0.63896
14.9	-3.08441	0.63296	-3.08441	0.44733	-3.08441	0.59881
14.95	-3.37484	0.63701	-3.37484	0.47145	-3.37484	0.5528
15	-3.56311	0.63181	-3.56311	0.49128	-3.56311	0.49992
15.05	-3.64384	0.61577	-3.64384	0.50568	-3.64384	0.43937
15.1	-3.61831	0.5877	-3.61831	0.51372	-3.61831	0.37049
15.15	-3.49384	0.54671	-3.49384	0.51471	-3.49384	0.29277
15.2	-3.2827	0.49229	-3.2827	0.50818	-3.2827	0.20585
15.25	-3.00074	0.4243	-3.00074	0.49381	-3.00074	0.10959
15.3	-2.66594	0.34307	-2.66594	0.47153	-2.66594	0.00417
15.35	-2.29704	0.24946	-2.29704	0.44144	-2.29704	-0.10976
15.4	-1.91225	0.14495	-1.91225	0.40392	-1.91225	-0.23099
15.45	-1.52835	0.03168	-1.52835	0.35966	-1.52835	-0.3577
15.5	-1.16002	-0.08755	-1.16002	0.30967	-1.16002	-0.48739
15.55	-0.81953	-0.20935	-0.81953	0.2553	-0.81953	-0.61701
15.6	-0.51672	-0.32988	-0.51672	0.19829	-0.51672	-0.74307
15.65	-0.25911	-0.44507	-0.25911	0.14062	-0.25911	-0.86195
15.7	-0.05222	-0.55094	-0.05222	0.08449	-0.05222	-0.97009
15.75	0.10021	-0.64387	0.10021	0.03214	0.10021	-1.06442
15.8	0.19597	-0.72089	0.19597	-0.01433	0.19597	-1.14257
15.85	0.23429	-0.78003	0.23429	-0.0531	0.23429	-1.20312
15.9	0.21595	-0.82043	0.21595	-0.08284	0.21595	-1.24578
15.95	0.14339	-0.84244	0.14339	-0.10283	0.14339	-1.27138
16	0.02108	-0.84761	0.02108	-0.11303	0.02108	-1.28179
16.05	-0.14426	-0.83849	-0.14426	-0.11413	-0.14426	-1.27967
16.1	-0.34333	-0.81837	-0.34333	-0.10746	-0.34333	-1.2682
16.15	-0.56427	-0.79094	-0.56427	-0.09488	-0.56427	-1.2507
16.2	-0.79273	-0.75991	-0.79273	-0.07857	-0.79273	-1.23024
16.25	-1.01232	-0.7286	-1.01232	-0.06082	-1.01232	-1.20935
16.3	-1.20534	-0.69968	-1.20534	-0.04379	-1.20534	-1.18972
16.35	-1.35383	-0.67492	-1.35383	-0.0293	-1.35383	-1.17211
16.4	-1.44075	-0.65505	-1.44075	-0.01861	-1.44075	-1.15631
16.45	-1.45143	-0.63988	-1.45143	-0.01241	-1.45143	-1.14126
16.5	-1.37494	-0.62836	-1.37494	-0.01071	-1.37494	-1.1253
16.55	-1.2054	-0.61889	-1.2054	-0.01293	-1.2054	-1.10646
16.6	-0.94304	-0.6096	-0.94304	-0.01806	-0.94304	-1.08279
16.65	-0.59484	-0.59872	-0.59484	-0.02481	-0.59484	-1.05267
16.7	-0.17473	-0.58485	-0.17473	-0.03188	-0.17473	-1.01506
16.75	0.29677	-0.56722	0.29677	-0.03812	0.29677	-0.96969
16.8	0.79348	-0.54581	0.79348	-0.04276	0.79348	-0.91709
16.85	1.28504	-0.52139	1.28504	-0.04553	1.28504	-0.85849
16.9	1.73886	-0.49539	1.73886	-0.0467	1.73886	-0.79571
16.95	2.12242	-0.46973	2.12242	-0.04706	2.12242	-0.73087
17	2.4057	-0.44653	2.4057	-0.0478	2.4057	-0.66612
17.05	2.56366	-0.42782	2.56366	-0.05034	2.56366	-0.60337
17.1	2.57851	-0.41521	2.57851	-0.0561	2.57851	-0.54403
17.15	2.44151	-0.40964	2.44151	-0.06625	2.44151	-0.48891
17.2	2.15422	-0.41121	2.15422	-0.08153	2.15422	-0.4381
17.25	1.72907	-0.41912	1.72907	-0.10205	1.72907	-0.39103
17.3	1.18905	-0.43166	1.18905	-0.1272	1.18905	-0.34662
17.35	0.56658	-0.44636	0.56658	-0.1556	0.56658	-0.30342
17.4	-0.0983	-0.4602	-0.0983	-0.18523	-0.0983	-0.25989
17.45	-0.76057	-0.46986	-0.76057	-0.21354	-0.76057	-0.21455
17.5	-1.37326	-0.47202	-1.37326	-0.23768	-1.37326	-0.16623
17.55	-1.89075	-0.46365	-1.89075	-0.25475	-1.89075	-0.11415
17.6	-2.27214	-0.44221	-2.27214	-0.26209	-2.27214	-0.05796
17.65	-2.48435	-0.40586	-2.48435	-0.2575	-2.48435	0.00226
17.7	-2.50471	-0.35358	-2.50471	-0.23952	-2.50471	0.06615
17.75	-2.32282	-0.28518	-2.32282	-0.20752	-2.32282	0.13316
17.8	-1.94164	-0.20133	-1.94164	-0.1618	-1.94164	0.20274
17.85	-1.37743	-0.10346	-1.37743	-0.10361	-1.37743	0.27445
17.9	-0.65894	0.00634	-0.65894	-0.03504	-0.65894	0.34807
17.95	0.17451	0.12539	0.17451	0.0411	0.17451	0.42361
18	1.07553	0.25058	1.07553	0.12147	1.07553	0.50129
18.05	1.99179	0.37848	1.99179	0.20244	1.99179	0.58138
18.1	2.86945	0.50542	2.86945	0.28029	2.86945	0.66409
18.15	3.65658	0.62764	3.65658	0.35148	3.65658	0.74935
18.2	4.30632	0.74135	4.30632	0.41283	4.30632	0.83666
18.25	4.77965	0.84291	4.77965	0.46168	4.77965	0.92497
18.3	5.04746	0.92893	5.04746	0.49607	5.04746	1.01258
18.35	5.09187	0.99643	5.09187	0.51478	5.09187	1.0972
18.4	4.9068	1.04304	4.9068	0.51742	4.9068	1.17607
18.45	4.49774	1.06712	4.49774	0.50443	4.49774	1.24614
18.5	3.88084	1.06796	3.88084	0.47703	3.88084	1.30431
18.55	3.08152	1.04585	3.08152	0.43716	3.08152	1.34773
18.6	2.1327	1.00216	2.1327	0.38741	2.1327	1.37411
18.65	1.07282	0.93932	1.07282	0.3308	1.07282	1.38185
18.7	-0.05616	0.86074	-0.05616	0.27072	-0.05616	1.37029
18.75	-1.21064	0.77056	-1.21064	0.21066	-1.21064	1.33973
18.8	-2.34714	0.67346	-2.34714	0.15408	-2.34714	1.2914
18.85	-3.4237	0.57432	-3.4237	0.10416	-3.4237	1.22729
18.9	-4.40123	0.47786	-4.40123	0.06366	-4.40123	1.15003
18.95	-5.24451	0.38834	-5.24451	0.03469	-5.24451	1.06255
19	-5.92309	0.30926	-5.92309	0.01866	-5.92309	0.9679
19.05	-6.41209	0.24314	-6.41209	0.01612	-6.41209	0.86895
19.1	-6.69295	0.1914	-6.69295	0.02681	-6.69295	0.76829
19.15	-6.7541	0.15436	-6.7541	0.04966	-6.7541	0.66804
19.2	-6.59156	0.13131	-6.59156	0.08289	-6.59156	0.56987
19.25	-6.20949	0.12075	-6.20949	0.12419	-6.20949	0.47504
19.3	-5.62045	0.12058	-5.62045	0.17092	-5.62045	0.38449
19.35	-4.8455	0.12841	-4.8455	0.2203	-4.8455	0.29895
19.4	-3.91377	0.14184	-3.91377	0.26965	-3.91377	0.2191
19.45	-2.86177	0.15869	-2.86177	0.31657	-2.86177	0.14563
19.5	-1.73201	0.1772	-1.73201	0.35913	-1.73201	0.07932
19.55	-0.57125	0.19604	-0.57125	0.39593	-0.57125	0.021
19.6	0.57168	0.21439	0.57168	0.42614	0.57168	-0.02854
19.65	1.64849	0.23179	1.64849	0.44951	1.64849	-0.06865
19.7	2.61406	0.24802	2.61406	0.46622	2.61406	-0.09898
19.75	3.42914	0.26291	3.42914	0.47679	3.42914	-0.11968
19.8	4.06277	0.27619	4.06277	0.48191	4.06277	-0.13147
19.85	4.49416	0.28729	4.49416	0.4823	4.49416	-0.13575
19.9	4.71408	0.29534	4.71408	0.47855	4.71408	-0.13455
19.95	4.72533	0.2991	4.72533	0.47104	4.72533	-0.13046
20	4.54248	0.29707	4.54248	0.45989	4.54248	-0.1264

## Sheet: b
r	Species B+	Bromonium MBP+	Species B+	4-mem MBP+	Species B+	1-MBP+
0	0	0	0	0	0	0
0.05	-2.09128	-2.18029	-2.09128	0.61633	-2.09128	0.34788
0.1	-4.19669	-4.34003	-4.19669	1.22072	-4.19669	0.67663
0.15	-6.32867	-6.45984	-6.32867	1.80267	-6.32867	0.96741
0.2	-8.49645	-8.52263	-8.49645	2.35445	-8.49645	1.20195
0.25	-10.705	-10.5145	-10.705	2.87207	-10.705	1.36301
0.3	-12.9543	-12.4255	-12.9543	3.35585	-12.9543	1.43496
0.35	-15.2394	-14.2502	-15.2394	3.81056	-15.2394	1.40433
0.4	-17.5512	-15.988	-17.5512	4.24491	-17.5512	1.26056
0.45	-19.8769	-17.643	-19.8769	4.67053	-19.8769	0.99644
0.5	-22.2019	-19.2245	-22.2019	5.1005	-22.2019	0.60853
0.55	-24.5109	-20.7461	-24.5109	5.54744	-24.5109	0.0971
0.6	-26.7895	-22.2263	-26.7895	6.02137	-26.7895	-0.53433
0.65	-29.0256	-23.6874	-29.0256	6.52759	-29.0256	-1.27993
0.7	-31.2097	-25.1553	-31.2097	7.06468	-31.2097	-2.13297
0.75	-33.3361	-26.6593	-33.3361	7.62297	-33.3361	-3.08762
0.8	-35.4026	-28.2303	-35.4026	8.18361	-35.4026	-4.14095
0.85	-37.41	-29.9006	-37.41	8.71844	-37.41	-5.29491
0.9	-39.3622	-31.7021	-39.3622	9.19081	-39.3622	-6.55805
0.95	-41.2646	-33.6643	-41.2646	9.55731	-41.2646	-7.94667
1	-43.1243	-35.8123	-43.1243	9.77047	-43.1243	-9.4852
1.05	-44.9488	-38.1646	-44.9488	9.78217	-44.9488	-11.2056
1.1	-46.746	-40.7306	-46.746	9.54755	-46.746	-13.1457
1.15	-48.5237	-43.5087	-48.5237	9.02915	-48.5237	-15.3466
1.2	-50.2902	-46.4841	-50.2902	8.20083	-50.2902	-17.8494
1.25	-52.0535	-49.6283	-52.0535	7.05116	-52.0535	-20.6906
1.3	-53.8223	-52.8991	-53.8223	5.58586	-53.8223	-23.8987
1.35	-55.6057	-56.2413	-55.6057	3.82889	-55.6057	-27.4897
1.4	-57.4128	-59.5893	-57.4128	1.82217	-57.4128	-31.4639
1.45	-59.253	-62.8709	-59.253	-0.3764	-59.253	-35.804
1.5	-61.1348	-66.0114	-61.1348	-2.69645	-61.1348	-40.474
1.55	-63.0652	-68.9394	-63.0652	-5.06006	-63.0652	-45.4202
1.6	-65.049	-71.5919	-65.049	-7.38774	-65.049	-50.5736
1.65	-67.0873	-73.9203	-67.0873	-9.60504	-67.0873	-55.8537
1.7	-69.1778	-75.8945	-69.1778	-11.6493	-69.1778	-61.1737
1.75	-71.3137	-77.5072	-71.3137	-13.4758	-71.3137	-66.4458
1.8	-73.4843	-78.7752	-73.4843	-15.0632	-73.4843	-71.5876
1.85	-75.6757	-79.7399	-75.6757	-16.4169	-75.6757	-76.5274
1.9	-77.8721	-80.4654	-77.8721	-17.5714	-77.8721	-81.2085
1.95	-80.0575	-81.0345	-80.0575	-18.5892	-80.0575	-85.5925
2	-82.2177	-81.5433	-82.2177	-19.5587	-82.2177	-89.6607
2.05	-84.3421	-82.0944	-84.3421	-20.589	-84.3421	-93.4133
2.1	-86.4254	-82.7895	-86.4254	-21.8036	-86.4254	-96.8672
2.15	-88.4687	-83.7219	-88.4687	-23.3319	-88.4687	-100.052
2.2	-90.4794	-84.9691	-90.4794	-25.3	-90.4794	-103.004
2.25	-92.4709	-86.5875	-92.4709	-27.8218	-92.4709	-105.76
2.3	-94.4607	-88.6073	-94.4607	-30.9895	-94.4607	-108.355
2.35	-96.4678	-91.0308	-96.4678	-34.8657	-96.4678	-110.81
2.4	-98.51	-93.8313	-98.51	-39.4775	-98.51	-113.134
2.45	-100.6	-96.9553	-100.6	-44.8115	-100.6	-115.318
2.5	-102.741	-100.325	-102.741	-50.8124	-102.741	-117.335
2.55	-104.928	-103.845	-104.928	-57.3836	-104.928	-119.14
2.6	-107.14	-107.406	-107.14	-64.3901	-107.14	-120.677
2.65	-109.344	-110.891	-109.344	-71.6649	-109.344	-121.88
2.7	-111.493	-114.185	-111.493	-79.0156	-111.493	-122.678
2.75	-113.531	-117.176	-113.531	-86.235	-113.531	-123.007
2.8	-115.394	-119.764	-115.394	-93.1105	-115.394	-122.811
2.85	-117.016	-121.865	-117.016	-99.4355	-117.016	-122.052
2.9	-118.336	-123.412	-118.336	-105.02	-118.336	-120.713
2.95	-119.3	-124.359	-119.3	-109.702	-119.3	-118.803
3	-119.869	-124.685	-119.869	-113.352	-119.869	-116.354
3.05	-120.023	-124.388	-120.023	-115.885	-120.023	-113.429
3.1	-119.761	-123.491	-119.761	-117.263	-119.761	-110.113
3.15	-119.107	-122.038	-119.107	-117.496	-119.107	-106.511
3.2	-118.105	-120.095	-118.105	-116.643	-118.105	-102.745
3.25	-116.82	-117.746	-116.82	-114.809	-116.82	-98.9432
3.3	-115.329	-115.091	-115.329	-112.138	-115.329	-95.2402
3.35	-113.722	-112.244	-113.722	-108.809	-113.722	-91.7646
3.4	-112.091	-109.33	-112.091	-105.021	-112.091	-88.6354
3.45	-110.526	-106.478	-110.526	-100.987	-110.526	-85.9561
3.5	-109.11	-103.819	-109.11	-96.9216	-109.11	-83.8102
3.55	-107.91	-101.477	-107.91	-93.0279	-107.91	-82.2578
3.6	-106.977	-99.5659	-106.977	-89.4891	-106.977	-81.3334
3.65	-106.343	-98.1818	-106.343	-86.4579	-106.343	-81.0448
3.7	-106.019	-97.3968	-106.019	-84.0494	-106.019	-81.3734
3.75	-105.995	-97.2545	-105.995	-82.335	-105.995	-82.2752
3.8	-106.245	-97.7658	-106.245	-81.3404	-106.245	-83.6829
3.85	-106.725	-98.9063	-106.725	-81.045	-106.725	-85.5088
3.9	-107.383	-100.616	-107.383	-81.3847	-107.383	-87.648
3.95	-108.157	-102.802	-108.157	-82.2568	-108.157	-89.9824
4	-108.982	-105.338	-108.982	-83.5273	-108.982	-92.3853
4.05	-109.791	-108.077	-109.791	-85.04	-109.791	-94.7257
4.1	-110.522	-110.853	-110.522	-86.6261	-110.522	-96.8733
4.15	-111.115	-113.491	-111.115	-88.1149	-111.115	-98.7032
4.2	-111.519	-115.821	-111.519	-89.3441	-111.519	-100.101
4.25	-111.685	-117.678	-111.685	-90.1686	-111.685	-100.965
4.3	-111.576	-118.919	-111.576	-90.4691	-111.576	-101.215
4.35	-111.159	-119.428	-111.159	-90.1574	-111.159	-100.79
4.4	-110.409	-119.12	-110.409	-89.1806	-110.409	-99.6519
4.45	-109.307	-117.946	-109.307	-87.5229	-109.307	-97.79
4.5	-107.841	-115.894	-107.841	-85.2044	-107.841	-95.2175
4.55	-106.004	-112.988	-106.004	-82.2785	-106.004	-91.9716
4.6	-103.798	-109.285	-103.798	-78.8274	-103.798	-88.1116
4.65	-101.23	-104.874	-101.23	-74.956	-101.23	-83.7156
4.7	-98.3133	-99.8648	-98.3133	-70.785	-98.3133	-78.8763
4.75	-95.0712	-94.3836	-95.0712	-66.4435	-95.0712	-73.6964
4.8	-91.5319	-88.568	-91.5319	-62.062	-91.5319	-68.2837
4.85	-87.7313	-82.5587	-87.7313	-57.7655	-87.7313	-62.7461
4.9	-83.7116	-76.4938	-83.7116	-53.6673	-83.7116	-57.1871
4.95	-79.5203	-70.5032	-79.5203	-49.8648	-79.5203	-51.7016
5	-75.2087	-64.705	-75.2087	-46.4355	-75.2087	-46.3727
5.05	-70.831	-59.2011	-70.831	-43.4346	-70.831	-41.2695
5.1	-66.4417	-54.0759	-66.4417	-40.8948	-66.4417	-36.4459
5.15	-62.0943	-49.3941	-62.0943	-38.8257	-62.0943	-31.9404
5.2	-57.8396	-45.2007	-57.8396	-37.2157	-57.8396	-27.7768
5.25	-53.7236	-41.5207	-53.7236	-36.034	-53.7236	-23.966
5.3	-49.7861	-38.36	-49.7861	-35.2333	-49.7861	-20.5079
5.35	-46.0601	-35.7064	-46.0601	-34.7531	-46.0601	-17.3942
5.4	-42.57	-33.531	-42.57	-34.5232	-42.57	-14.6105
5.45	-39.332	-31.7908	-39.332	-34.4672	-39.332	-12.1395
5.5	-36.3531	-30.4302	-36.3531	-34.5062	-36.3531	-9.96226
5.55	-33.6319	-29.3839	-33.6319	-34.562	-33.6319	-8.06072
5.6	-31.1584	-28.5804	-31.1584	-34.5603	-31.1584	-6.41824
5.65	-28.9153	-27.9441	-28.9153	-34.4338	-28.9153	-5.02031
5.7	-26.8785	-27.3994	-26.8785	-34.1243	-26.8785	-3.85446
5.75	-25.0185	-26.874	-25.0185	-33.5851	-25.0185	-2.90969
5.8	-23.3015	-26.3016	-23.3015	-32.7825	-23.3015	-2.1756
5.85	-21.6916	-25.6252	-21.6916	-31.6966	-21.6916	-1.64118
5.9	-20.1518	-24.7996	-20.1518	-30.3224	-20.1518	-1.29368
5.95	-18.6462	-23.7928	-18.6462	-28.6694	-18.6462	-1.11753
6	-17.1418	-22.5871	-17.1418	-26.7607	-17.1418	-1.09346
6.05	-15.6102	-21.1796	-15.6102	-24.6323	-15.6102	-1.19813
6.1	-14.0295	-19.5814	-14.0295	-22.3308	-14.0295	-1.4041
6.15	-12.385	-17.8159	-12.385	-19.9113	-12.385	-1.68032
6.2	-10.6712	-15.9174	-10.6712	-17.4344	-10.6712	-1.99319
6.25	-8.89124	-13.9279	-8.89124	-14.9633	-8.89124	-2.30794
6.3	-7.05797	-11.8945	-7.05797	-12.5608	-7.05797	-2.59044
6.35	-5.19268	-9.86665	-5.19268	-10.2858	-5.19268	-2.80917
6.4	-3.32425	-7.89296	-3.32425	-8.19058	-3.32425	-2.93723
6.45	-1.4875	-6.01887	-1.4875	-6.3182	-1.4875	-2.9542
6.5	0.27895	-4.28437	0.27895	-4.7006	0.27895	-2.84773
6.55	1.93508	-2.72241	1.93508	-3.35717	1.93508	-2.6146
6.6	3.44202	-1.35769	3.44202	-2.29415	3.44202	-2.26122
6.65	4.76457	-0.20611	4.76457	-1.50487	4.76457	-1.80336
6.7	5.87361	0.72541	5.87361	-0.97062	5.87361	-1.26527
6.75	6.74798	1.4386	6.74798	-0.6623	6.74798	-0.678
6.8	7.37594	1.94326	7.37594	-0.54259	7.37594	-0.0772
6.85	7.75598	2.25631	7.75598	-0.56858	7.75598	0.49956
6.9	7.89684	2.4007	7.89684	-0.69459	7.89684	1.01566
6.95	7.81698	2.40417	7.81698	-0.87502	7.81698	1.43835
7	7.54321	2.29788	7.54321	-1.06713	7.54321	1.74137
7.05	7.10884	2.11498	7.10884	-1.23341	7.10884	1.90714
7.1	6.55144	1.88911	6.55144	-1.3435	6.55144	1.92823
7.15	5.91028	1.65287	5.91028	-1.37551	5.91028	1.80799
7.2	5.22371	1.43637	5.22371	-1.31674	5.22371	1.56035
7.25	4.52673	1.26575	4.52673	-1.1637	4.52673	1.20868
7.3	3.84885	1.16197	3.84885	-0.92148	3.84885	0.7839
7.35	3.21247	1.13968	3.21247	-0.60266	3.21247	0.32188
7.4	2.63175	1.20654	2.63175	-0.2257	2.63175	-0.13941
7.45	2.1123	1.36281	2.1123	0.18689	2.1123	-0.56303
7.5	1.65146	1.60144	1.65146	0.61052	1.65146	-0.91595
7.55	1.23926	1.90863	1.23926	1.0205	1.23926	-1.17157
7.6	0.85992	2.26484	0.85992	1.39385	0.85992	-1.31158
7.65	0.49383	2.64623	0.49383	1.71077	0.49383	-1.32713
7.7	0.11972	3.02643	0.11972	1.95583	0.11972	-1.21904
7.75	-0.28301	3.37849	-0.28301	2.11869	-0.28301	-0.99724
7.8	-0.73218	3.67687	-0.73218	2.19441	-0.73218	-0.67947
7.85	-1.24086	3.89937	-1.24086	2.18336	-1.24086	-0.28936
7.9	-1.81597	4.02867	-1.81597	2.09075	-1.81597	0.1458
7.95	-2.45737	4.05353	-2.45737	1.92591	-2.45737	0.59747
8	-3.15752	3.9695	-3.15752	1.70139	-3.15752	1.03811
8.05	-3.90181	3.77898	-3.90181	1.43186	-3.90181	1.44322
8.1	-4.66942	3.4908	-4.66942	1.13315	-4.66942	1.79277
8.15	-5.43469	3.11928	-5.43469	0.82121	-5.43469	2.07221
8.2	-6.16875	2.68287	-6.16875	0.51127	-6.16875	2.27275
8.25	-6.84146	2.20261	-6.84146	0.21706	-6.84146	2.39125
8.3	-7.42326	1.70039	-7.42326	-0.04967	-7.42326	2.42949
8.35	-7.88699	1.1974	-7.88699	-0.27957	-7.88699	2.39327
8.4	-8.20939	0.71265	-8.20939	-0.46591	-8.20939	2.29125
8.45	-8.37231	0.26194	-8.37231	-0.60465	-8.37231	2.13386
8.5	-8.36343	-0.14293	-8.36343	-0.69438	-8.36343	1.93222
8.55	-8.17669	-0.4944	-8.17669	-0.73622	-8.17669	1.69746
8.6	-7.81225	-0.78908	-7.81225	-0.73355	-7.81225	1.44006
8.65	-7.27617	-1.02739	-7.27617	-0.69177	-7.27617	1.16972
8.7	-6.5799	-1.2128	-6.5799	-0.61793	-6.5799	0.89522
8.75	-5.73958	-1.35112	-5.73958	-0.52034	-5.73958	0.62458
8.8	-4.77539	-1.44956	-4.77539	-0.40814	-4.77539	0.36523
8.85	-3.71082	-1.51598	-3.71082	-0.29079	-3.71082	0.12414
8.9	-2.57212	-1.55814	-2.57212	-0.17757	-2.57212	-0.09213
8.95	-1.38769	-1.58318	-1.38769	-0.07705	-1.38769	-0.2775
9	-0.18766	-1.59726	-0.18766	0.00344	-0.18766	-0.42667
9.05	0.99665	-1.60534	0.99665	0.05826	0.99665	-0.53547
9.1	2.13331	-1.61115	2.13331	0.08383	2.13331	-0.60133
9.15	3.19049	-1.61722	3.19049	0.07895	3.19049	-0.62373
9.2	4.13733	-1.62503	4.13733	0.04486	4.13733	-0.60457
9.25	4.94508	-1.63509	4.94508	-0.01477	4.94508	-0.54834
9.3	5.58833	-1.64715	5.58833	-0.09414	5.58833	-0.46211
9.35	6.04645	-1.6603	6.04645	-0.18565	6.04645	-0.35521
9.4	6.30496	-1.67305	6.30496	-0.2805	6.30496	-0.2387
9.45	6.35684	-1.68349	6.35684	-0.36934	6.35684	-0.12459
9.5	6.20352	-1.68933	6.20352	-0.44297	6.20352	-0.02491
9.55	5.85549	-1.6881	5.85549	-0.49305	5.85549	0.04915
9.6	5.33233	-1.67723	5.33233	-0.51272	5.33233	0.08823
9.65	4.66219	-1.6543	4.66219	-0.49712	4.66219	0.08546
9.7	3.88048	-1.61724	3.88048	-0.44372	3.88048	0.03699
9.75	3.02817	-1.56454	3.02817	-0.35244	3.02817	-0.0578
9.8	2.14937	-1.49548	2.14937	-0.22567	2.14937	-0.19638
9.85	1.28879	-1.41029	1.28879	-0.06796	1.28879	-0.3734
9.9	0.48896	-1.31023	0.48896	0.11434	0.48896	-0.58127
9.95	-0.21236	-1.19761	-0.21236	0.31355	-0.21236	-0.81082
10	-0.78446	-1.07564	-0.78446	0.52124	-0.78446	-1.05206
10.05	-1.20532	-0.94824	-1.20532	0.72872	-1.20532	-1.29486
10.1	-1.46271	-0.81974	-1.46271	0.92758	-1.46271	-1.52949
10.15	-1.55435	-0.69454	-1.55435	1.11002	-1.55435	-1.74708
10.2	-1.48742	-0.57672	-1.48742	1.26918	-1.48742	-1.93978
10.25	-1.27736	-0.46971	-1.27736	1.39931	-1.27736	-2.10084
10.3	-0.94618	-0.376	-0.94618	1.49577	-0.94618	-2.22451
10.35	-0.52037	-0.29701	-0.52037	1.5551	-0.52037	-2.30586
10.4	-0.02881	-0.23295	-0.02881	1.57489	-0.02881	-2.34068
10.45	0.49926	-0.18292	0.49926	1.55375	0.49926	-2.32532
10.5	1.03596	-0.14505	1.03596	1.49127	1.03596	-2.25676
10.55	1.55599	-0.11669	1.55599	1.38798	1.55599	-2.13271
10.6	2.03744	-0.09469	2.03744	1.24547	2.03744	-1.95196
10.65	2.462	-0.07566	2.462	1.06642	2.462	-1.7147
10.7	2.8148	-0.05619	2.8148	0.85478	2.8148	-1.42304
10.75	3.08398	-0.03303	3.08398	0.61587	3.08398	-1.08133
10.8	3.26011	-0.00319	3.26011	0.35643	3.26011	-0.69654
10.85	3.33565	0.03603	3.33565	0.08463	3.33565	-0.2783
10.9	3.30466	0.08704	3.30466	-0.19007	3.30466	0.16117
10.95	3.16276	0.15196	3.16276	-0.45723	3.16276	0.60746
11	2.90752	0.23268	2.90752	-0.70583	2.90752	1.04463
11.05	2.53908	0.33079	2.53908	-0.92485	2.53908	1.45601
11.1	2.0611	0.44752	2.0611	-1.10387	2.0611	1.82529
11.15	1.48174	0.58354	1.48174	-1.23384	1.48174	2.13752
11.2	0.8145	0.73877	0.8145	-1.30769	0.8145	2.38015
11.25	0.07884	0.91206	0.07884	-1.321	0.07884	2.54393
11.3	-0.69976	1.101	-0.69976	-1.27236	-0.69976	2.62353
11.35	-1.49032	1.30164	-1.49032	-1.16373	-1.49032	2.61794
11.4	-2.25753	1.50844	-2.25753	-1.00037	-2.25753	2.53049
11.45	-2.96366	1.71426	-2.96366	-0.79069	-2.96366	2.36859
11.5	-3.57087	1.91064	-3.57087	-0.54575	-3.57087	2.1432
11.55	-4.04397	2.08819	-4.04397	-0.27863	-4.04397	1.86802
11.6	-4.35325	2.23718	-4.35325	-0.00359	-4.35325	1.55858
11.65	-4.47711	2.34824	-4.47711	0.2648	-4.47711	1.23127
11.7	-4.40421	2.41321	-4.40421	0.51259	-4.40421	0.90238
11.75	-4.13497	2.42585	-4.13497	0.72732	-4.13497	0.5872
11.8	-3.68209	2.38259	-3.68209	0.89876	-3.68209	0.29931
11.85	-3.07011	2.283	-3.07011	1.01946	-3.07011	0.05002
11.9	-2.33397	2.13003	-2.33397	1.08512	-2.33397	-0.15201
11.95	-1.51664	1.93006	-1.51664	1.09473	-1.51664	-0.30099
12	-0.6661	1.69246	-0.6661	1.0505	-0.6661	-0.39398
12.05	0.16812	1.42905	0.16812	0.95753	0.16812	-0.43089
12.1	0.93859	1.1532	0.93859	0.82339	0.93859	-0.41424
12.15	1.60332	0.87887	1.60332	0.65751	1.60332	-0.34893
12.2	2.12865	0.61948	2.12865	0.47055	2.12865	-0.24187
12.25	2.49141	0.38696	2.49141	0.27367	2.49141	-0.1017
12.3	2.68014	0.1908	2.68014	0.07787	2.68014	0.06172
12.35	2.69524	0.03749	2.69524	-0.10659	2.69524	0.23774
12.4	2.54834	-0.06993	2.54834	-0.27081	2.54834	0.41542
12.45	2.26059	-0.13185	2.26059	-0.40759	2.26059	0.58409
12.5	1.86046	-0.15189	1.86046	-0.51179	1.86046	0.73393
12.55	1.38101	-0.13639	1.38101	-0.58044	1.38101	0.85648
12.6	0.85708	-0.09365	0.85708	-0.61284	0.85708	0.9452
12.65	0.32253	-0.03316	0.32253	-0.61039	0.32253	0.9958
12.7	-0.19214	0.03527	-0.19214	-0.57643	-0.19214	1.0066
12.75	-0.66165	0.10233	-0.66165	-0.5159	-0.66165	0.97851
12.8	-1.06719	0.15984	-1.06719	-0.43495	-1.06719	0.915
12.85	-1.3969	0.20127	-1.3969	-0.34046	-1.3969	0.82174
12.9	-1.64581	0.22202	-1.64581	-0.23957	-1.64581	0.70608
12.95	-1.81513	0.21947	-1.81513	-0.13919	-1.81513	0.5764
13	-1.91109	0.19293	-1.91109	-0.04552	-1.91109	0.44134
13.05	-1.94352	0.14337	-1.94352	0.03633	-1.94352	0.30903
13.1	-1.92438	0.07308	-1.92438	0.10264	-1.92438	0.18642
13.15	-1.8662	-0.01467	-1.8662	0.15127	-1.8662	0.07867
13.2	-1.78082	-0.11604	-1.78082	0.18175	-1.78082	-0.01121
13.25	-1.67833	-0.22688	-1.67833	0.19515	-1.67833	-0.08242
13.3	-1.56642	-0.34304	-1.56642	0.1939	-1.56642	-0.13627
13.35	-1.44992	-0.46048	-1.44992	0.18149	-1.44992	-0.17582
13.4	-1.33088	-0.57542	-1.33088	0.16207	-1.33088	-0.20528
13.45	-1.20873	-0.68438	-1.20873	0.13997	-1.20873	-0.22938
13.5	-1.08078	-0.7842	-1.08078	0.11936	-1.08078	-0.25264
13.55	-0.94277	-0.87205	-0.94277	0.10375	-0.94277	-0.27875
13.6	-0.78955	-0.94548	-0.78955	0.09578	-0.78955	-0.31006
13.65	-0.61569	-1.00247	-0.61569	0.09693	-0.61569	-0.3473
13.7	-0.41612	-1.04153	-0.41612	0.10752	-0.41612	-0.38954
13.75	-0.18661	-1.06177	-0.18661	0.12671	-0.18661	-0.43433
13.8	0.07581	-1.063	0.07581	0.1527	0.07581	-0.47812
13.85	0.37254	-1.04584	0.37254	0.18303	0.37254	-0.51678
13.9	0.70319	-1.01169	0.70319	0.21484	0.70319	-0.54625
13.95	1.06544	-0.96273	1.06544	0.24531	1.06544	-0.5631
14	1.455	-0.90183	1.455	0.27192	1.455	-0.56508
14.05	1.86562	-0.83233	1.86562	0.29277	1.86562	-0.55146
14.1	2.28912	-0.75781	2.28912	0.30675	2.28912	-0.52318
14.15	2.71555	-0.68188	2.71555	0.31362	2.71555	-0.48278
14.2	3.13336	-0.60781	3.13336	0.31403	3.13336	-0.43413
14.25	3.52966	-0.53835	3.52966	0.30932	3.52966	-0.38198
14.3	3.89062	-0.4755	3.89062	0.30141	3.89062	-0.33141
14.35	4.20187	-0.42036	4.20187	0.29247	4.20187	-0.28728
14.4	4.44905	-0.37318	4.44905	0.28472	4.44905	-0.25362
14.45	4.61845	-0.33333	4.61845	0.28013	4.61845	-0.2333
14.5	4.69766	-0.29949	4.69766	0.28026	4.69766	-0.22768
14.55	4.67628	-0.26987	4.67628	0.28606	4.67628	-0.23656
14.6	4.54665	-0.24244	4.54665	0.29789	4.54665	-0.25828
14.65	4.30442	-0.21513	4.30442	0.31543	4.30442	-0.28998
14.7	3.94914	-0.18615	3.94914	0.33785	3.94914	-0.32794
14.75	3.48461	-0.15405	3.48461	0.36387	3.48461	-0.36804
14.8	2.91905	-0.11792	2.91905	0.39191	2.91905	-0.40616
14.85	2.26505	-0.07733	2.26505	0.4203	2.26505	-0.43858
14.9	1.53926	-0.03235	1.53926	0.44733	1.53926	-0.46223
14.95	0.76188	0.01653	0.76188	0.47145	0.76188	-0.47486
15	-0.04415	0.06859	-0.04415	0.49128	-0.04415	-0.47511
15.05	-0.85408	0.12296	-0.85408	0.50568	-0.85408	-0.46237
15.1	-1.64246	0.17873	-1.64246	0.51372	-1.64246	-0.43673
15.15	-2.38425	0.2351	-2.38425	0.51471	-2.38425	-0.39871
15.2	-3.05604	0.29135	-3.05604	0.50818	-3.05604	-0.34917
15.25	-3.63707	0.3469	-3.63707	0.49381	-3.63707	-0.28912
15.3	-4.11017	0.40127	-4.11017	0.47153	-4.11017	-0.21965
15.35	-4.46245	0.45397	-4.46245	0.44144	-4.46245	-0.14196
15.4	-4.68579	0.50454	-4.68579	0.40392	-4.68579	-0.05734
15.45	-4.77702	0.55239	-4.77702	0.35966	-4.77702	0.03269
15.5	-4.73783	0.59687	-4.73783	0.30967	-4.73783	0.1263
15.55	-4.57444	0.63722	-4.57444	0.2553	-4.57444	0.22129
15.6	-4.29709	0.67267	-4.29709	0.19829	-4.29709	0.31509
15.65	-3.91935	0.70247	-3.91935	0.14062	-3.91935	0.4048
15.7	-3.45735	0.72606	-3.45735	0.08449	-3.45735	0.48734
15.75	-2.92897	0.74313	-2.92897	0.03214	-2.92897	0.5597
15.8	-2.35309	0.75369	-2.35309	-0.01433	-2.35309	0.61918
15.85	-1.74893	0.75817	-1.74893	-0.0531	-1.74893	0.66369
15.9	-1.13543	0.75736	-1.13543	-0.08284	-1.13543	0.69196
15.95	-0.53082	0.7524	-0.53082	-0.10283	-0.53082	0.70381
16	0.04778	0.74461	0.04778	-0.11303	0.04778	0.70014
16.05	0.5846	0.73541	0.5846	-0.11413	0.5846	0.68294
16.1	1.0655	0.72611	1.0655	-0.10746	1.0655	0.65509
16.15	1.47817	0.71775	1.47817	-0.09488	1.47817	0.6201
16.2	1.81234	0.71097	1.81234	-0.07857	1.81234	0.58171
16.25	2.06013	0.70592	2.06013	-0.06082	2.06013	0.54355
16.3	2.21628	0.70226	2.21628	-0.04379	2.21628	0.50872
16.35	2.27849	0.69918	2.27849	-0.0293	2.27849	0.4795
16.4	2.24774	0.69555	2.24774	-0.01861	2.24774	0.45716
16.45	2.12844	0.69004	2.12844	-0.01241	2.12844	0.44187
16.5	1.9286	0.68134	1.9286	-0.01071	1.9286	0.43283
16.55	1.65964	0.66833	1.65964	-0.01293	1.65964	0.42845
16.6	1.33614	0.65026	1.33614	-0.01806	1.33614	0.42669
16.65	0.97518	0.62683	0.97518	-0.02481	0.97518	0.42541
16.7	0.5956	0.59824	0.5956	-0.03188	0.5956	0.42276
16.75	0.21691	0.56516	0.21691	-0.03812	0.21691	0.4175
16.8	-0.14184	0.5286	-0.14184	-0.04276	-0.14184	0.40919
16.85	-0.46326	0.48978	-0.46326	-0.04553	-0.46326	0.39831
16.9	-0.73275	0.44995	-0.73275	-0.0467	-0.73275	0.38616
16.95	-0.93945	0.41018	-0.93945	-0.04706	-0.93945	0.37471
17	-1.07693	0.37123	-1.07693	-0.0478	-1.07693	0.36627
17.05	-1.14344	0.33342	-1.14344	-0.05034	-1.14344	0.36313
17.1	-1.14187	0.29665	-1.14187	-0.0561	-1.14187	0.36718
17.15	-1.07919	0.26043	-1.07919	-0.06625	-1.07919	0.37955
17.2	-0.96567	0.22399	-0.96567	-0.08153	-0.96567	0.40039
17.25	-0.81363	0.18649	-0.81363	-0.10205	-0.81363	0.42872
17.3	-0.63629	0.14717	-0.63629	-0.1272	-0.63629	0.46245
17.35	-0.44637	0.10559	-0.44637	-0.1556	-0.44637	0.4985
17.4	-0.25499	0.06177	-0.25499	-0.18523	-0.25499	0.53313
17.45	-0.07071	0.01626	-0.07071	-0.21354	-0.07071	0.56223
17.5	0.10095	-0.02981	0.10095	-0.23768	0.10095	0.58175
17.55	0.25776	-0.07485	0.25776	-0.25475	0.25776	0.58807
17.6	0.40041	-0.11699	0.40041	-0.26209	0.40041	0.57831
17.65	0.53197	-0.15428	0.53197	-0.2575	0.53197	0.5506
17.7	0.65697	-0.18495	0.65697	-0.23952	0.65697	0.5042
17.75	0.78036	-0.20772	0.78036	-0.20752	0.78036	0.43949
17.8	0.9065	-0.22199	0.9065	-0.1618	0.9065	0.35794
17.85	1.03825	-0.22801	1.03825	-0.10361	1.03825	0.26188
17.9	1.17636	-0.22692	1.17636	-0.03504	1.17636	0.15433
17.95	1.31916	-0.2207	1.31916	0.0411	1.31916	0.03874
18	1.46268	-0.212	1.46268	0.12147	1.46268	-0.08121
18.05	1.60109	-0.20392	1.60109	0.20244	1.60109	-0.2018
18.1	1.72742	-0.19963	1.72742	0.28029	1.72742	-0.3194
18.15	1.83451	-0.20207	1.83451	0.35148	1.83451	-0.43056
18.2	1.91597	-0.21361	1.91597	0.41283	1.91597	-0.53205
18.25	1.96701	-0.23575	1.96701	0.46168	1.96701	-0.62092
18.3	1.98513	-0.26897	1.98513	0.49607	1.98513	-0.69445
18.35	1.97041	-0.31259	1.97041	0.51478	1.97041	-0.75029
18.4	1.92546	-0.36483	1.92546	0.51742	1.92546	-0.78647
18.45	1.85501	-0.42297	1.85501	0.50443	1.85501	-0.80152
18.5	1.76512	-0.48355	1.76512	0.47703	1.76512	-0.79462
18.55	1.66228	-0.54267	1.66228	0.43716	1.66228	-0.76574
18.6	1.55234	-0.59636	1.55234	0.38741	1.55234	-0.71575
18.65	1.43955	-0.64086	1.43955	0.3308	1.43955	-0.64655
18.7	1.32585	-0.67295	1.32585	0.27072	1.32585	-0.56102
18.75	1.21041	-0.69013	1.21041	0.21066	1.21041	-0.463
18.8	1.08967	-0.6908	1.08967	0.15408	1.08967	-0.35711
18.85	0.95777	-0.67428	0.95777	0.10416	0.95777	-0.24846
18.9	0.80738	-0.64084	0.80738	0.06366	0.80738	-0.14235
18.95	0.6308	-0.59153	0.6308	0.03469	0.6308	-0.04385
19	0.42125	-0.52809	0.42125	0.01866	0.42125	0.04252
19.05	0.17419	-0.45277	0.17419	0.01612	0.17419	0.11318
19.1	-0.11166	-0.36816	-0.11166	0.02681	-0.11166	0.16573
19.15	-0.43342	-0.27698	-0.43342	0.04966	-0.43342	0.19908
19.2	-0.78382	-0.18203	-0.78382	0.08289	-0.78382	0.2135
19.25	-1.15129	-0.08598	-1.15129	0.12419	-1.15129	0.21047
19.3	-1.52064	0.00862	-1.52064	0.17092	-1.52064	0.19245
19.35	-1.87423	0.09944	-1.87423	0.2203	-1.87423	0.16261
19.4	-2.19335	0.1844	-2.19335	0.26965	-2.19335	0.12442
19.45	-2.45992	0.26168	-2.45992	0.31657	-2.45992	0.08131
19.5	-2.65813	0.3298	-2.65813	0.35913	-2.65813	0.03639
19.55	-2.7759	0.38759	-2.7759	0.39593	-2.7759	-0.0078
19.6	-2.80608	0.43429	-2.80608	0.42614	-2.80608	-0.04944
19.65	-2.74711	0.46958	-2.74711	0.44951	-2.74711	-0.08737
19.7	-2.60325	0.49357	-2.60325	0.46622	-2.60325	-0.12103
19.75	-2.38423	0.50688	-2.38423	0.47679	-2.38423	-0.15029
19.8	-2.10447	0.51056	-2.10447	0.48191	-2.10447	-0.1752
19.85	-1.78181	0.5061	-1.78181	0.4823	-1.78181	-0.19583
19.9	-1.43611	0.4953	-1.43611	0.47855	-1.43611	-0.21199
19.95	-1.08761	0.48016	-1.08761	0.47104	-1.08761	-0.22321
20	-0.75544	0.46274	-0.75544	0.45989	-0.75544	-0.22866
