# Supplementary material for: Capturing the generation and structural transformations of molecular ions
Source: Nature. 2024 Jan 10;625(7996):710–4. doi: 10.1038/s41586-023-06909-5 (PMC10808067; doi:10.1038/s41586-023-06909-5)
Supplement: Supplementary file 5 — Source Data Fig. 5 [file 41586_2023_6909_MOESM5_ESM.xlsx]

## Sheet: a
s0				d0				d1				d2				d3
Br1-C1-C2-C3(°)	Br2-C3-C2-C1(°)	Energy		Br1-C1-C2-C3(°)	Br2-C3-C2-C1(°)	Energy		Br1-C1-C2-C3(°)	Br2-C3-C2-C1(°)	Energy		Br1-C1-C2-C3(°)	Br2-C3-C2-C1(°)	Energy		Br1-C1-C2-C3(°)	Br2-C3-C2-C1(°)	Energy
-96.0632	96.3352	-5261.27		-96.0632	96.3352	-5260.91		-96.0632	96.3352	-5260.9		-96.0632	96.3352	-5260.9		-96.0632	96.3352	-5260.88
-91.0631	96.3354	-5261.27		-91.0631	96.3354	-5260.91		-91.0631	96.3354	-5260.9		-91.0631	96.3354	-5260.9		-91.0631	96.3354	-5260.88
-86.0632	96.3354	-5261.27		-86.0632	96.3354	-5260.91		-86.0632	96.3354	-5260.9		-86.0632	96.3354	-5260.9		-86.0632	96.3354	-5260.88
-81.0632	96.3354	-5261.27		-81.0632	96.3354	-5260.92		-81.0632	96.3354	-5260.9		-81.0632	96.3354	-5260.9		-81.0632	96.3354	-5260.88
-76.0633	96.3354	-5261.27		-76.0633	96.3354	-5260.92		-76.0633	96.3354	-5260.9		-76.0633	96.3354	-5260.9		-76.0633	96.3354	-5260.88
-71.0633	96.3354	-5261.27		-71.0633	96.3354	-5260.92		-71.0633	96.3354	-5260.9		-71.0633	96.3354	-5260.9		-71.0633	96.3354	-5260.88
-66.0632	96.3354	-5261.27		-66.0632	96.3354			-66.0632	96.3354			-66.0632	96.3354			-66.0632	96.3354
-61.0633	96.3355	-5261.27		-61.0633	96.3355	-5260.92		-61.0633	96.3355	-5260.9		-61.0633	96.3355	-5260.9		-61.0633	96.3355	-5260.88
-56.0632	96.3355	-5261.27		-56.0632	96.3355	-5260.92		-56.0632	96.3355	-5260.9		-56.0632	96.3355	-5260.9		-56.0632	96.3355	-5260.88
-51.0631	96.3353	-5261.27		-51.0631	96.3353	-5260.92		-51.0631	96.3353	-5260.9		-51.0631	96.3353	-5260.9		-51.0631	96.3353	-5260.88
-46.0632	96.3354	-5261.27		-46.0632	96.3354			-46.0632	96.3354			-46.0632	96.3354			-46.0632	96.3354
-41.0631	96.3354	-5261.27		-41.0631	96.3354			-41.0631	96.3354			-41.0631	96.3354			-41.0631	96.3354
-36.0632	96.3355	-5261.27		-36.0632	96.3355	-5260.91		-36.0632	96.3355	-5260.9		-36.0632	96.3355	-5260.9		-36.0632	96.3355	-5260.88
-31.0631	96.3355	-5261.27		-31.0631	96.3355			-31.0631	96.3355			-31.0631	96.3355			-31.0631	96.3355
-26.0631	96.3354	-5261.27		-26.0631	96.3354	-5260.91		-26.0631	96.3354	-5260.9		-26.0631	96.3354	-5260.89		-26.0631	96.3354	-5260.88
-21.0631	96.3354	-5261.27		-21.0631	96.3354	-5260.91		-21.0631	96.3354	-5260.9		-21.0631	96.3354	-5260.89		-21.0631	96.3354	-5260.88
-16.0632	96.3355	-5261.27		-16.0632	96.3355	-5260.91		-16.0632	96.3355	-5260.9		-16.0632	96.3355	-5260.89		-16.0632	96.3355	-5260.88
-11.0632	96.3355	-5261.27		-11.0632	96.3355	-5260.9		-11.0632	96.3355	-5260.9		-11.0632	96.3355	-5260.89		-11.0632	96.3355	-5260.88
-6.06315	96.3354	-5261.27		-6.06315	96.3354	-5260.9		-6.06315	96.3354	-5260.9		-6.06315	96.3354	-5260.89		-6.06315	96.3354	-5260.89
-1.06315	96.3355	-5261.27		-1.06315	96.3355	-5260.9		-1.06315	96.3355	-5260.9		-1.06315	96.3355	-5260.89		-1.06315	96.3355	-5260.89
3.93683	96.3355	-5261.27		3.93683	96.3355	-5260.9		3.93683	96.3355	-5260.9		3.93683	96.3355	-5260.89		3.93683	96.3355	-5260.89
8.93693	96.3354	-5261.27		8.93693	96.3354	-5260.9		8.93693	96.3354	-5260.9		8.93693	96.3354	-5260.89		8.93693	96.3354	-5260.89
13.937	96.3354	-5261.27		13.937	96.3354	-5260.9		13.937	96.3354	-5260.9		13.937	96.3354	-5260.89		13.937	96.3354	-5260.89
18.9369	96.3354	-5261.27		18.9369	96.3354	-5260.9		18.9369	96.3354	-5260.9		18.9369	96.3354	-5260.89		18.9369	96.3354	-5260.89
23.937	96.3353	-5261.27		23.937	96.3353	-5260.9		23.937	96.3353	-5260.9		23.937	96.3353	-5260.89		23.937	96.3353	-5260.89
28.937	96.3352	-5261.27		28.937	96.3352	-5260.9		28.937	96.3352	-5260.9		28.937	96.3352	-5260.89		28.937	96.3352	-5260.89
33.937	96.3352	-5261.27		33.937	96.3352			33.937	96.3352			33.937	96.3352			33.937	96.3352
38.9369	96.3351	-5261.27		38.9369	96.3351	-5260.9		38.9369	96.3351	-5260.9		38.9369	96.3351	-5260.89		38.9369	96.3351	-5260.89
43.9369	96.3352	-5261.27		43.9369	96.3352	-5260.91		43.9369	96.3352	-5260.9		43.9369	96.3352	-5260.9		43.9369	96.3352	-5260.89
48.9369	96.3352	-5261.27		48.9369	96.3352	-5260.91		48.9369	96.3352	-5260.9		48.9369	96.3352	-5260.9		48.9369	96.3352	-5260.89
53.9368	96.3351	-5261.27		53.9368	96.3351	-5260.91		53.9368	96.3351	-5260.9		53.9368	96.3351	-5260.9		53.9368	96.3351	-5260.89
58.9369	96.3352	-5261.28		58.9369	96.3352	-5260.91		58.9369	96.3352	-5260.9		58.9369	96.3352	-5260.9		58.9369	96.3352	-5260.89
63.9368	96.3351	-5261.28		63.9368	96.3351	-5260.91		63.9368	96.3351	-5260.9		63.9368	96.3351	-5260.9		63.9368	96.3351	-5260.89
68.9368	96.3351	-5261.28		68.9368	96.3351	-5260.91		68.9368	96.3351	-5260.9		68.9368	96.3351	-5260.9		68.9368	96.3351	-5260.89
73.9367	96.3352	-5261.28		73.9367	96.3352	-5260.9		73.9367	96.3352	-5260.9		73.9367	96.3352	-5260.9		73.9367	96.3352	-5260.89
78.9367	96.3351	-5261.27		78.9367	96.3351	-5260.9		78.9367	96.3351	-5260.9		78.9367	96.3351	-5260.9		78.9367	96.3351	-5260.89
83.9367	96.3352	-5261.27		83.9367	96.3352	-5260.9		83.9367	96.3352	-5260.9		83.9367	96.3352	-5260.89		83.9367	96.3352	-5260.89
88.9365	96.3352	-5261.27		88.9365	96.3352	-5260.9		88.9365	96.3352	-5260.9		88.9365	96.3352	-5260.89		88.9365	96.3352	-5260.89
93.9366	96.3353	-5261.27		93.9366	96.3353	-5260.9		93.9366	96.3353	-5260.9		93.9366	96.3353	-5260.89		93.9366	96.3353	-5260.89
98.9366	96.3352	-5261.27		98.9366	96.3352	-5260.9		98.9366	96.3352	-5260.89		98.9366	96.3352	-5260.89		98.9366	96.3352	-5260.89
103.937	96.3353	-5261.27		103.937	96.3353	-5260.9		103.937	96.3353	-5260.89		103.937	96.3353	-5260.89		103.937	96.3353	-5260.89
108.937	96.3352	-5261.27		108.937	96.3352	-5260.9		108.937	96.3352	-5260.89		108.937	96.3352	-5260.89		108.937	96.3352	-5260.88
113.937	96.3353	-5261.27		113.937	96.3353	-5260.9		113.937	96.3353	-5260.89		113.937	96.3353	-5260.89		113.937	96.3353	-5260.88
118.937	96.3352	-5261.27		118.937	96.3352	-5260.9		118.937	96.3352	-5260.89		118.937	96.3352	-5260.89		118.937	96.3352	-5260.88
123.937	96.3352	-5261.27		123.937	96.3352	-5260.9		123.937	96.3352	-5260.89		123.937	96.3352	-5260.89		123.937	96.3352	-5260.88
128.937	96.3353	-5261.27		128.937	96.3353	-5260.9		128.937	96.3353	-5260.89		128.937	96.3353	-5260.89		128.937	96.3353	-5260.88
133.937	96.3353	-5261.27		133.937	96.3353	-5260.9		133.937	96.3353	-5260.89		133.937	96.3353	-5260.89		133.937	96.3353	-5260.88
138.937	96.3353	-5261.27		138.937	96.3353	-5260.9		138.937	96.3353	-5260.89		138.937	96.3353	-5260.89		138.937	96.3353	-5260.88
143.937	96.3353	-5261.27		143.937	96.3353	-5260.9		143.937	96.3353	-5260.9		143.937	96.3353	-5260.89		143.937	96.3353	-5260.89
148.937	96.3353	-5261.27		148.937	96.3353	-5260.9		148.937	96.3353	-5260.9		148.937	96.3353	-5260.89		148.937	96.3353	-5260.89
153.937	96.3353	-5261.27		153.937	96.3353	-5260.9		153.937	96.3353	-5260.9		153.937	96.3353	-5260.89		153.937	96.3353	-5260.89
158.937	96.3353	-5261.27		158.937	96.3353	-5260.9		158.937	96.3353	-5260.9		158.937	96.3353	-5260.89		158.937	96.3353	-5260.89
163.937	96.3351	-5261.27		163.937	96.3351	-5260.9		163.937	96.3351	-5260.9		163.937	96.3351	-5260.89		163.937	96.3351	-5260.89
168.937	96.3353	-5261.27		168.937	96.3353	-5260.9		168.937	96.3353	-5260.9		168.937	96.3353	-5260.89		168.937	96.3353	-5260.89
173.937	96.3352	-5261.27		173.937	96.3352	-5260.9		173.937	96.3352	-5260.9		173.937	96.3352	-5260.89		173.937	96.3352	-5260.89
178.937	96.3351	-5261.27		178.937	96.3351	-5260.9		178.937	96.3351	-5260.9		178.937	96.3351	-5260.9		178.937	96.3351	-5260.89
-176.063	96.3352	-5261.27		-176.063	96.3352	-5260.9		-176.063	96.3352	-5260.9		-176.063	96.3352	-5260.9		-176.063	96.3352	-5260.89
-171.063	96.3351	-5261.27		-171.063	96.3351	-5260.9		-171.063	96.3351	-5260.9		-171.063	96.3351	-5260.9		-171.063	96.3351	-5260.89
-166.063	96.3352	-5261.27		-166.063	96.3352	-5260.9		-166.063	96.3352	-5260.9		-166.063	96.3352	-5260.89		-166.063	96.3352	-5260.89
-161.063	96.3353	-5261.27		-161.063	96.3353	-5260.9		-161.063	96.3353	-5260.9		-161.063	96.3353	-5260.89		-161.063	96.3353	-5260.89
-156.063	96.3354	-5261.27		-156.063	96.3354	-5260.9		-156.063	96.3354	-5260.9		-156.063	96.3354	-5260.89		-156.063	96.3354	-5260.89
-151.063	96.3354	-5261.27		-151.063	96.3354	-5260.9		-151.063	96.3354	-5260.9		-151.063	96.3354	-5260.89		-151.063	96.3354	-5260.89
-146.063	96.3355	-5261.27		-146.063	96.3355	-5260.9		-146.063	96.3355	-5260.9		-146.063	96.3355	-5260.89		-146.063	96.3355	-5260.89
-141.063	96.3355	-5261.27		-141.063	96.3355	-5260.9		-141.063	96.3355	-5260.9		-141.063	96.3355	-5260.89		-141.063	96.3355	-5260.89
-136.063	96.3355	-5261.27		-136.063	96.3355	-5260.9		-136.063	96.3355	-5260.9		-136.063	96.3355	-5260.89		-136.063	96.3355	-5260.89
-131.063	96.3355	-5261.27		-131.063	96.3355	-5260.9		-131.063	96.3355	-5260.89		-131.063	96.3355	-5260.89		-131.063	96.3355	-5260.89
-126.063	96.3356	-5261.27		-126.063	96.3356	-5260.9		-126.063	96.3356	-5260.89		-126.063	96.3356	-5260.89		-126.063	96.3356	-5260.89
-121.063	96.3355	-5261.27		-121.063	96.3355	-5260.9		-121.063	96.3355	-5260.89		-121.063	96.3355	-5260.89		-121.063	96.3355	-5260.89
-116.063	96.3355	-5261.27		-116.063	96.3355			-116.063	96.3355			-116.063	96.3355			-116.063	96.3355
-111.063	96.3355	-5261.27		-111.063	96.3355	-5260.9		-111.063	96.3355	-5260.89		-111.063	96.3355	-5260.89		-111.063	96.3355	-5260.88
-106.063	96.3354	-5261.27		-106.063	96.3354	-5260.91		-106.063	96.3354	-5260.9		-106.063	96.3354	-5260.89		-106.063	96.3354	-5260.88
-101.063	96.3354	-5261.27		-101.063	96.3354	-5260.91		-101.063	96.3354	-5260.9		-101.063	96.3354	-5260.89		-101.063	96.3354	-5260.88
-96.0631	96.3354	-5261.27		-96.0631	96.3354	-5260.91		-96.0631	96.3354	-5260.9		-96.0631	96.3354	-5260.9		-96.0631	96.3354	-5260.88
-96.0634	101.335	-5261.27		-96.0634	101.335	-5260.91		-96.0634	101.335	-5260.9		-96.0634	101.335	-5260.89		-96.0634	101.335	-5260.88
-101.063	101.335	-5261.27		-101.063	101.335	-5260.91		-101.063	101.335	-5260.9		-101.063	101.335	-5260.89		-101.063	101.335	-5260.88
-106.063	101.335	-5261.27		-106.063	101.335	-5260.9		-106.063	101.335	-5260.89		-106.063	101.335	-5260.89		-106.063	101.335	-5260.88
-111.063	101.336	-5261.27		-111.063	101.336			-111.063	101.336			-111.063	101.336			-111.063	101.336
-116.063	101.335	-5261.27		-116.063	101.335	-5260.9		-116.063	101.335	-5260.89		-116.063	101.335	-5260.89		-116.063	101.335	-5260.88
-121.063	101.336	-5261.27		-121.063	101.336			-121.063	101.336			-121.063	101.336			-121.063	101.336
-126.063	101.335	-5261.27		-126.063	101.335	-5260.9		-126.063	101.335	-5260.89		-126.063	101.335	-5260.89		-126.063	101.335	-5260.88
-131.063	101.336	-5261.27		-131.063	101.336	-5260.9		-131.063	101.336	-5260.89		-131.063	101.336	-5260.89		-131.063	101.336	-5260.89
-136.063	101.336	-5261.27		-136.063	101.336	-5260.9		-136.063	101.336	-5260.89		-136.063	101.336	-5260.89		-136.063	101.336	-5260.89
-141.063	101.335	-5261.27		-141.063	101.335	-5260.9		-141.063	101.335	-5260.89		-141.063	101.335	-5260.89		-141.063	101.335	-5260.89
-146.063	101.335	-5261.27		-146.063	101.335	-5260.9		-146.063	101.335	-5260.9		-146.063	101.335	-5260.89		-146.063	101.335	-5260.89
-151.063	101.335	-5261.27		-151.063	101.335	-5260.9		-151.063	101.335	-5260.9		-151.063	101.335	-5260.89		-151.063	101.335	-5260.89
-156.063	101.335	-5261.27		-156.063	101.335	-5260.9		-156.063	101.335	-5260.9		-156.063	101.335	-5260.89		-156.063	101.335	-5260.89
-161.063	101.335	-5261.27		-161.063	101.335			-161.063	101.335			-161.063	101.335			-161.063	101.335
-166.063	101.335	-5261.27		-166.063	101.335	-5260.9		-166.063	101.335	-5260.9		-166.063	101.335	-5260.89		-166.063	101.335	-5260.89
-171.064	101.335	-5261.27		-171.064	101.335			-171.064	101.335			-171.064	101.335			-171.064	101.335
-176.064	101.335	-5261.27		-176.064	101.335	-5260.9		-176.064	101.335	-5260.9		-176.064	101.335	-5260.89		-176.064	101.335	-5260.89
178.937	101.335	-5261.27		178.937	101.335	-5260.9		178.937	101.335	-5260.9		178.937	101.335	-5260.89		178.937	101.335	-5260.89
173.937	101.335	-5261.27		173.937	101.335	-5260.9		173.937	101.335	-5260.9		173.937	101.335	-5260.89		173.937	101.335	-5260.89
168.937	101.335	-5261.27		168.937	101.335	-5260.9		168.937	101.335	-5260.9		168.937	101.335	-5260.89		168.937	101.335	-5260.89
163.937	101.335	-5261.27		163.937	101.335	-5260.9		163.937	101.335	-5260.9		163.937	101.335	-5260.89		163.937	101.335	-5260.89
158.937	101.335	-5261.27		158.937	101.335	-5260.9		158.937	101.335	-5260.9		158.937	101.335	-5260.89		158.937	101.335	-5260.89
153.937	101.335	-5261.27		153.937	101.335	-5260.9		153.937	101.335	-5260.9		153.937	101.335	-5260.89		153.937	101.335	-5260.89
148.937	101.335	-5261.27		148.937	101.335	-5260.9		148.937	101.335	-5260.9		148.937	101.335	-5260.89		148.937	101.335	-5260.89
143.937	101.335	-5261.27		143.937	101.335	-5260.9		143.937	101.335	-5260.89		143.937	101.335	-5260.89		143.937	101.335	-5260.88
138.937	101.335	-5261.27		138.937	101.335	-5260.9		138.937	101.335	-5260.89		138.937	101.335	-5260.89		138.937	101.335	-5260.88
133.937	101.335	-5261.27		133.937	101.335	-5260.9		133.937	101.335	-5260.89		133.937	101.335	-5260.89		133.937	101.335	-5260.88
128.937	101.335	-5261.27		128.937	101.335	-5260.9		128.937	101.335	-5260.89		128.937	101.335	-5260.89		128.937	101.335	-5260.88
123.937	101.335	-5261.27		123.937	101.335	-5260.9		123.937	101.335	-5260.89		123.937	101.335	-5260.89		123.937	101.335	-5260.88
118.937	101.335	-5261.27		118.937	101.335	-5260.9		118.937	101.335	-5260.89		118.937	101.335	-5260.89		118.937	101.335	-5260.88
113.937	101.335	-5261.27		113.937	101.335	-5260.9		113.937	101.335	-5260.89		113.937	101.335	-5260.89		113.937	101.335	-5260.88
108.937	101.335	-5261.27		108.937	101.335	-5260.9		108.937	101.335	-5260.89		108.937	101.335	-5260.89		108.937	101.335	-5260.88
103.937	101.335	-5261.27		103.937	101.335	-5260.9		103.937	101.335	-5260.89		103.937	101.335	-5260.89		103.937	101.335	-5260.88
98.9366	101.335	-5261.27		98.9366	101.335			98.9366	101.335			98.9366	101.335			98.9366	101.335
93.9366	101.335	-5261.27		93.9366	101.335	-5260.9		93.9366	101.335	-5260.89		93.9366	101.335	-5260.89		93.9366	101.335	-5260.89
88.9366	101.335	-5261.27		88.9366	101.335	-5260.9		88.9366	101.335	-5260.9		88.9366	101.335	-5260.89		88.9366	101.335	-5260.89
83.9366	101.335	-5261.27		83.9366	101.335	-5260.9		83.9366	101.335	-5260.9		83.9366	101.335	-5260.89		83.9366	101.335	-5260.89
78.9366	101.335	-5261.27		78.9366	101.335	-5260.9		78.9366	101.335	-5260.9		78.9366	101.335	-5260.89		78.9366	101.335	-5260.89
73.9367	101.335	-5261.27		73.9367	101.335			73.9367	101.335			73.9367	101.335			73.9367	101.335
68.9366	101.335	-5261.27		68.9366	101.335	-5260.9		68.9366	101.335	-5260.9		68.9366	101.335	-5260.9		68.9366	101.335	-5260.89
63.9367	101.335	-5261.27		63.9367	101.335	-5260.91		63.9367	101.335	-5260.9		63.9367	101.335	-5260.9		63.9367	101.335	-5260.89
58.9367	101.335	-5261.27		58.9367	101.335	-5260.91		58.9367	101.335	-5260.9		58.9367	101.335	-5260.9		58.9367	101.335	-5260.89
53.9367	101.335	-5261.27		53.9367	101.335			53.9367	101.335			53.9367	101.335			53.9367	101.335
48.9368	101.335	-5261.27		48.9368	101.335	-5260.91		48.9368	101.335	-5260.9		48.9368	101.335	-5260.89		48.9368	101.335	-5260.89
43.9368	101.335	-5261.27		43.9368	101.335	-5260.91		43.9368	101.335	-5260.9		43.9368	101.335	-5260.89		43.9368	101.335	-5260.89
38.9368	101.335	-5261.27		38.9368	101.335	-5260.9		38.9368	101.335	-5260.9		38.9368	101.335	-5260.89		38.9368	101.335	-5260.89
33.9368	101.335	-5261.27		33.9368	101.335	-5260.9		33.9368	101.335	-5260.9		33.9368	101.335	-5260.89		33.9368	101.335	-5260.89
28.9368	101.335	-5261.27		28.9368	101.335	-5260.9		28.9368	101.335	-5260.9		28.9368	101.335	-5260.89		28.9368	101.335	-5260.88
23.937	101.335	-5261.27		23.937	101.335	-5260.9		23.937	101.335	-5260.9		23.937	101.335	-5260.89		23.937	101.335	-5260.88
18.9368	101.335	-5261.27		18.9368	101.335	-5260.9		18.9368	101.335	-5260.9		18.9368	101.335	-5260.89		18.9368	101.335	-5260.88
13.9369	101.335	-5261.27		13.9369	101.335	-5260.9		13.9369	101.335	-5260.9		13.9369	101.335	-5260.89		13.9369	101.335	-5260.88
8.93675	101.335	-5261.27		8.93675	101.335	-5260.9		8.93675	101.335	-5260.9		8.93675	101.335	-5260.89		8.93675	101.335	-5260.88
3.93685	101.335	-5261.26		3.93685	101.335	-5260.9		3.93685	101.335	-5260.9		3.93685	101.335	-5260.89		3.93685	101.335	-5260.88
-1.06323	101.335	-5261.26		-1.06323	101.335	-5260.9		-1.06323	101.335	-5260.9		-1.06323	101.335	-5260.89		-1.06323	101.335	-5260.88
-6.06313	101.335	-5261.26		-6.06313	101.335	-5260.9		-6.06313	101.335	-5260.9		-6.06313	101.335	-5260.89		-6.06313	101.335	-5260.88
-11.0634	101.335	-5261.27		-11.0634	101.335	-5260.9		-11.0634	101.335	-5260.9		-11.0634	101.335	-5260.89		-11.0634	101.335	-5260.88
-16.0632	101.336	-5261.27		-16.0632	101.336	-5260.9		-16.0632	101.336	-5260.9		-16.0632	101.336	-5260.89		-16.0632	101.336	-5260.89
-21.0634	101.335	-5261.27		-21.0634	101.335	-5260.9		-21.0634	101.335	-5260.9		-21.0634	101.335	-5260.89		-21.0634	101.335	-5260.89
-26.0633	101.336	-5261.27		-26.0633	101.336	-5260.91		-26.0633	101.336	-5260.9		-26.0633	101.336	-5260.89		-26.0633	101.336	-5260.88
-31.0634	101.335	-5261.27		-31.0634	101.335	-5260.91		-31.0634	101.335	-5260.9		-31.0634	101.335	-5260.89		-31.0634	101.335	-5260.88
-36.0633	101.336	-5261.27		-36.0633	101.336	-5260.91		-36.0633	101.336	-5260.9		-36.0633	101.336	-5260.9		-36.0633	101.336	-5260.88
-41.0632	101.335	-5261.27		-41.0632	101.335	-5260.91		-41.0632	101.335	-5260.9		-41.0632	101.335	-5260.9		-41.0632	101.335	-5260.88
-46.0632	101.335	-5261.27		-46.0632	101.335	-5260.91		-46.0632	101.335	-5260.9		-46.0632	101.335	-5260.9		-46.0632	101.335	-5260.88
-51.0632	101.335	-5261.27		-51.0632	101.335	-5260.92		-51.0632	101.335	-5260.9		-51.0632	101.335	-5260.9		-51.0632	101.335	-5260.88
-56.0633	101.335	-5261.27		-56.0633	101.335	-5260.92		-56.0633	101.335	-5260.9		-56.0633	101.335	-5260.9		-56.0633	101.335	-5260.88
-61.0633	101.335	-5261.27		-61.0633	101.335	-5260.92		-61.0633	101.335	-5260.9		-61.0633	101.335	-5260.9		-61.0633	101.335	-5260.88
-66.0634	101.335	-5261.27		-66.0634	101.335	-5260.92		-66.0634	101.335	-5260.9		-66.0634	101.335	-5260.9		-66.0634	101.335	-5260.88
-71.0634	101.335	-5261.27		-71.0634	101.335	-5260.92		-71.0634	101.335	-5260.9		-71.0634	101.335	-5260.9		-71.0634	101.335	-5260.89
-76.0634	101.335	-5261.27		-76.0634	101.335	-5260.91		-76.0634	101.335	-5260.9		-76.0634	101.335	-5260.9		-76.0634	101.335	-5260.89
-81.0634	101.335	-5261.27		-81.0634	101.335	-5260.91		-81.0634	101.335	-5260.9		-81.0634	101.335	-5260.9		-81.0634	101.335	-5260.89
-86.0633	101.335	-5261.27		-86.0633	101.335	-5260.91		-86.0633	101.335	-5260.9		-86.0633	101.335	-5260.9		-86.0633	101.335	-5260.89
-91.0631	101.335	-5261.27		-91.0631	101.335	-5260.91		-91.0631	101.335	-5260.9		-91.0631	101.335	-5260.9		-91.0631	101.335	-5260.89
-96.0631	101.335	-5261.27		-96.0631	101.335	-5260.91		-96.0631	101.335	-5260.9		-96.0631	101.335	-5260.89		-96.0631	101.335	-5260.88
-96.0635	106.335	-5261.27		-96.0635	106.335	-5260.91		-96.0635	106.335	-5260.9		-96.0635	106.335	-5260.89		-96.0635	106.335	-5260.88
-91.0631	106.335	-5261.27		-91.0631	106.335	-5260.91		-91.0631	106.335	-5260.9		-91.0631	106.335	-5260.89		-91.0631	106.335	-5260.89
-86.0631	106.335	-5261.27		-86.0631	106.335	-5260.91		-86.0631	106.335	-5260.9		-86.0631	106.335	-5260.9		-86.0631	106.335	-5260.89
-81.0631	106.335	-5261.27		-81.0631	106.335	-5260.91		-81.0631	106.335	-5260.9		-81.0631	106.335	-5260.9		-81.0631	106.335	-5260.89
-76.0631	106.336	-5261.27		-76.0631	106.336	-5260.91		-76.0631	106.336	-5260.9		-76.0631	106.336	-5260.9		-76.0631	106.336	-5260.89
-71.0631	106.335	-5261.27		-71.0631	106.335	-5260.91		-71.0631	106.335	-5260.9		-71.0631	106.335	-5260.9		-71.0631	106.335	-5260.89
-66.0632	106.335	-5261.27		-66.0632	106.335	-5260.91		-66.0632	106.335	-5260.9		-66.0632	106.335	-5260.9		-66.0632	106.335	-5260.89
-61.0633	106.335	-5261.27		-61.0633	106.335	-5260.91		-61.0633	106.335	-5260.9		-61.0633	106.335	-5260.9		-61.0633	106.335	-5260.89
-56.0632	106.336	-5261.27		-56.0632	106.336	-5260.91		-56.0632	106.336	-5260.9		-56.0632	106.336	-5260.9		-56.0632	106.336	-5260.89
-51.0632	106.336	-5261.27		-51.0632	106.336	-5260.91		-51.0632	106.336	-5260.9		-51.0632	106.336	-5260.9		-51.0632	106.336	-5260.89
-46.0632	106.335	-5261.27		-46.0632	106.335	-5260.91		-46.0632	106.335	-5260.9		-46.0632	106.335	-5260.9		-46.0632	106.335	-5260.89
-41.0631	106.335	-5261.27		-41.0631	106.335	-5260.91		-41.0631	106.335	-5260.9		-41.0631	106.335	-5260.9		-41.0631	106.335	-5260.89
-36.0633	106.336	-5261.27		-36.0633	106.336	-5260.91		-36.0633	106.336	-5260.9		-36.0633	106.336	-5260.89		-36.0633	106.336	-5260.89
-31.0632	106.335	-5261.27		-31.0632	106.335	-5260.91		-31.0632	106.335	-5260.9		-31.0632	106.335	-5260.89		-31.0632	106.335	-5260.89
-26.0632	106.335	-5261.27		-26.0632	106.335			-26.0632	106.335			-26.0632	106.335			-26.0632	106.335
-21.0632	106.335	-5261.27		-21.0632	106.335	-5260.9		-21.0632	106.335	-5260.9		-21.0632	106.335	-5260.89		-21.0632	106.335	-5260.89
-16.0632	106.335	-5261.27		-16.0632	106.335	-5260.9		-16.0632	106.335	-5260.9		-16.0632	106.335	-5260.89		-16.0632	106.335	-5260.88
-11.0632	106.335	-5261.26		-11.0632	106.335	-5260.9		-11.0632	106.335	-5260.9		-11.0632	106.335	-5260.89		-11.0632	106.335	-5260.88
-6.06308	106.335	-5261.26		-6.06308	106.335	-5260.9		-6.06308	106.335	-5260.9		-6.06308	106.335	-5260.89		-6.06308	106.335	-5260.88
-1.06312	106.335	-5261.26		-1.06312	106.335	-5260.9		-1.06312	106.335	-5260.9		-1.06312	106.335	-5260.89		-1.06312	106.335	-5260.88
3.93689	106.335	-5261.26		3.93689	106.335	-5260.9		3.93689	106.335	-5260.89		3.93689	106.335	-5260.89		3.93689	106.335	-5260.88
8.93694	106.335	-5261.26		8.93694	106.335	-5260.9		8.93694	106.335	-5260.89		8.93694	106.335	-5260.89		8.93694	106.335	-5260.88
13.9369	106.335	-5261.26		13.9369	106.335	-5260.9		13.9369	106.335	-5260.89		13.9369	106.335	-5260.89		13.9369	106.335	-5260.88
18.937	106.335	-5261.27		18.937	106.335	-5260.9		18.937	106.335	-5260.9		18.937	106.335	-5260.89		18.937	106.335	-5260.88
23.9368	106.335	-5261.27		23.9368	106.335	-5260.9		23.9368	106.335	-5260.9		23.9368	106.335	-5260.89		23.9368	106.335	-5260.88
28.937	106.335	-5261.27		28.937	106.335	-5260.9		28.937	106.335	-5260.9		28.937	106.335	-5260.89		28.937	106.335	-5260.88
33.9369	106.335	-5261.27		33.9369	106.335	-5260.9		33.9369	106.335	-5260.9		33.9369	106.335	-5260.89		33.9369	106.335	-5260.88
38.9369	106.335	-5261.27		38.9369	106.335	-5260.9		38.9369	106.335	-5260.9		38.9369	106.335	-5260.89		38.9369	106.335	-5260.89
43.9369	106.335	-5261.27		43.9369	106.335	-5260.9		43.9369	106.335	-5260.9		43.9369	106.335	-5260.89		43.9369	106.335	-5260.89
48.9368	106.335	-5261.27		48.9368	106.335	-5260.91		48.9368	106.335	-5260.9		48.9368	106.335	-5260.89		48.9368	106.335	-5260.89
53.9369	106.335	-5261.27		53.9369	106.335	-5260.91		53.9369	106.335	-5260.9		53.9369	106.335	-5260.89		53.9369	106.335	-5260.89
58.9368	106.335	-5261.27		58.9368	106.335	-5260.91		58.9368	106.335	-5260.9		58.9368	106.335	-5260.89		58.9368	106.335	-5260.89
63.9368	106.335	-5261.27		63.9368	106.335	-5260.9		63.9368	106.335	-5260.9		63.9368	106.335	-5260.89		63.9368	106.335	-5260.89
68.9367	106.335	-5261.27		68.9367	106.335	-5260.9		68.9367	106.335	-5260.9		68.9367	106.335	-5260.89		68.9367	106.335	-5260.89
73.9367	106.335	-5261.27		73.9367	106.335	-5260.9		73.9367	106.335	-5260.9		73.9367	106.335	-5260.89		73.9367	106.335	-5260.89
78.9367	106.335	-5261.27		78.9367	106.335	-5260.9		78.9367	106.335	-5260.9		78.9367	106.335	-5260.89		78.9367	106.335	-5260.89
83.9366	106.335	-5261.27		83.9366	106.335	-5260.9		83.9366	106.335	-5260.9		83.9366	106.335	-5260.89		83.9366	106.335	-5260.89
88.9366	106.335	-5261.27		88.9366	106.335			88.9366	106.335			88.9366	106.335			88.9366	106.335
93.9367	106.335	-5261.27		93.9367	106.335	-5260.9		93.9367	106.335	-5260.89		93.9367	106.335	-5260.89		93.9367	106.335	-5260.89
98.9366	106.335	-5261.27		98.9366	106.335	-5260.9		98.9366	106.335	-5260.89		98.9366	106.335	-5260.89		98.9366	106.335	-5260.88
103.937	106.335	-5261.27		103.937	106.335	-5260.9		103.937	106.335	-5260.89		103.937	106.335	-5260.89		103.937	106.335	-5260.88
108.937	106.335	-5261.27		108.937	106.335	-5260.9		108.937	106.335	-5260.89		108.937	106.335	-5260.89		108.937	106.335	-5260.88
113.937	106.335	-5261.27		113.937	106.335	-5260.9		113.937	106.335	-5260.89		113.937	106.335	-5260.89		113.937	106.335	-5260.88
118.937	106.335	-5261.27		118.937	106.335	-5260.9		118.937	106.335	-5260.89		118.937	106.335	-5260.89		118.937	106.335	-5260.88
123.937	106.335	-5261.27		123.937	106.335	-5260.9		123.937	106.335	-5260.89		123.937	106.335	-5260.89		123.937	106.335	-5260.88
128.937	106.335	-5261.27		128.937	106.335	-5260.9		128.937	106.335	-5260.89		128.937	106.335	-5260.89		128.937	106.335	-5260.88
133.937	106.335	-5261.27		133.937	106.335	-5260.9		133.937	106.335	-5260.89		133.937	106.335	-5260.89		133.937	106.335	-5260.88
138.937	106.335	-5261.27		138.937	106.335	-5260.9		138.937	106.335	-5260.89		138.937	106.335	-5260.89		138.937	106.335	-5260.88
143.937	106.335	-5261.27		143.937	106.335	-5260.9		143.937	106.335	-5260.89		143.937	106.335	-5260.89		143.937	106.335	-5260.88
148.937	106.335	-5261.27		148.937	106.335	-5260.9		148.937	106.335	-5260.89		148.937	106.335	-5260.89		148.937	106.335	-5260.88
153.937	106.335	-5261.27		153.937	106.335	-5260.9		153.937	106.335	-5260.9		153.937	106.335	-5260.89		153.937	106.335	-5260.89
158.937	106.335	-5261.27		158.937	106.335	-5260.9		158.937	106.335	-5260.9		158.937	106.335	-5260.89		158.937	106.335	-5260.89
163.937	106.335	-5261.27		163.937	106.335	-5260.9		163.937	106.335	-5260.9		163.937	106.335	-5260.89		163.937	106.335	-5260.89
168.937	106.335	-5261.27		168.937	106.335	-5260.9		168.937	106.335	-5260.9		168.937	106.335	-5260.89		168.937	106.335	-5260.89
173.937	106.335	-5261.27		173.937	106.335	-5260.9		173.937	106.335	-5260.9		173.937	106.335	-5260.89		173.937	106.335	-5260.89
178.937	106.335	-5261.27		178.937	106.335	-5260.9		178.937	106.335	-5260.9		178.937	106.335	-5260.89		178.937	106.335	-5260.89
-176.063	106.335	-5261.27		-176.063	106.335	-5260.9		-176.063	106.335	-5260.9		-176.063	106.335	-5260.89		-176.063	106.335	-5260.89
-171.063	106.335	-5261.27		-171.063	106.335	-5260.9		-171.063	106.335	-5260.9		-171.063	106.335	-5260.89		-171.063	106.335	-5260.89
-166.063	106.335	-5261.27		-166.063	106.335	-5260.9		-166.063	106.335	-5260.9		-166.063	106.335	-5260.89		-166.063	106.335	-5260.89
-161.063	106.335	-5261.27		-161.063	106.335	-5260.9		-161.063	106.335	-5260.9		-161.063	106.335	-5260.89		-161.063	106.335	-5260.89
-156.063	106.335	-5261.27		-156.063	106.335	-5260.9		-156.063	106.335	-5260.9		-156.063	106.335	-5260.89		-156.063	106.335	-5260.89
-151.063	106.335	-5261.27		-151.063	106.335	-5260.9		-151.063	106.335	-5260.89		-151.063	106.335	-5260.89		-151.063	106.335	-5260.89
-146.063	106.335	-5261.27		-146.063	106.335	-5260.9		-146.063	106.335	-5260.89		-146.063	106.335	-5260.89		-146.063	106.335	-5260.89
-141.063	106.335	-5261.27		-141.063	106.335	-5260.9		-141.063	106.335	-5260.89		-141.063	106.335	-5260.89		-141.063	106.335	-5260.89
-136.063	106.336	-5261.27		-136.063	106.336	-5260.9		-136.063	106.336	-5260.89		-136.063	106.336	-5260.89		-136.063	106.336	-5260.88
-131.063	106.335	-5261.27		-131.063	106.335	-5260.9		-131.063	106.335	-5260.89		-131.063	106.335	-5260.89		-131.063	106.335	-5260.88
-126.063	106.336	-5261.27		-126.063	106.336	-5260.9		-126.063	106.336	-5260.89		-126.063	106.336	-5260.89		-126.063	106.336	-5260.88
-121.063	106.335	-5261.27		-121.063	106.335	-5260.9		-121.063	106.335	-5260.89		-121.063	106.335	-5260.89		-121.063	106.335	-5260.88
-116.063	106.336	-5261.27		-116.063	106.336	-5260.9		-116.063	106.336	-5260.89		-116.063	106.336	-5260.89		-116.063	106.336	-5260.88
-111.063	106.335	-5261.27		-111.063	106.335	-5260.9		-111.063	106.335	-5260.89		-111.063	106.335	-5260.89		-111.063	106.335	-5260.88
-106.063	106.335	-5261.27		-106.063	106.335	-5260.9		-106.063	106.335	-5260.89		-106.063	106.335	-5260.89		-106.063	106.335	-5260.88
-101.063	106.335	-5261.27		-101.063	106.335			-101.063	106.335			-101.063	106.335			-101.063	106.335
-96.0631	106.335	-5261.27		-96.0631	106.335			-96.0631	106.335			-96.0631	106.335			-96.0631	106.335
-96.0635	111.335	-5261.27		-96.0635	111.335	-5260.9		-96.0635	111.335	-5260.89		-96.0635	111.335	-5260.89		-96.0635	111.335	-5260.89
-101.063	111.335	-5261.27		-101.063	111.335	-5260.9		-101.063	111.335	-5260.89		-101.063	111.335	-5260.89		-101.063	111.335	-5260.88
-106.063	111.336	-5261.27		-106.063	111.336	-5260.9		-106.063	111.336	-5260.89		-106.063	111.336	-5260.89		-106.063	111.336	-5260.88
-111.063	111.335	-5261.27		-111.063	111.335	-5260.9		-111.063	111.335	-5260.89		-111.063	111.335	-5260.89		-111.063	111.335	-5260.88
-116.063	111.335	-5261.27		-116.063	111.335	-5260.9		-116.063	111.335	-5260.89		-116.063	111.335	-5260.89		-116.063	111.335	-5260.88
-121.063	111.336	-5261.26		-121.063	111.336	-5260.9		-121.063	111.336	-5260.89		-121.063	111.336	-5260.89		-121.063	111.336	-5260.88
-126.063	111.335	-5261.27		-126.063	111.335	-5260.9		-126.063	111.335	-5260.89		-126.063	111.335	-5260.89		-126.063	111.335	-5260.88
-131.063	111.335	-5261.27		-131.063	111.335	-5260.89		-131.063	111.335	-5260.89		-131.063	111.335	-5260.89		-131.063	111.335	-5260.88
-136.063	111.335	-5261.27		-136.063	111.335	-5260.89		-136.063	111.335	-5260.89		-136.063	111.335	-5260.89		-136.063	111.335	-5260.88
-141.063	111.336	-5261.27		-141.063	111.336	-5260.9		-141.063	111.336	-5260.89		-141.063	111.336	-5260.89		-141.063	111.336	-5260.88
-146.063	111.335	-5261.27		-146.063	111.335	-5260.9		-146.063	111.335	-5260.89		-146.063	111.335	-5260.89		-146.063	111.335	-5260.89
-151.063	111.335	-5261.27		-151.063	111.335	-5260.9		-151.063	111.335	-5260.89		-151.063	111.335	-5260.89		-151.063	111.335	-5260.89
-156.063	111.335	-5261.27		-156.063	111.335	-5260.9		-156.063	111.335	-5260.89		-156.063	111.335	-5260.89		-156.063	111.335	-5260.89
-161.063	111.335	-5261.27		-161.063	111.335	-5260.9		-161.063	111.335	-5260.89		-161.063	111.335	-5260.89		-161.063	111.335	-5260.89
-166.063	111.335	-5261.27		-166.063	111.335	-5260.9		-166.063	111.335	-5260.9		-166.063	111.335	-5260.89		-166.063	111.335	-5260.89
-171.063	111.335	-5261.27		-171.063	111.335	-5260.9		-171.063	111.335	-5260.9		-171.063	111.335	-5260.89		-171.063	111.335	-5260.89
-176.063	111.335	-5261.27		-176.063	111.335			-176.063	111.335			-176.063	111.335			-176.063	111.335
178.937	111.335	-5261.27		178.937	111.335	-5260.9		178.937	111.335	-5260.9		178.937	111.335	-5260.89		178.937	111.335	-5260.89
173.937	111.335	-5261.27		173.937	111.335	-5260.9		173.937	111.335	-5260.9		173.937	111.335	-5260.89		173.937	111.335	-5260.89
168.937	111.335	-5261.27		168.937	111.335	-5260.9		168.937	111.335	-5260.9		168.937	111.335	-5260.89		168.937	111.335	-5260.89
163.937	111.335	-5261.27		163.937	111.335	-5260.9		163.937	111.335	-5260.9		163.937	111.335	-5260.89		163.937	111.335	-5260.89
158.937	111.335	-5261.27		158.937	111.335	-5260.9		158.937	111.335	-5260.89		158.937	111.335	-5260.89		158.937	111.335	-5260.89
153.937	111.335	-5261.27		153.937	111.335	-5260.9		153.937	111.335	-5260.89		153.937	111.335	-5260.89		153.937	111.335	-5260.88
148.937	111.335	-5261.27		148.937	111.335	-5260.9		148.937	111.335	-5260.89		148.937	111.335	-5260.89		148.937	111.335	-5260.88
143.937	111.335	-5261.27		143.937	111.335	-5260.9		143.937	111.335	-5260.89		143.937	111.335	-5260.89		143.937	111.335	-5260.88
138.937	111.335	-5261.27		138.937	111.335			138.937	111.335			138.937	111.335			138.937	111.335
133.937	111.335	-5261.27		133.937	111.335	-5260.9		133.937	111.335	-5260.89		133.937	111.335	-5260.89		133.937	111.335	-5260.88
128.937	111.335	-5261.27		128.937	111.335	-5260.9		128.937	111.335	-5260.89		128.937	111.335	-5260.89		128.937	111.335	-5260.88
123.937	111.335	-5261.27		123.937	111.335	-5260.9		123.937	111.335	-5260.89		123.937	111.335	-5260.89		123.937	111.335	-5260.88
118.937	111.335	-5261.27		118.937	111.335	-5260.9		118.937	111.335	-5260.89		118.937	111.335	-5260.89		118.937	111.335	-5260.88
113.937	111.335	-5261.27		113.937	111.335	-5260.9		113.937	111.335	-5260.89		113.937	111.335	-5260.89		113.937	111.335	-5260.88
108.937	111.335	-5261.27		108.937	111.335			108.937	111.335			108.937	111.335			108.937	111.335
103.937	111.335	-5261.27		103.937	111.335	-5260.9		103.937	111.335	-5260.89		103.937	111.335	-5260.89		103.937	111.335	-5260.88
98.9366	111.335	-5261.27		98.9366	111.335	-5260.9		98.9366	111.335	-5260.89		98.9366	111.335	-5260.89		98.9366	111.335	-5260.88
93.9366	111.335	-5261.27		93.9366	111.335	-5260.9		93.9366	111.335	-5260.89		93.9366	111.335	-5260.89		93.9366	111.335	-5260.89
88.9365	111.335	-5261.27		88.9365	111.335	-5260.9		88.9365	111.335	-5260.89		88.9365	111.335	-5260.89		88.9365	111.335	-5260.89
83.9366	111.335	-5261.27		83.9366	111.335	-5260.9		83.9366	111.335	-5260.9		83.9366	111.335	-5260.89		83.9366	111.335	-5260.89
78.9366	111.335	-5261.27		78.9366	111.335	-5260.9		78.9366	111.335	-5260.9		78.9366	111.335	-5260.89		78.9366	111.335	-5260.89
73.9366	111.335	-5261.27		73.9366	111.335	-5260.9		73.9366	111.335	-5260.9		73.9366	111.335	-5260.89		73.9366	111.335	-5260.89
68.9366	111.335	-5261.27		68.9366	111.335	-5260.9		68.9366	111.335	-5260.9		68.9366	111.335	-5260.89		68.9366	111.335	-5260.89
63.9367	111.335	-5261.27		63.9367	111.335	-5260.9		63.9367	111.335	-5260.9		63.9367	111.335	-5260.89		63.9367	111.335	-5260.89
58.9367	111.335	-5261.27		58.9367	111.335	-5260.9		58.9367	111.335	-5260.9		58.9367	111.335	-5260.89		58.9367	111.335	-5260.89
53.9367	111.335	-5261.27		53.9367	111.335	-5260.9		53.9367	111.335	-5260.9		53.9367	111.335	-5260.89		53.9367	111.335	-5260.89
48.9367	111.335	-5261.27		48.9367	111.335	-5260.9		48.9367	111.335	-5260.9		48.9367	111.335	-5260.89		48.9367	111.335	-5260.89
43.9368	111.335	-5261.27		43.9368	111.335	-5260.9		43.9368	111.335	-5260.9		43.9368	111.335	-5260.89		43.9368	111.335	-5260.89
38.9368	111.335	-5261.27		38.9368	111.335	-5260.9		38.9368	111.335	-5260.9		38.9368	111.335	-5260.89		38.9368	111.335	-5260.88
33.9367	111.335	-5261.27		33.9367	111.335	-5260.9		33.9367	111.335	-5260.9		33.9367	111.335	-5260.89		33.9367	111.335	-5260.88
28.9368	111.335	-5261.27		28.9368	111.335	-5260.9		28.9368	111.335	-5260.9		28.9368	111.335	-5260.89		28.9368	111.335	-5260.88
23.9368	111.335	-5261.27		23.9368	111.335	-5260.9		23.9368	111.335	-5260.9		23.9368	111.335	-5260.89		23.9368	111.335	-5260.88
18.9369	111.335	-5261.27		18.9369	111.335	-5260.9		18.9369	111.335	-5260.89		18.9369	111.335	-5260.89		18.9369	111.335	-5260.88
13.9367	111.335	-5261.26		13.9367	111.335	-5260.9		13.9367	111.335	-5260.89		13.9367	111.335	-5260.89		13.9367	111.335	-5260.88
8.93694	111.335	-5261.26		8.93694	111.335	-5260.9		8.93694	111.335	-5260.89		8.93694	111.335	-5260.89		8.93694	111.335	-5260.88
3.93657	111.335	-5261.26		3.93657	111.335	-5260.9		3.93657	111.335	-5260.89		3.93657	111.335	-5260.89		3.93657	111.335	-5260.88
-1.06322	111.335	-5261.26		-1.06322	111.335	-5260.9		-1.06322	111.335	-5260.89		-1.06322	111.335	-5260.89		-1.06322	111.335	-5260.88
-6.0634	111.335	-5261.26		-6.0634	111.335	-5260.9		-6.0634	111.335	-5260.89		-6.0634	111.335	-5260.89		-6.0634	111.335	-5260.88
-11.0633	111.335	-5261.26		-11.0633	111.335	-5260.9		-11.0633	111.335	-5260.9		-11.0633	111.335	-5260.89		-11.0633	111.335	-5260.88
-16.0634	111.335	-5261.26		-16.0634	111.335	-5260.9		-16.0634	111.335	-5260.9		-16.0634	111.335	-5260.89		-16.0634	111.335	-5260.88
-21.0632	111.336	-5261.27		-21.0632	111.336	-5260.9		-21.0632	111.336	-5260.9		-21.0632	111.336	-5260.89		-21.0632	111.336	-5260.88
-26.0634	111.335	-5261.27		-26.0634	111.335	-5260.9		-26.0634	111.335	-5260.9		-26.0634	111.335	-5260.89		-26.0634	111.335	-5260.89
-31.0632	111.335	-5261.27		-31.0632	111.335	-5260.9		-31.0632	111.335	-5260.9		-31.0632	111.335	-5260.89		-31.0632	111.335	-5260.89
-36.0633	111.335	-5261.27		-36.0633	111.335	-5260.9		-36.0633	111.335	-5260.9		-36.0633	111.335	-5260.89		-36.0633	111.335	-5260.89
-41.0633	111.335	-5261.27		-41.0633	111.335	-5260.91		-41.0633	111.335	-5260.9		-41.0633	111.335	-5260.89		-41.0633	111.335	-5260.89
-46.0634	111.335	-5261.27		-46.0634	111.335	-5260.91		-46.0634	111.335	-5260.9		-46.0634	111.335	-5260.9		-46.0634	111.335	-5260.89
-51.0633	111.335	-5261.27		-51.0633	111.335	-5260.91		-51.0633	111.335	-5260.9		-51.0633	111.335	-5260.9		-51.0633	111.335	-5260.89
-56.0632	111.335	-5261.27		-56.0632	111.335	-5260.91		-56.0632	111.335	-5260.9		-56.0632	111.335	-5260.9		-56.0632	111.335	-5260.89
-61.0633	111.335	-5261.27		-61.0633	111.335	-5260.91		-61.0633	111.335	-5260.9		-61.0633	111.335	-5260.9		-61.0633	111.335	-5260.89
-66.0633	111.335	-5261.27		-66.0633	111.335	-5260.91		-66.0633	111.335	-5260.9		-66.0633	111.335	-5260.9		-66.0633	111.335	-5260.89
-71.0633	111.335	-5261.27		-71.0633	111.335	-5260.91		-71.0633	111.335	-5260.9		-71.0633	111.335	-5260.9		-71.0633	111.335	-5260.89
-76.0632	111.335	-5261.27		-76.0632	111.335			-76.0632	111.335			-76.0632	111.335			-76.0632	111.335
-81.0631	111.335	-5261.27		-81.0631	111.335	-5260.91		-81.0631	111.335	-5260.9		-81.0631	111.335	-5260.9		-81.0631	111.335	-5260.89
-86.0632	111.335	-5261.27		-86.0632	111.335	-5260.91		-86.0632	111.335	-5260.9		-86.0632	111.335	-5260.9		-86.0632	111.335	-5260.89
-91.0631	111.335	-5261.27		-91.0631	111.335	-5260.91		-91.0631	111.335	-5260.9		-91.0631	111.335	-5260.89		-91.0631	111.335	-5260.89
-96.0631	111.335	-5261.27		-96.0631	111.335	-5260.9		-96.0631	111.335	-5260.9		-96.0631	111.335	-5260.89		-96.0631	111.335	-5260.89
-96.0634	116.335	-5261.27		-96.0634	116.335	-5260.9		-96.0634	116.335	-5260.89		-96.0634	116.335	-5260.89		-96.0634	116.335	-5260.89
-91.063	116.335	-5261.27		-91.063	116.335	-5260.9		-91.063	116.335	-5260.9		-91.063	116.335	-5260.89		-91.063	116.335	-5260.89
-86.063	116.335	-5261.27		-86.063	116.335	-5260.9		-86.063	116.335	-5260.9		-86.063	116.335	-5260.89		-86.063	116.335	-5260.89
-81.0631	116.335	-5261.27		-81.0631	116.335	-5260.91		-81.0631	116.335	-5260.9		-81.0631	116.335	-5260.9		-81.0631	116.335	-5260.89
-76.0632	116.335	-5261.27		-76.0632	116.335	-5260.91		-76.0632	116.335	-5260.9		-76.0632	116.335	-5260.9		-76.0632	116.335	-5260.89
-71.0631	116.335	-5261.27		-71.0631	116.335	-5260.91		-71.0631	116.335	-5260.9		-71.0631	116.335	-5260.9		-71.0631	116.335	-5260.89
-66.0631	116.335	-5261.27		-66.0631	116.335	-5260.91		-66.0631	116.335	-5260.9		-66.0631	116.335	-5260.9		-66.0631	116.335	-5260.89
-61.0633	116.335	-5261.27		-61.0633	116.335	-5260.91		-61.0633	116.335	-5260.9		-61.0633	116.335	-5260.9		-61.0633	116.335	-5260.89
-56.0632	116.336	-5261.27		-56.0632	116.336	-5260.91		-56.0632	116.336	-5260.9		-56.0632	116.336	-5260.9		-56.0632	116.336	-5260.89
-51.0632	116.335	-5261.27		-51.0632	116.335	-5260.91		-51.0632	116.335	-5260.9		-51.0632	116.335	-5260.89		-51.0632	116.335	-5260.89
-46.0632	116.335	-5261.27		-46.0632	116.335	-5260.91		-46.0632	116.335	-5260.9		-46.0632	116.335	-5260.89		-46.0632	116.335	-5260.89
-41.0632	116.336	-5261.27		-41.0632	116.336	-5260.9		-41.0632	116.336	-5260.9		-41.0632	116.336	-5260.89		-41.0632	116.336	-5260.89
-36.0632	116.335	-5261.27		-36.0632	116.335			-36.0632	116.335			-36.0632	116.335			-36.0632	116.335
-31.0633	116.335	-5261.27		-31.0633	116.335	-5260.9		-31.0633	116.335	-5260.9		-31.0633	116.335	-5260.89		-31.0633	116.335	-5260.89
-26.0632	116.335	-5261.27		-26.0632	116.335	-5260.9		-26.0632	116.335	-5260.9		-26.0632	116.335	-5260.89		-26.0632	116.335	-5260.88
-21.0634	116.335	-5261.26		-21.0634	116.335	-5260.9		-21.0634	116.335	-5260.9		-21.0634	116.335	-5260.89		-21.0634	116.335	-5260.88
-16.0632	116.335	-5261.26		-16.0632	116.335	-5260.9		-16.0632	116.335	-5260.89		-16.0632	116.335	-5260.89		-16.0632	116.335	-5260.88
-11.0634	116.335	-5261.26		-11.0634	116.335	-5260.9		-11.0634	116.335	-5260.89		-11.0634	116.335	-5260.89		-11.0634	116.335	-5260.88
-6.06312	116.335	-5261.26		-6.06312	116.335	-5260.9		-6.06312	116.335	-5260.89		-6.06312	116.335	-5260.89		-6.06312	116.335	-5260.88
-1.06328	116.335	-5261.26		-1.06328	116.335	-5260.9		-1.06328	116.335	-5260.89		-1.06328	116.335	-5260.89		-1.06328	116.335	-5260.88
3.93694	116.335	-5261.26		3.93694	116.335	-5260.9		3.93694	116.335	-5260.89		3.93694	116.335	-5260.89		3.93694	116.335	-5260.88
8.93697	116.335	-5261.26		8.93697	116.335	-5260.9		8.93697	116.335	-5260.89		8.93697	116.335	-5260.89		8.93697	116.335	-5260.88
13.9369	116.335	-5261.26		13.9369	116.335	-5260.9		13.9369	116.335	-5260.89		13.9369	116.335	-5260.89		13.9369	116.335	-5260.88
18.9369	116.335	-5261.26		18.9369	116.335	-5260.9		18.9369	116.335	-5260.89		18.9369	116.335	-5260.89		18.9369	116.335	-5260.88
23.937	116.335	-5261.27		23.937	116.335	-5260.9		23.937	116.335	-5260.89		23.937	116.335	-5260.89		23.937	116.335	-5260.88
28.9369	116.335	-5261.27		28.9369	116.335	-5260.9		28.9369	116.335	-5260.9		28.9369	116.335	-5260.89		28.9369	116.335	-5260.88
33.9369	116.335	-5261.27		33.9369	116.335	-5260.9		33.9369	116.335	-5260.9		33.9369	116.335	-5260.89		33.9369	116.335	-5260.88
38.9369	116.335	-5261.27		38.9369	116.335	-5260.9		38.9369	116.335	-5260.9		38.9369	116.335	-5260.89		38.9369	116.335	-5260.88
43.9369	116.335	-5261.27		43.9369	116.335	-5260.9		43.9369	116.335	-5260.9		43.9369	116.335	-5260.89		43.9369	116.335	-5260.89
48.9369	116.335	-5261.27		48.9369	116.335	-5260.9		48.9369	116.335	-5260.9		48.9369	116.335	-5260.89		48.9369	116.335	-5260.89
53.9368	116.335	-5261.27		53.9368	116.335	-5260.9		53.9368	116.335	-5260.9		53.9368	116.335	-5260.89		53.9368	116.335	-5260.89
58.9368	116.335	-5261.27		58.9368	116.335			58.9368	116.335			58.9368	116.335			58.9368	116.335
63.9368	116.335	-5261.27		63.9368	116.335	-5260.9		63.9368	116.335	-5260.9		63.9368	116.335	-5260.89		63.9368	116.335	-5260.89
68.9368	116.335	-5261.27		68.9368	116.335	-5260.9		68.9368	116.335	-5260.9		68.9368	116.335	-5260.89		68.9368	116.335	-5260.89
73.9367	116.335	-5261.27		73.9367	116.335	-5260.9		73.9367	116.335	-5260.9		73.9367	116.335	-5260.89		73.9367	116.335	-5260.89
78.9366	116.335	-5261.27		78.9366	116.335	-5260.9		78.9366	116.335	-5260.9		78.9366	116.335	-5260.89		78.9366	116.335	-5260.89
83.9366	116.335	-5261.27		83.9366	116.335	-5260.9		83.9366	116.335	-5260.9		83.9366	116.335	-5260.89		83.9366	116.335	-5260.89
88.9366	116.335	-5261.27		88.9366	116.335	-5260.9		88.9366	116.335	-5260.89		88.9366	116.335	-5260.89		88.9366	116.335	-5260.89
93.9365	116.335	-5261.27		93.9365	116.335	-5260.9		93.9365	116.335	-5260.89		93.9365	116.335	-5260.89		93.9365	116.335	-5260.88
98.9367	116.335	-5261.27		98.9367	116.335	-5260.9		98.9367	116.335	-5260.89		98.9367	116.335	-5260.89		98.9367	116.335	-5260.88
103.937	116.335	-5261.27		103.937	116.335	-5260.9		103.937	116.335	-5260.89		103.937	116.335	-5260.89		103.937	116.335	-5260.88
108.937	116.335	-5261.27		108.937	116.335	-5260.9		108.937	116.335	-5260.89		108.937	116.335	-5260.89		108.937	116.335	-5260.88
113.937	116.335	-5261.27		113.937	116.335	-5260.89		113.937	116.335	-5260.89		113.937	116.335	-5260.89		113.937	116.335	-5260.88
118.937	116.335	-5261.27		118.937	116.335	-5260.89		118.937	116.335	-5260.89		118.937	116.335	-5260.89		118.937	116.335	-5260.88
123.937	116.335	-5261.27		123.937	116.335			123.937	116.335			123.937	116.335			123.937	116.335
128.937	116.335	-5261.27		128.937	116.335	-5260.9		128.937	116.335	-5260.89		128.937	116.335	-5260.89		128.937	116.335	-5260.88
133.937	116.335	-5261.27		133.937	116.335	-5260.9		133.937	116.335	-5260.89		133.937	116.335	-5260.89		133.937	116.335	-5260.88
138.937	116.335	-5261.27		138.937	116.335	-5260.9		138.937	116.335	-5260.89		138.937	116.335	-5260.89		138.937	116.335	-5260.88
143.937	116.335	-5261.27		143.937	116.335	-5260.9		143.937	116.335	-5260.89		143.937	116.335	-5260.89		143.937	116.335	-5260.88
148.937	116.335	-5261.27		148.937	116.335	-5260.9		148.937	116.335	-5260.89		148.937	116.335	-5260.89		148.937	116.335	-5260.88
153.937	116.335	-5261.27		153.937	116.335	-5260.9		153.937	116.335	-5260.89		153.937	116.335	-5260.89		153.937	116.335	-5260.88
158.937	116.335	-5261.27		158.937	116.335	-5260.9		158.937	116.335	-5260.89		158.937	116.335	-5260.89		158.937	116.335	-5260.89
163.937	116.335	-5261.27		163.937	116.335	-5260.9		163.937	116.335	-5260.89		163.937	116.335	-5260.89		163.937	116.335	-5260.89
168.937	116.335	-5261.27		168.937	116.335	-5260.9		168.937	116.335	-5260.9		168.937	116.335	-5260.89		168.937	116.335	-5260.89
173.937	116.335	-5261.27		173.937	116.335	-5260.9		173.937	116.335	-5260.9		173.937	116.335	-5260.89		173.937	116.335	-5260.89
178.937	116.335	-5261.27		178.937	116.335	-5260.9		178.937	116.335	-5260.9		178.937	116.335	-5260.89		178.937	116.335	-5260.89
-176.063	116.335	-5261.27		-176.063	116.335	-5260.9		-176.063	116.335	-5260.89		-176.063	116.335	-5260.89		-176.063	116.335	-5260.89
-171.063	116.335	-5261.27		-171.063	116.335	-5260.9		-171.063	116.335	-5260.89		-171.063	116.335	-5260.89		-171.063	116.335	-5260.89
-166.063	116.335	-5261.27		-166.063	116.335	-5260.9		-166.063	116.335	-5260.89		-166.063	116.335	-5260.89		-166.063	116.335	-5260.89
-161.063	116.335	-5261.27		-161.063	116.335	-5260.9		-161.063	116.335	-5260.89		-161.063	116.335	-5260.89		-161.063	116.335	-5260.89
-156.063	116.335	-5261.27		-156.063	116.335	-5260.9		-156.063	116.335	-5260.89		-156.063	116.335	-5260.89		-156.063	116.335	-5260.89
-151.063	116.335	-5261.27		-151.063	116.335	-5260.9		-151.063	116.335	-5260.89		-151.063	116.335	-5260.89		-151.063	116.335	-5260.89
-146.063	116.335	-5261.27		-146.063	116.335	-5260.9		-146.063	116.335	-5260.89		-146.063	116.335	-5260.89		-146.063	116.335	-5260.88
-141.063	116.335	-5261.27		-141.063	116.335	-5260.89		-141.063	116.335	-5260.89		-141.063	116.335	-5260.89		-141.063	116.335	-5260.88
-136.063	116.335	-5261.27		-136.063	116.335	-5260.89		-136.063	116.335	-5260.89		-136.063	116.335	-5260.89		-136.063	116.335	-5260.88
-131.063	116.336	-5261.27		-131.063	116.336	-5260.89		-131.063	116.336	-5260.89		-131.063	116.336	-5260.89		-131.063	116.336	-5260.88
-126.063	116.336	-5261.26		-126.063	116.336	-5260.89		-126.063	116.336	-5260.89		-126.063	116.336	-5260.89		-126.063	116.336	-5260.88
-121.063	116.335	-5261.26		-121.063	116.335	-5260.89		-121.063	116.335	-5260.89		-121.063	116.335	-5260.89		-121.063	116.335	-5260.88
-116.063	116.336	-5261.26		-116.063	116.336	-5260.9		-116.063	116.336	-5260.89		-116.063	116.336	-5260.89		-116.063	116.336	-5260.88
-111.063	116.335	-5261.27		-111.063	116.335	-5260.9		-111.063	116.335	-5260.89		-111.063	116.335	-5260.89		-111.063	116.335	-5260.88
-106.063	116.335	-5261.27		-106.063	116.335	-5260.9		-106.063	116.335	-5260.89		-106.063	116.335	-5260.89		-106.063	116.335	-5260.88
-101.063	116.335	-5261.27		-101.063	116.335	-5260.9		-101.063	116.335	-5260.89		-101.063	116.335	-5260.89		-101.063	116.335	-5260.88
-96.0632	116.335	-5261.27		-96.0632	116.335	-5260.9		-96.0632	116.335	-5260.89		-96.0632	116.335	-5260.89		-96.0632	116.335	-5260.89
-96.0635	121.335	-5261.27		-96.0635	121.335	-5260.9		-96.0635	121.335	-5260.89		-96.0635	121.335	-5260.89		-96.0635	121.335	-5260.89
-101.063	121.335	-5261.27		-101.063	121.335	-5260.9		-101.063	121.335	-5260.89		-101.063	121.335	-5260.89		-101.063	121.335	-5260.88
-106.063	121.335	-5261.27		-106.063	121.335	-5260.9		-106.063	121.335	-5260.89		-106.063	121.335	-5260.89		-106.063	121.335	-5260.88
-111.063	121.335	-5261.26		-111.063	121.335	-5260.9		-111.063	121.335	-5260.89		-111.063	121.335	-5260.89		-111.063	121.335	-5260.88
-116.063	121.336	-5261.26		-116.063	121.336	-5260.89		-116.063	121.336	-5260.89		-116.063	121.336	-5260.89		-116.063	121.336	-5260.88
-121.063	121.336	-5261.26		-121.063	121.336	-5260.89		-121.063	121.336	-5260.89		-121.063	121.336	-5260.89		-121.063	121.336	-5260.88
-126.063	121.335	-5261.26		-126.063	121.335	-5260.89		-126.063	121.335	-5260.89		-126.063	121.335	-5260.89		-126.063	121.335	-5260.88
-131.063	121.335	-5261.26		-131.063	121.335			-131.063	121.335			-131.063	121.335			-131.063	121.335
-136.063	121.335	-5261.27		-136.063	121.335			-136.063	121.335			-136.063	121.335			-136.063	121.335
-141.063	121.335	-5261.27		-141.063	121.335	-5260.89		-141.063	121.335	-5260.89		-141.063	121.335	-5260.89		-141.063	121.335	-5260.88
-146.063	121.335	-5261.27		-146.063	121.335	-5260.89		-146.063	121.335	-5260.89		-146.063	121.335	-5260.89		-146.063	121.335	-5260.88
-151.063	121.335	-5261.27		-151.063	121.335			-151.063	121.335			-151.063	121.335			-151.063	121.335
-156.063	121.335	-5261.27		-156.063	121.335	-5260.9		-156.063	121.335	-5260.89		-156.063	121.335	-5260.89		-156.063	121.335	-5260.89
-161.063	121.335	-5261.27		-161.063	121.335	-5260.9		-161.063	121.335	-5260.89		-161.063	121.335	-5260.89		-161.063	121.335	-5260.89
-166.063	121.335	-5261.27		-166.063	121.335	-5260.9		-166.063	121.335	-5260.89		-166.063	121.335	-5260.89		-166.063	121.335	-5260.89
-171.063	121.335	-5261.27		-171.063	121.335	-5260.9		-171.063	121.335	-5260.89		-171.063	121.335	-5260.89		-171.063	121.335	-5260.89
-176.063	121.335	-5261.27		-176.063	121.335	-5260.9		-176.063	121.335	-5260.89		-176.063	121.335	-5260.89		-176.063	121.335	-5260.89
178.937	121.335	-5261.27		178.937	121.335	-5260.9		178.937	121.335	-5260.89		178.937	121.335	-5260.89		178.937	121.335	-5260.89
173.937	121.335	-5261.27		173.937	121.335	-5260.9		173.937	121.335	-5260.89		173.937	121.335	-5260.89		173.937	121.335	-5260.89
168.937	121.335	-5261.27		168.937	121.335	-5260.9		168.937	121.335	-5260.89		168.937	121.335	-5260.89		168.937	121.335	-5260.89
163.937	121.335	-5261.27		163.937	121.335	-5260.9		163.937	121.335	-5260.89		163.937	121.335	-5260.89		163.937	121.335	-5260.89
158.937	121.335	-5261.27		158.937	121.335	-5260.9		158.937	121.335	-5260.89		158.937	121.335	-5260.89		158.937	121.335	-5260.89
153.937	121.335	-5261.27		153.937	121.335	-5260.9		153.937	121.335	-5260.89		153.937	121.335	-5260.89		153.937	121.335	-5260.88
148.937	121.335	-5261.27		148.937	121.335	-5260.9		148.937	121.335	-5260.89		148.937	121.335	-5260.89		148.937	121.335	-5260.88
143.937	121.335	-5261.27		143.937	121.335	-5260.9		143.937	121.335	-5260.89		143.937	121.335	-5260.89		143.937	121.335	-5260.88
138.937	121.335	-5261.27		138.937	121.335	-5260.9		138.937	121.335	-5260.89		138.937	121.335	-5260.89		138.937	121.335	-5260.88
133.937	121.335	-5261.27		133.937	121.335	-5260.9		133.937	121.335	-5260.89		133.937	121.335	-5260.89		133.937	121.335	-5260.88
128.937	121.335	-5261.27		128.937	121.335	-5260.9		128.937	121.335	-5260.89		128.937	121.335	-5260.89		128.937	121.335	-5260.88
123.937	121.335	-5261.27		123.937	121.335	-5260.89		123.937	121.335	-5260.89		123.937	121.335	-5260.89		123.937	121.335	-5260.88
118.937	121.335	-5261.27		118.937	121.335	-5260.89		118.937	121.335	-5260.89		118.937	121.335	-5260.89		118.937	121.335	-5260.88
113.937	121.335	-5261.27		113.937	121.335	-5260.89		113.937	121.335	-5260.89		113.937	121.335	-5260.89		113.937	121.335	-5260.88
108.937	121.335	-5261.27		108.937	121.335	-5260.9		108.937	121.335	-5260.89		108.937	121.335	-5260.89		108.937	121.335	-5260.88
103.937	121.335	-5261.27		103.937	121.335	-5260.9		103.937	121.335	-5260.89		103.937	121.335	-5260.89		103.937	121.335	-5260.88
98.9366	121.335	-5261.27		98.9366	121.335	-5260.9		98.9366	121.335	-5260.89		98.9366	121.335	-5260.89		98.9366	121.335	-5260.88
93.9365	121.335	-5261.27		93.9365	121.335	-5260.9		93.9365	121.335	-5260.89		93.9365	121.335	-5260.89		93.9365	121.335	-5260.88
88.9365	121.335	-5261.27		88.9365	121.335	-5260.9		88.9365	121.335	-5260.89		88.9365	121.335	-5260.89		88.9365	121.335	-5260.89
83.9366	121.335	-5261.27		83.9366	121.335	-5260.9		83.9366	121.335	-5260.9		83.9366	121.335	-5260.89		83.9366	121.335	-5260.89
78.9366	121.335	-5261.27		78.9366	121.335			78.9366	121.335			78.9366	121.335			78.9366	121.335
73.9366	121.335	-5261.27		73.9366	121.335	-5260.9		73.9366	121.335	-5260.9		73.9366	121.335	-5260.89		73.9366	121.335	-5260.89
68.9366	121.335	-5261.27		68.9366	121.335	-5260.9		68.9366	121.335	-5260.9		68.9366	121.335	-5260.89		68.9366	121.335	-5260.89
63.9366	121.335	-5261.27		63.9366	121.335	-5260.9		63.9366	121.335	-5260.9		63.9366	121.335	-5260.89		63.9366	121.335	-5260.89
58.9367	121.335	-5261.27		58.9367	121.335	-5260.9		58.9367	121.335	-5260.9		58.9367	121.335	-5260.89		58.9367	121.335	-5260.89
53.9367	121.335	-5261.27		53.9367	121.335	-5260.9		53.9367	121.335	-5260.9		53.9367	121.335	-5260.89		53.9367	121.335	-5260.89
48.9367	121.335	-5261.27		48.9367	121.335			48.9367	121.335			48.9367	121.335			48.9367	121.335
43.9367	121.335	-5261.27		43.9367	121.335	-5260.9		43.9367	121.335	-5260.9		43.9367	121.335	-5260.89		43.9367	121.335	-5260.89
38.9367	121.335	-5261.27		38.9367	121.335	-5260.9		38.9367	121.335	-5260.9		38.9367	121.335	-5260.89		38.9367	121.335	-5260.88
33.9368	121.335	-5261.27		33.9368	121.335	-5260.9		33.9368	121.335	-5260.9		33.9368	121.335	-5260.89		33.9368	121.335	-5260.88
28.9368	121.335	-5261.27		28.9368	121.335	-5260.9		28.9368	121.335	-5260.9		28.9368	121.335	-5260.89		28.9368	121.335	-5260.88
23.9368	121.335	-5261.27		23.9368	121.335	-5260.9		23.9368	121.335	-5260.89		23.9368	121.335	-5260.89		23.9368	121.335	-5260.88
18.9368	121.335	-5261.26		18.9368	121.335	-5260.9		18.9368	121.335	-5260.89		18.9368	121.335	-5260.89		18.9368	121.335	-5260.88
13.9367	121.335	-5261.26		13.9367	121.335	-5260.9		13.9367	121.335	-5260.89		13.9367	121.335	-5260.89		13.9367	121.335	-5260.88
8.93694	121.335	-5261.26		8.93694	121.335	-5260.9		8.93694	121.335	-5260.89		8.93694	121.335	-5260.89		8.93694	121.335	-5260.88
3.93658	121.335	-5261.26		3.93658	121.335	-5260.9		3.93658	121.335	-5260.89		3.93658	121.335	-5260.89		3.93658	121.335	-5260.88
-1.06315	121.335	-5261.26		-1.06315	121.335	-5260.9		-1.06315	121.335	-5260.89		-1.06315	121.335	-5260.89		-1.06315	121.335	-5260.88
-6.06345	121.335	-5261.26		-6.06345	121.335	-5260.9		-6.06345	121.335	-5260.89		-6.06345	121.335	-5260.89		-6.06345	121.335	-5260.88
-11.0633	121.335	-5261.26		-11.0633	121.335	-5260.9		-11.0633	121.335	-5260.89		-11.0633	121.335	-5260.89		-11.0633	121.335	-5260.88
-16.0634	121.335	-5261.26		-16.0634	121.335	-5260.9		-16.0634	121.335	-5260.89		-16.0634	121.335	-5260.89		-16.0634	121.335	-5260.88
-21.0633	121.335	-5261.26		-21.0633	121.335	-5260.9		-21.0633	121.335	-5260.9		-21.0633	121.335	-5260.89		-21.0633	121.335	-5260.88
-26.0633	121.335	-5261.27		-26.0633	121.335	-5260.9		-26.0633	121.335	-5260.9		-26.0633	121.335	-5260.89		-26.0633	121.335	-5260.88
-31.0633	121.335	-5261.27		-31.0633	121.335	-5260.9		-31.0633	121.335	-5260.9		-31.0633	121.335	-5260.89		-31.0633	121.335	-5260.88
-36.0635	121.335	-5261.27		-36.0635	121.335			-36.0635	121.335			-36.0635	121.335			-36.0635	121.335
-41.0635	121.335	-5261.27		-41.0635	121.335	-5260.9		-41.0635	121.335	-5260.9		-41.0635	121.335	-5260.89		-41.0635	121.335	-5260.89
-46.0633	121.335	-5261.27		-46.0633	121.335	-5260.9		-46.0633	121.335	-5260.9		-46.0633	121.335	-5260.89		-46.0633	121.335	-5260.89
-51.0633	121.335	-5261.27		-51.0633	121.335	-5260.91		-51.0633	121.335	-5260.9		-51.0633	121.335	-5260.89		-51.0633	121.335	-5260.89
-56.0633	121.335	-5261.27		-56.0633	121.335	-5260.91		-56.0633	121.335	-5260.9		-56.0633	121.335	-5260.89		-56.0633	121.335	-5260.89
-61.0633	121.335	-5261.27		-61.0633	121.335	-5260.91		-61.0633	121.335	-5260.9		-61.0633	121.335	-5260.9		-61.0633	121.335	-5260.89
-66.0633	121.335	-5261.27		-66.0633	121.335	-5260.91		-66.0633	121.335	-5260.9		-66.0633	121.335	-5260.9		-66.0633	121.335	-5260.89
-71.0632	121.336	-5261.27		-71.0632	121.336	-5260.91		-71.0632	121.336	-5260.9		-71.0632	121.336	-5260.9		-71.0632	121.336	-5260.89
-76.0631	121.335	-5261.27		-76.0631	121.335	-5260.91		-76.0631	121.335	-5260.9		-76.0631	121.335	-5260.9		-76.0631	121.335	-5260.89
-81.0631	121.335	-5261.27		-81.0631	121.335	-5260.9		-81.0631	121.335	-5260.9		-81.0631	121.335	-5260.89		-81.0631	121.335	-5260.89
-86.0631	121.335	-5261.27		-86.0631	121.335	-5260.9		-86.0631	121.335	-5260.9		-86.0631	121.335	-5260.89		-86.0631	121.335	-5260.89
-91.063	121.335	-5261.27		-91.063	121.335	-5260.9		-91.063	121.335	-5260.9		-91.063	121.335	-5260.89		-91.063	121.335	-5260.89
-96.0631	121.335	-5261.27		-96.0631	121.335	-5260.9		-96.0631	121.335	-5260.89		-96.0631	121.335	-5260.89		-96.0631	121.335	-5260.89
-96.0636	126.335	-5261.27		-96.0636	126.335	-5260.9		-96.0636	126.335	-5260.89		-96.0636	126.335	-5260.89		-96.0636	126.335	-5260.89
-91.0631	126.335	-5261.27		-91.0631	126.335	-5260.9		-91.0631	126.335	-5260.9		-91.0631	126.335	-5260.89		-91.0631	126.335	-5260.89
-86.0631	126.335	-5261.27		-86.0631	126.335	-5260.9		-86.0631	126.335	-5260.9		-86.0631	126.335	-5260.89		-86.0631	126.335	-5260.89
-81.0631	126.335	-5261.27		-81.0631	126.335	-5260.9		-81.0631	126.335	-5260.9		-81.0631	126.335	-5260.89		-81.0631	126.335	-5260.89
-76.0631	126.335	-5261.27		-76.0631	126.335	-5260.9		-76.0631	126.335	-5260.9		-76.0631	126.335	-5260.89		-76.0631	126.335	-5260.89
-71.0631	126.335	-5261.27		-71.0631	126.335	-5260.91		-71.0631	126.335	-5260.9		-71.0631	126.335	-5260.9		-71.0631	126.335	-5260.89
-66.0632	126.335	-5261.27		-66.0632	126.335	-5260.91		-66.0632	126.335	-5260.9		-66.0632	126.335	-5260.9		-66.0632	126.335	-5260.89
-61.0632	126.335	-5261.27		-61.0632	126.335	-5260.91		-61.0632	126.335	-5260.9		-61.0632	126.335	-5260.89		-61.0632	126.335	-5260.89
-56.0632	126.336	-5261.27		-56.0632	126.336	-5260.9		-56.0632	126.336	-5260.9		-56.0632	126.336	-5260.89		-56.0632	126.336	-5260.89
-51.0632	126.335	-5261.27		-51.0632	126.335	-5260.9		-51.0632	126.335	-5260.9		-51.0632	126.335	-5260.89		-51.0632	126.335	-5260.89
-46.0632	126.336	-5261.27		-46.0632	126.336	-5260.9		-46.0632	126.336	-5260.9		-46.0632	126.336	-5260.89		-46.0632	126.336	-5260.89
-41.0633	126.335	-5261.27		-41.0633	126.335	-5260.9		-41.0633	126.335	-5260.9		-41.0633	126.335	-5260.89		-41.0633	126.335	-5260.89
-36.0633	126.335	-5261.27		-36.0633	126.335	-5260.9		-36.0633	126.335	-5260.9		-36.0633	126.335	-5260.89		-36.0633	126.335	-5260.89
-31.0634	126.336	-5261.27		-31.0634	126.336	-5260.9		-31.0634	126.336	-5260.9		-31.0634	126.336	-5260.89		-31.0634	126.336	-5260.88
-26.0633	126.335	-5261.27		-26.0633	126.335	-5260.9		-26.0633	126.335	-5260.9		-26.0633	126.335	-5260.89		-26.0633	126.335	-5260.88
-21.0635	126.335	-5261.26		-21.0635	126.335	-5260.9		-21.0635	126.335	-5260.89		-21.0635	126.335	-5260.89		-21.0635	126.335	-5260.88
-16.0632	126.336	-5261.26		-16.0632	126.336			-16.0632	126.336			-16.0632	126.336			-16.0632	126.336
-11.0634	126.335	-5261.26		-11.0634	126.335	-5260.9		-11.0634	126.335	-5260.89		-11.0634	126.335	-5260.89		-11.0634	126.335	-5260.88
-6.06317	126.335	-5261.26		-6.06317	126.335	-5260.9		-6.06317	126.335	-5260.89		-6.06317	126.335	-5260.89		-6.06317	126.335	-5260.88
-1.06329	126.335	-5261.26		-1.06329	126.335	-5260.9		-1.06329	126.335	-5260.89		-1.06329	126.335	-5260.89		-1.06329	126.335	-5260.88
3.93693	126.335	-5261.26		3.93693	126.335	-5260.9		3.93693	126.335	-5260.89		3.93693	126.335	-5260.89		3.93693	126.335	-5260.88
8.93679	126.335	-5261.26		8.93679	126.335	-5260.9		8.93679	126.335	-5260.89		8.93679	126.335	-5260.89		8.93679	126.335	-5260.88
13.9369	126.335	-5261.26		13.9369	126.335	-5260.9		13.9369	126.335	-5260.89		13.9369	126.335	-5260.89		13.9369	126.335	-5260.88
18.9368	126.335	-5261.26		18.9368	126.335	-5260.9		18.9368	126.335	-5260.89		18.9368	126.335	-5260.89		18.9368	126.335	-5260.88
23.937	126.335	-5261.27		23.937	126.335	-5260.9		23.937	126.335	-5260.89		23.937	126.335	-5260.89		23.937	126.335	-5260.88
28.9369	126.335	-5261.27		28.9369	126.335	-5260.9		28.9369	126.335	-5260.9		28.9369	126.335	-5260.89		28.9369	126.335	-5260.88
33.9369	126.335	-5261.27		33.9369	126.335	-5260.9		33.9369	126.335	-5260.9		33.9369	126.335	-5260.89		33.9369	126.335	-5260.88
38.9368	126.335	-5261.27		38.9368	126.335	-5260.9		38.9368	126.335	-5260.9		38.9368	126.335	-5260.89		38.9368	126.335	-5260.88
43.9368	126.335	-5261.27		43.9368	126.335	-5260.9		43.9368	126.335	-5260.9		43.9368	126.335	-5260.89		43.9368	126.335	-5260.89
48.9369	126.335	-5261.27		48.9369	126.335	-5260.9		48.9369	126.335	-5260.9		48.9369	126.335	-5260.89		48.9369	126.335	-5260.89
53.9368	126.335	-5261.27		53.9368	126.335	-5260.9		53.9368	126.335	-5260.9		53.9368	126.335	-5260.89		53.9368	126.335	-5260.89
58.9368	126.335	-5261.27		58.9368	126.335	-5260.9		58.9368	126.335	-5260.9		58.9368	126.335	-5260.89		58.9368	126.335	-5260.89
63.9368	126.335	-5261.27		63.9368	126.335	-5260.9		63.9368	126.335	-5260.9		63.9368	126.335	-5260.89		63.9368	126.335	-5260.89
68.9367	126.335	-5261.27		68.9367	126.335	-5260.9		68.9367	126.335	-5260.9		68.9367	126.335	-5260.89		68.9367	126.335	-5260.89
73.9367	126.335	-5261.27		73.9367	126.335	-5260.9		73.9367	126.335	-5260.9		73.9367	126.335	-5260.89		73.9367	126.335	-5260.89
78.9367	126.335	-5261.27		78.9367	126.335	-5260.9		78.9367	126.335	-5260.9		78.9367	126.335	-5260.89		78.9367	126.335	-5260.89
83.9366	126.335	-5261.27		83.9366	126.335	-5260.9		83.9366	126.335	-5260.9		83.9366	126.335	-5260.89		83.9366	126.335	-5260.89
88.9367	126.335	-5261.27		88.9367	126.335	-5260.9		88.9367	126.335	-5260.89		88.9367	126.335	-5260.89		88.9367	126.335	-5260.89
93.9366	126.335	-5261.27		93.9366	126.335	-5260.9		93.9366	126.335	-5260.89		93.9366	126.335	-5260.89		93.9366	126.335	-5260.88
98.9366	126.335	-5261.27		98.9366	126.335	-5260.9		98.9366	126.335	-5260.89		98.9366	126.335	-5260.89		98.9366	126.335	-5260.88
103.937	126.335	-5261.27		103.937	126.335			103.937	126.335			103.937	126.335			103.937	126.335
108.937	126.335	-5261.27		108.937	126.335	-5260.9		108.937	126.335	-5260.89		108.937	126.335	-5260.89		108.937	126.335	-5260.88
113.937	126.335	-5261.27		113.937	126.335	-5260.9		113.937	126.335	-5260.89		113.937	126.335	-5260.89		113.937	126.335	-5260.88
118.937	126.335	-5261.27		118.937	126.335	-5260.89		118.937	126.335	-5260.89		118.937	126.335	-5260.89		118.937	126.335	-5260.88
123.937	126.335	-5261.27		123.937	126.335	-5260.9		123.937	126.335	-5260.89		123.937	126.335	-5260.89		123.937	126.335	-5260.88
128.937	126.335	-5261.27		128.937	126.335	-5260.9		128.937	126.335	-5260.89		128.937	126.335	-5260.89		128.937	126.335	-5260.88
133.937	126.335	-5261.27		133.937	126.335	-5260.9		133.937	126.335	-5260.89		133.937	126.335	-5260.89		133.937	126.335	-5260.88
138.937	126.335	-5261.27		138.937	126.335	-5260.9		138.937	126.335	-5260.89		138.937	126.335	-5260.89		138.937	126.335	-5260.88
143.937	126.335	-5261.27		143.937	126.335	-5260.9		143.937	126.335	-5260.89		143.937	126.335	-5260.89		143.937	126.335	-5260.88
148.937	126.335	-5261.27		148.937	126.335	-5260.9		148.937	126.335	-5260.89		148.937	126.335	-5260.89		148.937	126.335	-5260.88
153.937	126.335	-5261.27		153.937	126.335	-5260.9		153.937	126.335	-5260.89		153.937	126.335	-5260.89		153.937	126.335	-5260.88
158.937	126.335	-5261.27		158.937	126.335	-5260.9		158.937	126.335	-5260.89		158.937	126.335	-5260.89		158.937	126.335	-5260.88
163.937	126.335	-5261.27		163.937	126.335	-5260.9		163.937	126.335	-5260.89		163.937	126.335	-5260.89		163.937	126.335	-5260.89
168.937	126.335	-5261.27		168.937	126.335	-5260.9		168.937	126.335	-5260.89		168.937	126.335	-5260.89		168.937	126.335	-5260.89
173.937	126.335	-5261.27		173.937	126.335	-5260.9		173.937	126.335	-5260.89		173.937	126.335	-5260.89		173.937	126.335	-5260.89
178.937	126.335	-5261.27		178.937	126.335	-5260.9		178.937	126.335	-5260.89		178.937	126.335	-5260.89		178.937	126.335	-5260.89
-176.063	126.335	-5261.27		-176.063	126.335	-5260.9		-176.063	126.335	-5260.89		-176.063	126.335	-5260.89		-176.063	126.335	-5260.89
-171.063	126.335	-5261.27		-171.063	126.335	-5260.9		-171.063	126.335	-5260.89		-171.063	126.335	-5260.89		-171.063	126.335	-5260.89
-166.063	126.335	-5261.27		-166.063	126.335	-5260.9		-166.063	126.335	-5260.89		-166.063	126.335	-5260.89		-166.063	126.335	-5260.89
-161.063	126.335	-5261.27		-161.063	126.335	-5260.9		-161.063	126.335	-5260.89		-161.063	126.335	-5260.89		-161.063	126.335	-5260.89
-156.063	126.335	-5261.27		-156.063	126.335	-5260.9		-156.063	126.335	-5260.89		-156.063	126.335	-5260.89		-156.063	126.335	-5260.89
-151.063	126.335	-5261.27		-151.063	126.335	-5260.9		-151.063	126.335	-5260.89		-151.063	126.335	-5260.89		-151.063	126.335	-5260.89
-146.063	126.335	-5261.27		-146.063	126.335	-5260.89		-146.063	126.335	-5260.89		-146.063	126.335	-5260.89		-146.063	126.335	-5260.88
-141.063	126.335	-5261.27		-141.063	126.335	-5260.89		-141.063	126.335	-5260.89		-141.063	126.335	-5260.89		-141.063	126.335	-5260.88
-136.063	126.335	-5261.27		-136.063	126.335	-5260.89		-136.063	126.335	-5260.89		-136.063	126.335	-5260.89		-136.063	126.335	-5260.88
-131.063	126.335	-5261.26		-131.063	126.335	-5260.89		-131.063	126.335	-5260.89		-131.063	126.335	-5260.89		-131.063	126.335	-5260.88
-126.063	126.335	-5261.26		-126.063	126.335	-5260.89		-126.063	126.335	-5260.89		-126.063	126.335	-5260.89		-126.063	126.335	-5260.88
-121.063	126.336	-5261.26		-121.063	126.336			-121.063	126.336			-121.063	126.336			-121.063	126.336
-116.063	126.335	-5261.26		-116.063	126.335	-5260.89		-116.063	126.335	-5260.89		-116.063	126.335	-5260.89		-116.063	126.335	-5260.88
-111.063	126.336	-5261.27		-111.063	126.336	-5260.9		-111.063	126.336	-5260.89		-111.063	126.336	-5260.89		-111.063	126.336	-5260.88
-106.063	126.335	-5261.27		-106.063	126.335	-5260.9		-106.063	126.335	-5260.89		-106.063	126.335	-5260.89		-106.063	126.335	-5260.88
-101.063	126.335	-5261.27		-101.063	126.335	-5260.9		-101.063	126.335	-5260.89		-101.063	126.335	-5260.89		-101.063	126.335	-5260.88
-96.063	126.335	-5261.27		-96.063	126.335	-5260.9		-96.063	126.335	-5260.89		-96.063	126.335	-5260.89		-96.063	126.335	-5260.89
-96.0635	131.335	-5261.27		-96.0635	131.335	-5260.9		-96.0635	131.335	-5260.89		-96.0635	131.335	-5260.89		-96.0635	131.335	-5260.89
-101.063	131.335	-5261.27		-101.063	131.335	-5260.9		-101.063	131.335	-5260.89		-101.063	131.335	-5260.89		-101.063	131.335	-5260.89
-106.063	131.335	-5261.27		-106.063	131.335	-5260.9		-106.063	131.335	-5260.89		-106.063	131.335	-5260.89		-106.063	131.335	-5260.88
-111.063	131.335	-5261.27		-111.063	131.335	-5260.89		-111.063	131.335	-5260.89		-111.063	131.335	-5260.89		-111.063	131.335	-5260.88
-116.063	131.335	-5261.27		-116.063	131.335	-5260.89		-116.063	131.335	-5260.89		-116.063	131.335	-5260.89		-116.063	131.335	-5260.88
-121.063	131.335	-5261.26		-121.063	131.335	-5260.89		-121.063	131.335	-5260.89		-121.063	131.335	-5260.89		-121.063	131.335	-5260.88
-126.063	131.335	-5261.27		-126.063	131.335	-5260.89		-126.063	131.335	-5260.89		-126.063	131.335	-5260.89		-126.063	131.335	-5260.88
-131.063	131.335	-5261.27		-131.063	131.335	-5260.89		-131.063	131.335	-5260.89		-131.063	131.335	-5260.89		-131.063	131.335	-5260.88
-136.063	131.335	-5261.27		-136.063	131.335			-136.063	131.335			-136.063	131.335			-136.063	131.335
-141.063	131.335	-5261.27		-141.063	131.335	-5260.89		-141.063	131.335	-5260.89		-141.063	131.335	-5260.89		-141.063	131.335	-5260.88
-146.063	131.335	-5261.27		-146.063	131.335	-5260.9		-146.063	131.335	-5260.89		-146.063	131.335	-5260.89		-146.063	131.335	-5260.88
-151.064	131.335	-5261.27		-151.064	131.335			-151.064	131.335			-151.064	131.335			-151.064	131.335
-156.063	131.335	-5261.27		-156.063	131.335	-5260.9		-156.063	131.335	-5260.89		-156.063	131.335	-5260.89		-156.063	131.335	-5260.89
-161.063	131.335	-5261.27		-161.063	131.335	-5260.9		-161.063	131.335	-5260.89		-161.063	131.335	-5260.89		-161.063	131.335	-5260.89
-166.063	131.335	-5261.27		-166.063	131.335	-5260.9		-166.063	131.335	-5260.89		-166.063	131.335	-5260.89		-166.063	131.335	-5260.89
-171.063	131.335	-5261.27		-171.063	131.335	-5260.9		-171.063	131.335	-5260.89		-171.063	131.335	-5260.89		-171.063	131.335	-5260.89
-176.063	131.335	-5261.27		-176.063	131.335	-5260.9		-176.063	131.335	-5260.89		-176.063	131.335	-5260.89		-176.063	131.335	-5260.89
178.937	131.335	-5261.27		178.937	131.335	-5260.9		178.937	131.335	-5260.89		178.937	131.335	-5260.89		178.937	131.335	-5260.89
173.937	131.335	-5261.27		173.937	131.335	-5260.9		173.937	131.335	-5260.9		173.937	131.335	-5260.89		173.937	131.335	-5260.89
168.937	131.335	-5261.27		168.937	131.335	-5260.9		168.937	131.335	-5260.89		168.937	131.335	-5260.89		168.937	131.335	-5260.89
163.937	131.335	-5261.27		163.937	131.335	-5260.9		163.937	131.335	-5260.89		163.937	131.335	-5260.89		163.937	131.335	-5260.89
158.937	131.335	-5261.27		158.937	131.335	-5260.9		158.937	131.335	-5260.89		158.937	131.335	-5260.89		158.937	131.335	-5260.89
153.937	131.335	-5261.27		153.937	131.335	-5260.9		153.937	131.335	-5260.89		153.937	131.335	-5260.89		153.937	131.335	-5260.88
148.937	131.335	-5261.27		148.937	131.335	-5260.9		148.937	131.335	-5260.89		148.937	131.335	-5260.89		148.937	131.335	-5260.88
143.937	131.335	-5261.27		143.937	131.335	-5260.9		143.937	131.335	-5260.89		143.937	131.335	-5260.89		143.937	131.335	-5260.88
138.937	131.335	-5261.27		138.937	131.335	-5260.9		138.937	131.335	-5260.89		138.937	131.335	-5260.89		138.937	131.335	-5260.88
133.937	131.335	-5261.27		133.937	131.335	-5260.9		133.937	131.335	-5260.89		133.937	131.335	-5260.89		133.937	131.335	-5260.88
128.937	131.335	-5261.27		128.937	131.335	-5260.9		128.937	131.335	-5260.89		128.937	131.335	-5260.89		128.937	131.335	-5260.88
123.937	131.335	-5261.27		123.937	131.335	-5260.9		123.937	131.335	-5260.89		123.937	131.335	-5260.89		123.937	131.335	-5260.88
118.937	131.335	-5261.27		118.937	131.335	-5260.9		118.937	131.335	-5260.89		118.937	131.335	-5260.89		118.937	131.335	-5260.88
113.937	131.335	-5261.27		113.937	131.335	-5260.9		113.937	131.335	-5260.89		113.937	131.335	-5260.89		113.937	131.335	-5260.88
108.937	131.335	-5261.27		108.937	131.335	-5260.9		108.937	131.335	-5260.89		108.937	131.335	-5260.89		108.937	131.335	-5260.88
103.937	131.335	-5261.27		103.937	131.335	-5260.9		103.937	131.335	-5260.89		103.937	131.335	-5260.89		103.937	131.335	-5260.88
98.9366	131.335	-5261.27		98.9366	131.335	-5260.9		98.9366	131.335	-5260.89		98.9366	131.335	-5260.89		98.9366	131.335	-5260.88
93.9366	131.335	-5261.27		93.9366	131.335	-5260.9		93.9366	131.335	-5260.89		93.9366	131.335	-5260.89		93.9366	131.335	-5260.88
88.9366	131.335	-5261.27		88.9366	131.335	-5260.9		88.9366	131.335	-5260.89		88.9366	131.335	-5260.89		88.9366	131.335	-5260.89
83.9366	131.335	-5261.27		83.9366	131.335	-5260.9		83.9366	131.335	-5260.9		83.9366	131.335	-5260.89		83.9366	131.335	-5260.89
78.9366	131.335	-5261.27		78.9366	131.335	-5260.9		78.9366	131.335	-5260.9		78.9366	131.335	-5260.89		78.9366	131.335	-5260.89
73.9366	131.335	-5261.27		73.9366	131.335	-5260.9		73.9366	131.335	-5260.9		73.9366	131.335	-5260.9		73.9366	131.335	-5260.89
68.9367	131.335	-5261.27		68.9367	131.335	-5260.9		68.9367	131.335	-5260.9		68.9367	131.335	-5260.9		68.9367	131.335	-5260.89
63.9366	131.335	-5261.27		63.9366	131.335	-5260.9		63.9366	131.335	-5260.9		63.9366	131.335	-5260.89		63.9366	131.335	-5260.89
58.9366	131.335	-5261.27		58.9366	131.335			58.9366	131.335			58.9366	131.335			58.9366	131.335
53.9368	131.335	-5261.27		53.9368	131.335	-5260.9		53.9368	131.335	-5260.9		53.9368	131.335	-5260.89		53.9368	131.335	-5260.89
48.9367	131.335	-5261.27		48.9367	131.335	-5260.9		48.9367	131.335	-5260.9		48.9367	131.335	-5260.89		48.9367	131.335	-5260.89
43.9368	131.335	-5261.27		43.9368	131.335	-5260.9		43.9368	131.335	-5260.9		43.9368	131.335	-5260.89		43.9368	131.335	-5260.89
38.9367	131.335	-5261.27		38.9367	131.335	-5260.9		38.9367	131.335	-5260.9		38.9367	131.335	-5260.89		38.9367	131.335	-5260.89
33.9367	131.335	-5261.27		33.9367	131.335	-5260.9		33.9367	131.335	-5260.9		33.9367	131.335	-5260.89		33.9367	131.335	-5260.88
28.9367	131.335	-5261.27		28.9367	131.335	-5260.9		28.9367	131.335	-5260.9		28.9367	131.335	-5260.89		28.9367	131.335	-5260.88
23.9368	131.335	-5261.27		23.9368	131.335	-5260.9		23.9368	131.335	-5260.9		23.9368	131.335	-5260.89		23.9368	131.335	-5260.88
18.9367	131.335	-5261.27		18.9367	131.335	-5260.9		18.9367	131.335	-5260.89		18.9367	131.335	-5260.89		18.9367	131.335	-5260.88
13.9368	131.335	-5261.26		13.9368	131.335	-5260.9		13.9368	131.335	-5260.89		13.9368	131.335	-5260.89		13.9368	131.335	-5260.88
8.93668	131.335	-5261.26		8.93668	131.335	-5260.9		8.93668	131.335	-5260.89		8.93668	131.335	-5260.89		8.93668	131.335	-5260.88
3.93678	131.335	-5261.26		3.93678	131.335	-5260.9		3.93678	131.335	-5260.89		3.93678	131.335	-5260.89		3.93678	131.335	-5260.88
-1.06339	131.335	-5261.26		-1.06339	131.335	-5260.9		-1.06339	131.335	-5260.89		-1.06339	131.335	-5260.89		-1.06339	131.335	-5260.88
-6.06337	131.335	-5261.26		-6.06337	131.335	-5260.9		-6.06337	131.335	-5260.89		-6.06337	131.335	-5260.89		-6.06337	131.335	-5260.88
-11.0634	131.335	-5261.26		-11.0634	131.335	-5260.9		-11.0634	131.335	-5260.89		-11.0634	131.335	-5260.89		-11.0634	131.335	-5260.88
-16.0634	131.335	-5261.26		-16.0634	131.335	-5260.9		-16.0634	131.335	-5260.89		-16.0634	131.335	-5260.89		-16.0634	131.335	-5260.88
-21.0635	131.335	-5261.26		-21.0635	131.335	-5260.9		-21.0635	131.335	-5260.89		-21.0635	131.335	-5260.89		-21.0635	131.335	-5260.88
-26.0634	131.335	-5261.27		-26.0634	131.335	-5260.9		-26.0634	131.335	-5260.9		-26.0634	131.335	-5260.89		-26.0634	131.335	-5260.88
-31.0635	131.335	-5261.27		-31.0635	131.335	-5260.9		-31.0635	131.335	-5260.9		-31.0635	131.335	-5260.89		-31.0635	131.335	-5260.88
-36.0634	131.335	-5261.27		-36.0634	131.335	-5260.9		-36.0634	131.335	-5260.9		-36.0634	131.335	-5260.89		-36.0634	131.335	-5260.88
-41.0634	131.335	-5261.27		-41.0634	131.335	-5260.9		-41.0634	131.335	-5260.9		-41.0634	131.335	-5260.89		-41.0634	131.335	-5260.89
-46.0634	131.335	-5261.27		-46.0634	131.335	-5260.9		-46.0634	131.335	-5260.9		-46.0634	131.335	-5260.89		-46.0634	131.335	-5260.89
-51.0634	131.335	-5261.27		-51.0634	131.335	-5260.9		-51.0634	131.335	-5260.9		-51.0634	131.335	-5260.89		-51.0634	131.335	-5260.89
-56.0633	131.335	-5261.27		-56.0633	131.335	-5260.9		-56.0633	131.335	-5260.9		-56.0633	131.335	-5260.89		-56.0633	131.335	-5260.89
-61.0633	131.335	-5261.27		-61.0633	131.335	-5260.9		-61.0633	131.335	-5260.9		-61.0633	131.335	-5260.89		-61.0633	131.335	-5260.89
-66.0633	131.335	-5261.27		-66.0633	131.335	-5260.9		-66.0633	131.335	-5260.9		-66.0633	131.335	-5260.89		-66.0633	131.335	-5260.89
-71.0633	131.335	-5261.27		-71.0633	131.335	-5260.9		-71.0633	131.335	-5260.9		-71.0633	131.335	-5260.89		-71.0633	131.335	-5260.89
-76.0631	131.335	-5261.27		-76.0631	131.335	-5260.9		-76.0631	131.335	-5260.9		-76.0631	131.335	-5260.89		-76.0631	131.335	-5260.89
-81.0631	131.335	-5261.27		-81.0631	131.335	-5260.9		-81.0631	131.335	-5260.9		-81.0631	131.335	-5260.89		-81.0631	131.335	-5260.89
-86.0631	131.335	-5261.27		-86.0631	131.335	-5260.9		-86.0631	131.335	-5260.9		-86.0631	131.335	-5260.89		-86.0631	131.335	-5260.89
-91.063	131.335	-5261.27		-91.063	131.335	-5260.9		-91.063	131.335	-5260.9		-91.063	131.335	-5260.89		-91.063	131.335	-5260.89
-96.0631	131.335	-5261.27		-96.0631	131.335	-5260.9		-96.0631	131.335	-5260.89		-96.0631	131.335	-5260.89		-96.0631	131.335	-5260.89
-96.0636	136.335	-5261.27		-96.0636	136.335	-5260.9		-96.0636	136.335	-5260.9		-96.0636	136.335	-5260.89		-96.0636	136.335	-5260.89
-91.063	136.335	-5261.27		-91.063	136.335			-91.063	136.335			-91.063	136.335			-91.063	136.335
-86.0631	136.335	-5261.27		-86.0631	136.335	-5260.9		-86.0631	136.335	-5260.9		-86.0631	136.335	-5260.89		-86.0631	136.335	-5260.89
-81.063	136.335	-5261.27		-81.063	136.335	-5260.9		-81.063	136.335	-5260.9		-81.063	136.335	-5260.89		-81.063	136.335	-5260.89
-76.0631	136.335	-5261.27		-76.0631	136.335	-5260.9		-76.0631	136.335	-5260.9		-76.0631	136.335	-5260.89		-76.0631	136.335	-5260.89
-71.0631	136.336	-5261.27		-71.0631	136.336	-5260.9		-71.0631	136.336	-5260.9		-71.0631	136.336	-5260.89		-71.0631	136.336	-5260.89
-66.0631	136.335	-5261.27		-66.0631	136.335	-5260.9		-66.0631	136.335	-5260.9		-66.0631	136.335	-5260.89		-66.0631	136.335	-5260.89
-61.0632	136.335	-5261.27		-61.0632	136.335	-5260.9		-61.0632	136.335	-5260.9		-61.0632	136.335	-5260.89		-61.0632	136.335	-5260.89
-56.0632	136.335	-5261.27		-56.0632	136.335	-5260.9		-56.0632	136.335	-5260.9		-56.0632	136.335	-5260.89		-56.0632	136.335	-5260.89
-51.0633	136.336	-5261.27		-51.0633	136.336	-5260.9		-51.0633	136.336	-5260.9		-51.0633	136.336	-5260.89		-51.0633	136.336	-5260.89
-46.0634	136.336	-5261.27		-46.0634	136.336	-5260.9		-46.0634	136.336	-5260.9		-46.0634	136.336	-5260.89		-46.0634	136.336	-5260.89
-41.0633	136.336	-5261.27		-41.0633	136.336	-5260.9		-41.0633	136.336	-5260.9		-41.0633	136.336	-5260.89		-41.0633	136.336	-5260.89
-36.0633	136.335	-5261.27		-36.0633	136.335	-5260.9		-36.0633	136.335	-5260.9		-36.0633	136.335	-5260.89		-36.0633	136.335	-5260.88
-31.0634	136.335	-5261.27		-31.0634	136.335	-5260.9		-31.0634	136.335	-5260.9		-31.0634	136.335	-5260.89		-31.0634	136.335	-5260.88
-26.0633	136.336	-5261.27		-26.0633	136.336			-26.0633	136.336			-26.0633	136.336			-26.0633	136.336
-21.0635	136.335	-5261.27		-21.0635	136.335	-5260.9		-21.0635	136.335	-5260.89		-21.0635	136.335	-5260.89		-21.0635	136.335	-5260.88
-16.0632	136.336	-5261.26		-16.0632	136.336	-5260.9		-16.0632	136.336	-5260.89		-16.0632	136.336	-5260.89		-16.0632	136.336	-5260.88
-11.0634	136.335	-5261.26		-11.0634	136.335	-5260.9		-11.0634	136.335	-5260.89		-11.0634	136.335	-5260.89		-11.0634	136.335	-5260.88
-6.06315	136.335	-5261.26		-6.06315	136.335	-5260.9		-6.06315	136.335	-5260.89		-6.06315	136.335	-5260.89		-6.06315	136.335	-5260.88
-1.06337	136.335	-5261.26		-1.06337	136.335	-5260.9		-1.06337	136.335	-5260.89		-1.06337	136.335	-5260.89		-1.06337	136.335	-5260.88
3.93688	136.335	-5261.26		3.93688	136.335			3.93688	136.335			3.93688	136.335			3.93688	136.335
8.93681	136.335	-5261.26		8.93681	136.335	-5260.9		8.93681	136.335	-5260.89		8.93681	136.335	-5260.89		8.93681	136.335	-5260.88
13.937	136.335	-5261.26		13.937	136.335			13.937	136.335			13.937	136.335			13.937	136.335
18.9369	136.335	-5261.27		18.9369	136.335			18.9369	136.335			18.9369	136.335			18.9369	136.335
23.9369	136.335	-5261.27		23.9369	136.335	-5260.9		23.9369	136.335	-5260.9		23.9369	136.335	-5260.89		23.9369	136.335	-5260.88
28.9368	136.335	-5261.27		28.9368	136.335	-5260.9		28.9368	136.335	-5260.9		28.9368	136.335	-5260.89		28.9368	136.335	-5260.88
33.9369	136.335	-5261.27		33.9369	136.335	-5260.9		33.9369	136.335	-5260.9		33.9369	136.335	-5260.89		33.9369	136.335	-5260.88
38.9369	136.335	-5261.27		38.9369	136.335	-5260.9		38.9369	136.335	-5260.9		38.9369	136.335	-5260.89		38.9369	136.335	-5260.89
43.9368	136.335	-5261.27		43.9368	136.335			43.9368	136.335			43.9368	136.335			43.9368	136.335
48.9369	136.335	-5261.27		48.9369	136.335	-5260.9		48.9369	136.335	-5260.9		48.9369	136.335	-5260.89		48.9369	136.335	-5260.89
53.9368	136.335	-5261.27		53.9368	136.335	-5260.9		53.9368	136.335	-5260.9		53.9368	136.335	-5260.89		53.9368	136.335	-5260.89
58.9369	136.335	-5261.27		58.9369	136.335	-5260.9		58.9369	136.335	-5260.9		58.9369	136.335	-5260.9		58.9369	136.335	-5260.89
63.9367	136.335	-5261.27		63.9367	136.335	-5260.9		63.9367	136.335	-5260.9		63.9367	136.335	-5260.9		63.9367	136.335	-5260.89
68.9368	136.335	-5261.27		68.9368	136.335	-5260.9		68.9368	136.335	-5260.9		68.9368	136.335	-5260.9		68.9368	136.335	-5260.89
73.9366	136.335	-5261.27		73.9366	136.335	-5260.9		73.9366	136.335	-5260.9		73.9366	136.335	-5260.9		73.9366	136.335	-5260.89
78.9366	136.335	-5261.27		78.9366	136.335	-5260.9		78.9366	136.335	-5260.9		78.9366	136.335	-5260.89		78.9366	136.335	-5260.89
83.9366	136.335	-5261.27		83.9366	136.335	-5260.9		83.9366	136.335	-5260.9		83.9366	136.335	-5260.89		83.9366	136.335	-5260.89
88.9367	136.335	-5261.27		88.9367	136.335	-5260.9		88.9367	136.335	-5260.9		88.9367	136.335	-5260.89		88.9367	136.335	-5260.89
93.9365	136.335	-5261.27		93.9365	136.335	-5260.9		93.9365	136.335	-5260.89		93.9365	136.335	-5260.89		93.9365	136.335	-5260.89
98.9366	136.335	-5261.27		98.9366	136.335	-5260.9		98.9366	136.335	-5260.89		98.9366	136.335	-5260.89		98.9366	136.335	-5260.88
103.937	136.335	-5261.27		103.937	136.335	-5260.9		103.937	136.335	-5260.89		103.937	136.335	-5260.89		103.937	136.335	-5260.88
108.937	136.335	-5261.27		108.937	136.335	-5260.9		108.937	136.335	-5260.89		108.937	136.335	-5260.89		108.937	136.335	-5260.88
113.937	136.335	-5261.27		113.937	136.335	-5260.9		113.937	136.335	-5260.89		113.937	136.335	-5260.89		113.937	136.335	-5260.88
118.937	136.335	-5261.27		118.937	136.335	-5260.9		118.937	136.335	-5260.89		118.937	136.335	-5260.89		118.937	136.335	-5260.88
123.937	136.335	-5261.27		123.937	136.335	-5260.9		123.937	136.335	-5260.89		123.937	136.335	-5260.89		123.937	136.335	-5260.88
128.937	136.335	-5261.27		128.937	136.335	-5260.9		128.937	136.335	-5260.89		128.937	136.335	-5260.89		128.937	136.335	-5260.88
133.937	136.335	-5261.27		133.937	136.335			133.937	136.335			133.937	136.335			133.937	136.335
138.937	136.335	-5261.27		138.937	136.335	-5260.9		138.937	136.335	-5260.89		138.937	136.335	-5260.89		138.937	136.335	-5260.88
143.937	136.335	-5261.27		143.937	136.335			143.937	136.335			143.937	136.335			143.937	136.335
148.937	136.335	-5261.27		148.937	136.335			148.937	136.335			148.937	136.335			148.937	136.335
153.937	136.335	-5261.27		153.937	136.335	-5260.9		153.937	136.335	-5260.89		153.937	136.335	-5260.89		153.937	136.335	-5260.88
158.937	136.335	-5261.27		158.937	136.335	-5260.9		158.937	136.335	-5260.89		158.937	136.335	-5260.89		158.937	136.335	-5260.89
163.937	136.335	-5261.27		163.937	136.335	-5260.9		163.937	136.335	-5260.89		163.937	136.335	-5260.89		163.937	136.335	-5260.89
168.937	136.335	-5261.27		168.937	136.335	-5260.9		168.937	136.335	-5260.9		168.937	136.335	-5260.89		168.937	136.335	-5260.89
173.937	136.335	-5261.27		173.937	136.335			173.937	136.335			173.937	136.335			173.937	136.335
178.937	136.335	-5261.27		178.937	136.335	-5260.9		178.937	136.335	-5260.9		178.937	136.335	-5260.89		178.937	136.335	-5260.89
-176.063	136.335	-5261.27		-176.063	136.335	-5260.9		-176.063	136.335	-5260.9		-176.063	136.335	-5260.89		-176.063	136.335	-5260.89
-171.063	136.336	-5261.27		-171.063	136.336	-5260.9		-171.063	136.336	-5260.9		-171.063	136.336	-5260.89		-171.063	136.336	-5260.89
-166.063	136.336	-5261.27		-166.063	136.336	-5260.9		-166.063	136.336	-5260.9		-166.063	136.336	-5260.89		-166.063	136.336	-5260.89
-161.063	136.335	-5261.27		-161.063	136.335	-5260.9		-161.063	136.335	-5260.89		-161.063	136.335	-5260.89		-161.063	136.335	-5260.89
-156.063	136.335	-5261.27		-156.063	136.335	-5260.9		-156.063	136.335	-5260.89		-156.063	136.335	-5260.89		-156.063	136.335	-5260.89
-151.063	136.335	-5261.27		-151.063	136.335	-5260.9		-151.063	136.335	-5260.89		-151.063	136.335	-5260.89		-151.063	136.335	-5260.89
-146.063	136.335	-5261.27		-146.063	136.335	-5260.9		-146.063	136.335	-5260.89		-146.063	136.335	-5260.89		-146.063	136.335	-5260.88
-141.063	136.335	-5261.27		-141.063	136.335	-5260.89		-141.063	136.335	-5260.89		-141.063	136.335	-5260.89		-141.063	136.335	-5260.88
-136.063	136.335	-5261.27		-136.063	136.335			-136.063	136.335			-136.063	136.335			-136.063	136.335
-131.063	136.335	-5261.27		-131.063	136.335	-5260.89		-131.063	136.335	-5260.89		-131.063	136.335	-5260.89		-131.063	136.335	-5260.88
-126.063	136.335	-5261.27		-126.063	136.335	-5260.89		-126.063	136.335	-5260.89		-126.063	136.335	-5260.89		-126.063	136.335	-5260.88
-121.063	136.335	-5261.27		-121.063	136.335	-5260.89		-121.063	136.335	-5260.89		-121.063	136.335	-5260.89		-121.063	136.335	-5260.88
-116.063	136.335	-5261.27		-116.063	136.335	-5260.89		-116.063	136.335	-5260.89		-116.063	136.335	-5260.89		-116.063	136.335	-5260.88
-111.063	136.335	-5261.27		-111.063	136.335	-5260.9		-111.063	136.335	-5260.89		-111.063	136.335	-5260.89		-111.063	136.335	-5260.88
-106.063	136.335	-5261.27		-106.063	136.335			-106.063	136.335			-106.063	136.335			-106.063	136.335
-101.063	136.335	-5261.27		-101.063	136.335	-5260.9		-101.063	136.335	-5260.89		-101.063	136.335	-5260.89		-101.063	136.335	-5260.89
-96.0631	136.335	-5261.27		-96.0631	136.335	-5260.9		-96.0631	136.335	-5260.9		-96.0631	136.335	-5260.89		-96.0631	136.335	-5260.89
-96.0635	141.335	-5261.27		-96.0635	141.335	-5260.9		-96.0635	141.335	-5260.9		-96.0635	141.335	-5260.89		-96.0635	141.335	-5260.89
-101.063	141.335	-5261.27		-101.063	141.335	-5260.9		-101.063	141.335	-5260.89		-101.063	141.335	-5260.89		-101.063	141.335	-5260.89
-106.063	141.335	-5261.27		-106.063	141.335	-5260.9		-106.063	141.335	-5260.89		-106.063	141.335	-5260.89		-106.063	141.335	-5260.89
-111.063	141.335	-5261.27		-111.063	141.335	-5260.9		-111.063	141.335	-5260.89		-111.063	141.335	-5260.89		-111.063	141.335	-5260.88
-116.063	141.335	-5261.27		-116.063	141.335	-5260.89		-116.063	141.335	-5260.89		-116.063	141.335	-5260.89		-116.063	141.335	-5260.88
-121.063	141.335	-5261.27		-121.063	141.335	-5260.89		-121.063	141.335	-5260.89		-121.063	141.335	-5260.89		-121.063	141.335	-5260.88
-126.063	141.335	-5261.27		-126.063	141.335	-5260.89		-126.063	141.335	-5260.89		-126.063	141.335	-5260.89		-126.063	141.335	-5260.88
-131.064	141.335	-5261.27		-131.064	141.335	-5260.89		-131.064	141.335	-5260.89		-131.064	141.335	-5260.89		-131.064	141.335	-5260.88
-136.063	141.335	-5261.27		-136.063	141.335	-5260.89		-136.063	141.335	-5260.89		-136.063	141.335	-5260.89		-136.063	141.335	-5260.88
-141.063	141.335	-5261.27		-141.063	141.335	-5260.9		-141.063	141.335	-5260.89		-141.063	141.335	-5260.89		-141.063	141.335	-5260.88
-146.064	141.335	-5261.27		-146.064	141.335	-5260.9		-146.064	141.335	-5260.89		-146.064	141.335	-5260.89		-146.064	141.335	-5260.89
-151.063	141.335	-5261.27		-151.063	141.335	-5260.9		-151.063	141.335	-5260.89		-151.063	141.335	-5260.89		-151.063	141.335	-5260.89
-156.063	141.335	-5261.27		-156.063	141.335	-5260.9		-156.063	141.335	-5260.89		-156.063	141.335	-5260.89		-156.063	141.335	-5260.89
-161.063	141.335	-5261.27		-161.063	141.335	-5260.9		-161.063	141.335	-5260.9		-161.063	141.335	-5260.89		-161.063	141.335	-5260.89
-166.063	141.335	-5261.27		-166.063	141.335	-5260.9		-166.063	141.335	-5260.9		-166.063	141.335	-5260.89		-166.063	141.335	-5260.89
-171.063	141.336	-5261.27		-171.063	141.336	-5260.9		-171.063	141.336	-5260.9		-171.063	141.336	-5260.89		-171.063	141.336	-5260.89
-176.063	141.335	-5261.27		-176.063	141.335	-5260.9		-176.063	141.335	-5260.9		-176.063	141.335	-5260.89		-176.063	141.335	-5260.89
178.937	141.335	-5261.27		178.937	141.335	-5260.9		178.937	141.335	-5260.9		178.937	141.335	-5260.89		178.937	141.335	-5260.89
173.937	141.335	-5261.27		173.937	141.335	-5260.9		173.937	141.335	-5260.9		173.937	141.335	-5260.89		173.937	141.335	-5260.89
168.937	141.335	-5261.27		168.937	141.335	-5260.9		168.937	141.335	-5260.9		168.937	141.335	-5260.89		168.937	141.335	-5260.89
163.937	141.335	-5261.27		163.937	141.335	-5260.9		163.937	141.335	-5260.9		163.937	141.335	-5260.89		163.937	141.335	-5260.89
158.937	141.335	-5261.27		158.937	141.335	-5260.9		158.937	141.335	-5260.89		158.937	141.335	-5260.89		158.937	141.335	-5260.89
153.937	141.335	-5261.27		153.937	141.335	-5260.9		153.937	141.335	-5260.89		153.937	141.335	-5260.89		153.937	141.335	-5260.89
148.937	141.335	-5261.27		148.937	141.335	-5260.9		148.937	141.335	-5260.89		148.937	141.335	-5260.89		148.937	141.335	-5260.88
143.937	141.335	-5261.27		143.937	141.335	-5260.9		143.937	141.335	-5260.89		143.937	141.335	-5260.89		143.937	141.335	-5260.88
138.937	141.335	-5261.27		138.937	141.335	-5260.9		138.937	141.335	-5260.89		138.937	141.335	-5260.89		138.937	141.335	-5260.88
133.937	141.335	-5261.27		133.937	141.335	-5260.9		133.937	141.335	-5260.89		133.937	141.335	-5260.89		133.937	141.335	-5260.88
128.937	141.335	-5261.27		128.937	141.335	-5260.9		128.937	141.335	-5260.89		128.937	141.335	-5260.89		128.937	141.335	-5260.88
123.937	141.335	-5261.27		123.937	141.335	-5260.9		123.937	141.335	-5260.89		123.937	141.335	-5260.89		123.937	141.335	-5260.88
118.937	141.335	-5261.27		118.937	141.335	-5260.9		118.937	141.335	-5260.89		118.937	141.335	-5260.89		118.937	141.335	-5260.88
113.937	141.335	-5261.27		113.937	141.335	-5260.9		113.937	141.335	-5260.89		113.937	141.335	-5260.89		113.937	141.335	-5260.88
108.937	141.335	-5261.27		108.937	141.335	-5260.9		108.937	141.335	-5260.89		108.937	141.335	-5260.89		108.937	141.335	-5260.88
103.937	141.335	-5261.27		103.937	141.335	-5260.9		103.937	141.335	-5260.89		103.937	141.335	-5260.89		103.937	141.335	-5260.88
98.9365	141.335	-5261.27		98.9365	141.335	-5260.9		98.9365	141.335	-5260.89		98.9365	141.335	-5260.89		98.9365	141.335	-5260.88
93.9366	141.335	-5261.27		93.9366	141.335	-5260.9		93.9366	141.335	-5260.9		93.9366	141.335	-5260.89		93.9366	141.335	-5260.89
88.9365	141.335	-5261.27		88.9365	141.335	-5260.9		88.9365	141.335	-5260.9		88.9365	141.335	-5260.89		88.9365	141.335	-5260.89
83.9365	141.335	-5261.27		83.9365	141.335	-5260.9		83.9365	141.335	-5260.9		83.9365	141.335	-5260.89		83.9365	141.335	-5260.89
78.9366	141.335	-5261.27		78.9366	141.335	-5260.9		78.9366	141.335	-5260.9		78.9366	141.335	-5260.9		78.9366	141.335	-5260.89
73.9366	141.335	-5261.27		73.9366	141.335	-5260.9		73.9366	141.335	-5260.9		73.9366	141.335	-5260.9		73.9366	141.335	-5260.89
68.9366	141.335	-5261.27		68.9366	141.335	-5260.9		68.9366	141.335	-5260.9		68.9366	141.335	-5260.9		68.9366	141.335	-5260.89
63.9367	141.335	-5261.27		63.9367	141.335	-5260.91		63.9367	141.335	-5260.9		63.9367	141.335	-5260.9		63.9367	141.335	-5260.89
58.9367	141.335	-5261.27		58.9367	141.335	-5260.91		58.9367	141.335	-5260.9		58.9367	141.335	-5260.9		58.9367	141.335	-5260.89
53.9367	141.335	-5261.27		53.9367	141.335	-5260.91		53.9367	141.335	-5260.9		53.9367	141.335	-5260.9		53.9367	141.335	-5260.89
48.9367	141.335	-5261.27		48.9367	141.335	-5260.91		48.9367	141.335	-5260.9		48.9367	141.335	-5260.89		48.9367	141.335	-5260.89
43.9367	141.335	-5261.27		43.9367	141.335	-5260.9		43.9367	141.335	-5260.9		43.9367	141.335	-5260.89		43.9367	141.335	-5260.89
38.9368	141.335	-5261.27		38.9368	141.335	-5260.9		38.9368	141.335	-5260.9		38.9368	141.335	-5260.89		38.9368	141.335	-5260.89
33.9368	141.335	-5261.27		33.9368	141.335	-5260.9		33.9368	141.335	-5260.9		33.9368	141.335	-5260.89		33.9368	141.335	-5260.89
28.9367	141.335	-5261.27		28.9367	141.335	-5260.9		28.9367	141.335	-5260.9		28.9367	141.335	-5260.89		28.9367	141.335	-5260.88
23.9367	141.335	-5261.27		23.9367	141.335	-5260.9		23.9367	141.335	-5260.9		23.9367	141.335	-5260.89		23.9367	141.335	-5260.88
18.9367	141.335	-5261.27		18.9367	141.335	-5260.9		18.9367	141.335	-5260.9		18.9367	141.335	-5260.89		18.9367	141.335	-5260.88
13.9367	141.335	-5261.27		13.9367	141.335	-5260.9		13.9367	141.335	-5260.89		13.9367	141.335	-5260.89		13.9367	141.335	-5260.88
8.93666	141.335	-5261.27		8.93666	141.335	-5260.9		8.93666	141.335	-5260.89		8.93666	141.335	-5260.89		8.93666	141.335	-5260.88
3.93674	141.335	-5261.26		3.93674	141.335	-5260.9		3.93674	141.335	-5260.89		3.93674	141.335	-5260.89		3.93674	141.335	-5260.88
-1.06338	141.335	-5261.26		-1.06338	141.335	-5260.9		-1.06338	141.335	-5260.89		-1.06338	141.335	-5260.89		-1.06338	141.335	-5260.88
-6.06344	141.335	-5261.26		-6.06344	141.335			-6.06344	141.335			-6.06344	141.335			-6.06344	141.335
-11.0635	141.335	-5261.26		-11.0635	141.335	-5260.9		-11.0635	141.335	-5260.89		-11.0635	141.335	-5260.89		-11.0635	141.335	-5260.88
-16.0635	141.335	-5261.27		-16.0635	141.335	-5260.9		-16.0635	141.335	-5260.89		-16.0635	141.335	-5260.89		-16.0635	141.335	-5260.88
-21.0635	141.335	-5261.27		-21.0635	141.335	-5260.9		-21.0635	141.335	-5260.89		-21.0635	141.335	-5260.89		-21.0635	141.335	-5260.88
-26.0635	141.335	-5261.27		-26.0635	141.335	-5260.9		-26.0635	141.335	-5260.9		-26.0635	141.335	-5260.89		-26.0635	141.335	-5260.88
-31.0635	141.335	-5261.27		-31.0635	141.335	-5260.9		-31.0635	141.335	-5260.9		-31.0635	141.335	-5260.89		-31.0635	141.335	-5260.88
-36.0634	141.335	-5261.27		-36.0634	141.335	-5260.9		-36.0634	141.335	-5260.9		-36.0634	141.335	-5260.89		-36.0634	141.335	-5260.88
-41.0635	141.335	-5261.27		-41.0635	141.335	-5260.9		-41.0635	141.335	-5260.9		-41.0635	141.335	-5260.89		-41.0635	141.335	-5260.89
-46.0634	141.335	-5261.27		-46.0634	141.335	-5260.9		-46.0634	141.335	-5260.9		-46.0634	141.335	-5260.89		-46.0634	141.335	-5260.89
-51.0634	141.335	-5261.27		-51.0634	141.335	-5260.9		-51.0634	141.335	-5260.9		-51.0634	141.335	-5260.89		-51.0634	141.335	-5260.89
-56.0634	141.335	-5261.27		-56.0634	141.335	-5260.91		-56.0634	141.335	-5260.9		-56.0634	141.335	-5260.89		-56.0634	141.335	-5260.89
-61.0633	141.335	-5261.27		-61.0633	141.335			-61.0633	141.335			-61.0633	141.335			-61.0633	141.335
-66.0634	141.336	-5261.27		-66.0634	141.336	-5260.9		-66.0634	141.336	-5260.9		-66.0634	141.336	-5260.89		-66.0634	141.336	-5260.89
-71.0633	141.335	-5261.27		-71.0633	141.335	-5260.9		-71.0633	141.335	-5260.9		-71.0633	141.335	-5260.89		-71.0633	141.335	-5260.89
-76.0632	141.335	-5261.27		-76.0632	141.335	-5260.9		-76.0632	141.335	-5260.9		-76.0632	141.335	-5260.89		-76.0632	141.335	-5260.89
-81.0631	141.335	-5261.27		-81.0631	141.335	-5260.9		-81.0631	141.335	-5260.9		-81.0631	141.335	-5260.89		-81.0631	141.335	-5260.89
-86.0631	141.335	-5261.27		-86.0631	141.335			-86.0631	141.335			-86.0631	141.335			-86.0631	141.335
-91.0631	141.335	-5261.27		-91.0631	141.335	-5260.9		-91.0631	141.335	-5260.9		-91.0631	141.335	-5260.89		-91.0631	141.335	-5260.89
-96.063	141.335	-5261.27		-96.063	141.335	-5260.9		-96.063	141.335	-5260.9		-96.063	141.335	-5260.89		-96.063	141.335	-5260.89
-96.0634	146.335	-5261.27		-96.0634	146.335	-5260.9		-96.0634	146.335	-5260.9		-96.0634	146.335	-5260.89		-96.0634	146.335	-5260.89
-91.0631	146.335	-5261.27		-91.0631	146.335			-91.0631	146.335			-91.0631	146.335			-91.0631	146.335
-86.063	146.335	-5261.27		-86.063	146.335	-5260.9		-86.063	146.335	-5260.9		-86.063	146.335	-5260.89		-86.063	146.335	-5260.89
-81.0631	146.335	-5261.27		-81.0631	146.335	-5260.9		-81.0631	146.335	-5260.9		-81.0631	146.335	-5260.89		-81.0631	146.335	-5260.89
-76.0631	146.335	-5261.27		-76.0631	146.335	-5260.9		-76.0631	146.335	-5260.9		-76.0631	146.335	-5260.89		-76.0631	146.335	-5260.89
-71.0631	146.335	-5261.27		-71.0631	146.335	-5260.9		-71.0631	146.335	-5260.9		-71.0631	146.335	-5260.9		-71.0631	146.335	-5260.89
-66.0632	146.335	-5261.27		-66.0632	146.335	-5260.91		-66.0632	146.335	-5260.9		-66.0632	146.335	-5260.9		-66.0632	146.335	-5260.89
-61.0632	146.335	-5261.27		-61.0632	146.335	-5260.91		-61.0632	146.335	-5260.9		-61.0632	146.335	-5260.89		-61.0632	146.335	-5260.89
-56.0632	146.335	-5261.27		-56.0632	146.335	-5260.91		-56.0632	146.335	-5260.9		-56.0632	146.335	-5260.89		-56.0632	146.335	-5260.89
-51.0632	146.335	-5261.27		-51.0632	146.335	-5260.91		-51.0632	146.335	-5260.9		-51.0632	146.335	-5260.89		-51.0632	146.335	-5260.89
-46.0633	146.335	-5261.27		-46.0633	146.335	-5260.91		-46.0633	146.335	-5260.9		-46.0633	146.335	-5260.89		-46.0633	146.335	-5260.89
-41.0634	146.335	-5261.27		-41.0634	146.335			-41.0634	146.335			-41.0634	146.335			-41.0634	146.335
-36.0634	146.335	-5261.27		-36.0634	146.335	-5260.9		-36.0634	146.335	-5260.9		-36.0634	146.335	-5260.89		-36.0634	146.335	-5260.88
-31.0633	146.335	-5261.27		-31.0633	146.335	-5260.9		-31.0633	146.335	-5260.9		-31.0633	146.335	-5260.89		-31.0633	146.335	-5260.88
-26.0635	146.335	-5261.27		-26.0635	146.335	-5260.9		-26.0635	146.335	-5260.9		-26.0635	146.335	-5260.89		-26.0635	146.335	-5260.88
-21.0632	146.336	-5261.27		-21.0632	146.336	-5260.9		-21.0632	146.336	-5260.9		-21.0632	146.336	-5260.89		-21.0632	146.336	-5260.88
-16.0634	146.335	-5261.27		-16.0634	146.335	-5260.9		-16.0634	146.335	-5260.89		-16.0634	146.335	-5260.89		-16.0634	146.335	-5260.88
-11.0632	146.335	-5261.27		-11.0632	146.335	-5260.9		-11.0632	146.335	-5260.89		-11.0632	146.335	-5260.89		-11.0632	146.335	-5260.88
-6.06334	146.335	-5261.27		-6.06334	146.335	-5260.9		-6.06334	146.335	-5260.89		-6.06334	146.335	-5260.89		-6.06334	146.335	-5260.88
-1.06326	146.335	-5261.27		-1.06326	146.335	-5260.9		-1.06326	146.335	-5260.89		-1.06326	146.335	-5260.89		-1.06326	146.335	-5260.88
3.93668	146.335	-5261.27		3.93668	146.335	-5260.9		3.93668	146.335	-5260.89		3.93668	146.335	-5260.89		3.93668	146.335	-5260.88
8.93692	146.335	-5261.27		8.93692	146.335	-5260.9		8.93692	146.335	-5260.89		8.93692	146.335	-5260.89		8.93692	146.335	-5260.88
13.9369	146.335	-5261.27		13.9369	146.335	-5260.9		13.9369	146.335	-5260.9		13.9369	146.335	-5260.89		13.9369	146.335	-5260.88
18.9369	146.335	-5261.27		18.9369	146.335	-5260.9		18.9369	146.335	-5260.9		18.9369	146.335	-5260.89		18.9369	146.335	-5260.88
23.9367	146.335	-5261.27		23.9367	146.335	-5260.9		23.9367	146.335	-5260.9		23.9367	146.335	-5260.89		23.9367	146.335	-5260.88
28.9368	146.335	-5261.27		28.9368	146.335	-5260.9		28.9368	146.335	-5260.9		28.9368	146.335	-5260.89		28.9368	146.335	-5260.89
33.9369	146.335	-5261.27		33.9369	146.335	-5260.9		33.9369	146.335	-5260.9		33.9369	146.335	-5260.89		33.9369	146.335	-5260.89
38.9369	146.335	-5261.27		38.9369	146.335	-5260.9		38.9369	146.335	-5260.9		38.9369	146.335	-5260.89		38.9369	146.335	-5260.89
43.9368	146.335	-5261.27		43.9368	146.335	-5260.91		43.9368	146.335	-5260.9		43.9368	146.335	-5260.89		43.9368	146.335	-5260.89
48.9368	146.335	-5261.27		48.9368	146.335	-5260.91		48.9368	146.335	-5260.9		48.9368	146.335	-5260.9		48.9368	146.335	-5260.89
53.9369	146.335	-5261.28		53.9369	146.335	-5260.91		53.9369	146.335	-5260.9		53.9369	146.335	-5260.9		53.9369	146.335	-5260.89
58.9368	146.335	-5261.28		58.9368	146.335	-5260.91		58.9368	146.335	-5260.9		58.9368	146.335	-5260.9		58.9368	146.335	-5260.89
63.9368	146.335	-5261.28		63.9368	146.335	-5260.91		63.9368	146.335	-5260.9		63.9368	146.335	-5260.9		63.9368	146.335	-5260.89
68.9368	146.335	-5261.28		68.9368	146.335	-5260.91		68.9368	146.335	-5260.9		68.9368	146.335	-5260.9		68.9368	146.335	-5260.89
73.9367	146.335	-5261.27		73.9367	146.335	-5260.9		73.9367	146.335	-5260.9		73.9367	146.335	-5260.9		73.9367	146.335	-5260.89
78.9367	146.335	-5261.27		78.9367	146.335	-5260.9		78.9367	146.335	-5260.9		78.9367	146.335	-5260.9		78.9367	146.335	-5260.89
83.9366	146.335	-5261.27		83.9366	146.335			83.9366	146.335			83.9366	146.335			83.9366	146.335
88.9365	146.335	-5261.27		88.9365	146.335	-5260.9		88.9365	146.335	-5260.9		88.9365	146.335	-5260.89		88.9365	146.335	-5260.89
93.9365	146.335	-5261.27		93.9365	146.335	-5260.9		93.9365	146.335	-5260.9		93.9365	146.335	-5260.89		93.9365	146.335	-5260.89
98.9366	146.335	-5261.27		98.9366	146.335	-5260.9		98.9366	146.335	-5260.9		98.9366	146.335	-5260.89		98.9366	146.335	-5260.89
103.937	146.335	-5261.27		103.937	146.335	-5260.9		103.937	146.335	-5260.89		103.937	146.335	-5260.89		103.937	146.335	-5260.88
108.937	146.335	-5261.27		108.937	146.335	-5260.9		108.937	146.335	-5260.89		108.937	146.335	-5260.89		108.937	146.335	-5260.88
113.937	146.335	-5261.27		113.937	146.335			113.937	146.335			113.937	146.335			113.937	146.335
118.937	146.335	-5261.27		118.937	146.335	-5260.9		118.937	146.335	-5260.89		118.937	146.335	-5260.89		118.937	146.335	-5260.88
123.937	146.335	-5261.27		123.937	146.335	-5260.9		123.937	146.335	-5260.89		123.937	146.335	-5260.89		123.937	146.335	-5260.88
128.937	146.335	-5261.27		128.937	146.335	-5260.9		128.937	146.335	-5260.89		128.937	146.335	-5260.89		128.937	146.335	-5260.88
133.937	146.335	-5261.27		133.937	146.335	-5260.9		133.937	146.335	-5260.89		133.937	146.335	-5260.89		133.937	146.335	-5260.88
138.937	146.335	-5261.27		138.937	146.335	-5260.9		138.937	146.335	-5260.89		138.937	146.335	-5260.89		138.937	146.335	-5260.88
143.937	146.335	-5261.27		143.937	146.335	-5260.9		143.937	146.335	-5260.89		143.937	146.335	-5260.89		143.937	146.335	-5260.88
148.937	146.335	-5261.27		148.937	146.335	-5260.9		148.937	146.335	-5260.89		148.937	146.335	-5260.89		148.937	146.335	-5260.89
153.937	146.335	-5261.27		153.937	146.335	-5260.9		153.937	146.335	-5260.89		153.937	146.335	-5260.89		153.937	146.335	-5260.89
158.937	146.335	-5261.27		158.937	146.335	-5260.9		158.937	146.335	-5260.9		158.937	146.335	-5260.89		158.937	146.335	-5260.89
163.937	146.335	-5261.27		163.937	146.335	-5260.9		163.937	146.335	-5260.9		163.937	146.335	-5260.89		163.937	146.335	-5260.89
168.937	146.335	-5261.27		168.937	146.335	-5260.9		168.937	146.335	-5260.9		168.937	146.335	-5260.89		168.937	146.335	-5260.89
173.937	146.335	-5261.27		173.937	146.335	-5260.9		173.937	146.335	-5260.9		173.937	146.335	-5260.89		173.937	146.335	-5260.89
178.937	146.335	-5261.27		178.937	146.335	-5260.9		178.937	146.335	-5260.9		178.937	146.335	-5260.89		178.937	146.335	-5260.89
-176.063	146.335	-5261.27		-176.063	146.335	-5260.9		-176.063	146.335	-5260.9		-176.063	146.335	-5260.89		-176.063	146.335	-5260.89
-171.063	146.336	-5261.27		-171.063	146.336	-5260.9		-171.063	146.336	-5260.9		-171.063	146.336	-5260.89		-171.063	146.336	-5260.89
-166.063	146.335	-5261.27		-166.063	146.335	-5260.9		-166.063	146.335	-5260.9		-166.063	146.335	-5260.89		-166.063	146.335	-5260.89
-161.063	146.335	-5261.27		-161.063	146.335	-5260.9		-161.063	146.335	-5260.9		-161.063	146.335	-5260.89		-161.063	146.335	-5260.89
-156.063	146.335	-5261.27		-156.063	146.335	-5260.9		-156.063	146.335	-5260.9		-156.063	146.335	-5260.89		-156.063	146.335	-5260.89
-151.063	146.335	-5261.27		-151.063	146.335	-5260.9		-151.063	146.335	-5260.89		-151.063	146.335	-5260.89		-151.063	146.335	-5260.89
-146.063	146.335	-5261.27		-146.063	146.335	-5260.9		-146.063	146.335	-5260.89		-146.063	146.335	-5260.89		-146.063	146.335	-5260.89
-141.063	146.335	-5261.27		-141.063	146.335	-5260.9		-141.063	146.335	-5260.89		-141.063	146.335	-5260.89		-141.063	146.335	-5260.89
-136.063	146.335	-5261.27		-136.063	146.335	-5260.9		-136.063	146.335	-5260.89		-136.063	146.335	-5260.89		-136.063	146.335	-5260.88
-131.063	146.335	-5261.27		-131.063	146.335	-5260.9		-131.063	146.335	-5260.89		-131.063	146.335	-5260.89		-131.063	146.335	-5260.88
-126.063	146.335	-5261.27		-126.063	146.335	-5260.9		-126.063	146.335	-5260.89		-126.063	146.335	-5260.89		-126.063	146.335	-5260.88
-121.063	146.335	-5261.27		-121.063	146.335	-5260.9		-121.063	146.335	-5260.89		-121.063	146.335	-5260.89		-121.063	146.335	-5260.88
-116.063	146.335	-5261.27		-116.063	146.335			-116.063	146.335			-116.063	146.335			-116.063	146.335
-111.063	146.335	-5261.27		-111.063	146.335	-5260.9		-111.063	146.335	-5260.89		-111.063	146.335	-5260.89		-111.063	146.335	-5260.89
-106.063	146.335	-5261.27		-106.063	146.335	-5260.9		-106.063	146.335	-5260.89		-106.063	146.335	-5260.89		-106.063	146.335	-5260.89
-101.063	146.335	-5261.27		-101.063	146.335	-5260.9		-101.063	146.335	-5260.9		-101.063	146.335	-5260.89		-101.063	146.335	-5260.89
-96.063	146.335	-5261.27		-96.063	146.335	-5260.9		-96.063	146.335	-5260.9		-96.063	146.335	-5260.89		-96.063	146.335	-5260.89
-96.0633	151.335	-5261.27		-96.0633	151.335	-5260.9		-96.0633	151.335	-5260.9		-96.0633	151.335	-5260.89		-96.0633	151.335	-5260.89
-101.063	151.335	-5261.27		-101.063	151.335	-5260.9		-101.063	151.335	-5260.9		-101.063	151.335	-5260.89		-101.063	151.335	-5260.89
-106.063	151.335	-5261.27		-106.063	151.335	-5260.9		-106.063	151.335	-5260.89		-106.063	151.335	-5260.89		-106.063	151.335	-5260.89
-111.063	151.335	-5261.27		-111.063	151.335	-5260.9		-111.063	151.335	-5260.89		-111.063	151.335	-5260.89		-111.063	151.335	-5260.89
-116.063	151.335	-5261.27		-116.063	151.335	-5260.9		-116.063	151.335	-5260.89		-116.063	151.335	-5260.89		-116.063	151.335	-5260.89
-121.063	151.335	-5261.27		-121.063	151.335	-5260.9		-121.063	151.335	-5260.89		-121.063	151.335	-5260.89		-121.063	151.335	-5260.89
-126.064	151.335	-5261.27		-126.064	151.335	-5260.9		-126.064	151.335	-5260.89		-126.064	151.335	-5260.89		-126.064	151.335	-5260.89
-131.064	151.335	-5261.27		-131.064	151.335			-131.064	151.335			-131.064	151.335			-131.064	151.335
-136.063	151.335	-5261.27		-136.063	151.335	-5260.9		-136.063	151.335	-5260.89		-136.063	151.335	-5260.89		-136.063	151.335	-5260.89
-141.064	151.335	-5261.27		-141.064	151.335	-5260.9		-141.064	151.335	-5260.89		-141.064	151.335	-5260.89		-141.064	151.335	-5260.89
-146.064	151.335	-5261.27		-146.064	151.335	-5260.9		-146.064	151.335	-5260.89		-146.064	151.335	-5260.89		-146.064	151.335	-5260.89
-151.063	151.335	-5261.27		-151.063	151.335	-5260.9		-151.063	151.335	-5260.9		-151.063	151.335	-5260.89		-151.063	151.335	-5260.89
-156.064	151.335	-5261.27		-156.064	151.335	-5260.9		-156.064	151.335	-5260.9		-156.064	151.335	-5260.89		-156.064	151.335	-5260.89
-161.063	151.335	-5261.27		-161.063	151.335	-5260.9		-161.063	151.335	-5260.9		-161.063	151.335	-5260.89		-161.063	151.335	-5260.89
-166.063	151.335	-5261.27		-166.063	151.335	-5260.9		-166.063	151.335	-5260.9		-166.063	151.335	-5260.89		-166.063	151.335	-5260.89
-171.063	151.335	-5261.27		-171.063	151.335			-171.063	151.335			-171.063	151.335			-171.063	151.335
-176.063	151.335	-5261.27		-176.063	151.335	-5260.9		-176.063	151.335	-5260.9		-176.063	151.335	-5260.89		-176.063	151.335	-5260.89
178.937	151.336	-5261.27		178.937	151.336			178.937	151.336			178.937	151.336			178.937	151.336
173.937	151.335	-5261.27		173.937	151.335	-5260.9		173.937	151.335	-5260.9		173.937	151.335	-5260.9		173.937	151.335	-5260.89
168.937	151.335	-5261.27		168.937	151.335	-5260.9		168.937	151.335	-5260.9		168.937	151.335	-5260.9		168.937	151.335	-5260.89
163.937	151.335	-5261.27		163.937	151.335	-5260.9		163.937	151.335	-5260.9		163.937	151.335	-5260.9		163.937	151.335	-5260.89
158.937	151.335	-5261.27		158.937	151.335	-5260.9		158.937	151.335	-5260.9		158.937	151.335	-5260.89		158.937	151.335	-5260.89
153.937	151.335	-5261.27		153.937	151.335	-5260.9		153.937	151.335	-5260.89		153.937	151.335	-5260.89		153.937	151.335	-5260.89
148.937	151.335	-5261.27		148.937	151.335	-5260.9		148.937	151.335	-5260.89		148.937	151.335	-5260.89		148.937	151.335	-5260.89
143.937	151.335	-5261.27		143.937	151.335			143.937	151.335			143.937	151.335			143.937	151.335
138.937	151.335	-5261.27		138.937	151.335	-5260.9		138.937	151.335	-5260.89		138.937	151.335	-5260.89		138.937	151.335	-5260.88
133.937	151.335	-5261.27		133.937	151.335	-5260.9		133.937	151.335	-5260.89		133.937	151.335	-5260.89		133.937	151.335	-5260.88
128.937	151.335	-5261.27		128.937	151.335	-5260.9		128.937	151.335	-5260.89		128.937	151.335	-5260.89		128.937	151.335	-5260.88
123.937	151.335	-5261.27		123.937	151.335			123.937	151.335			123.937	151.335			123.937	151.335
118.937	151.335	-5261.27		118.937	151.335	-5260.9		118.937	151.335	-5260.89		118.937	151.335	-5260.89		118.937	151.335	-5260.88
113.937	151.335	-5261.27		113.937	151.335	-5260.9		113.937	151.335	-5260.89		113.937	151.335	-5260.89		113.937	151.335	-5260.88
108.937	151.335	-5261.27		108.937	151.335	-5260.9		108.937	151.335	-5260.89		108.937	151.335	-5260.89		108.937	151.335	-5260.88
103.937	151.335	-5261.27		103.937	151.335	-5260.9		103.937	151.335	-5260.9		103.937	151.335	-5260.89		103.937	151.335	-5260.89
98.9366	151.335	-5261.27		98.9366	151.335	-5260.9		98.9366	151.335	-5260.9		98.9366	151.335	-5260.89		98.9366	151.335	-5260.89
93.9366	151.335	-5261.27		93.9366	151.335	-5260.9		93.9366	151.335	-5260.9		93.9366	151.335	-5260.89		93.9366	151.335	-5260.89
88.9366	151.335	-5261.27		88.9366	151.335	-5260.9		88.9366	151.335	-5260.9		88.9366	151.335	-5260.89		88.9366	151.335	-5260.89
83.9366	151.335	-5261.27		83.9366	151.335	-5260.9		83.9366	151.335	-5260.9		83.9366	151.335	-5260.9		83.9366	151.335	-5260.89
78.9365	151.335	-5261.27		78.9365	151.335	-5260.9		78.9365	151.335	-5260.9		78.9365	151.335	-5260.9		78.9365	151.335	-5260.89
73.9366	151.335	-5261.28		73.9366	151.335	-5260.91		73.9366	151.335	-5260.9		73.9366	151.335	-5260.9		73.9366	151.335	-5260.89
68.9366	151.335	-5261.28		68.9366	151.335	-5260.91		68.9366	151.335	-5260.9		68.9366	151.335	-5260.9		68.9366	151.335	-5260.89
63.9366	151.335	-5261.28		63.9366	151.335			63.9366	151.335			63.9366	151.335			63.9366	151.335
58.9368	151.335	-5261.28		58.9368	151.335	-5260.91		58.9368	151.335	-5260.9		58.9368	151.335	-5260.9		58.9368	151.335	-5260.89
53.9367	151.335	-5261.28		53.9367	151.335	-5260.91		53.9367	151.335	-5260.9		53.9367	151.335	-5260.9		53.9367	151.335	-5260.89
48.9367	151.335	-5261.28		48.9367	151.335	-5260.91		48.9367	151.335	-5260.9		48.9367	151.335	-5260.9		48.9367	151.335	-5260.89
43.9367	151.335	-5261.27		43.9367	151.335	-5260.91		43.9367	151.335	-5260.9		43.9367	151.335	-5260.9		43.9367	151.335	-5260.89
38.9367	151.335	-5261.27		38.9367	151.335	-5260.91		38.9367	151.335	-5260.9		38.9367	151.335	-5260.89		38.9367	151.335	-5260.89
33.9367	151.335	-5261.27		33.9367	151.335	-5260.9		33.9367	151.335	-5260.9		33.9367	151.335	-5260.89		33.9367	151.335	-5260.89
28.9368	151.335	-5261.27		28.9368	151.335	-5260.9		28.9368	151.335	-5260.9		28.9368	151.335	-5260.89		28.9368	151.335	-5260.89
23.9367	151.335	-5261.27		23.9367	151.335	-5260.9		23.9367	151.335	-5260.9		23.9367	151.335	-5260.89		23.9367	151.335	-5260.88
18.9367	151.335	-5261.27		18.9367	151.335	-5260.9		18.9367	151.335	-5260.9		18.9367	151.335	-5260.89		18.9367	151.335	-5260.88
13.9367	151.335	-5261.27		13.9367	151.335	-5260.9		13.9367	151.335	-5260.9		13.9367	151.335	-5260.89		13.9367	151.335	-5260.88
8.93673	151.335	-5261.27		8.93673	151.335	-5260.9		8.93673	151.335	-5260.9		8.93673	151.335	-5260.89		8.93673	151.335	-5260.88
3.93667	151.335	-5261.27		3.93667	151.335	-5260.9		3.93667	151.335	-5260.9		3.93667	151.335	-5260.89		3.93667	151.335	-5260.88
-1.06338	151.335	-5261.27		-1.06338	151.335	-5260.9		-1.06338	151.335	-5260.89		-1.06338	151.335	-5260.89		-1.06338	151.335	-5260.88
-6.06346	151.335	-5261.27		-6.06346	151.335	-5260.9		-6.06346	151.335	-5260.89		-6.06346	151.335	-5260.89		-6.06346	151.335	-5260.88
-11.0634	151.335	-5261.27		-11.0634	151.335	-5260.9		-11.0634	151.335	-5260.89		-11.0634	151.335	-5260.89		-11.0634	151.335	-5260.88
-16.0633	151.335	-5261.27		-16.0633	151.335	-5260.9		-16.0633	151.335	-5260.9		-16.0633	151.335	-5260.89		-16.0633	151.335	-5260.88
-21.0634	151.335	-5261.27		-21.0634	151.335	-5260.9		-21.0634	151.335	-5260.9		-21.0634	151.335	-5260.89		-21.0634	151.335	-5260.88
-26.0634	151.335	-5261.27		-26.0634	151.335	-5260.9		-26.0634	151.335	-5260.9		-26.0634	151.335	-5260.89		-26.0634	151.335	-5260.88
-31.0634	151.335	-5261.27		-31.0634	151.335	-5260.9		-31.0634	151.335	-5260.9		-31.0634	151.335	-5260.89		-31.0634	151.335	-5260.88
-36.0634	151.335	-5261.27		-36.0634	151.335	-5260.9		-36.0634	151.335	-5260.9		-36.0634	151.335	-5260.89		-36.0634	151.335	-5260.88
-41.0634	151.335	-5261.27		-41.0634	151.335	-5260.91		-41.0634	151.335	-5260.9		-41.0634	151.335	-5260.89		-41.0634	151.335	-5260.89
-46.0634	151.335	-5261.27		-46.0634	151.335	-5260.91		-46.0634	151.335	-5260.9		-46.0634	151.335	-5260.89		-46.0634	151.335	-5260.89
-51.0634	151.335	-5261.27		-51.0634	151.335	-5260.91		-51.0634	151.335	-5260.9		-51.0634	151.335	-5260.89		-51.0634	151.335	-5260.89
-56.0634	151.335	-5261.27		-56.0634	151.335	-5260.91		-56.0634	151.335	-5260.9		-56.0634	151.335	-5260.9		-56.0634	151.335	-5260.89
-61.0633	151.335	-5261.28		-61.0633	151.335	-5260.91		-61.0633	151.335	-5260.9		-61.0633	151.335	-5260.9		-61.0633	151.335	-5260.89
-66.0633	151.336	-5261.28		-66.0633	151.336	-5260.91		-66.0633	151.336	-5260.9		-66.0633	151.336	-5260.9		-66.0633	151.336	-5260.89
-71.0632	151.335	-5261.28		-71.0632	151.335	-5260.91		-71.0632	151.335	-5260.9		-71.0632	151.335	-5260.9		-71.0632	151.335	-5260.89
-76.0632	151.336	-5261.27		-76.0632	151.336	-5260.9		-76.0632	151.336	-5260.9		-76.0632	151.336	-5260.9		-76.0632	151.336	-5260.89
-81.0631	151.335	-5261.27		-81.0631	151.335	-5260.9		-81.0631	151.335	-5260.9		-81.0631	151.335	-5260.9		-81.0631	151.335	-5260.89
-86.0631	151.335	-5261.27		-86.0631	151.335	-5260.9		-86.0631	151.335	-5260.9		-86.0631	151.335	-5260.89		-86.0631	151.335	-5260.89
-91.0631	151.335	-5261.27		-91.0631	151.335	-5260.9		-91.0631	151.335	-5260.9		-91.0631	151.335	-5260.89		-91.0631	151.335	-5260.89
-96.0631	151.335	-5261.27		-96.0631	151.335	-5260.9		-96.0631	151.335	-5260.9		-96.0631	151.335	-5260.89		-96.0631	151.335	-5260.89
-96.0633	156.335	-5261.27		-96.0633	156.335	-5260.9		-96.0633	156.335	-5260.9		-96.0633	156.335	-5260.89		-96.0633	156.335	-5260.89
-91.0631	156.335	-5261.27		-91.0631	156.335	-5260.9		-91.0631	156.335	-5260.9		-91.0631	156.335	-5260.89		-91.0631	156.335	-5260.89
-86.0631	156.335	-5261.27		-86.0631	156.335	-5260.9		-86.0631	156.335	-5260.9		-86.0631	156.335	-5260.9		-86.0631	156.335	-5260.89
-81.0631	156.336	-5261.28		-81.0631	156.336	-5260.9		-81.0631	156.336	-5260.9		-81.0631	156.336	-5260.9		-81.0631	156.336	-5260.89
-76.0631	156.336	-5261.28		-76.0631	156.336	-5260.91		-76.0631	156.336	-5260.9		-76.0631	156.336	-5260.9		-76.0631	156.336	-5260.89
-71.0632	156.335	-5261.28		-71.0632	156.335	-5260.91		-71.0632	156.335	-5260.9		-71.0632	156.335	-5260.9		-71.0632	156.335	-5260.89
-66.0632	156.335	-5261.28		-66.0632	156.335	-5260.91		-66.0632	156.335	-5260.9		-66.0632	156.335	-5260.9		-66.0632	156.335	-5260.89
-61.0632	156.335	-5261.28		-61.0632	156.335	-5260.91		-61.0632	156.335	-5260.9		-61.0632	156.335	-5260.9		-61.0632	156.335	-5260.89
-56.0633	156.335	-5261.28		-56.0633	156.335	-5260.91		-56.0633	156.335	-5260.9		-56.0633	156.335	-5260.9		-56.0633	156.335	-5260.89
-51.0632	156.335	-5261.27		-51.0632	156.335	-5260.91		-51.0632	156.335	-5260.9		-51.0632	156.335	-5260.9		-51.0632	156.335	-5260.89
-46.0633	156.335	-5261.27		-46.0633	156.335	-5260.91		-46.0633	156.335	-5260.9		-46.0633	156.335	-5260.89		-46.0633	156.335	-5260.89
-41.0634	156.335	-5261.27		-41.0634	156.335	-5260.91		-41.0634	156.335	-5260.9		-41.0634	156.335	-5260.89		-41.0634	156.335	-5260.89
-36.0633	156.335	-5261.27		-36.0633	156.335	-5260.91		-36.0633	156.335	-5260.9		-36.0633	156.335	-5260.89		-36.0633	156.335	-5260.88
-31.0635	156.335	-5261.27		-31.0635	156.335	-5260.9		-31.0635	156.335	-5260.9		-31.0635	156.335	-5260.89		-31.0635	156.335	-5260.88
-26.0633	156.336	-5261.27		-26.0633	156.336	-5260.9		-26.0633	156.336	-5260.9		-26.0633	156.336	-5260.89		-26.0633	156.336	-5260.88
-21.0634	156.335	-5261.27		-21.0634	156.335	-5260.9		-21.0634	156.335	-5260.9		-21.0634	156.335	-5260.89		-21.0634	156.335	-5260.88
-16.0633	156.336	-5261.27		-16.0633	156.336	-5260.9		-16.0633	156.336	-5260.9		-16.0633	156.336	-5260.89		-16.0633	156.336	-5260.88
-11.0634	156.335	-5261.27		-11.0634	156.335			-11.0634	156.335			-11.0634	156.335			-11.0634	156.335
-6.06323	156.335	-5261.27		-6.06323	156.335	-5260.9		-6.06323	156.335	-5260.9		-6.06323	156.335	-5260.89		-6.06323	156.335	-5260.88
-1.06328	156.335	-5261.27		-1.06328	156.335	-5260.9		-1.06328	156.335	-5260.9		-1.06328	156.335	-5260.89		-1.06328	156.335	-5260.88
3.93692	156.335	-5261.27		3.93692	156.335	-5260.9		3.93692	156.335	-5260.9		3.93692	156.335	-5260.89		3.93692	156.335	-5260.88
8.93688	156.335	-5261.27		8.93688	156.335	-5260.9		8.93688	156.335	-5260.9		8.93688	156.335	-5260.89		8.93688	156.335	-5260.88
13.9369	156.335	-5261.27		13.9369	156.335	-5260.9		13.9369	156.335	-5260.9		13.9369	156.335	-5260.89		13.9369	156.335	-5260.88
18.9368	156.335	-5261.27		18.9368	156.335	-5260.9		18.9368	156.335	-5260.9		18.9368	156.335	-5260.89		18.9368	156.335	-5260.88
23.9369	156.335	-5261.27		23.9369	156.335	-5260.9		23.9369	156.335	-5260.9		23.9369	156.335	-5260.89		23.9369	156.335	-5260.89
28.9368	156.335	-5261.27		28.9368	156.335	-5260.9		28.9368	156.335	-5260.9		28.9368	156.335	-5260.89		28.9368	156.335	-5260.89
33.9368	156.335	-5261.27		33.9368	156.335	-5260.91		33.9368	156.335	-5260.9		33.9368	156.335	-5260.89		33.9368	156.335	-5260.89
38.9369	156.335	-5261.27		38.9369	156.335			38.9369	156.335			38.9369	156.335			38.9369	156.335
43.9368	156.335	-5261.28		43.9368	156.335	-5260.91		43.9368	156.335	-5260.9		43.9368	156.335	-5260.9		43.9368	156.335	-5260.89
48.9369	156.335	-5261.28		48.9369	156.335	-5260.91		48.9369	156.335	-5260.9		48.9369	156.335	-5260.9		48.9369	156.335	-5260.89
53.9369	156.335	-5261.28		53.9369	156.335	-5260.91		53.9369	156.335	-5260.9		53.9369	156.335	-5260.9		53.9369	156.335	-5260.89
58.9368	156.335	-5261.28		58.9368	156.335			58.9368	156.335			58.9368	156.335			58.9368	156.335
63.9368	156.335	-5261.28		63.9368	156.335	-5260.91		63.9368	156.335	-5260.9		63.9368	156.335	-5260.9		63.9368	156.335	-5260.89
68.9368	156.335	-5261.28		68.9368	156.335	-5260.91		68.9368	156.335	-5260.9		68.9368	156.335	-5260.9		68.9368	156.335	-5260.89
73.9367	156.335	-5261.28		73.9367	156.335	-5260.91		73.9367	156.335	-5260.9		73.9367	156.335	-5260.9		73.9367	156.335	-5260.89
78.9367	156.335	-5261.28		78.9367	156.335	-5260.91		78.9367	156.335	-5260.9		78.9367	156.335	-5260.9		78.9367	156.335	-5260.89
83.9367	156.335	-5261.27		83.9367	156.335	-5260.9		83.9367	156.335	-5260.9		83.9367	156.335	-5260.9		83.9367	156.335	-5260.89
88.9366	156.335	-5261.27		88.9366	156.335	-5260.9		88.9366	156.335	-5260.9		88.9366	156.335	-5260.89		88.9366	156.335	-5260.89
93.9366	156.335	-5261.27		93.9366	156.335	-5260.9		93.9366	156.335	-5260.9		93.9366	156.335	-5260.89		93.9366	156.335	-5260.89
98.9366	156.335	-5261.27		98.9366	156.335	-5260.9		98.9366	156.335	-5260.9		98.9366	156.335	-5260.89		98.9366	156.335	-5260.89
103.937	156.335	-5261.27		103.937	156.335	-5260.9		103.937	156.335	-5260.9		103.937	156.335	-5260.89		103.937	156.335	-5260.89
108.937	156.335	-5261.27		108.937	156.335	-5260.9		108.937	156.335	-5260.89		108.937	156.335	-5260.89		108.937	156.335	-5260.89
113.937	156.335	-5261.27		113.937	156.335	-5260.9		113.937	156.335	-5260.89		113.937	156.335	-5260.89		113.937	156.335	-5260.89
118.937	156.335	-5261.27		118.937	156.335	-5260.9		118.937	156.335	-5260.89		118.937	156.335	-5260.89		118.937	156.335	-5260.88
123.937	156.335	-5261.27		123.937	156.335	-5260.9		123.937	156.335	-5260.89		123.937	156.335	-5260.89		123.937	156.335	-5260.88
128.937	156.335	-5261.27		128.937	156.335	-5260.9		128.937	156.335	-5260.89		128.937	156.335	-5260.89		128.937	156.335	-5260.88
133.937	156.335	-5261.27		133.937	156.335	-5260.9		133.937	156.335	-5260.89		133.937	156.335	-5260.89		133.937	156.335	-5260.88
138.937	156.335	-5261.27		138.937	156.335	-5260.9		138.937	156.335	-5260.89		138.937	156.335	-5260.89		138.937	156.335	-5260.89
143.937	156.335	-5261.27		143.937	156.335	-5260.9		143.937	156.335	-5260.89		143.937	156.335	-5260.89		143.937	156.335	-5260.89
148.937	156.335	-5261.27		148.937	156.335	-5260.9		148.937	156.335	-5260.89		148.937	156.335	-5260.89		148.937	156.335	-5260.89
153.937	156.335	-5261.27		153.937	156.335			153.937	156.335			153.937	156.335			153.937	156.335
158.937	156.335	-5261.27		158.937	156.335	-5260.9		158.937	156.335	-5260.9		158.937	156.335	-5260.9		158.937	156.335	-5260.89
163.937	156.335	-5261.27		163.937	156.335	-5260.9		163.937	156.335	-5260.9		163.937	156.335	-5260.9		163.937	156.335	-5260.89
168.937	156.335	-5261.28		168.937	156.335	-5260.9		168.937	156.335	-5260.9		168.937	156.335	-5260.9		168.937	156.335	-5260.89
173.937	156.335	-5261.28		173.937	156.335	-5260.9		173.937	156.335	-5260.9		173.937	156.335	-5260.9		173.937	156.335	-5260.89
178.937	156.335	-5261.28		178.937	156.335	-5260.9		178.937	156.335	-5260.9		178.937	156.335	-5260.9		178.937	156.335	-5260.89
-176.063	156.336	-5261.28		-176.063	156.336	-5260.9		-176.063	156.336	-5260.9		-176.063	156.336	-5260.9		-176.063	156.336	-5260.89
-171.063	156.336	-5261.28		-171.063	156.336	-5260.9		-171.063	156.336	-5260.9		-171.063	156.336	-5260.89		-171.063	156.336	-5260.89
-166.063	156.336	-5261.27		-166.063	156.336	-5260.9		-166.063	156.336	-5260.9		-166.063	156.336	-5260.89		-166.063	156.336	-5260.89
-161.063	156.335	-5261.27		-161.063	156.335	-5260.9		-161.063	156.335	-5260.9		-161.063	156.335	-5260.89		-161.063	156.335	-5260.89
-156.063	156.335	-5261.27		-156.063	156.335	-5260.9		-156.063	156.335	-5260.9		-156.063	156.335	-5260.89		-156.063	156.335	-5260.89
-151.063	156.335	-5261.27		-151.063	156.335	-5260.9		-151.063	156.335	-5260.9		-151.063	156.335	-5260.89		-151.063	156.335	-5260.89
-146.063	156.335	-5261.27		-146.063	156.335			-146.063	156.335			-146.063	156.335			-146.063	156.335
-141.063	156.335	-5261.27		-141.063	156.335	-5260.9		-141.063	156.335	-5260.89		-141.063	156.335	-5260.89		-141.063	156.335	-5260.89
-136.063	156.335	-5261.27		-136.063	156.335			-136.063	156.335			-136.063	156.335			-136.063	156.335
-131.064	156.335	-5261.27		-131.064	156.335	-5260.9		-131.064	156.335	-5260.89		-131.064	156.335	-5260.89		-131.064	156.335	-5260.89
-126.063	156.335	-5261.27		-126.063	156.335			-126.063	156.335			-126.063	156.335			-126.063	156.335
-121.063	156.335	-5261.27		-121.063	156.335	-5260.9		-121.063	156.335	-5260.89		-121.063	156.335	-5260.89		-121.063	156.335	-5260.89
-116.063	156.335	-5261.27		-116.063	156.335	-5260.9		-116.063	156.335	-5260.89		-116.063	156.335	-5260.89		-116.063	156.335	-5260.89
-111.063	156.335	-5261.27		-111.063	156.335	-5260.9		-111.063	156.335	-5260.89		-111.063	156.335	-5260.89		-111.063	156.335	-5260.89
-106.063	156.335	-5261.27		-106.063	156.335	-5260.9		-106.063	156.335	-5260.9		-106.063	156.335	-5260.89		-106.063	156.335	-5260.89
-101.063	156.335	-5261.27		-101.063	156.335	-5260.9		-101.063	156.335	-5260.9		-101.063	156.335	-5260.89		-101.063	156.335	-5260.89
-96.0631	156.335	-5261.27		-96.0631	156.335	-5260.9		-96.0631	156.335	-5260.9		-96.0631	156.335	-5260.89		-96.0631	156.335	-5260.89
-96.0633	161.335	-5261.27		-96.0633	161.335	-5260.9		-96.0633	161.335	-5260.9		-96.0633	161.335	-5260.89		-96.0633	161.335	-5260.89
-101.063	161.335	-5261.27		-101.063	161.335	-5260.9		-101.063	161.335	-5260.9		-101.063	161.335	-5260.89		-101.063	161.335	-5260.89
-106.063	161.335	-5261.27		-106.063	161.335	-5260.9		-106.063	161.335	-5260.9		-106.063	161.335	-5260.89		-106.063	161.335	-5260.89
-111.063	161.335	-5261.27		-111.063	161.335	-5260.9		-111.063	161.335	-5260.89		-111.063	161.335	-5260.89		-111.063	161.335	-5260.89
-116.063	161.335	-5261.27		-116.063	161.335	-5260.9		-116.063	161.335	-5260.89		-116.063	161.335	-5260.89		-116.063	161.335	-5260.89
-121.063	161.335	-5261.27		-121.063	161.335	-5260.9		-121.063	161.335	-5260.89		-121.063	161.335	-5260.89		-121.063	161.335	-5260.89
-126.063	161.335	-5261.27		-126.063	161.335	-5260.9		-126.063	161.335	-5260.89		-126.063	161.335	-5260.89		-126.063	161.335	-5260.89
-131.064	161.335	-5261.27		-131.064	161.335	-5260.9		-131.064	161.335	-5260.89		-131.064	161.335	-5260.89		-131.064	161.335	-5260.89
-136.064	161.335	-5261.27		-136.064	161.335	-5260.9		-136.064	161.335	-5260.89		-136.064	161.335	-5260.89		-136.064	161.335	-5260.89
-141.064	161.335	-5261.27		-141.064	161.335	-5260.9		-141.064	161.335	-5260.9		-141.064	161.335	-5260.89		-141.064	161.335	-5260.89
-146.064	161.335	-5261.27		-146.064	161.335	-5260.9		-146.064	161.335	-5260.9		-146.064	161.335	-5260.89		-146.064	161.335	-5260.89
-151.064	161.335	-5261.27		-151.064	161.335	-5260.9		-151.064	161.335	-5260.9		-151.064	161.335	-5260.89		-151.064	161.335	-5260.89
-156.064	161.335	-5261.27		-156.064	161.335	-5260.9		-156.064	161.335	-5260.9		-156.064	161.335	-5260.89		-156.064	161.335	-5260.89
-161.063	161.335	-5261.27		-161.063	161.335	-5260.9		-161.063	161.335	-5260.9		-161.063	161.335	-5260.89		-161.063	161.335	-5260.89
-166.063	161.335	-5261.28		-166.063	161.335			-166.063	161.335			-166.063	161.335			-166.063	161.335
-171.063	161.335	-5261.28		-171.063	161.335	-5260.9		-171.063	161.335	-5260.9		-171.063	161.335	-5260.9		-171.063	161.335	-5260.89
-176.063	161.335	-5261.28		-176.063	161.335	-5260.9		-176.063	161.335	-5260.9		-176.063	161.335	-5260.9		-176.063	161.335	-5260.89
178.937	161.335	-5261.28		178.937	161.335	-5260.91		178.937	161.335	-5260.9		178.937	161.335	-5260.9		178.937	161.335	-5260.89
173.937	161.336	-5261.28		173.937	161.336	-5260.91		173.937	161.336	-5260.9		173.937	161.336	-5260.9		173.937	161.336	-5260.89
168.937	161.336	-5261.28		168.937	161.336	-5260.91		168.937	161.336	-5260.9		168.937	161.336	-5260.9		168.937	161.336	-5260.89
163.937	161.335	-5261.28		163.937	161.335	-5260.9		163.937	161.335	-5260.9		163.937	161.335	-5260.9		163.937	161.335	-5260.89
158.937	161.335	-5261.27		158.937	161.335	-5260.9		158.937	161.335	-5260.9		158.937	161.335	-5260.9		158.937	161.335	-5260.89
153.937	161.335	-5261.27		153.937	161.335	-5260.9		153.937	161.335	-5260.9		153.937	161.335	-5260.9		153.937	161.335	-5260.89
148.937	161.335	-5261.27		148.937	161.335	-5260.9		148.937	161.335	-5260.9		148.937	161.335	-5260.89		148.937	161.335	-5260.89
143.937	161.335	-5261.27		143.937	161.335	-5260.9		143.937	161.335	-5260.9		143.937	161.335	-5260.89		143.937	161.335	-5260.89
138.937	161.335	-5261.27		138.937	161.335	-5260.9		138.937	161.335	-5260.89		138.937	161.335	-5260.89		138.937	161.335	-5260.89
133.937	161.335	-5261.27		133.937	161.335	-5260.9		133.937	161.335	-5260.89		133.937	161.335	-5260.89		133.937	161.335	-5260.89
128.937	161.335	-5261.27		128.937	161.335	-5260.9		128.937	161.335	-5260.89		128.937	161.335	-5260.89		128.937	161.335	-5260.89
123.937	161.335	-5261.27		123.937	161.335	-5260.9		123.937	161.335	-5260.89		123.937	161.335	-5260.89		123.937	161.335	-5260.89
118.937	161.335	-5261.27		118.937	161.335			118.937	161.335			118.937	161.335			118.937	161.335
113.937	161.335	-5261.27		113.937	161.335	-5260.9		113.937	161.335	-5260.89		113.937	161.335	-5260.89		113.937	161.335	-5260.89
108.937	161.335	-5261.27		108.937	161.335	-5260.9		108.937	161.335	-5260.9		108.937	161.335	-5260.89		108.937	161.335	-5260.89
103.937	161.335	-5261.27		103.937	161.335			103.937	161.335			103.937	161.335			103.937	161.335
98.9366	161.335	-5261.27		98.9366	161.335	-5260.9		98.9366	161.335	-5260.9		98.9366	161.335	-5260.89		98.9366	161.335	-5260.89
93.9366	161.335	-5261.27		93.9366	161.335	-5260.9		93.9366	161.335	-5260.9		93.9366	161.335	-5260.89		93.9366	161.335	-5260.89
88.9366	161.335	-5261.27		88.9366	161.335	-5260.9		88.9366	161.335	-5260.9		88.9366	161.335	-5260.9		88.9366	161.335	-5260.89
83.9366	161.335	-5261.28		83.9366	161.335	-5260.9		83.9366	161.335	-5260.9		83.9366	161.335	-5260.9		83.9366	161.335	-5260.89
78.9366	161.335	-5261.28		78.9366	161.335	-5260.91		78.9366	161.335	-5260.9		78.9366	161.335	-5260.9		78.9366	161.335	-5260.89
73.9366	161.335	-5261.28		73.9366	161.335	-5260.91		73.9366	161.335	-5260.9		73.9366	161.335	-5260.9		73.9366	161.335	-5260.89
68.9367	161.335	-5261.28		68.9367	161.335			68.9367	161.335			68.9367	161.335			68.9367	161.335
63.9367	161.335	-5261.28		63.9367	161.335	-5260.91		63.9367	161.335	-5260.9		63.9367	161.335	-5260.9		63.9367	161.335	-5260.89
58.9368	161.335	-5261.28		58.9368	161.335	-5260.91		58.9368	161.335	-5260.9		58.9368	161.335	-5260.9		58.9368	161.335	-5260.89
53.9367	161.335	-5261.28		53.9367	161.335	-5260.91		53.9367	161.335	-5260.9		53.9367	161.335	-5260.9		53.9367	161.335	-5260.89
48.9368	161.335	-5261.28		48.9368	161.335	-5260.91		48.9368	161.335	-5260.9		48.9368	161.335	-5260.9		48.9368	161.335	-5260.89
43.9367	161.335	-5261.28		43.9367	161.335	-5260.91		43.9367	161.335	-5260.9		43.9367	161.335	-5260.9		43.9367	161.335	-5260.89
38.9367	161.335	-5261.27		38.9367	161.335	-5260.91		38.9367	161.335	-5260.9		38.9367	161.335	-5260.9		38.9367	161.335	-5260.89
33.9367	161.335	-5261.27		33.9367	161.335	-5260.91		33.9367	161.335	-5260.9		33.9367	161.335	-5260.89		33.9367	161.335	-5260.89
28.9367	161.335	-5261.27		28.9367	161.335	-5260.91		28.9367	161.335	-5260.9		28.9367	161.335	-5260.89		28.9367	161.335	-5260.89
23.9367	161.335	-5261.27		23.9367	161.335	-5260.9		23.9367	161.335	-5260.9		23.9367	161.335	-5260.89		23.9367	161.335	-5260.89
18.9367	161.335	-5261.27		18.9367	161.335	-5260.9		18.9367	161.335	-5260.9		18.9367	161.335	-5260.89		18.9367	161.335	-5260.89
13.9367	161.335	-5261.27		13.9367	161.335	-5260.9		13.9367	161.335	-5260.9		13.9367	161.335	-5260.89		13.9367	161.335	-5260.88
8.93676	161.335	-5261.27		8.93676	161.335	-5260.9		8.93676	161.335	-5260.9		8.93676	161.335	-5260.89		8.93676	161.335	-5260.88
3.93669	161.335	-5261.27		3.93669	161.335	-5260.9		3.93669	161.335	-5260.9		3.93669	161.335	-5260.89		3.93669	161.335	-5260.88
-1.0633	161.335	-5261.27		-1.0633	161.335	-5260.9		-1.0633	161.335	-5260.9		-1.0633	161.335	-5260.89		-1.0633	161.335	-5260.88
-6.06336	161.335	-5261.27		-6.06336	161.335	-5260.9		-6.06336	161.335	-5260.9		-6.06336	161.335	-5260.89		-6.06336	161.335	-5260.88
-11.0634	161.335	-5261.27		-11.0634	161.335	-5260.9		-11.0634	161.335	-5260.9		-11.0634	161.335	-5260.89		-11.0634	161.335	-5260.88
-16.0634	161.335	-5261.27		-16.0634	161.335	-5260.9		-16.0634	161.335	-5260.9		-16.0634	161.335	-5260.89		-16.0634	161.335	-5260.88
-21.0634	161.335	-5261.27		-21.0634	161.335	-5260.9		-21.0634	161.335	-5260.9		-21.0634	161.335	-5260.89		-21.0634	161.335	-5260.88
-26.0635	161.335	-5261.27		-26.0635	161.335	-5260.9		-26.0635	161.335	-5260.9		-26.0635	161.335	-5260.89		-26.0635	161.335	-5260.88
-31.0634	161.335	-5261.27		-31.0634	161.335	-5260.91		-31.0634	161.335	-5260.9		-31.0634	161.335	-5260.89		-31.0634	161.335	-5260.88
-36.0635	161.335	-5261.27		-36.0635	161.335	-5260.91		-36.0635	161.335	-5260.9		-36.0635	161.335	-5260.89		-36.0635	161.335	-5260.89
-41.0634	161.335	-5261.27		-41.0634	161.335			-41.0634	161.335			-41.0634	161.335			-41.0634	161.335
-46.0634	161.335	-5261.27		-46.0634	161.335	-5260.91		-46.0634	161.335	-5260.9		-46.0634	161.335	-5260.9		-46.0634	161.335	-5260.89
-51.0634	161.335	-5261.28		-51.0634	161.335	-5260.91		-51.0634	161.335	-5260.9		-51.0634	161.335	-5260.9		-51.0634	161.335	-5260.89
-56.0633	161.335	-5261.28		-56.0633	161.335	-5260.91		-56.0633	161.335	-5260.9		-56.0633	161.335	-5260.9		-56.0633	161.335	-5260.89
-61.0633	161.335	-5261.28		-61.0633	161.335	-5260.91		-61.0633	161.335	-5260.9		-61.0633	161.335	-5260.9		-61.0633	161.335	-5260.89
-66.0633	161.335	-5261.28		-66.0633	161.335	-5260.91		-66.0633	161.335	-5260.9		-66.0633	161.335	-5260.9		-66.0633	161.335	-5260.89
-71.0633	161.336	-5261.28		-71.0633	161.336	-5260.91		-71.0633	161.336	-5260.9		-71.0633	161.336	-5260.9		-71.0633	161.336	-5260.89
-76.0632	161.336	-5261.28		-76.0632	161.336	-5260.91		-76.0632	161.336	-5260.9		-76.0632	161.336	-5260.9		-76.0632	161.336	-5260.89
-81.0632	161.336	-5261.28		-81.0632	161.336			-81.0632	161.336			-81.0632	161.336			-81.0632	161.336
-86.0631	161.335	-5261.27		-86.0631	161.335	-5260.9		-86.0631	161.335	-5260.9		-86.0631	161.335	-5260.9		-86.0631	161.335	-5260.89
-91.0631	161.335	-5261.27		-91.0631	161.335	-5260.9		-91.0631	161.335	-5260.9		-91.0631	161.335	-5260.9		-91.0631	161.335	-5260.89
-96.063	161.335	-5261.27		-96.063	161.335	-5260.9		-96.063	161.335	-5260.9		-96.063	161.335	-5260.89		-96.063	161.335	-5260.89
-96.0633	166.335	-5261.27		-96.0633	166.335	-5260.9		-96.0633	166.335	-5260.9		-96.0633	166.335	-5260.89		-96.0633	166.335	-5260.89
-91.063	166.335	-5261.27		-91.063	166.335	-5260.9		-91.063	166.335	-5260.9		-91.063	166.335	-5260.9		-91.063	166.335	-5260.89
-86.0631	166.335	-5261.28		-86.0631	166.335	-5260.9		-86.0631	166.335	-5260.9		-86.0631	166.335	-5260.9		-86.0631	166.335	-5260.89
-81.0631	166.335	-5261.28		-81.0631	166.335	-5260.91		-81.0631	166.335	-5260.9		-81.0631	166.335	-5260.9		-81.0631	166.335	-5260.89
-76.0632	166.335	-5261.28		-76.0632	166.335	-5260.91		-76.0632	166.335	-5260.9		-76.0632	166.335	-5260.9		-76.0632	166.335	-5260.89
-71.0631	166.335	-5261.28		-71.0631	166.335	-5260.91		-71.0631	166.335	-5260.9		-71.0631	166.335	-5260.9		-71.0631	166.335	-5260.89
-66.0632	166.335	-5261.28		-66.0632	166.335	-5260.91		-66.0632	166.335	-5260.9		-66.0632	166.335	-5260.9		-66.0632	166.335	-5260.89
-61.0632	166.336	-5261.28		-61.0632	166.336	-5260.91		-61.0632	166.336	-5260.9		-61.0632	166.336	-5260.9		-61.0632	166.336	-5260.89
-56.0632	166.335	-5261.28		-56.0632	166.335	-5260.91		-56.0632	166.335	-5260.9		-56.0632	166.335	-5260.9		-56.0632	166.335	-5260.89
-51.0632	166.335	-5261.28		-51.0632	166.335	-5260.91		-51.0632	166.335	-5260.9		-51.0632	166.335	-5260.9		-51.0632	166.335	-5260.89
-46.0633	166.335	-5261.28		-46.0633	166.335	-5260.91		-46.0633	166.335	-5260.9		-46.0633	166.335	-5260.9		-46.0633	166.335	-5260.89
-41.0634	166.336	-5261.27		-41.0634	166.336	-5260.91		-41.0634	166.336	-5260.9		-41.0634	166.336	-5260.9		-41.0634	166.336	-5260.89
-36.0633	166.336	-5261.27		-36.0633	166.336	-5260.91		-36.0633	166.336	-5260.9		-36.0633	166.336	-5260.89		-36.0633	166.336	-5260.89
-31.0634	166.336	-5261.27		-31.0634	166.336	-5260.91		-31.0634	166.336	-5260.9		-31.0634	166.336	-5260.89		-31.0634	166.336	-5260.89
-26.0633	166.336	-5261.27		-26.0633	166.336	-5260.91		-26.0633	166.336	-5260.9		-26.0633	166.336	-5260.89		-26.0633	166.336	-5260.88
-21.0634	166.335	-5261.27		-21.0634	166.335	-5260.9		-21.0634	166.335	-5260.9		-21.0634	166.335	-5260.89		-21.0634	166.335	-5260.88
-16.0631	166.335	-5261.27		-16.0631	166.335	-5260.9		-16.0631	166.335	-5260.9		-16.0631	166.335	-5260.89		-16.0631	166.335	-5260.88
-11.0634	166.335	-5261.27		-11.0634	166.335	-5260.9		-11.0634	166.335	-5260.9		-11.0634	166.335	-5260.89		-11.0634	166.335	-5260.88
-6.0631	166.335	-5261.27		-6.0631	166.335	-5260.9		-6.0631	166.335	-5260.9		-6.0631	166.335	-5260.89		-6.0631	166.335	-5260.88
-1.06333	166.335	-5261.27		-1.06333	166.335	-5260.9		-1.06333	166.335	-5260.9		-1.06333	166.335	-5260.89		-1.06333	166.335	-5260.88
3.93688	166.335	-5261.27		3.93688	166.335	-5260.9		3.93688	166.335	-5260.9		3.93688	166.335	-5260.89		3.93688	166.335	-5260.88
8.93683	166.335	-5261.27		8.93683	166.335	-5260.9		8.93683	166.335	-5260.9		8.93683	166.335	-5260.89		8.93683	166.335	-5260.88
13.9369	166.335	-5261.27		13.9369	166.335			13.9369	166.335			13.9369	166.335			13.9369	166.335
18.9369	166.335	-5261.27		18.9369	166.335	-5260.9		18.9369	166.335	-5260.9		18.9369	166.335	-5260.89		18.9369	166.335	-5260.89
23.9369	166.335	-5261.27		23.9369	166.335	-5260.9		23.9369	166.335	-5260.9		23.9369	166.335	-5260.89		23.9369	166.335	-5260.89
28.9368	166.335	-5261.27		28.9368	166.335	-5260.91		28.9368	166.335	-5260.9		28.9368	166.335	-5260.89		28.9368	166.335	-5260.89
33.9369	166.335	-5261.27		33.9369	166.335	-5260.91		33.9369	166.335	-5260.9		33.9369	166.335	-5260.9		33.9369	166.335	-5260.89
38.9368	166.335	-5261.28		38.9368	166.335	-5260.91		38.9368	166.335	-5260.9		38.9368	166.335	-5260.9		38.9368	166.335	-5260.89
43.9368	166.335	-5261.28		43.9368	166.335	-5260.91		43.9368	166.335	-5260.9		43.9368	166.335	-5260.9		43.9368	166.335	-5260.89
48.9369	166.335	-5261.28		48.9369	166.335	-5260.91		48.9369	166.335	-5260.9		48.9369	166.335	-5260.9		48.9369	166.335	-5260.89
53.9369	166.335	-5261.28		53.9369	166.335	-5260.91		53.9369	166.335	-5260.9		53.9369	166.335	-5260.9		53.9369	166.335	-5260.89
58.9369	166.335	-5261.28		58.9369	166.335	-5260.91		58.9369	166.335	-5260.9		58.9369	166.335	-5260.9		58.9369	166.335	-5260.89
63.9368	166.335	-5261.28		63.9368	166.335	-5260.91		63.9368	166.335	-5260.9		63.9368	166.335	-5260.9		63.9368	166.335	-5260.89
68.9369	166.335	-5261.28		68.9369	166.335	-5260.91		68.9369	166.335	-5260.9		68.9369	166.335	-5260.9		68.9369	166.335	-5260.89
73.9367	166.335	-5261.28		73.9367	166.335	-5260.91		73.9367	166.335	-5260.9		73.9367	166.335	-5260.9		73.9367	166.335	-5260.89
78.9366	166.335	-5261.28		78.9366	166.335	-5260.91		78.9366	166.335	-5260.9		78.9366	166.335	-5260.9		78.9366	166.335	-5260.89
83.9366	166.335	-5261.28		83.9366	166.335	-5260.91		83.9366	166.335	-5260.9		83.9366	166.335	-5260.9		83.9366	166.335	-5260.89
88.9366	166.335	-5261.27		88.9366	166.335	-5260.9		88.9366	166.335	-5260.9		88.9366	166.335	-5260.9		88.9366	166.335	-5260.89
93.9366	166.335	-5261.27		93.9366	166.335	-5260.9		93.9366	166.335	-5260.9		93.9366	166.335	-5260.89		93.9366	166.335	-5260.89
98.9366	166.335	-5261.27		98.9366	166.335	-5260.9		98.9366	166.335	-5260.9		98.9366	166.335	-5260.89		98.9366	166.335	-5260.89
103.937	166.335	-5261.27		103.937	166.335	-5260.9		103.937	166.335	-5260.9		103.937	166.335	-5260.89		103.937	166.335	-5260.89
108.937	166.335	-5261.27		108.937	166.335	-5260.9		108.937	166.335	-5260.9		108.937	166.335	-5260.89		108.937	166.335	-5260.89
113.937	166.335	-5261.27		113.937	166.335	-5260.9		113.937	166.335	-5260.9		113.937	166.335	-5260.89		113.937	166.335	-5260.89
118.937	166.335	-5261.27		118.937	166.335	-5260.9		118.937	166.335	-5260.89		118.937	166.335	-5260.89		118.937	166.335	-5260.89
123.937	166.335	-5261.27		123.937	166.335	-5260.9		123.937	166.335	-5260.89		123.937	166.335	-5260.89		123.937	166.335	-5260.89
128.937	166.335	-5261.27		128.937	166.335			128.937	166.335			128.937	166.335			128.937	166.335
133.937	166.335	-5261.27		133.937	166.335	-5260.9		133.937	166.335	-5260.89		133.937	166.335	-5260.89		133.937	166.335	-5260.89
138.937	166.335	-5261.27		138.937	166.335	-5260.9		138.937	166.335	-5260.9		138.937	166.335	-5260.89		138.937	166.335	-5260.89
143.937	166.335	-5261.27		143.937	166.335	-5260.9		143.937	166.335	-5260.9		143.937	166.335	-5260.89		143.937	166.335	-5260.89
148.937	166.335	-5261.27		148.937	166.335	-5260.9		148.937	166.335	-5260.9		148.937	166.335	-5260.9		148.937	166.335	-5260.89
153.937	166.335	-5261.27		153.937	166.335	-5260.9		153.937	166.335	-5260.9		153.937	166.335	-5260.9		153.937	166.335	-5260.89
158.937	166.335	-5261.28		158.937	166.335	-5260.9		158.937	166.335	-5260.9		158.937	166.335	-5260.9		158.937	166.335	-5260.89
163.937	166.335	-5261.28		163.937	166.335	-5260.91		163.937	166.335	-5260.9		163.937	166.335	-5260.9		163.937	166.335	-5260.89
168.937	166.335	-5261.28		168.937	166.335	-5260.91		168.937	166.335	-5260.9		168.937	166.335	-5260.9		168.937	166.335	-5260.89
173.937	166.335	-5261.28		173.937	166.335	-5260.91		173.937	166.335	-5260.9		173.937	166.335	-5260.9		173.937	166.335	-5260.89
178.937	166.335	-5261.28		178.937	166.335	-5260.91		178.937	166.335	-5260.9		178.937	166.335	-5260.9		178.937	166.335	-5260.89
-176.063	166.335	-5261.28		-176.063	166.335	-5260.91		-176.063	166.335	-5260.9		-176.063	166.335	-5260.9		-176.063	166.335	-5260.89
-171.063	166.336	-5261.28		-171.063	166.336	-5260.91		-171.063	166.336	-5260.9		-171.063	166.336	-5260.9		-171.063	166.336	-5260.89
-166.063	166.335	-5261.28		-166.063	166.335	-5260.9		-166.063	166.335	-5260.9		-166.063	166.335	-5260.9		-166.063	166.335	-5260.89
-161.063	166.335	-5261.28		-161.063	166.335	-5260.9		-161.063	166.335	-5260.9		-161.063	166.335	-5260.89		-161.063	166.335	-5260.89
-156.063	166.335	-5261.27		-156.063	166.335	-5260.9		-156.063	166.335	-5260.9		-156.063	166.335	-5260.89		-156.063	166.335	-5260.89
-151.064	166.335	-5261.27		-151.064	166.335	-5260.9		-151.064	166.335	-5260.9		-151.064	166.335	-5260.89		-151.064	166.335	-5260.89
-146.064	166.335	-5261.27		-146.064	166.335			-146.064	166.335			-146.064	166.335			-146.064	166.335
-141.063	166.335	-5261.27		-141.063	166.335	-5260.9		-141.063	166.335	-5260.9		-141.063	166.335	-5260.89		-141.063	166.335	-5260.89
-136.064	166.335	-5261.27		-136.064	166.335	-5260.9		-136.064	166.335	-5260.9		-136.064	166.335	-5260.89		-136.064	166.335	-5260.89
-131.063	166.335	-5261.27		-131.063	166.335	-5260.9		-131.063	166.335	-5260.89		-131.063	166.335	-5260.89		-131.063	166.335	-5260.89
-126.063	166.335	-5261.27		-126.063	166.335	-5260.9		-126.063	166.335	-5260.89		-126.063	166.335	-5260.89		-126.063	166.335	-5260.89
-121.063	166.335	-5261.27		-121.063	166.335	-5260.9		-121.063	166.335	-5260.89		-121.063	166.335	-5260.89		-121.063	166.335	-5260.89
-116.063	166.335	-5261.27		-116.063	166.335	-5260.9		-116.063	166.335	-5260.89		-116.063	166.335	-5260.89		-116.063	166.335	-5260.89
-111.063	166.335	-5261.27		-111.063	166.335			-111.063	166.335			-111.063	166.335			-111.063	166.335
-106.063	166.335	-5261.27		-106.063	166.335	-5260.9		-106.063	166.335	-5260.9		-106.063	166.335	-5260.89		-106.063	166.335	-5260.89
-101.063	166.335	-5261.27		-101.063	166.335	-5260.9		-101.063	166.335	-5260.9		-101.063	166.335	-5260.89		-101.063	166.335	-5260.89
-96.063	166.335	-5261.27		-96.063	166.335	-5260.9		-96.063	166.335	-5260.9		-96.063	166.335	-5260.89		-96.063	166.335	-5260.89
-96.0632	171.335	-5261.27		-96.0632	171.335	-5260.9		-96.0632	171.335	-5260.9		-96.0632	171.335	-5260.9		-96.0632	171.335	-5260.89
-101.063	171.336	-5261.27		-101.063	171.336	-5260.9		-101.063	171.336	-5260.9		-101.063	171.336	-5260.89		-101.063	171.336	-5260.89
-106.063	171.335	-5261.27		-106.063	171.335	-5260.9		-106.063	171.335	-5260.9		-106.063	171.335	-5260.89		-106.063	171.335	-5260.89
-111.063	171.336	-5261.27		-111.063	171.336	-5260.9		-111.063	171.336	-5260.9		-111.063	171.336	-5260.89		-111.063	171.336	-5260.89
-116.063	171.336	-5261.27		-116.063	171.336			-116.063	171.336			-116.063	171.336			-116.063	171.336
-121.063	171.336	-5261.27		-121.063	171.336	-5260.9		-121.063	171.336	-5260.89		-121.063	171.336	-5260.89		-121.063	171.336	-5260.89
-126.063	171.335	-5261.27		-126.063	171.335	-5260.9		-126.063	171.335	-5260.89		-126.063	171.335	-5260.89		-126.063	171.335	-5260.89
-131.063	171.335	-5261.27		-131.063	171.335	-5260.9		-131.063	171.335	-5260.89		-131.063	171.335	-5260.89		-131.063	171.335	-5260.89
-136.063	171.335	-5261.27		-136.063	171.335	-5260.9		-136.063	171.335	-5260.9		-136.063	171.335	-5260.89		-136.063	171.335	-5260.89
-141.064	171.335	-5261.27		-141.064	171.335	-5260.9		-141.064	171.335	-5260.9		-141.064	171.335	-5260.89		-141.064	171.335	-5260.89
-146.064	171.335	-5261.27		-146.064	171.335	-5260.9		-146.064	171.335	-5260.9		-146.064	171.335	-5260.89		-146.064	171.335	-5260.89
-151.063	171.335	-5261.27		-151.063	171.335	-5260.9		-151.063	171.335	-5260.9		-151.063	171.335	-5260.89		-151.063	171.335	-5260.89
-156.063	171.335	-5261.28		-156.063	171.335	-5260.9		-156.063	171.335	-5260.9		-156.063	171.335	-5260.89		-156.063	171.335	-5260.89
-161.063	171.335	-5261.28		-161.063	171.335	-5260.9		-161.063	171.335	-5260.9		-161.063	171.335	-5260.9		-161.063	171.335	-5260.89
-166.064	171.335	-5261.28		-166.064	171.335	-5260.91		-166.064	171.335	-5260.9		-166.064	171.335	-5260.9		-166.064	171.335	-5260.89
-171.063	171.335	-5261.28		-171.063	171.335	-5260.91		-171.063	171.335	-5260.9		-171.063	171.335	-5260.9		-171.063	171.335	-5260.89
-176.063	171.335	-5261.28		-176.063	171.335	-5260.91		-176.063	171.335	-5260.9		-176.063	171.335	-5260.9		-176.063	171.335	-5260.89
178.937	171.335	-5261.28		178.937	171.335	-5260.91		178.937	171.335	-5260.9		178.937	171.335	-5260.9		178.937	171.335	-5260.89
173.937	171.335	-5261.28		173.937	171.335	-5260.91		173.937	171.335	-5260.9		173.937	171.335	-5260.9		173.937	171.335	-5260.89
168.937	171.335	-5261.28		168.937	171.335	-5260.91		168.937	171.335	-5260.9		168.937	171.335	-5260.9		168.937	171.335	-5260.89
163.937	171.335	-5261.28		163.937	171.335	-5260.91		163.937	171.335	-5260.9		163.937	171.335	-5260.9		163.937	171.335	-5260.89
158.937	171.335	-5261.28		158.937	171.335			158.937	171.335			158.937	171.335			158.937	171.335
153.937	171.335	-5261.28		153.937	171.335	-5260.9		153.937	171.335	-5260.9		153.937	171.335	-5260.9		153.937	171.335	-5260.89
148.937	171.335	-5261.27		148.937	171.335	-5260.9		148.937	171.335	-5260.9		148.937	171.335	-5260.9		148.937	171.335	-5260.89
143.937	171.335	-5261.27		143.937	171.335	-5260.9		143.937	171.335	-5260.9		143.937	171.335	-5260.89		143.937	171.335	-5260.89
138.937	171.335	-5261.27		138.937	171.335	-5260.9		138.937	171.335	-5260.9		138.937	171.335	-5260.89		138.937	171.335	-5260.89
133.937	171.335	-5261.27		133.937	171.335	-5260.9		133.937	171.335	-5260.9		133.937	171.335	-5260.89		133.937	171.335	-5260.89
128.937	171.335	-5261.27		128.937	171.335			128.937	171.335			128.937	171.335			128.937	171.335
123.937	171.335	-5261.27		123.937	171.335			123.937	171.335			123.937	171.335			123.937	171.335
118.937	171.335	-5261.27		118.937	171.335	-5260.9		118.937	171.335	-5260.89		118.937	171.335	-5260.89		118.937	171.335	-5260.89
113.937	171.335	-5261.27		113.937	171.335	-5260.9		113.937	171.335	-5260.9		113.937	171.335	-5260.89		113.937	171.335	-5260.89
108.937	171.335	-5261.27		108.937	171.335	-5260.9		108.937	171.335	-5260.9		108.937	171.335	-5260.89		108.937	171.335	-5260.89
103.937	171.335	-5261.27		103.937	171.335	-5260.9		103.937	171.335	-5260.9		103.937	171.335	-5260.89		103.937	171.335	-5260.89
98.9366	171.335	-5261.27		98.9366	171.335	-5260.9		98.9366	171.335	-5260.9		98.9366	171.335	-5260.89		98.9366	171.335	-5260.89
93.9366	171.335	-5261.27		93.9366	171.335	-5260.9		93.9366	171.335	-5260.9		93.9366	171.335	-5260.9		93.9366	171.335	-5260.89
88.9365	171.335	-5261.28		88.9365	171.335	-5260.9		88.9365	171.335	-5260.9		88.9365	171.335	-5260.9		88.9365	171.335	-5260.89
83.9366	171.335	-5261.28		83.9366	171.335	-5260.91		83.9366	171.335	-5260.9		83.9366	171.335	-5260.9		83.9366	171.335	-5260.89
78.9366	171.335	-5261.28		78.9366	171.335	-5260.91		78.9366	171.335	-5260.9		78.9366	171.335	-5260.9		78.9366	171.335	-5260.89
73.9366	171.335	-5261.28		73.9366	171.335	-5260.91		73.9366	171.335	-5260.9		73.9366	171.335	-5260.9		73.9366	171.335	-5260.89
68.9366	171.335	-5261.28		68.9366	171.335	-5260.91		68.9366	171.335	-5260.9		68.9366	171.335	-5260.9		68.9366	171.335	-5260.89
63.9367	171.335	-5261.28		63.9367	171.335	-5260.91		63.9367	171.335	-5260.9		63.9367	171.335	-5260.9		63.9367	171.335	-5260.89
58.9368	171.335	-5261.28		58.9368	171.335	-5260.91		58.9368	171.335	-5260.9		58.9368	171.335	-5260.9		58.9368	171.335	-5260.89
53.9367	171.335	-5261.28		53.9367	171.335	-5260.91		53.9367	171.335	-5260.9		53.9367	171.335	-5260.9		53.9367	171.335	-5260.89
48.9368	171.335	-5261.28		48.9368	171.335	-5260.91		48.9368	171.335	-5260.9		48.9368	171.335	-5260.9		48.9368	171.335	-5260.89
43.9367	171.335	-5261.28		43.9367	171.335	-5260.91		43.9367	171.335	-5260.9		43.9367	171.335	-5260.9		43.9367	171.335	-5260.89
38.9367	171.335	-5261.28		38.9367	171.335	-5260.91		38.9367	171.335	-5260.9		38.9367	171.335	-5260.9		38.9367	171.335	-5260.89
33.9367	171.335	-5261.27		33.9367	171.335	-5260.91		33.9367	171.335	-5260.9		33.9367	171.335	-5260.9		33.9367	171.335	-5260.89
28.9369	171.335	-5261.27		28.9369	171.335			28.9369	171.335			28.9369	171.335			28.9369	171.335
23.9367	171.335	-5261.27		23.9367	171.335	-5260.91		23.9367	171.335	-5260.9		23.9367	171.335	-5260.89		23.9367	171.335	-5260.89
18.9367	171.335	-5261.27		18.9367	171.335	-5260.9		18.9367	171.335	-5260.9		18.9367	171.335	-5260.89		18.9367	171.335	-5260.89
13.9366	171.335	-5261.27		13.9366	171.335	-5260.9		13.9366	171.335	-5260.9		13.9366	171.335	-5260.89		13.9366	171.335	-5260.89
8.93678	171.335	-5261.27		8.93678	171.335	-5260.9		8.93678	171.335	-5260.9		8.93678	171.335	-5260.89		8.93678	171.335	-5260.88
3.93666	171.335	-5261.27		3.93666	171.335	-5260.9		3.93666	171.335	-5260.9		3.93666	171.335	-5260.89		3.93666	171.335	-5260.88
-1.06328	171.335	-5261.27		-1.06328	171.335	-5260.9		-1.06328	171.335	-5260.9		-1.06328	171.335	-5260.89		-1.06328	171.335	-5260.88
-6.06337	171.335	-5261.27		-6.06337	171.335	-5260.9		-6.06337	171.335	-5260.9		-6.06337	171.335	-5260.89		-6.06337	171.335	-5260.88
-11.0635	171.335	-5261.27		-11.0635	171.335	-5260.9		-11.0635	171.335	-5260.9		-11.0635	171.335	-5260.89		-11.0635	171.335	-5260.88
-16.0634	171.335	-5261.27		-16.0634	171.335	-5260.9		-16.0634	171.335	-5260.9		-16.0634	171.335	-5260.89		-16.0634	171.335	-5260.88
-21.0634	171.335	-5261.27		-21.0634	171.335	-5260.9		-21.0634	171.335	-5260.9		-21.0634	171.335	-5260.89		-21.0634	171.335	-5260.88
-26.0635	171.335	-5261.27		-26.0635	171.335	-5260.91		-26.0635	171.335	-5260.9		-26.0635	171.335	-5260.89		-26.0635	171.335	-5260.89
-31.0634	171.335	-5261.27		-31.0634	171.335	-5260.91		-31.0634	171.335	-5260.9		-31.0634	171.335	-5260.89		-31.0634	171.335	-5260.89
-36.0635	171.335	-5261.27		-36.0635	171.335	-5260.91		-36.0635	171.335	-5260.9		-36.0635	171.335	-5260.9		-36.0635	171.335	-5260.89
-41.0634	171.335	-5261.27		-41.0634	171.335	-5260.91		-41.0634	171.335	-5260.9		-41.0634	171.335	-5260.9		-41.0634	171.335	-5260.89
-46.0635	171.335	-5261.28		-46.0635	171.335	-5260.91		-46.0635	171.335	-5260.9		-46.0635	171.335	-5260.9		-46.0635	171.335	-5260.89
-51.0634	171.335	-5261.28		-51.0634	171.335	-5260.91		-51.0634	171.335	-5260.9		-51.0634	171.335	-5260.9		-51.0634	171.335	-5260.89
-56.0633	171.335	-5261.28		-56.0633	171.335			-56.0633	171.335			-56.0633	171.335			-56.0633	171.335
-61.0633	171.335	-5261.28		-61.0633	171.335	-5260.91		-61.0633	171.335	-5260.9		-61.0633	171.335	-5260.9		-61.0633	171.335	-5260.89
-66.0633	171.335	-5261.28		-66.0633	171.335	-5260.91		-66.0633	171.335	-5260.9		-66.0633	171.335	-5260.9		-66.0633	171.335	-5260.89
-71.0633	171.336	-5261.28		-71.0633	171.336	-5260.91		-71.0633	171.336	-5260.9		-71.0633	171.336	-5260.9		-71.0633	171.336	-5260.89
-76.0633	171.335	-5261.28		-76.0633	171.335	-5260.91		-76.0633	171.335	-5260.9		-76.0633	171.335	-5260.9		-76.0633	171.335	-5260.89
-81.0631	171.336	-5261.28		-81.0631	171.336	-5260.91		-81.0631	171.336	-5260.9		-81.0631	171.336	-5260.9		-81.0631	171.336	-5260.89
-86.0631	171.335	-5261.28		-86.0631	171.335	-5260.9		-86.0631	171.335	-5260.9		-86.0631	171.335	-5260.9		-86.0631	171.335	-5260.89
-91.0631	171.335	-5261.28		-91.0631	171.335	-5260.9		-91.0631	171.335	-5260.9		-91.0631	171.335	-5260.9		-91.0631	171.335	-5260.89
-96.063	171.335	-5261.27		-96.063	171.335	-5260.9		-96.063	171.335	-5260.9		-96.063	171.335	-5260.9		-96.063	171.335	-5260.89
-96.0632	176.335	-5261.27		-96.0632	176.335	-5260.9		-96.0632	176.335	-5260.9		-96.0632	176.335	-5260.9		-96.0632	176.335	-5260.89
-91.0631	176.335	-5261.28		-91.0631	176.335	-5260.9		-91.0631	176.335	-5260.9		-91.0631	176.335	-5260.9		-91.0631	176.335	-5260.89
-86.0631	176.336	-5261.28		-86.0631	176.336	-5260.9		-86.0631	176.336	-5260.9		-86.0631	176.336	-5260.9		-86.0631	176.336	-5260.89
-81.0631	176.336	-5261.28		-81.0631	176.336	-5260.91		-81.0631	176.336	-5260.9		-81.0631	176.336	-5260.9		-81.0631	176.336	-5260.89
-76.0631	176.336	-5261.28		-76.0631	176.336	-5260.91		-76.0631	176.336	-5260.9		-76.0631	176.336	-5260.9		-76.0631	176.336	-5260.89
-71.0631	176.335	-5261.28		-71.0631	176.335	-5260.91		-71.0631	176.335	-5260.9		-71.0631	176.335	-5260.9		-71.0631	176.335	-5260.89
-66.0631	176.335	-5261.28		-66.0631	176.335	-5260.91		-66.0631	176.335	-5260.9		-66.0631	176.335	-5260.9		-66.0631	176.335	-5260.89
-61.0632	176.335	-5261.28		-61.0632	176.335	-5260.91		-61.0632	176.335	-5260.9		-61.0632	176.335	-5260.9		-61.0632	176.335	-5260.89
-56.0632	176.336	-5261.28		-56.0632	176.336	-5260.91		-56.0632	176.336	-5260.9		-56.0632	176.336	-5260.9		-56.0632	176.336	-5260.89
-51.0633	176.335	-5261.28		-51.0633	176.335	-5260.91		-51.0633	176.335	-5260.9		-51.0633	176.335	-5260.9		-51.0633	176.335	-5260.89
-46.0632	176.336	-5261.28		-46.0632	176.336	-5260.91		-46.0632	176.336	-5260.9		-46.0632	176.336	-5260.9		-46.0632	176.336	-5260.89
-41.0634	176.335	-5261.28		-41.0634	176.335	-5260.91		-41.0634	176.335	-5260.9		-41.0634	176.335	-5260.9		-41.0634	176.335	-5260.89
-36.0632	176.335	-5261.27		-36.0632	176.335			-36.0632	176.335			-36.0632	176.335			-36.0632	176.335
-31.0635	176.335	-5261.27		-31.0635	176.335	-5260.91		-31.0635	176.335	-5260.9		-31.0635	176.335	-5260.9		-31.0635	176.335	-5260.89
-26.0632	176.335	-5261.27		-26.0632	176.335	-5260.91		-26.0632	176.335	-5260.9		-26.0632	176.335	-5260.89		-26.0632	176.335	-5260.89
-21.0634	176.335	-5261.27		-21.0634	176.335	-5260.91		-21.0634	176.335	-5260.9		-21.0634	176.335	-5260.89		-21.0634	176.335	-5260.89
-16.0632	176.336	-5261.27		-16.0632	176.336	-5260.9		-16.0632	176.336	-5260.9		-16.0632	176.336	-5260.89		-16.0632	176.336	-5260.89
-11.0634	176.335	-5261.27		-11.0634	176.335	-5260.9		-11.0634	176.335	-5260.9		-11.0634	176.335	-5260.89		-11.0634	176.335	-5260.88
-6.06309	176.335	-5261.27		-6.06309	176.335	-5260.9		-6.06309	176.335	-5260.9		-6.06309	176.335	-5260.89		-6.06309	176.335	-5260.88
-1.06323	176.335	-5261.27		-1.06323	176.335	-5260.9		-1.06323	176.335	-5260.9		-1.06323	176.335	-5260.89		-1.06323	176.335	-5260.88
3.93693	176.335	-5261.27		3.93693	176.335	-5260.9		3.93693	176.335	-5260.9		3.93693	176.335	-5260.89		3.93693	176.335	-5260.88
8.93686	176.335	-5261.27		8.93686	176.335	-5260.9		8.93686	176.335	-5260.9		8.93686	176.335	-5260.89		8.93686	176.335	-5260.89
13.937	176.335	-5261.27		13.937	176.335	-5260.9		13.937	176.335	-5260.9		13.937	176.335	-5260.89		13.937	176.335	-5260.89
18.9369	176.335	-5261.27		18.9369	176.335	-5260.9		18.9369	176.335	-5260.9		18.9369	176.335	-5260.89		18.9369	176.335	-5260.89
23.937	176.335	-5261.27		23.937	176.335	-5260.91		23.937	176.335	-5260.9		23.937	176.335	-5260.89		23.937	176.335	-5260.89
28.9368	176.335	-5261.27		28.9368	176.335	-5260.91		28.9368	176.335	-5260.9		28.9368	176.335	-5260.89		28.9368	176.335	-5260.89
33.9369	176.335	-5261.27		33.9369	176.335	-5260.91		33.9369	176.335	-5260.9		33.9369	176.335	-5260.9		33.9369	176.335	-5260.89
38.9368	176.335	-5261.28		38.9368	176.335	-5260.91		38.9368	176.335	-5260.9		38.9368	176.335	-5260.9		38.9368	176.335	-5260.89
43.9369	176.335	-5261.28		43.9369	176.335	-5260.91		43.9369	176.335	-5260.9		43.9369	176.335	-5260.9		43.9369	176.335	-5260.89
48.937	176.335	-5261.28		48.937	176.335	-5260.91		48.937	176.335	-5260.9		48.937	176.335	-5260.9		48.937	176.335	-5260.89
53.9369	176.335	-5261.28		53.9369	176.335	-5260.91		53.9369	176.335	-5260.9		53.9369	176.335	-5260.9		53.9369	176.335	-5260.89
58.9368	176.335	-5261.28		58.9368	176.335	-5260.91		58.9368	176.335	-5260.9		58.9368	176.335	-5260.9		58.9368	176.335	-5260.89
63.9368	176.335	-5261.28		63.9368	176.335	-5260.91		63.9368	176.335	-5260.9		63.9368	176.335	-5260.9		63.9368	176.335	-5260.89
68.9368	176.335	-5261.28		68.9368	176.335	-5260.91		68.9368	176.335	-5260.9		68.9368	176.335	-5260.9		68.9368	176.335	-5260.89
73.9367	176.335	-5261.28		73.9367	176.335	-5260.91		73.9367	176.335	-5260.9		73.9367	176.335	-5260.9		73.9367	176.335	-5260.89
78.9367	176.335	-5261.28		78.9367	176.335	-5260.91		78.9367	176.335	-5260.9		78.9367	176.335	-5260.9		78.9367	176.335	-5260.89
83.9367	176.335	-5261.28		83.9367	176.335	-5260.91		83.9367	176.335	-5260.9		83.9367	176.335	-5260.9		83.9367	176.335	-5260.89
88.9367	176.335	-5261.28		88.9367	176.335	-5260.9		88.9367	176.335	-5260.9		88.9367	176.335	-5260.9		88.9367	176.335	-5260.89
93.9365	176.335	-5261.27		93.9365	176.335	-5260.9		93.9365	176.335	-5260.9		93.9365	176.335	-5260.9		93.9365	176.335	-5260.89
98.9366	176.335	-5261.27		98.9366	176.335	-5260.9		98.9366	176.335	-5260.9		98.9366	176.335	-5260.89		98.9366	176.335	-5260.89
103.937	176.335	-5261.27		103.937	176.335	-5260.9		103.937	176.335	-5260.9		103.937	176.335	-5260.89		103.937	176.335	-5260.89
108.937	176.335	-5261.27		108.937	176.335	-5260.9		108.937	176.335	-5260.9		108.937	176.335	-5260.89		108.937	176.335	-5260.89
113.937	176.335	-5261.27		113.937	176.335	-5260.9		113.937	176.335	-5260.9		113.937	176.335	-5260.89		113.937	176.335	-5260.89
118.937	176.335	-5261.27		118.937	176.335	-5260.9		118.937	176.335	-5260.89		118.937	176.335	-5260.89		118.937	176.335	-5260.89
123.937	176.335	-5261.27		123.937	176.335	-5260.9		123.937	176.335	-5260.89		123.937	176.335	-5260.89		123.937	176.335	-5260.89
128.937	176.335	-5261.27		128.937	176.335	-5260.9		128.937	176.335	-5260.9		128.937	176.335	-5260.89		128.937	176.335	-5260.89
133.937	176.335	-5261.27		133.937	176.335	-5260.9		133.937	176.335	-5260.9		133.937	176.335	-5260.89		133.937	176.335	-5260.89
138.937	176.335	-5261.27		138.937	176.335	-5260.9		138.937	176.335	-5260.9		138.937	176.335	-5260.89		138.937	176.335	-5260.89
143.937	176.335	-5261.27		143.937	176.335	-5260.9		143.937	176.335	-5260.9		143.937	176.335	-5260.89		143.937	176.335	-5260.89
148.937	176.335	-5261.27		148.937	176.335	-5260.9		148.937	176.335	-5260.9		148.937	176.335	-5260.9		148.937	176.335	-5260.89
153.937	176.335	-5261.28		153.937	176.335	-5260.9		153.937	176.335	-5260.9		153.937	176.335	-5260.9		153.937	176.335	-5260.89
158.937	176.335	-5261.28		158.937	176.335	-5260.9		158.937	176.335	-5260.9		158.937	176.335	-5260.9		158.937	176.335	-5260.89
163.937	176.335	-5261.28		163.937	176.335	-5260.91		163.937	176.335	-5260.9		163.937	176.335	-5260.9		163.937	176.335	-5260.89
168.937	176.336	-5261.28		168.937	176.336	-5260.91		168.937	176.336	-5260.9		168.937	176.336	-5260.9		168.937	176.336	-5260.89
173.937	176.335	-5261.28		173.937	176.335	-5260.91		173.937	176.335	-5260.9		173.937	176.335	-5260.9		173.937	176.335	-5260.89
178.937	176.335	-5261.28		178.937	176.335	-5260.91		178.937	176.335	-5260.9		178.937	176.335	-5260.9		178.937	176.335	-5260.89
-176.063	176.335	-5261.28		-176.063	176.335	-5260.91		-176.063	176.335	-5260.9		-176.063	176.335	-5260.9		-176.063	176.335	-5260.89
-171.063	176.335	-5261.28		-171.063	176.335	-5260.91		-171.063	176.335	-5260.9		-171.063	176.335	-5260.9		-171.063	176.335	-5260.89
-166.063	176.335	-5261.28		-166.063	176.335	-5260.91		-166.063	176.335	-5260.9		-166.063	176.335	-5260.9		-166.063	176.335	-5260.89
-161.063	176.335	-5261.28		-161.063	176.335			-161.063	176.335			-161.063	176.335			-161.063	176.335
-156.063	176.335	-5261.28		-156.063	176.335	-5260.9		-156.063	176.335	-5260.9		-156.063	176.335	-5260.9		-156.063	176.335	-5260.89
-151.064	176.335	-5261.27		-151.064	176.335	-5260.9		-151.064	176.335	-5260.9		-151.064	176.335	-5260.89		-151.064	176.335	-5260.89
-146.064	176.335	-5261.27		-146.064	176.335	-5260.9		-146.064	176.335	-5260.9		-146.064	176.335	-5260.89		-146.064	176.335	-5260.89
-141.063	176.335	-5261.27		-141.063	176.335	-5260.9		-141.063	176.335	-5260.9		-141.063	176.335	-5260.89		-141.063	176.335	-5260.89
-136.063	176.335	-5261.27		-136.063	176.335	-5260.9		-136.063	176.335	-5260.9		-136.063	176.335	-5260.89		-136.063	176.335	-5260.89
-131.063	176.335	-5261.27		-131.063	176.335	-5260.9		-131.063	176.335	-5260.89		-131.063	176.335	-5260.89		-131.063	176.335	-5260.89
-126.063	176.335	-5261.27		-126.063	176.335	-5260.9		-126.063	176.335	-5260.89		-126.063	176.335	-5260.89		-126.063	176.335	-5260.89
-121.063	176.335	-5261.27		-121.063	176.335	-5260.9		-121.063	176.335	-5260.89		-121.063	176.335	-5260.89		-121.063	176.335	-5260.89
-116.063	176.336	-5261.27		-116.063	176.336	-5260.9		-116.063	176.336	-5260.9		-116.063	176.336	-5260.89		-116.063	176.336	-5260.89
-111.063	176.336	-5261.27		-111.063	176.336	-5260.9		-111.063	176.336	-5260.9		-111.063	176.336	-5260.89		-111.063	176.336	-5260.89
-106.063	176.335	-5261.27		-106.063	176.335	-5260.9		-106.063	176.335	-5260.9		-106.063	176.335	-5260.89		-106.063	176.335	-5260.89
-101.063	176.335	-5261.27		-101.063	176.335	-5260.9		-101.063	176.335	-5260.9		-101.063	176.335	-5260.89		-101.063	176.335	-5260.89
-96.0631	176.335	-5261.27		-96.0631	176.335	-5260.9		-96.0631	176.335	-5260.9		-96.0631	176.335	-5260.9		-96.0631	176.335	-5260.89
-96.0631	-178.665	-5261.27		-96.0631	-178.665	-5260.9		-96.0631	-178.665	-5260.9		-96.0631	-178.665	-5260.9		-96.0631	-178.665	-5260.89
-101.063	-178.665	-5261.27		-101.063	-178.665	-5260.9		-101.063	-178.665	-5260.9		-101.063	-178.665	-5260.89		-101.063	-178.665	-5260.89
-106.063	-178.665	-5261.27		-106.063	-178.665	-5260.9		-106.063	-178.665	-5260.9		-106.063	-178.665	-5260.89		-106.063	-178.665	-5260.89
-111.063	-178.665	-5261.27		-111.063	-178.665	-5260.9		-111.063	-178.665	-5260.9		-111.063	-178.665	-5260.89		-111.063	-178.665	-5260.89
-116.063	-178.665	-5261.27		-116.063	-178.665	-5260.9		-116.063	-178.665	-5260.9		-116.063	-178.665	-5260.89		-116.063	-178.665	-5260.89
-121.063	-178.665	-5261.27		-121.063	-178.665	-5260.9		-121.063	-178.665	-5260.89		-121.063	-178.665	-5260.89		-121.063	-178.665	-5260.89
-126.063	-178.665	-5261.27		-126.063	-178.665	-5260.9		-126.063	-178.665	-5260.89		-126.063	-178.665	-5260.89		-126.063	-178.665	-5260.89
-131.063	-178.665	-5261.27		-131.063	-178.665	-5260.9		-131.063	-178.665	-5260.89		-131.063	-178.665	-5260.89		-131.063	-178.665	-5260.89
-136.063	-178.665	-5261.27		-136.063	-178.665	-5260.9		-136.063	-178.665	-5260.9		-136.063	-178.665	-5260.89		-136.063	-178.665	-5260.89
-141.064	-178.665	-5261.27		-141.064	-178.665	-5260.9		-141.064	-178.665	-5260.9		-141.064	-178.665	-5260.89		-141.064	-178.665	-5260.89
-146.063	-178.665	-5261.27		-146.063	-178.665	-5260.9		-146.063	-178.665	-5260.9		-146.063	-178.665	-5260.89		-146.063	-178.665	-5260.89
-151.064	-178.665	-5261.27		-151.064	-178.665	-5260.9		-151.064	-178.665	-5260.9		-151.064	-178.665	-5260.9		-151.064	-178.665	-5260.89
-156.064	-178.665	-5261.28		-156.064	-178.665	-5260.9		-156.064	-178.665	-5260.9		-156.064	-178.665	-5260.9		-156.064	-178.665	-5260.89
-161.064	-178.665	-5261.28		-161.064	-178.665	-5260.91		-161.064	-178.665	-5260.9		-161.064	-178.665	-5260.9		-161.064	-178.665	-5260.89
-166.063	-178.665	-5261.28		-166.063	-178.665	-5260.91		-166.063	-178.665	-5260.9		-166.063	-178.665	-5260.9		-166.063	-178.665	-5260.89
-171.064	-178.665	-5261.28		-171.064	-178.665	-5260.91		-171.064	-178.665	-5260.9		-171.064	-178.665	-5260.9		-171.064	-178.665	-5260.89
-176.064	-178.665	-5261.28		-176.064	-178.665	-5260.91		-176.064	-178.665	-5260.9		-176.064	-178.665	-5260.9		-176.064	-178.665	-5260.89
178.937	-178.665	-5261.28		178.937	-178.665	-5260.91		178.937	-178.665	-5260.9		178.937	-178.665	-5260.9		178.937	-178.665	-5260.89
173.937	-178.665	-5261.28		173.937	-178.665	-5260.91		173.937	-178.665	-5260.9		173.937	-178.665	-5260.9		173.937	-178.665	-5260.89
168.937	-178.665	-5261.28		168.937	-178.665	-5260.91		168.937	-178.665	-5260.9		168.937	-178.665	-5260.9		168.937	-178.665	-5260.89
163.937	-178.665	-5261.28		163.937	-178.665	-5260.91		163.937	-178.665	-5260.9		163.937	-178.665	-5260.9		163.937	-178.665	-5260.89
158.937	-178.665	-5261.28		158.937	-178.665	-5260.9		158.937	-178.665	-5260.9		158.937	-178.665	-5260.9		158.937	-178.665	-5260.89
153.937	-178.665	-5261.28		153.937	-178.665	-5260.9		153.937	-178.665	-5260.9		153.937	-178.665	-5260.9		153.937	-178.665	-5260.89
148.937	-178.665	-5261.27		148.937	-178.665	-5260.9		148.937	-178.665	-5260.9		148.937	-178.665	-5260.89		148.937	-178.665	-5260.89
143.937	-178.665	-5261.27		143.937	-178.665	-5260.9		143.937	-178.665	-5260.9		143.937	-178.665	-5260.89		143.937	-178.665	-5260.89
138.937	-178.665	-5261.27		138.937	-178.665	-5260.9		138.937	-178.665	-5260.9		138.937	-178.665	-5260.89		138.937	-178.665	-5260.89
133.937	-178.665	-5261.27		133.937	-178.665	-5260.9		133.937	-178.665	-5260.9		133.937	-178.665	-5260.89		133.937	-178.665	-5260.89
128.937	-178.665	-5261.27		128.937	-178.665	-5260.9		128.937	-178.665	-5260.89		128.937	-178.665	-5260.89		128.937	-178.665	-5260.89
123.937	-178.665	-5261.27		123.937	-178.665	-5260.9		123.937	-178.665	-5260.89		123.937	-178.665	-5260.89		123.937	-178.665	-5260.89
118.937	-178.665	-5261.27		118.937	-178.665			118.937	-178.665			118.937	-178.665			118.937	-178.665
113.937	-178.665	-5261.27		113.937	-178.665	-5260.9		113.937	-178.665	-5260.9		113.937	-178.665	-5260.89		113.937	-178.665	-5260.89
108.937	-178.665	-5261.27		108.937	-178.665	-5260.9		108.937	-178.665	-5260.9		108.937	-178.665	-5260.89		108.937	-178.665	-5260.89
103.937	-178.665	-5261.27		103.937	-178.665	-5260.9		103.937	-178.665	-5260.9		103.937	-178.665	-5260.89		103.937	-178.665	-5260.89
98.9366	-178.665	-5261.27		98.9366	-178.665	-5260.9		98.9366	-178.665	-5260.9		98.9366	-178.665	-5260.89		98.9366	-178.665	-5260.89
93.9366	-178.665	-5261.27		93.9366	-178.665	-5260.9		93.9366	-178.665	-5260.9		93.9366	-178.665	-5260.9		93.9366	-178.665	-5260.89
88.9365	-178.665	-5261.28		88.9365	-178.665	-5260.9		88.9365	-178.665	-5260.9		88.9365	-178.665	-5260.9		88.9365	-178.665	-5260.89
83.9366	-178.665	-5261.28		83.9366	-178.665	-5260.91		83.9366	-178.665	-5260.9		83.9366	-178.665	-5260.9		83.9366	-178.665	-5260.89
78.9366	-178.665	-5261.28		78.9366	-178.665	-5260.91		78.9366	-178.665	-5260.9		78.9366	-178.665	-5260.9		78.9366	-178.665	-5260.89
73.9366	-178.665	-5261.28		73.9366	-178.665	-5260.91		73.9366	-178.665	-5260.9		73.9366	-178.665	-5260.9		73.9366	-178.665	-5260.89
68.9367	-178.665	-5261.28		68.9367	-178.665	-5260.91		68.9367	-178.665	-5260.9		68.9367	-178.665	-5260.9		68.9367	-178.665	-5260.89
63.9367	-178.665	-5261.28		63.9367	-178.665	-5260.91		63.9367	-178.665	-5260.9		63.9367	-178.665	-5260.9		63.9367	-178.665	-5260.89
58.9367	-178.665	-5261.28		58.9367	-178.665	-5260.91		58.9367	-178.665	-5260.9		58.9367	-178.665	-5260.9		58.9367	-178.665	-5260.89
53.9367	-178.665	-5261.28		53.9367	-178.665	-5260.91		53.9367	-178.665	-5260.9		53.9367	-178.665	-5260.9		53.9367	-178.665	-5260.89
48.9368	-178.665	-5261.28		48.9368	-178.665	-5260.91		48.9368	-178.665	-5260.9		48.9368	-178.665	-5260.9		48.9368	-178.665	-5260.89
43.9367	-178.665	-5261.28		43.9367	-178.665	-5260.91		43.9367	-178.665	-5260.9		43.9367	-178.665	-5260.9		43.9367	-178.665	-5260.89
38.9368	-178.665	-5261.28		38.9368	-178.665	-5260.91		38.9368	-178.665	-5260.9		38.9368	-178.665	-5260.9		38.9368	-178.665	-5260.89
33.9367	-178.665	-5261.27		33.9367	-178.665	-5260.91		33.9367	-178.665	-5260.9		33.9367	-178.665	-5260.9		33.9367	-178.665	-5260.89
28.9369	-178.665	-5261.27		28.9369	-178.665	-5260.91		28.9369	-178.665	-5260.9		28.9369	-178.665	-5260.89		28.9369	-178.665	-5260.89
23.9367	-178.665	-5261.27		23.9367	-178.665	-5260.91		23.9367	-178.665	-5260.9		23.9367	-178.665	-5260.89		23.9367	-178.665	-5260.89
18.9368	-178.665	-5261.27		18.9368	-178.665	-5260.9		18.9368	-178.665	-5260.9		18.9368	-178.665	-5260.89		18.9368	-178.665	-5260.89
13.9367	-178.665	-5261.27		13.9367	-178.665	-5260.9		13.9367	-178.665	-5260.9		13.9367	-178.665	-5260.89		13.9367	-178.665	-5260.89
8.93671	-178.665	-5261.27		8.93671	-178.665	-5260.9		8.93671	-178.665	-5260.9		8.93671	-178.665	-5260.89		8.93671	-178.665	-5260.88
3.93657	-178.665	-5261.27		3.93657	-178.665	-5260.9		3.93657	-178.665	-5260.9		3.93657	-178.665	-5260.89		3.93657	-178.665	-5260.88
-1.06333	-178.665	-5261.27		-1.06333	-178.665	-5260.9		-1.06333	-178.665	-5260.9		-1.06333	-178.665	-5260.89		-1.06333	-178.665	-5260.88
-6.06347	-178.665	-5261.27		-6.06347	-178.665	-5260.9		-6.06347	-178.665	-5260.9		-6.06347	-178.665	-5260.89		-6.06347	-178.665	-5260.88
-11.0633	-178.665	-5261.27		-11.0633	-178.665	-5260.9		-11.0633	-178.665	-5260.9		-11.0633	-178.665	-5260.89		-11.0633	-178.665	-5260.89
-16.0633	-178.665	-5261.27		-16.0633	-178.665	-5260.9		-16.0633	-178.665	-5260.9		-16.0633	-178.665	-5260.89		-16.0633	-178.665	-5260.89
-21.0632	-178.665	-5261.27		-21.0632	-178.665	-5260.91		-21.0632	-178.665	-5260.9		-21.0632	-178.665	-5260.89		-21.0632	-178.665	-5260.89
-26.0634	-178.665	-5261.27		-26.0634	-178.665	-5260.91		-26.0634	-178.665	-5260.9		-26.0634	-178.665	-5260.89		-26.0634	-178.665	-5260.89
-31.0635	-178.665	-5261.27		-31.0635	-178.665	-5260.91		-31.0635	-178.665	-5260.9		-31.0635	-178.665	-5260.9		-31.0635	-178.665	-5260.89
-36.0634	-178.665	-5261.27		-36.0634	-178.665	-5260.91		-36.0634	-178.665	-5260.9		-36.0634	-178.665	-5260.9		-36.0634	-178.665	-5260.89
-41.0634	-178.665	-5261.28		-41.0634	-178.665	-5260.91		-41.0634	-178.665	-5260.9		-41.0634	-178.665	-5260.9		-41.0634	-178.665	-5260.89
-46.0634	-178.665	-5261.28		-46.0634	-178.665	-5260.91		-46.0634	-178.665	-5260.9		-46.0634	-178.665	-5260.9		-46.0634	-178.665	-5260.89
-51.0634	-178.665	-5261.28		-51.0634	-178.665	-5260.91		-51.0634	-178.665	-5260.9		-51.0634	-178.665	-5260.9		-51.0634	-178.665	-5260.89
-56.0633	-178.665	-5261.28		-56.0633	-178.665	-5260.91		-56.0633	-178.665	-5260.9		-56.0633	-178.665	-5260.9		-56.0633	-178.665	-5260.89
-61.0634	-178.665	-5261.28		-61.0634	-178.665	-5260.91		-61.0634	-178.665	-5260.9		-61.0634	-178.665	-5260.9		-61.0634	-178.665	-5260.89
-66.0633	-178.665	-5261.28		-66.0633	-178.665	-5260.91		-66.0633	-178.665	-5260.9		-66.0633	-178.665	-5260.9		-66.0633	-178.665	-5260.89
-71.0633	-178.665	-5261.28		-71.0633	-178.665	-5260.91		-71.0633	-178.665	-5260.9		-71.0633	-178.665	-5260.9		-71.0633	-178.665	-5260.89
-76.0632	-178.665	-5261.28		-76.0632	-178.665	-5260.91		-76.0632	-178.665	-5260.9		-76.0632	-178.665	-5260.9		-76.0632	-178.665	-5260.89
-81.0632	-178.665	-5261.28		-81.0632	-178.665	-5260.91		-81.0632	-178.665	-5260.9		-81.0632	-178.665	-5260.9		-81.0632	-178.665	-5260.89
-86.0631	-178.665	-5261.28		-86.0631	-178.665	-5260.91		-86.0631	-178.665	-5260.9		-86.0631	-178.665	-5260.9		-86.0631	-178.665	-5260.89
-91.0631	-178.665	-5261.28		-91.0631	-178.665	-5260.9		-91.0631	-178.665	-5260.9		-91.0631	-178.665	-5260.9		-91.0631	-178.665	-5260.89
-96.0632	-178.665	-5261.27		-96.0632	-178.665	-5260.9		-96.0632	-178.665	-5260.9		-96.0632	-178.665	-5260.9		-96.0632	-178.665	-5260.89
-96.0631	-173.665	-5261.27		-96.0631	-173.665	-5260.9		-96.0631	-173.665	-5260.9		-96.0631	-173.665	-5260.89		-96.0631	-173.665	-5260.89
-91.0631	-173.665	-5261.28		-91.0631	-173.665	-5260.9		-91.0631	-173.665	-5260.9		-91.0631	-173.665	-5260.9		-91.0631	-173.665	-5260.89
-86.0631	-173.665	-5261.28		-86.0631	-173.665	-5260.91		-86.0631	-173.665	-5260.9		-86.0631	-173.665	-5260.9		-86.0631	-173.665	-5260.89
-81.0631	-173.665	-5261.28		-81.0631	-173.665	-5260.91		-81.0631	-173.665	-5260.9		-81.0631	-173.665	-5260.9		-81.0631	-173.665	-5260.89
-76.0631	-173.665	-5261.28		-76.0631	-173.665	-5260.91		-76.0631	-173.665	-5260.9		-76.0631	-173.665	-5260.9		-76.0631	-173.665	-5260.89
-71.0631	-173.665	-5261.28		-71.0631	-173.665	-5260.91		-71.0631	-173.665	-5260.9		-71.0631	-173.665	-5260.9		-71.0631	-173.665	-5260.89
-66.0631	-173.665	-5261.28		-66.0631	-173.665	-5260.91		-66.0631	-173.665	-5260.9		-66.0631	-173.665	-5260.9		-66.0631	-173.665	-5260.89
-61.0632	-173.665	-5261.28		-61.0632	-173.665	-5260.91		-61.0632	-173.665	-5260.9		-61.0632	-173.665	-5260.9		-61.0632	-173.665	-5260.89
-56.0632	-173.665	-5261.28		-56.0632	-173.665			-56.0632	-173.665			-56.0632	-173.665			-56.0632	-173.665
-51.0633	-173.665	-5261.28		-51.0633	-173.665	-5260.91		-51.0633	-173.665	-5260.9		-51.0633	-173.665	-5260.9		-51.0633	-173.665	-5260.89
-46.0633	-173.665	-5261.28		-46.0633	-173.665	-5260.91		-46.0633	-173.665	-5260.9		-46.0633	-173.665	-5260.9		-46.0633	-173.665	-5260.89
-41.0633	-173.665	-5261.28		-41.0633	-173.665	-5260.91		-41.0633	-173.665	-5260.9		-41.0633	-173.665	-5260.9		-41.0633	-173.665	-5260.89
-36.0633	-173.665	-5261.28		-36.0633	-173.665	-5260.91		-36.0633	-173.665	-5260.9		-36.0633	-173.665	-5260.9		-36.0633	-173.665	-5260.89
-31.0631	-173.665	-5261.27		-31.0631	-173.665	-5260.91		-31.0631	-173.665	-5260.9		-31.0631	-173.665	-5260.9		-31.0631	-173.665	-5260.89
-26.0633	-173.665	-5261.27		-26.0633	-173.665	-5260.91		-26.0633	-173.665	-5260.9		-26.0633	-173.665	-5260.89		-26.0633	-173.665	-5260.89
-21.0632	-173.665	-5261.27		-21.0632	-173.665	-5260.9		-21.0632	-173.665	-5260.9		-21.0632	-173.665	-5260.89		-21.0632	-173.665	-5260.89
-16.0632	-173.665	-5261.27		-16.0632	-173.665	-5260.9		-16.0632	-173.665	-5260.9		-16.0632	-173.665	-5260.89		-16.0632	-173.665	-5260.89
-11.0632	-173.665	-5261.27		-11.0632	-173.665	-5260.9		-11.0632	-173.665	-5260.9		-11.0632	-173.665	-5260.89		-11.0632	-173.665	-5260.89
-6.06324	-173.665	-5261.27		-6.06324	-173.665	-5260.9		-6.06324	-173.665	-5260.9		-6.06324	-173.665	-5260.89		-6.06324	-173.665	-5260.88
-1.06322	-173.665	-5261.27		-1.06322	-173.665	-5260.9		-1.06322	-173.665	-5260.9		-1.06322	-173.665	-5260.89		-1.06322	-173.665	-5260.88
3.93682	-173.665	-5261.27		3.93682	-173.665	-5260.9		3.93682	-173.665	-5260.9		3.93682	-173.665	-5260.89		3.93682	-173.665	-5260.88
8.93685	-173.665	-5261.27		8.93685	-173.665	-5260.9		8.93685	-173.665	-5260.9		8.93685	-173.665	-5260.89		8.93685	-173.665	-5260.88
13.937	-173.665	-5261.27		13.937	-173.665	-5260.9		13.937	-173.665	-5260.9		13.937	-173.665	-5260.89		13.937	-173.665	-5260.88
18.9369	-173.665	-5261.27		18.9369	-173.665	-5260.9		18.9369	-173.665	-5260.9		18.9369	-173.665	-5260.89		18.9369	-173.665	-5260.89
23.9369	-173.665	-5261.27		23.9369	-173.665	-5260.91		23.9369	-173.665	-5260.9		23.9369	-173.665	-5260.89		23.9369	-173.665	-5260.89
28.937	-173.665	-5261.27		28.937	-173.665	-5260.91		28.937	-173.665	-5260.9		28.937	-173.665	-5260.89		28.937	-173.665	-5260.89
33.9369	-173.665	-5261.27		33.9369	-173.665	-5260.91		33.9369	-173.665	-5260.9		33.9369	-173.665	-5260.9		33.9369	-173.665	-5260.89
38.937	-173.665	-5261.27		38.937	-173.665	-5260.91		38.937	-173.665	-5260.9		38.937	-173.665	-5260.9		38.937	-173.665	-5260.89
43.9369	-173.665	-5261.28		43.9369	-173.665	-5260.91		43.9369	-173.665	-5260.9		43.9369	-173.665	-5260.9		43.9369	-173.665	-5260.89
48.9368	-173.665	-5261.28		48.9368	-173.665	-5260.91		48.9368	-173.665	-5260.9		48.9368	-173.665	-5260.9		48.9368	-173.665	-5260.89
53.9368	-173.665	-5261.28		53.9368	-173.665	-5260.91		53.9368	-173.665	-5260.9		53.9368	-173.665	-5260.9		53.9368	-173.665	-5260.89
58.9369	-173.665	-5261.28		58.9369	-173.665	-5260.91		58.9369	-173.665	-5260.9		58.9369	-173.665	-5260.9		58.9369	-173.665	-5260.89
63.9368	-173.665	-5261.28		63.9368	-173.665	-5260.91		63.9368	-173.665	-5260.9		63.9368	-173.665	-5260.9		63.9368	-173.665	-5260.89
68.9368	-173.665	-5261.28		68.9368	-173.665	-5260.91		68.9368	-173.665	-5260.9		68.9368	-173.665	-5260.9		68.9368	-173.665	-5260.89
73.9368	-173.665	-5261.28		73.9368	-173.665	-5260.91		73.9368	-173.665	-5260.9		73.9368	-173.665	-5260.9		73.9368	-173.665	-5260.89
78.9367	-173.665	-5261.28		78.9367	-173.665	-5260.91		78.9367	-173.665	-5260.9		78.9367	-173.665	-5260.9		78.9367	-173.665	-5260.89
83.9366	-173.665	-5261.28		83.9366	-173.665	-5260.91		83.9366	-173.665	-5260.9		83.9366	-173.665	-5260.9		83.9366	-173.665	-5260.89
88.9367	-173.665	-5261.28		88.9367	-173.665	-5260.9		88.9367	-173.665	-5260.9		88.9367	-173.665	-5260.9		88.9367	-173.665	-5260.89
93.9365	-173.665	-5261.27		93.9365	-173.665	-5260.9		93.9365	-173.665	-5260.9		93.9365	-173.665	-5260.9		93.9365	-173.665	-5260.89
98.9366	-173.665	-5261.27		98.9366	-173.665	-5260.9		98.9366	-173.665	-5260.9		98.9366	-173.665	-5260.89		98.9366	-173.665	-5260.89
103.937	-173.665	-5261.27		103.937	-173.665	-5260.9		103.937	-173.665	-5260.9		103.937	-173.665	-5260.89		103.937	-173.665	-5260.89
108.937	-173.665	-5261.27		108.937	-173.665	-5260.9		108.937	-173.665	-5260.9		108.937	-173.665	-5260.89		108.937	-173.665	-5260.89
113.937	-173.665	-5261.27		113.937	-173.665	-5260.9		113.937	-173.665	-5260.9		113.937	-173.665	-5260.89		113.937	-173.665	-5260.89
118.937	-173.665	-5261.27		118.937	-173.665	-5260.9		118.937	-173.665	-5260.89		118.937	-173.665	-5260.89		118.937	-173.665	-5260.89
123.937	-173.665	-5261.27		123.937	-173.665	-5260.9		123.937	-173.665	-5260.89		123.937	-173.665	-5260.89		123.937	-173.665	-5260.89
128.937	-173.665	-5261.27		128.937	-173.665	-5260.9		128.937	-173.665	-5260.89		128.937	-173.665	-5260.89		128.937	-173.665	-5260.89
133.937	-173.665	-5261.27		133.937	-173.665	-5260.9		133.937	-173.665	-5260.9		133.937	-173.665	-5260.89		133.937	-173.665	-5260.89
138.937	-173.665	-5261.27		138.937	-173.665	-5260.9		138.937	-173.665	-5260.9		138.937	-173.665	-5260.89		138.937	-173.665	-5260.89
143.937	-173.665	-5261.27		143.937	-173.665	-5260.9		143.937	-173.665	-5260.9		143.937	-173.665	-5260.89		143.937	-173.665	-5260.89
148.937	-173.665	-5261.27		148.937	-173.665	-5260.9		148.937	-173.665	-5260.9		148.937	-173.665	-5260.89		148.937	-173.665	-5260.89
153.937	-173.665	-5261.27		153.937	-173.665	-5260.9		153.937	-173.665	-5260.9		153.937	-173.665	-5260.89		153.937	-173.665	-5260.89
158.937	-173.665	-5261.28		158.937	-173.665	-5260.9		158.937	-173.665	-5260.9		158.937	-173.665	-5260.9		158.937	-173.665	-5260.89
163.937	-173.665	-5261.28		163.937	-173.665	-5260.91		163.937	-173.665	-5260.9		163.937	-173.665	-5260.9		163.937	-173.665	-5260.89
168.937	-173.665	-5261.28		168.937	-173.665	-5260.91		168.937	-173.665	-5260.9		168.937	-173.665	-5260.9		168.937	-173.665	-5260.89
173.937	-173.665	-5261.28		173.937	-173.665	-5260.91		173.937	-173.665	-5260.9		173.937	-173.665	-5260.9		173.937	-173.665	-5260.89
178.937	-173.665	-5261.28		178.937	-173.665	-5260.91		178.937	-173.665	-5260.9		178.937	-173.665	-5260.9		178.937	-173.665	-5260.89
-176.063	-173.665	-5261.28		-176.063	-173.665	-5260.91		-176.063	-173.665	-5260.9		-176.063	-173.665	-5260.9		-176.063	-173.665	-5260.89
-171.063	-173.665	-5261.28		-171.063	-173.665	-5260.91		-171.063	-173.665	-5260.9		-171.063	-173.665	-5260.9		-171.063	-173.665	-5260.89
-166.064	-173.665	-5261.28		-166.064	-173.665			-166.064	-173.665			-166.064	-173.665			-166.064	-173.665
-161.064	-173.665	-5261.28		-161.064	-173.665	-5260.91		-161.064	-173.665	-5260.9		-161.064	-173.665	-5260.9		-161.064	-173.665	-5260.89
-156.064	-173.665	-5261.28		-156.064	-173.665			-156.064	-173.665			-156.064	-173.665			-156.064	-173.665
-151.064	-173.665	-5261.27		-151.064	-173.665	-5260.9		-151.064	-173.665	-5260.9		-151.064	-173.665	-5260.9		-151.064	-173.665	-5260.89
-146.063	-173.665	-5261.27		-146.063	-173.665	-5260.9		-146.063	-173.665	-5260.9		-146.063	-173.665	-5260.89		-146.063	-173.665	-5260.89
-141.063	-173.665	-5261.27		-141.063	-173.665	-5260.9		-141.063	-173.665	-5260.9		-141.063	-173.665	-5260.89		-141.063	-173.665	-5260.89
-136.063	-173.665	-5261.27		-136.063	-173.665	-5260.9		-136.063	-173.665	-5260.9		-136.063	-173.665	-5260.89		-136.063	-173.665	-5260.89
-131.063	-173.665	-5261.27		-131.063	-173.665	-5260.9		-131.063	-173.665	-5260.9		-131.063	-173.665	-5260.89		-131.063	-173.665	-5260.89
-126.063	-173.665	-5261.27		-126.063	-173.665	-5260.9		-126.063	-173.665	-5260.89		-126.063	-173.665	-5260.89		-126.063	-173.665	-5260.89
-121.063	-173.665	-5261.27		-121.063	-173.665	-5260.9		-121.063	-173.665	-5260.89		-121.063	-173.665	-5260.89		-121.063	-173.665	-5260.89
-116.063	-173.665	-5261.27		-116.063	-173.665	-5260.9		-116.063	-173.665	-5260.9		-116.063	-173.665	-5260.89		-116.063	-173.665	-5260.89
-111.063	-173.665	-5261.27		-111.063	-173.665			-111.063	-173.665			-111.063	-173.665			-111.063	-173.665
-106.063	-173.665	-5261.27		-106.063	-173.665	-5260.9		-106.063	-173.665	-5260.9		-106.063	-173.665	-5260.89		-106.063	-173.665	-5260.89
-101.063	-173.665	-5261.27		-101.063	-173.665			-101.063	-173.665			-101.063	-173.665			-101.063	-173.665
-96.0631	-173.665	-5261.27		-96.0631	-173.665	-5260.9		-96.0631	-173.665	-5260.9		-96.0631	-173.665	-5260.89		-96.0631	-173.665	-5260.89
-96.0631	-168.665	-5261.27		-96.0631	-168.665	-5260.9		-96.0631	-168.665	-5260.9		-96.0631	-168.665	-5260.89		-96.0631	-168.665	-5260.89
-101.063	-168.665	-5261.27		-101.063	-168.665	-5260.9		-101.063	-168.665	-5260.9		-101.063	-168.665	-5260.89		-101.063	-168.665	-5260.89
-106.063	-168.665	-5261.27		-106.063	-168.665	-5260.9		-106.063	-168.665	-5260.9		-106.063	-168.665	-5260.89		-106.063	-168.665	-5260.89
-111.063	-168.665	-5261.27		-111.063	-168.665	-5260.9		-111.063	-168.665	-5260.9		-111.063	-168.665	-5260.89		-111.063	-168.665	-5260.89
-116.063	-168.665	-5261.27		-116.063	-168.665	-5260.9		-116.063	-168.665	-5260.9		-116.063	-168.665	-5260.89		-116.063	-168.665	-5260.89
-121.063	-168.665	-5261.27		-121.063	-168.665	-5260.9		-121.063	-168.665	-5260.89		-121.063	-168.665	-5260.89		-121.063	-168.665	-5260.89
-126.063	-168.665	-5261.27		-126.063	-168.665	-5260.9		-126.063	-168.665	-5260.89		-126.063	-168.665	-5260.89		-126.063	-168.665	-5260.89
-131.063	-168.665	-5261.27		-131.063	-168.665	-5260.9		-131.063	-168.665	-5260.89		-131.063	-168.665	-5260.89		-131.063	-168.665	-5260.89
-136.063	-168.665	-5261.27		-136.063	-168.665	-5260.9		-136.063	-168.665	-5260.9		-136.063	-168.665	-5260.89		-136.063	-168.665	-5260.89
-141.063	-168.665	-5261.27		-141.063	-168.665	-5260.9		-141.063	-168.665	-5260.9		-141.063	-168.665	-5260.89		-141.063	-168.665	-5260.89
-146.063	-168.665	-5261.27		-146.063	-168.665	-5260.9		-146.063	-168.665	-5260.9		-146.063	-168.665	-5260.89		-146.063	-168.665	-5260.89
-151.064	-168.665	-5261.27		-151.064	-168.665	-5260.9		-151.064	-168.665	-5260.9		-151.064	-168.665	-5260.9		-151.064	-168.665	-5260.89
-156.063	-168.665	-5261.28		-156.063	-168.665	-5260.9		-156.063	-168.665	-5260.9		-156.063	-168.665	-5260.9		-156.063	-168.665	-5260.89
-161.063	-168.665	-5261.28		-161.063	-168.665	-5260.91		-161.063	-168.665	-5260.9		-161.063	-168.665	-5260.9		-161.063	-168.665	-5260.89
-166.064	-168.665	-5261.28		-166.064	-168.665	-5260.91		-166.064	-168.665	-5260.9		-166.064	-168.665	-5260.9		-166.064	-168.665	-5260.89
-171.064	-168.665	-5261.28		-171.064	-168.665	-5260.91		-171.064	-168.665	-5260.9		-171.064	-168.665	-5260.9		-171.064	-168.665	-5260.89
-176.064	-168.665	-5261.28		-176.064	-168.665	-5260.91		-176.064	-168.665	-5260.9		-176.064	-168.665	-5260.9		-176.064	-168.665	-5260.89
178.937	-168.665	-5261.28		178.937	-168.665	-5260.91		178.937	-168.665	-5260.9		178.937	-168.665	-5260.9		178.937	-168.665	-5260.89
173.937	-168.665	-5261.28		173.937	-168.665	-5260.91		173.937	-168.665	-5260.9		173.937	-168.665	-5260.9		173.937	-168.665	-5260.89
168.937	-168.665	-5261.28		168.937	-168.665	-5260.91		168.937	-168.665	-5260.9		168.937	-168.665	-5260.9		168.937	-168.665	-5260.89
163.937	-168.665	-5261.28		163.937	-168.665	-5260.9		163.937	-168.665	-5260.9		163.937	-168.665	-5260.9		163.937	-168.665	-5260.89
158.937	-168.665	-5261.28		158.937	-168.665	-5260.9		158.937	-168.665	-5260.9		158.937	-168.665	-5260.89		158.937	-168.665	-5260.89
153.937	-168.665	-5261.27		153.937	-168.665	-5260.9		153.937	-168.665	-5260.9		153.937	-168.665	-5260.89		153.937	-168.665	-5260.89
148.937	-168.665	-5261.27		148.937	-168.665	-5260.9		148.937	-168.665	-5260.9		148.937	-168.665	-5260.89		148.937	-168.665	-5260.89
143.937	-168.665	-5261.27		143.937	-168.665			143.937	-168.665			143.937	-168.665			143.937	-168.665
138.937	-168.665	-5261.27		138.937	-168.665	-5260.9		138.937	-168.665	-5260.9		138.937	-168.665	-5260.89		138.937	-168.665	-5260.89
133.937	-168.665	-5261.27		133.937	-168.665	-5260.9		133.937	-168.665	-5260.9		133.937	-168.665	-5260.89		133.937	-168.665	-5260.89
128.937	-168.665	-5261.27		128.937	-168.665	-5260.9		128.937	-168.665	-5260.89		128.937	-168.665	-5260.89		128.937	-168.665	-5260.89
123.937	-168.665	-5261.27		123.937	-168.665	-5260.9		123.937	-168.665	-5260.89		123.937	-168.665	-5260.89		123.937	-168.665	-5260.89
118.937	-168.665	-5261.27		118.937	-168.665	-5260.9		118.937	-168.665	-5260.89		118.937	-168.665	-5260.89		118.937	-168.665	-5260.89
113.937	-168.665	-5261.27		113.937	-168.665	-5260.9		113.937	-168.665	-5260.9		113.937	-168.665	-5260.89		113.937	-168.665	-5260.89
108.937	-168.665	-5261.27		108.937	-168.665	-5260.9		108.937	-168.665	-5260.9		108.937	-168.665	-5260.89		108.937	-168.665	-5260.89
103.937	-168.665	-5261.27		103.937	-168.665	-5260.9		103.937	-168.665	-5260.9		103.937	-168.665	-5260.89		103.937	-168.665	-5260.89
98.9366	-168.665	-5261.27		98.9366	-168.665	-5260.9		98.9366	-168.665	-5260.9		98.9366	-168.665	-5260.89		98.9366	-168.665	-5260.89
93.9366	-168.665	-5261.27		93.9366	-168.665	-5260.9		93.9366	-168.665	-5260.9		93.9366	-168.665	-5260.9		93.9366	-168.665	-5260.89
88.9366	-168.665	-5261.28		88.9366	-168.665	-5260.9		88.9366	-168.665	-5260.9		88.9366	-168.665	-5260.9		88.9366	-168.665	-5260.89
83.9366	-168.665	-5261.28		83.9366	-168.665	-5260.9		83.9366	-168.665	-5260.9		83.9366	-168.665	-5260.9		83.9366	-168.665	-5260.89
78.9367	-168.665	-5261.28		78.9367	-168.665	-5260.91		78.9367	-168.665	-5260.9		78.9367	-168.665	-5260.9		78.9367	-168.665	-5260.89
73.9367	-168.665	-5261.28		73.9367	-168.665	-5260.91		73.9367	-168.665	-5260.9		73.9367	-168.665	-5260.9		73.9367	-168.665	-5260.89
68.9367	-168.665	-5261.28		68.9367	-168.665	-5260.91		68.9367	-168.665	-5260.9		68.9367	-168.665	-5260.9		68.9367	-168.665	-5260.89
63.9367	-168.665	-5261.28		63.9367	-168.665	-5260.91		63.9367	-168.665	-5260.9		63.9367	-168.665	-5260.9		63.9367	-168.665	-5260.89
58.9367	-168.665	-5261.28		58.9367	-168.665	-5260.91		58.9367	-168.665	-5260.9		58.9367	-168.665	-5260.9		58.9367	-168.665	-5260.89
53.9367	-168.665	-5261.28		53.9367	-168.665	-5260.91		53.9367	-168.665	-5260.9		53.9367	-168.665	-5260.9		53.9367	-168.665	-5260.89
48.9367	-168.665	-5261.28		48.9367	-168.665	-5260.91		48.9367	-168.665	-5260.9		48.9367	-168.665	-5260.9		48.9367	-168.665	-5260.89
43.9367	-168.665	-5261.28		43.9367	-168.665	-5260.91		43.9367	-168.665	-5260.9		43.9367	-168.665	-5260.9		43.9367	-168.665	-5260.89
38.9368	-168.665	-5261.27		38.9368	-168.665	-5260.91		38.9368	-168.665	-5260.9		38.9368	-168.665	-5260.9		38.9368	-168.665	-5260.89
33.9368	-168.665	-5261.27		33.9368	-168.665			33.9368	-168.665			33.9368	-168.665			33.9368	-168.665
28.9369	-168.665	-5261.27		28.9369	-168.665	-5260.91		28.9369	-168.665	-5260.9		28.9369	-168.665	-5260.89		28.9369	-168.665	-5260.89
23.9367	-168.665	-5261.27		23.9367	-168.665	-5260.91		23.9367	-168.665	-5260.9		23.9367	-168.665	-5260.89		23.9367	-168.665	-5260.88
18.9369	-168.665	-5261.27		18.9369	-168.665	-5260.9		18.9369	-168.665	-5260.9		18.9369	-168.665	-5260.89		18.9369	-168.665	-5260.88
13.9367	-168.665	-5261.27		13.9367	-168.665	-5260.9		13.9367	-168.665	-5260.9		13.9367	-168.665	-5260.89		13.9367	-168.665	-5260.88
8.93686	-168.665	-5261.27		8.93686	-168.665	-5260.9		8.93686	-168.665	-5260.9		8.93686	-168.665	-5260.89		8.93686	-168.665	-5260.88
3.93662	-168.665	-5261.27		3.93662	-168.665	-5260.9		3.93662	-168.665	-5260.9		3.93662	-168.665	-5260.89		3.93662	-168.665	-5260.88
-1.0632	-168.665	-5261.27		-1.0632	-168.665	-5260.9		-1.0632	-168.665	-5260.9		-1.0632	-168.665	-5260.89		-1.0632	-168.665	-5260.88
-6.06349	-168.665	-5261.27		-6.06349	-168.665	-5260.9		-6.06349	-168.665	-5260.9		-6.06349	-168.665	-5260.89		-6.06349	-168.665	-5260.88
-11.0634	-168.665	-5261.27		-11.0634	-168.665	-5260.9		-11.0634	-168.665	-5260.9		-11.0634	-168.665	-5260.89		-11.0634	-168.665	-5260.88
-16.0636	-168.665	-5261.27		-16.0636	-168.665	-5260.9		-16.0636	-168.665	-5260.9		-16.0636	-168.665	-5260.89		-16.0636	-168.665	-5260.89
-21.0633	-168.665	-5261.27		-21.0633	-168.665	-5260.9		-21.0633	-168.665	-5260.9		-21.0633	-168.665	-5260.89		-21.0633	-168.665	-5260.89
-26.0635	-168.665	-5261.27		-26.0635	-168.665	-5260.91		-26.0635	-168.665	-5260.9		-26.0635	-168.665	-5260.89		-26.0635	-168.665	-5260.89
-31.0633	-168.665	-5261.27		-31.0633	-168.665	-5260.91		-31.0633	-168.665	-5260.9		-31.0633	-168.665	-5260.89		-31.0633	-168.665	-5260.89
-36.0634	-168.665	-5261.27		-36.0634	-168.665	-5260.91		-36.0634	-168.665	-5260.9		-36.0634	-168.665	-5260.9		-36.0634	-168.665	-5260.89
-41.0634	-168.665	-5261.28		-41.0634	-168.665	-5260.91		-41.0634	-168.665	-5260.9		-41.0634	-168.665	-5260.9		-41.0634	-168.665	-5260.89
-46.0635	-168.665	-5261.28		-46.0635	-168.665	-5260.91		-46.0635	-168.665	-5260.9		-46.0635	-168.665	-5260.9		-46.0635	-168.665	-5260.89
-51.0634	-168.665	-5261.28		-51.0634	-168.665	-5260.91		-51.0634	-168.665	-5260.9		-51.0634	-168.665	-5260.9		-51.0634	-168.665	-5260.89
-56.0634	-168.665	-5261.28		-56.0634	-168.665	-5260.91		-56.0634	-168.665	-5260.9		-56.0634	-168.665	-5260.9		-56.0634	-168.665	-5260.89
-61.0634	-168.665	-5261.28		-61.0634	-168.665			-61.0634	-168.665			-61.0634	-168.665			-61.0634	-168.665
-66.0633	-168.665	-5261.28		-66.0633	-168.665	-5260.91		-66.0633	-168.665	-5260.9		-66.0633	-168.665	-5260.9		-66.0633	-168.665	-5260.89
-71.0633	-168.665	-5261.28		-71.0633	-168.665	-5260.91		-71.0633	-168.665	-5260.9		-71.0633	-168.665	-5260.9		-71.0633	-168.665	-5260.89
-76.0632	-168.665	-5261.28		-76.0632	-168.665	-5260.91		-76.0632	-168.665	-5260.9		-76.0632	-168.665	-5260.9		-76.0632	-168.665	-5260.89
-81.0632	-168.665	-5261.28		-81.0632	-168.665	-5260.91		-81.0632	-168.665	-5260.9		-81.0632	-168.665	-5260.9		-81.0632	-168.665	-5260.89
-86.0631	-168.665	-5261.28		-86.0631	-168.665	-5260.9		-86.0631	-168.665	-5260.9		-86.0631	-168.665	-5260.9		-86.0631	-168.665	-5260.89
-91.0631	-168.665	-5261.27		-91.0631	-168.665	-5260.9		-91.0631	-168.665	-5260.9		-91.0631	-168.665	-5260.9		-91.0631	-168.665	-5260.89
-96.0631	-168.665	-5261.27		-96.0631	-168.665	-5260.9		-96.0631	-168.665	-5260.9		-96.0631	-168.665	-5260.89		-96.0631	-168.665	-5260.89
-96.0631	-163.665	-5261.27		-96.0631	-163.665	-5260.9		-96.0631	-163.665	-5260.9		-96.0631	-163.665	-5260.89		-96.0631	-163.665	-5260.89
-91.0631	-163.665	-5261.27		-91.0631	-163.665			-91.0631	-163.665			-91.0631	-163.665			-91.0631	-163.665
-86.0631	-163.665	-5261.28		-86.0631	-163.665	-5260.9		-86.0631	-163.665	-5260.9		-86.0631	-163.665	-5260.9		-86.0631	-163.665	-5260.89
-81.0631	-163.665	-5261.28		-81.0631	-163.665	-5260.91		-81.0631	-163.665	-5260.9		-81.0631	-163.665	-5260.9		-81.0631	-163.665	-5260.89
-76.0631	-163.665	-5261.28		-76.0631	-163.665	-5260.91		-76.0631	-163.665	-5260.9		-76.0631	-163.665	-5260.9		-76.0631	-163.665	-5260.89
-71.0631	-163.665	-5261.28		-71.0631	-163.665	-5260.91		-71.0631	-163.665	-5260.9		-71.0631	-163.665	-5260.9		-71.0631	-163.665	-5260.89
-66.0632	-163.665	-5261.28		-66.0632	-163.665	-5260.91		-66.0632	-163.665	-5260.9		-66.0632	-163.665	-5260.9		-66.0632	-163.665	-5260.89
-61.0632	-163.665	-5261.28		-61.0632	-163.665	-5260.91		-61.0632	-163.665	-5260.9		-61.0632	-163.665	-5260.9		-61.0632	-163.665	-5260.89
-56.0632	-163.665	-5261.28		-56.0632	-163.665	-5260.91		-56.0632	-163.665	-5260.9		-56.0632	-163.665	-5260.9		-56.0632	-163.665	-5260.89
-51.0633	-163.665	-5261.28		-51.0633	-163.665	-5260.91		-51.0633	-163.665	-5260.9		-51.0633	-163.665	-5260.9		-51.0633	-163.665	-5260.89
-46.0632	-163.665	-5261.28		-46.0632	-163.665	-5260.91		-46.0632	-163.665	-5260.9		-46.0632	-163.665	-5260.9		-46.0632	-163.665	-5260.89
-41.0632	-163.665	-5261.28		-41.0632	-163.665	-5260.91		-41.0632	-163.665	-5260.9		-41.0632	-163.665	-5260.9		-41.0632	-163.665	-5260.89
-36.0632	-163.665	-5261.27		-36.0632	-163.665	-5260.91		-36.0632	-163.665	-5260.9		-36.0632	-163.665	-5260.9		-36.0632	-163.665	-5260.89
-31.0633	-163.665	-5261.27		-31.0633	-163.665	-5260.91		-31.0633	-163.665	-5260.9		-31.0633	-163.665	-5260.89		-31.0633	-163.665	-5260.89
-26.0632	-163.665	-5261.27		-26.0632	-163.665			-26.0632	-163.665			-26.0632	-163.665			-26.0632	-163.665
-21.0632	-163.665	-5261.27		-21.0632	-163.665	-5260.9		-21.0632	-163.665	-5260.9		-21.0632	-163.665	-5260.89		-21.0632	-163.665	-5260.89
-16.0632	-163.665	-5261.27		-16.0632	-163.665	-5260.9		-16.0632	-163.665	-5260.9		-16.0632	-163.665	-5260.89		-16.0632	-163.665	-5260.89
-11.0633	-163.665	-5261.27		-11.0633	-163.665	-5260.9		-11.0633	-163.665	-5260.9		-11.0633	-163.665	-5260.89		-11.0633	-163.665	-5260.88
-6.06316	-163.665	-5261.27		-6.06316	-163.665	-5260.9		-6.06316	-163.665	-5260.9		-6.06316	-163.665	-5260.89		-6.06316	-163.665	-5260.88
-1.06315	-163.665	-5261.27		-1.06315	-163.665	-5260.9		-1.06315	-163.665	-5260.9		-1.06315	-163.665	-5260.89		-1.06315	-163.665	-5260.88
3.9369	-163.665	-5261.27		3.9369	-163.665	-5260.9		3.9369	-163.665	-5260.9		3.9369	-163.665	-5260.89		3.9369	-163.665	-5260.88
8.93683	-163.665	-5261.27		8.93683	-163.665	-5260.9		8.93683	-163.665	-5260.9		8.93683	-163.665	-5260.89		8.93683	-163.665	-5260.88
13.937	-163.665	-5261.27		13.937	-163.665	-5260.9		13.937	-163.665	-5260.9		13.937	-163.665	-5260.89		13.937	-163.665	-5260.88
18.9369	-163.665	-5261.27		18.9369	-163.665	-5260.9		18.9369	-163.665	-5260.9		18.9369	-163.665	-5260.89		18.9369	-163.665	-5260.88
23.937	-163.665	-5261.27		23.937	-163.665	-5260.9		23.937	-163.665	-5260.9		23.937	-163.665	-5260.89		23.937	-163.665	-5260.88
28.9369	-163.665	-5261.27		28.9369	-163.665	-5260.91		28.9369	-163.665	-5260.9		28.9369	-163.665	-5260.89		28.9369	-163.665	-5260.88
33.9369	-163.665	-5261.27		33.9369	-163.665	-5260.91		33.9369	-163.665	-5260.9		33.9369	-163.665	-5260.89		33.9369	-163.665	-5260.89
38.9369	-163.665	-5261.27		38.9369	-163.665	-5260.91		38.9369	-163.665	-5260.9		38.9369	-163.665	-5260.89		38.9369	-163.665	-5260.89
43.9369	-163.665	-5261.27		43.9369	-163.665	-5260.91		43.9369	-163.665	-5260.9		43.9369	-163.665	-5260.9		43.9369	-163.665	-5260.89
48.9369	-163.665	-5261.28		48.9369	-163.665	-5260.91		48.9369	-163.665	-5260.9		48.9369	-163.665	-5260.9		48.9369	-163.665	-5260.89
53.9369	-163.665	-5261.28		53.9369	-163.665	-5260.91		53.9369	-163.665	-5260.9		53.9369	-163.665	-5260.9		53.9369	-163.665	-5260.89
58.9368	-163.665	-5261.28		58.9368	-163.665	-5260.91		58.9368	-163.665	-5260.9		58.9368	-163.665	-5260.9		58.9368	-163.665	-5260.89
63.9368	-163.665	-5261.28		63.9368	-163.665	-5260.91		63.9368	-163.665	-5260.9		63.9368	-163.665	-5260.9		63.9368	-163.665	-5260.89
68.9368	-163.665	-5261.28		68.9368	-163.665	-5260.91		68.9368	-163.665	-5260.9		68.9368	-163.665	-5260.9		68.9368	-163.665	-5260.89
73.9368	-163.665	-5261.28		73.9368	-163.665	-5260.91		73.9368	-163.665	-5260.9		73.9368	-163.665	-5260.9		73.9368	-163.665	-5260.89
78.9367	-163.665	-5261.28		78.9367	-163.665	-5260.91		78.9367	-163.665	-5260.9		78.9367	-163.665	-5260.9		78.9367	-163.665	-5260.89
83.9367	-163.665	-5261.28		83.9367	-163.665	-5260.9		83.9367	-163.665	-5260.9		83.9367	-163.665	-5260.9		83.9367	-163.665	-5260.89
88.9366	-163.665	-5261.27		88.9366	-163.665	-5260.9		88.9366	-163.665	-5260.9		88.9366	-163.665	-5260.9		88.9366	-163.665	-5260.89
93.9365	-163.665	-5261.27		93.9365	-163.665	-5260.9		93.9365	-163.665	-5260.9		93.9365	-163.665	-5260.89		93.9365	-163.665	-5260.89
98.9365	-163.665	-5261.27		98.9365	-163.665	-5260.9		98.9365	-163.665	-5260.9		98.9365	-163.665	-5260.89		98.9365	-163.665	-5260.89
103.937	-163.665	-5261.27		103.937	-163.665	-5260.9		103.937	-163.665	-5260.9		103.937	-163.665	-5260.89		103.937	-163.665	-5260.89
108.937	-163.665	-5261.27		108.937	-163.665	-5260.9		108.937	-163.665	-5260.9		108.937	-163.665	-5260.89		108.937	-163.665	-5260.89
113.937	-163.665	-5261.27		113.937	-163.665	-5260.9		113.937	-163.665	-5260.89		113.937	-163.665	-5260.89		113.937	-163.665	-5260.89
118.937	-163.665	-5261.27		118.937	-163.665	-5260.9		118.937	-163.665	-5260.89		118.937	-163.665	-5260.89		118.937	-163.665	-5260.89
123.937	-163.665	-5261.27		123.937	-163.665	-5260.9		123.937	-163.665	-5260.89		123.937	-163.665	-5260.89		123.937	-163.665	-5260.89
128.937	-163.665	-5261.27		128.937	-163.665	-5260.9		128.937	-163.665	-5260.89		128.937	-163.665	-5260.89		128.937	-163.665	-5260.89
133.937	-163.665	-5261.27		133.937	-163.665	-5260.9		133.937	-163.665	-5260.89		133.937	-163.665	-5260.89		133.937	-163.665	-5260.89
138.937	-163.665	-5261.27		138.937	-163.665	-5260.9		138.937	-163.665	-5260.9		138.937	-163.665	-5260.89		138.937	-163.665	-5260.89
143.937	-163.665	-5261.27		143.937	-163.665	-5260.9		143.937	-163.665	-5260.9		143.937	-163.665	-5260.89		143.937	-163.665	-5260.89
148.937	-163.665	-5261.27		148.937	-163.665	-5260.9		148.937	-163.665	-5260.9		148.937	-163.665	-5260.89		148.937	-163.665	-5260.89
153.937	-163.665	-5261.27		153.937	-163.665	-5260.9		153.937	-163.665	-5260.9		153.937	-163.665	-5260.89		153.937	-163.665	-5260.89
158.937	-163.665	-5261.27		158.937	-163.665	-5260.9		158.937	-163.665	-5260.9		158.937	-163.665	-5260.89		158.937	-163.665	-5260.89
163.937	-163.665	-5261.28		163.937	-163.665	-5260.9		163.937	-163.665	-5260.9		163.937	-163.665	-5260.89		163.937	-163.665	-5260.89
168.937	-163.665	-5261.28		168.937	-163.665	-5260.9		168.937	-163.665	-5260.9		168.937	-163.665	-5260.9		168.937	-163.665	-5260.89
173.937	-163.665	-5261.28		173.937	-163.665	-5260.91		173.937	-163.665	-5260.9		173.937	-163.665	-5260.9		173.937	-163.665	-5260.89
178.937	-163.665	-5261.28		178.937	-163.665	-5260.91		178.937	-163.665	-5260.9		178.937	-163.665	-5260.9		178.937	-163.665	-5260.89
-176.063	-163.665	-5261.28		-176.063	-163.665	-5260.91		-176.063	-163.665	-5260.9		-176.063	-163.665	-5260.9		-176.063	-163.665	-5260.89
-171.063	-163.665	-5261.28		-171.063	-163.665	-5260.91		-171.063	-163.665	-5260.9		-171.063	-163.665	-5260.9		-171.063	-163.665	-5260.89
-166.063	-163.665	-5261.28		-166.063	-163.665	-5260.91		-166.063	-163.665	-5260.9		-166.063	-163.665	-5260.9		-166.063	-163.665	-5260.89
-161.064	-163.665	-5261.28		-161.064	-163.665	-5260.9		-161.064	-163.665	-5260.9		-161.064	-163.665	-5260.9		-161.064	-163.665	-5260.89
-156.063	-163.665	-5261.27		-156.063	-163.665			-156.063	-163.665			-156.063	-163.665			-156.063	-163.665
-151.064	-163.665	-5261.27		-151.064	-163.665	-5260.9		-151.064	-163.665	-5260.9		-151.064	-163.665	-5260.9		-151.064	-163.665	-5260.89
-146.063	-163.665	-5261.27		-146.063	-163.665			-146.063	-163.665			-146.063	-163.665			-146.063	-163.665
-141.063	-163.665	-5261.27		-141.063	-163.665	-5260.9		-141.063	-163.665	-5260.9		-141.063	-163.665	-5260.89		-141.063	-163.665	-5260.89
-136.063	-163.665	-5261.27		-136.063	-163.665	-5260.9		-136.063	-163.665	-5260.89		-136.063	-163.665	-5260.89		-136.063	-163.665	-5260.89
-131.063	-163.665	-5261.27		-131.063	-163.665	-5260.9		-131.063	-163.665	-5260.89		-131.063	-163.665	-5260.89		-131.063	-163.665	-5260.89
-126.063	-163.665	-5261.27		-126.063	-163.665	-5260.9		-126.063	-163.665	-5260.89		-126.063	-163.665	-5260.89		-126.063	-163.665	-5260.89
-121.063	-163.665	-5261.27		-121.063	-163.665	-5260.9		-121.063	-163.665	-5260.89		-121.063	-163.665	-5260.89		-121.063	-163.665	-5260.89
-116.063	-163.665	-5261.27		-116.063	-163.665	-5260.9		-116.063	-163.665	-5260.89		-116.063	-163.665	-5260.89		-116.063	-163.665	-5260.89
-111.063	-163.665	-5261.27		-111.063	-163.665	-5260.9		-111.063	-163.665	-5260.9		-111.063	-163.665	-5260.89		-111.063	-163.665	-5260.89
-106.063	-163.665	-5261.27		-106.063	-163.665	-5260.9		-106.063	-163.665	-5260.9		-106.063	-163.665	-5260.89		-106.063	-163.665	-5260.89
-101.063	-163.665	-5261.27		-101.063	-163.665	-5260.9		-101.063	-163.665	-5260.9		-101.063	-163.665	-5260.89		-101.063	-163.665	-5260.89
-96.0631	-163.665	-5261.27		-96.0631	-163.665	-5260.9		-96.0631	-163.665	-5260.9		-96.0631	-163.665	-5260.89		-96.0631	-163.665	-5260.89
-96.0632	-158.665	-5261.27		-96.0632	-158.665	-5260.9		-96.0632	-158.665	-5260.9		-96.0632	-158.665	-5260.89		-96.0632	-158.665	-5260.89
-101.063	-158.665	-5261.27		-101.063	-158.665	-5260.9		-101.063	-158.665	-5260.9		-101.063	-158.665	-5260.89		-101.063	-158.665	-5260.89
-106.063	-158.665	-5261.27		-106.063	-158.665	-5260.9		-106.063	-158.665	-5260.9		-106.063	-158.665	-5260.89		-106.063	-158.665	-5260.89
-111.063	-158.665	-5261.27		-111.063	-158.665			-111.063	-158.665			-111.063	-158.665			-111.063	-158.665
-116.063	-158.665	-5261.27		-116.063	-158.665	-5260.9		-116.063	-158.665	-5260.89		-116.063	-158.665	-5260.89		-116.063	-158.665	-5260.89
-121.063	-158.665	-5261.27		-121.063	-158.665	-5260.9		-121.063	-158.665	-5260.89		-121.063	-158.665	-5260.89		-121.063	-158.665	-5260.88
-126.063	-158.665	-5261.27		-126.063	-158.665	-5260.9		-126.063	-158.665	-5260.89		-126.063	-158.665	-5260.89		-126.063	-158.665	-5260.88
-131.063	-158.665	-5261.27		-131.063	-158.665	-5260.9		-131.063	-158.665	-5260.89		-131.063	-158.665	-5260.89		-131.063	-158.665	-5260.89
-136.063	-158.665	-5261.27		-136.063	-158.665	-5260.9		-136.063	-158.665	-5260.89		-136.063	-158.665	-5260.89		-136.063	-158.665	-5260.89
-141.063	-158.665	-5261.27		-141.063	-158.665	-5260.9		-141.063	-158.665	-5260.89		-141.063	-158.665	-5260.89		-141.063	-158.665	-5260.89
-146.063	-158.665	-5261.27		-146.063	-158.665	-5260.9		-146.063	-158.665	-5260.9		-146.063	-158.665	-5260.89		-146.063	-158.665	-5260.89
-151.063	-158.665	-5261.27		-151.063	-158.665	-5260.9		-151.063	-158.665	-5260.9		-151.063	-158.665	-5260.89		-151.063	-158.665	-5260.89
-156.063	-158.665	-5261.27		-156.063	-158.665	-5260.9		-156.063	-158.665	-5260.9		-156.063	-158.665	-5260.9		-156.063	-158.665	-5260.89
-161.064	-158.665	-5261.27		-161.064	-158.665	-5260.9		-161.064	-158.665	-5260.9		-161.064	-158.665	-5260.9		-161.064	-158.665	-5260.89
-166.064	-158.665	-5261.28		-166.064	-158.665	-5260.9		-166.064	-158.665	-5260.9		-166.064	-158.665	-5260.9		-166.064	-158.665	-5260.89
-171.063	-158.665	-5261.28		-171.063	-158.665	-5260.9		-171.063	-158.665	-5260.9		-171.063	-158.665	-5260.9		-171.063	-158.665	-5260.89
-176.064	-158.665	-5261.28		-176.064	-158.665	-5260.9		-176.064	-158.665	-5260.9		-176.064	-158.665	-5260.9		-176.064	-158.665	-5260.89
178.937	-158.665	-5261.28		178.937	-158.665	-5260.9		178.937	-158.665	-5260.9		178.937	-158.665	-5260.9		178.937	-158.665	-5260.89
173.937	-158.665	-5261.28		173.937	-158.665	-5260.9		173.937	-158.665	-5260.9		173.937	-158.665	-5260.9		173.937	-158.665	-5260.89
168.937	-158.665	-5261.28		168.937	-158.665	-5260.9		168.937	-158.665	-5260.9		168.937	-158.665	-5260.89		168.937	-158.665	-5260.89
163.937	-158.665	-5261.27		163.937	-158.665	-5260.9		163.937	-158.665	-5260.9		163.937	-158.665	-5260.89		163.937	-158.665	-5260.89
158.937	-158.665	-5261.27		158.937	-158.665	-5260.9		158.937	-158.665	-5260.9		158.937	-158.665	-5260.89		158.937	-158.665	-5260.89
153.937	-158.665	-5261.27		153.937	-158.665	-5260.9		153.937	-158.665	-5260.9		153.937	-158.665	-5260.89		153.937	-158.665	-5260.89
148.937	-158.665	-5261.27		148.937	-158.665	-5260.9		148.937	-158.665	-5260.9		148.937	-158.665	-5260.89		148.937	-158.665	-5260.89
143.937	-158.665	-5261.27		143.937	-158.665	-5260.9		143.937	-158.665	-5260.9		143.937	-158.665	-5260.89		143.937	-158.665	-5260.89
138.937	-158.665	-5261.27		138.937	-158.665	-5260.9		138.937	-158.665	-5260.89		138.937	-158.665	-5260.89		138.937	-158.665	-5260.89
133.937	-158.665	-5261.27		133.937	-158.665	-5260.9		133.937	-158.665	-5260.89		133.937	-158.665	-5260.89		133.937	-158.665	-5260.89
128.937	-158.665	-5261.27		128.937	-158.665	-5260.9		128.937	-158.665	-5260.89		128.937	-158.665	-5260.89		128.937	-158.665	-5260.89
123.937	-158.665	-5261.27		123.937	-158.665	-5260.9		123.937	-158.665	-5260.89		123.937	-158.665	-5260.89		123.937	-158.665	-5260.89
118.937	-158.665	-5261.27		118.937	-158.665			118.937	-158.665			118.937	-158.665			118.937	-158.665
113.937	-158.665	-5261.27		113.937	-158.665	-5260.9		113.937	-158.665	-5260.89		113.937	-158.665	-5260.89		113.937	-158.665	-5260.89
108.937	-158.665	-5261.27		108.937	-158.665	-5260.9		108.937	-158.665	-5260.9		108.937	-158.665	-5260.89		108.937	-158.665	-5260.89
103.937	-158.665	-5261.27		103.937	-158.665	-5260.9		103.937	-158.665	-5260.9		103.937	-158.665	-5260.89		103.937	-158.665	-5260.89
98.9366	-158.665	-5261.27		98.9366	-158.665	-5260.9		98.9366	-158.665	-5260.9		98.9366	-158.665	-5260.89		98.9366	-158.665	-5260.89
93.9365	-158.665	-5261.27		93.9365	-158.665	-5260.9		93.9365	-158.665	-5260.9		93.9365	-158.665	-5260.89		93.9365	-158.665	-5260.89
88.9366	-158.665	-5261.27		88.9366	-158.665	-5260.9		88.9366	-158.665	-5260.9		88.9366	-158.665	-5260.9		88.9366	-158.665	-5260.89
83.9366	-158.665	-5261.27		83.9366	-158.665	-5260.9		83.9366	-158.665	-5260.9		83.9366	-158.665	-5260.9		83.9366	-158.665	-5260.89
78.9366	-158.665	-5261.28		78.9366	-158.665	-5260.9		78.9366	-158.665	-5260.9		78.9366	-158.665	-5260.9		78.9366	-158.665	-5260.89
73.9365	-158.665	-5261.28		73.9365	-158.665	-5260.91		73.9365	-158.665	-5260.9		73.9365	-158.665	-5260.9		73.9365	-158.665	-5260.89
68.9367	-158.665	-5261.28		68.9367	-158.665	-5260.91		68.9367	-158.665	-5260.9		68.9367	-158.665	-5260.9		68.9367	-158.665	-5260.89
63.9367	-158.665	-5261.28		63.9367	-158.665	-5260.91		63.9367	-158.665	-5260.9		63.9367	-158.665	-5260.9		63.9367	-158.665	-5260.89
58.9367	-158.665	-5261.28		58.9367	-158.665	-5260.91		58.9367	-158.665	-5260.9		58.9367	-158.665	-5260.9		58.9367	-158.665	-5260.89
53.9367	-158.665	-5261.28		53.9367	-158.665	-5260.91		53.9367	-158.665	-5260.9		53.9367	-158.665	-5260.9		53.9367	-158.665	-5260.89
48.9368	-158.665	-5261.27		48.9368	-158.665	-5260.91		48.9368	-158.665	-5260.9		48.9368	-158.665	-5260.9		48.9368	-158.665	-5260.89
43.9367	-158.665	-5261.27		43.9367	-158.665	-5260.91		43.9367	-158.665	-5260.9		43.9367	-158.665	-5260.89		43.9367	-158.665	-5260.89
38.9369	-158.665	-5261.27		38.9369	-158.665			38.9369	-158.665			38.9369	-158.665			38.9369	-158.665
33.9368	-158.665	-5261.27		33.9368	-158.665	-5260.91		33.9368	-158.665	-5260.9		33.9368	-158.665	-5260.89		33.9368	-158.665	-5260.88
28.9369	-158.665	-5261.27		28.9369	-158.665	-5260.9		28.9369	-158.665	-5260.9		28.9369	-158.665	-5260.89		28.9369	-158.665	-5260.88
23.9368	-158.665	-5261.27		23.9368	-158.665	-5260.9		23.9368	-158.665	-5260.9		23.9368	-158.665	-5260.89		23.9368	-158.665	-5260.88
18.9369	-158.665	-5261.27		18.9369	-158.665	-5260.9		18.9369	-158.665	-5260.9		18.9369	-158.665	-5260.89		18.9369	-158.665	-5260.88
13.9367	-158.665	-5261.27		13.9367	-158.665	-5260.9		13.9367	-158.665	-5260.9		13.9367	-158.665	-5260.89		13.9367	-158.665	-5260.88
8.9369	-158.665	-5261.27		8.9369	-158.665	-5260.9		8.9369	-158.665	-5260.9		8.9369	-158.665	-5260.89		8.9369	-158.665	-5260.88
3.93657	-158.665	-5261.27		3.93657	-158.665	-5260.9		3.93657	-158.665	-5260.9		3.93657	-158.665	-5260.89		3.93657	-158.665	-5260.88
-1.06317	-158.665	-5261.27		-1.06317	-158.665	-5260.9		-1.06317	-158.665	-5260.9		-1.06317	-158.665	-5260.89		-1.06317	-158.665	-5260.88
-6.06339	-158.665	-5261.27		-6.06339	-158.665	-5260.9		-6.06339	-158.665	-5260.9		-6.06339	-158.665	-5260.89		-6.06339	-158.665	-5260.88
-11.0633	-158.665	-5261.27		-11.0633	-158.665	-5260.9		-11.0633	-158.665	-5260.9		-11.0633	-158.665	-5260.89		-11.0633	-158.665	-5260.88
-16.0634	-158.665	-5261.27		-16.0634	-158.665	-5260.9		-16.0634	-158.665	-5260.9		-16.0634	-158.665	-5260.89		-16.0634	-158.665	-5260.88
-21.0633	-158.665	-5261.27		-21.0633	-158.665	-5260.9		-21.0633	-158.665	-5260.9		-21.0633	-158.665	-5260.89		-21.0633	-158.665	-5260.89
-26.0633	-158.665	-5261.27		-26.0633	-158.665	-5260.9		-26.0633	-158.665	-5260.9		-26.0633	-158.665	-5260.89		-26.0633	-158.665	-5260.89
-31.0633	-158.665	-5261.27		-31.0633	-158.665			-31.0633	-158.665			-31.0633	-158.665			-31.0633	-158.665
-36.0633	-158.665	-5261.27		-36.0633	-158.665	-5260.91		-36.0633	-158.665	-5260.9		-36.0633	-158.665	-5260.89		-36.0633	-158.665	-5260.89
-41.0633	-158.665	-5261.28		-41.0633	-158.665	-5260.91		-41.0633	-158.665	-5260.9		-41.0633	-158.665	-5260.9		-41.0633	-158.665	-5260.89
-46.0633	-158.665	-5261.28		-46.0633	-158.665	-5260.91		-46.0633	-158.665	-5260.9		-46.0633	-158.665	-5260.9		-46.0633	-158.665	-5260.89
-51.0633	-158.665	-5261.28		-51.0633	-158.665	-5260.91		-51.0633	-158.665	-5260.9		-51.0633	-158.665	-5260.9		-51.0633	-158.665	-5260.89
-56.0634	-158.665	-5261.28		-56.0634	-158.665	-5260.91		-56.0634	-158.665	-5260.9		-56.0634	-158.665	-5260.9		-56.0634	-158.665	-5260.89
-61.0634	-158.665	-5261.28		-61.0634	-158.665	-5260.91		-61.0634	-158.665	-5260.9		-61.0634	-158.665	-5260.9		-61.0634	-158.665	-5260.89
-66.0634	-158.665	-5261.28		-66.0634	-158.665	-5260.91		-66.0634	-158.665	-5260.9		-66.0634	-158.665	-5260.9		-66.0634	-158.665	-5260.89
-71.0633	-158.665	-5261.28		-71.0633	-158.665	-5260.91		-71.0633	-158.665	-5260.9		-71.0633	-158.665	-5260.9		-71.0633	-158.665	-5260.89
-76.0632	-158.665	-5261.28		-76.0632	-158.665			-76.0632	-158.665			-76.0632	-158.665			-76.0632	-158.665
-81.0631	-158.665	-5261.28		-81.0631	-158.665	-5260.91		-81.0631	-158.665	-5260.9		-81.0631	-158.665	-5260.9		-81.0631	-158.665	-5260.89
-86.0631	-158.665	-5261.27		-86.0631	-158.665	-5260.9		-86.0631	-158.665	-5260.9		-86.0631	-158.665	-5260.9		-86.0631	-158.665	-5260.89
-91.0631	-158.665	-5261.27		-91.0631	-158.665	-5260.9		-91.0631	-158.665	-5260.9		-91.0631	-158.665	-5260.89		-91.0631	-158.665	-5260.89
-96.0631	-158.665	-5261.27		-96.0631	-158.665	-5260.9		-96.0631	-158.665	-5260.9		-96.0631	-158.665	-5260.89		-96.0631	-158.665	-5260.89
-96.0632	-153.665	-5261.27		-96.0632	-153.665	-5260.9		-96.0632	-153.665	-5260.9		-96.0632	-153.665	-5260.89		-96.0632	-153.665	-5260.89
-91.063	-153.665	-5261.27		-91.063	-153.665	-5260.9		-91.063	-153.665	-5260.9		-91.063	-153.665	-5260.89		-91.063	-153.665	-5260.89
-86.0631	-153.665	-5261.27		-86.0631	-153.665	-5260.9		-86.0631	-153.665	-5260.9		-86.0631	-153.665	-5260.89		-86.0631	-153.665	-5260.89
-81.0631	-153.665	-5261.27		-81.0631	-153.665	-5260.9		-81.0631	-153.665	-5260.9		-81.0631	-153.665	-5260.9		-81.0631	-153.665	-5260.89
-76.0631	-153.665	-5261.28		-76.0631	-153.665	-5260.91		-76.0631	-153.665	-5260.9		-76.0631	-153.665	-5260.9		-76.0631	-153.665	-5260.89
-71.0631	-153.665	-5261.28		-71.0631	-153.665	-5260.91		-71.0631	-153.665	-5260.9		-71.0631	-153.665	-5260.9		-71.0631	-153.665	-5260.89
-66.0632	-153.665	-5261.28		-66.0632	-153.665	-5260.91		-66.0632	-153.665	-5260.9		-66.0632	-153.665	-5260.9		-66.0632	-153.665	-5260.89
-61.0632	-153.665	-5261.28		-61.0632	-153.665	-5260.91		-61.0632	-153.665	-5260.9		-61.0632	-153.665	-5260.9		-61.0632	-153.665	-5260.89
-56.0632	-153.665	-5261.28		-56.0632	-153.665	-5260.91		-56.0632	-153.665	-5260.9		-56.0632	-153.665	-5260.9		-56.0632	-153.665	-5260.89
-51.0632	-153.665	-5261.28		-51.0632	-153.665	-5260.91		-51.0632	-153.665	-5260.9		-51.0632	-153.665	-5260.9		-51.0632	-153.665	-5260.89
-46.0632	-153.665	-5261.28		-46.0632	-153.665	-5260.91		-46.0632	-153.665	-5260.9		-46.0632	-153.665	-5260.9		-46.0632	-153.665	-5260.89
-41.0633	-153.665	-5261.27		-41.0633	-153.665	-5260.91		-41.0633	-153.665	-5260.9		-41.0633	-153.665	-5260.9		-41.0633	-153.665	-5260.89
-36.0633	-153.665	-5261.27		-36.0633	-153.665	-5260.91		-36.0633	-153.665	-5260.9		-36.0633	-153.665	-5260.89		-36.0633	-153.665	-5260.89
-31.0632	-153.665	-5261.27		-31.0632	-153.665	-5260.9		-31.0632	-153.665	-5260.9		-31.0632	-153.665	-5260.89		-31.0632	-153.665	-5260.89
-26.0632	-153.665	-5261.27		-26.0632	-153.665	-5260.9		-26.0632	-153.665	-5260.9		-26.0632	-153.665	-5260.89		-26.0632	-153.665	-5260.89
-21.0632	-153.665	-5261.27		-21.0632	-153.665	-5260.9		-21.0632	-153.665	-5260.9		-21.0632	-153.665	-5260.89		-21.0632	-153.665	-5260.88
-16.0632	-153.665	-5261.27		-16.0632	-153.665	-5260.9		-16.0632	-153.665	-5260.9		-16.0632	-153.665	-5260.89		-16.0632	-153.665	-5260.88
-11.0632	-153.665	-5261.27		-11.0632	-153.665	-5260.9		-11.0632	-153.665	-5260.9		-11.0632	-153.665	-5260.89		-11.0632	-153.665	-5260.88
-6.06318	-153.665	-5261.27		-6.06318	-153.665	-5260.9		-6.06318	-153.665	-5260.9		-6.06318	-153.665	-5260.89		-6.06318	-153.665	-5260.88
-1.06316	-153.665	-5261.27		-1.06316	-153.665	-5260.9		-1.06316	-153.665	-5260.9		-1.06316	-153.665	-5260.89		-1.06316	-153.665	-5260.88
3.93683	-153.665	-5261.27		3.93683	-153.665	-5260.9		3.93683	-153.665	-5260.9		3.93683	-153.665	-5260.89		3.93683	-153.665	-5260.88
8.93694	-153.665	-5261.27		8.93694	-153.665	-5260.9		8.93694	-153.665	-5260.9		8.93694	-153.665	-5260.89		8.93694	-153.665	-5260.88
13.9369	-153.665	-5261.27		13.9369	-153.665	-5260.9		13.9369	-153.665	-5260.9		13.9369	-153.665	-5260.89		13.9369	-153.665	-5260.88
18.937	-153.665	-5261.27		18.937	-153.665	-5260.9		18.937	-153.665	-5260.9		18.937	-153.665	-5260.89		18.937	-153.665	-5260.88
23.9369	-153.665	-5261.27		23.9369	-153.665	-5260.9		23.9369	-153.665	-5260.9		23.9369	-153.665	-5260.89		23.9369	-153.665	-5260.88
28.937	-153.665	-5261.27		28.937	-153.665	-5260.9		28.937	-153.665	-5260.9		28.937	-153.665	-5260.89		28.937	-153.665	-5260.88
33.9369	-153.665	-5261.27		33.9369	-153.665	-5260.9		33.9369	-153.665	-5260.9		33.9369	-153.665	-5260.89		33.9369	-153.665	-5260.88
38.9369	-153.665	-5261.27		38.9369	-153.665	-5260.91		38.9369	-153.665	-5260.9		38.9369	-153.665	-5260.89		38.9369	-153.665	-5260.89
43.9369	-153.665	-5261.27		43.9369	-153.665	-5260.91		43.9369	-153.665	-5260.9		43.9369	-153.665	-5260.89		43.9369	-153.665	-5260.89
48.9369	-153.665	-5261.27		48.9369	-153.665	-5260.91		48.9369	-153.665	-5260.9		48.9369	-153.665	-5260.89		48.9369	-153.665	-5260.89
53.9369	-153.665	-5261.27		53.9369	-153.665	-5260.91		53.9369	-153.665	-5260.9		53.9369	-153.665	-5260.9		53.9369	-153.665	-5260.89
58.9368	-153.665	-5261.28		58.9368	-153.665	-5260.91		58.9368	-153.665	-5260.9		58.9368	-153.665	-5260.9		58.9368	-153.665	-5260.89
63.9368	-153.665	-5261.28		63.9368	-153.665	-5260.91		63.9368	-153.665	-5260.9		63.9368	-153.665	-5260.9		63.9368	-153.665	-5260.89
68.9368	-153.665	-5261.28		68.9368	-153.665	-5260.91		68.9368	-153.665	-5260.9		68.9368	-153.665	-5260.9		68.9368	-153.665	-5260.89
73.9367	-153.665	-5261.28		73.9367	-153.665	-5260.91		73.9367	-153.665	-5260.9		73.9367	-153.665	-5260.9		73.9367	-153.665	-5260.89
78.9366	-153.665	-5261.27		78.9366	-153.665			78.9366	-153.665			78.9366	-153.665			78.9366	-153.665
83.9366	-153.665	-5261.27		83.9366	-153.665	-5260.9		83.9366	-153.665	-5260.9		83.9366	-153.665	-5260.9		83.9366	-153.665	-5260.89
88.9366	-153.665	-5261.27		88.9366	-153.665	-5260.9		88.9366	-153.665	-5260.9		88.9366	-153.665	-5260.89		88.9366	-153.665	-5260.89
93.9366	-153.665	-5261.27		93.9366	-153.665	-5260.9		93.9366	-153.665	-5260.9		93.9366	-153.665	-5260.89		93.9366	-153.665	-5260.89
98.9366	-153.665	-5261.27		98.9366	-153.665	-5260.9		98.9366	-153.665	-5260.9		98.9366	-153.665	-5260.89		98.9366	-153.665	-5260.89
103.937	-153.665	-5261.27		103.937	-153.665	-5260.9		103.937	-153.665	-5260.9		103.937	-153.665	-5260.89		103.937	-153.665	-5260.89
108.937	-153.665	-5261.27		108.937	-153.665	-5260.9		108.937	-153.665	-5260.89		108.937	-153.665	-5260.89		108.937	-153.665	-5260.89
113.937	-153.665	-5261.27		113.937	-153.665	-5260.9		113.937	-153.665	-5260.89		113.937	-153.665	-5260.89		113.937	-153.665	-5260.89
118.937	-153.665	-5261.27		118.937	-153.665	-5260.9		118.937	-153.665	-5260.89		118.937	-153.665	-5260.89		118.937	-153.665	-5260.89
123.937	-153.665	-5261.27		123.937	-153.665	-5260.9		123.937	-153.665	-5260.89		123.937	-153.665	-5260.89		123.937	-153.665	-5260.89
128.937	-153.665	-5261.27		128.937	-153.665	-5260.9		128.937	-153.665	-5260.89		128.937	-153.665	-5260.89		128.937	-153.665	-5260.89
133.937	-153.665	-5261.27		133.937	-153.665	-5260.9		133.937	-153.665	-5260.89		133.937	-153.665	-5260.89		133.937	-153.665	-5260.89
138.937	-153.665	-5261.27		138.937	-153.665	-5260.9		138.937	-153.665	-5260.89		138.937	-153.665	-5260.89		138.937	-153.665	-5260.89
143.937	-153.665	-5261.27		143.937	-153.665	-5260.9		143.937	-153.665	-5260.89		143.937	-153.665	-5260.89		143.937	-153.665	-5260.89
148.937	-153.665	-5261.27		148.937	-153.665	-5260.9		148.937	-153.665	-5260.9		148.937	-153.665	-5260.89		148.937	-153.665	-5260.89
153.937	-153.665	-5261.27		153.937	-153.665	-5260.9		153.937	-153.665	-5260.9		153.937	-153.665	-5260.89		153.937	-153.665	-5260.89
158.937	-153.665	-5261.27		158.937	-153.665	-5260.9		158.937	-153.665	-5260.9		158.937	-153.665	-5260.89		158.937	-153.665	-5260.89
163.937	-153.665	-5261.27		163.937	-153.665	-5260.9		163.937	-153.665	-5260.9		163.937	-153.665	-5260.89		163.937	-153.665	-5260.89
168.937	-153.665	-5261.27		168.937	-153.665	-5260.9		168.937	-153.665	-5260.9		168.937	-153.665	-5260.89		168.937	-153.665	-5260.89
173.937	-153.665	-5261.27		173.937	-153.665	-5260.9		173.937	-153.665	-5260.9		173.937	-153.665	-5260.89		173.937	-153.665	-5260.89
178.937	-153.665	-5261.28		178.937	-153.665	-5260.9		178.937	-153.665	-5260.9		178.937	-153.665	-5260.9		178.937	-153.665	-5260.89
-176.063	-153.665	-5261.28		-176.063	-153.665	-5260.9		-176.063	-153.665	-5260.9		-176.063	-153.665	-5260.9		-176.063	-153.665	-5260.89
-171.063	-153.665	-5261.28		-171.063	-153.665	-5260.9		-171.063	-153.665	-5260.9		-171.063	-153.665	-5260.9		-171.063	-153.665	-5260.89
-166.063	-153.665	-5261.27		-166.063	-153.665	-5260.9		-166.063	-153.665	-5260.9		-166.063	-153.665	-5260.9		-166.063	-153.665	-5260.89
-161.063	-153.665	-5261.27		-161.063	-153.665	-5260.9		-161.063	-153.665	-5260.9		-161.063	-153.665	-5260.9		-161.063	-153.665	-5260.89
-156.063	-153.665	-5261.27		-156.063	-153.665	-5260.9		-156.063	-153.665	-5260.9		-156.063	-153.665	-5260.89		-156.063	-153.665	-5260.89
-151.063	-153.665	-5261.27		-151.063	-153.665	-5260.9		-151.063	-153.665	-5260.89		-151.063	-153.665	-5260.89		-151.063	-153.665	-5260.89
-146.063	-153.665	-5261.27		-146.063	-153.665	-5260.9		-146.063	-153.665	-5260.89		-146.063	-153.665	-5260.89		-146.063	-153.665	-5260.89
-141.063	-153.665	-5261.27		-141.063	-153.665			-141.063	-153.665			-141.063	-153.665			-141.063	-153.665
-136.063	-153.665	-5261.27		-136.063	-153.665	-5260.9		-136.063	-153.665	-5260.89		-136.063	-153.665	-5260.89		-136.063	-153.665	-5260.88
-131.063	-153.665	-5261.27		-131.063	-153.665	-5260.9		-131.063	-153.665	-5260.89		-131.063	-153.665	-5260.89		-131.063	-153.665	-5260.88
-126.063	-153.665	-5261.27		-126.063	-153.665	-5260.9		-126.063	-153.665	-5260.89		-126.063	-153.665	-5260.89		-126.063	-153.665	-5260.88
-121.063	-153.665	-5261.27		-121.063	-153.665	-5260.9		-121.063	-153.665	-5260.89		-121.063	-153.665	-5260.89		-121.063	-153.665	-5260.88
-116.063	-153.665	-5261.27		-116.063	-153.665	-5260.9		-116.063	-153.665	-5260.89		-116.063	-153.665	-5260.89		-116.063	-153.665	-5260.88
-111.063	-153.665	-5261.27		-111.063	-153.665	-5260.9		-111.063	-153.665	-5260.89		-111.063	-153.665	-5260.89		-111.063	-153.665	-5260.88
-106.063	-153.665	-5261.27		-106.063	-153.665	-5260.9		-106.063	-153.665	-5260.9		-106.063	-153.665	-5260.89		-106.063	-153.665	-5260.89
-101.063	-153.665	-5261.27		-101.063	-153.665	-5260.9		-101.063	-153.665	-5260.9		-101.063	-153.665	-5260.89		-101.063	-153.665	-5260.89
-96.0631	-153.665	-5261.27		-96.0631	-153.665	-5260.9		-96.0631	-153.665	-5260.9		-96.0631	-153.665	-5260.89		-96.0631	-153.665	-5260.89
-96.0631	-148.665	-5261.27		-96.0631	-148.665	-5260.9		-96.0631	-148.665	-5260.9		-96.0631	-148.665	-5260.89		-96.0631	-148.665	-5260.89
-101.063	-148.665	-5261.27		-101.063	-148.665	-5260.9		-101.063	-148.665	-5260.9		-101.063	-148.665	-5260.89		-101.063	-148.665	-5260.89
-106.063	-148.665	-5261.27		-106.063	-148.665	-5260.9		-106.063	-148.665	-5260.89		-106.063	-148.665	-5260.89		-106.063	-148.665	-5260.88
-111.063	-148.665	-5261.27		-111.063	-148.665	-5260.9		-111.063	-148.665	-5260.89		-111.063	-148.665	-5260.89		-111.063	-148.665	-5260.88
-116.063	-148.665	-5261.27		-116.063	-148.665	-5260.9		-116.063	-148.665	-5260.89		-116.063	-148.665	-5260.89		-116.063	-148.665	-5260.88
-121.063	-148.665	-5261.27		-121.063	-148.665	-5260.9		-121.063	-148.665	-5260.89		-121.063	-148.665	-5260.89		-121.063	-148.665	-5260.88
-126.063	-148.665	-5261.27		-126.063	-148.665	-5260.9		-126.063	-148.665	-5260.89		-126.063	-148.665	-5260.89		-126.063	-148.665	-5260.88
-131.063	-148.665	-5261.27		-131.063	-148.665	-5260.9		-131.063	-148.665	-5260.89		-131.063	-148.665	-5260.89		-131.063	-148.665	-5260.88
-136.063	-148.665	-5261.27		-136.063	-148.665	-5260.9		-136.063	-148.665	-5260.89		-136.063	-148.665	-5260.89		-136.063	-148.665	-5260.88
-141.063	-148.665	-5261.27		-141.063	-148.665	-5260.9		-141.063	-148.665	-5260.89		-141.063	-148.665	-5260.89		-141.063	-148.665	-5260.88
-146.063	-148.665	-5261.27		-146.063	-148.665	-5260.9		-146.063	-148.665	-5260.89		-146.063	-148.665	-5260.89		-146.063	-148.665	-5260.89
-151.063	-148.665	-5261.27		-151.063	-148.665	-5260.9		-151.063	-148.665	-5260.89		-151.063	-148.665	-5260.89		-151.063	-148.665	-5260.89
-156.063	-148.665	-5261.27		-156.063	-148.665	-5260.9		-156.063	-148.665	-5260.89		-156.063	-148.665	-5260.89		-156.063	-148.665	-5260.89
-161.063	-148.665	-5261.27		-161.063	-148.665	-5260.9		-161.063	-148.665	-5260.9		-161.063	-148.665	-5260.89		-161.063	-148.665	-5260.89
-166.063	-148.665	-5261.27		-166.063	-148.665	-5260.9		-166.063	-148.665	-5260.9		-166.063	-148.665	-5260.9		-166.063	-148.665	-5260.89
-171.064	-148.665	-5261.27		-171.064	-148.665	-5260.9		-171.064	-148.665	-5260.9		-171.064	-148.665	-5260.9		-171.064	-148.665	-5260.89
-176.063	-148.665	-5261.27		-176.063	-148.665	-5260.9		-176.063	-148.665	-5260.9		-176.063	-148.665	-5260.9		-176.063	-148.665	-5260.89
178.937	-148.665	-5261.27		178.937	-148.665	-5260.9		178.937	-148.665	-5260.9		178.937	-148.665	-5260.89		178.937	-148.665	-5260.89
173.937	-148.665	-5261.27		173.937	-148.665	-5260.9		173.937	-148.665	-5260.9		173.937	-148.665	-5260.89		173.937	-148.665	-5260.89
168.937	-148.665	-5261.27		168.937	-148.665	-5260.9		168.937	-148.665	-5260.9		168.937	-148.665	-5260.89		168.937	-148.665	-5260.89
163.937	-148.665	-5261.27		163.937	-148.665	-5260.9		163.937	-148.665	-5260.9		163.937	-148.665	-5260.89		163.937	-148.665	-5260.89
158.937	-148.665	-5261.27		158.937	-148.665	-5260.9		158.937	-148.665	-5260.9		158.937	-148.665	-5260.89		158.937	-148.665	-5260.89
153.937	-148.665	-5261.27		153.937	-148.665	-5260.9		153.937	-148.665	-5260.9		153.937	-148.665	-5260.89		153.937	-148.665	-5260.89
148.937	-148.665	-5261.27		148.937	-148.665	-5260.9		148.937	-148.665	-5260.89		148.937	-148.665	-5260.89		148.937	-148.665	-5260.89
143.937	-148.665	-5261.27		143.937	-148.665	-5260.9		143.937	-148.665	-5260.89		143.937	-148.665	-5260.89		143.937	-148.665	-5260.89
138.937	-148.665	-5261.27		138.937	-148.665	-5260.9		138.937	-148.665	-5260.89		138.937	-148.665	-5260.89		138.937	-148.665	-5260.89
133.937	-148.665	-5261.27		133.937	-148.665	-5260.9		133.937	-148.665	-5260.89		133.937	-148.665	-5260.89		133.937	-148.665	-5260.89
128.937	-148.665	-5261.27		128.937	-148.665	-5260.9		128.937	-148.665	-5260.89		128.937	-148.665	-5260.89		128.937	-148.665	-5260.88
123.937	-148.665	-5261.27		123.937	-148.665	-5260.9		123.937	-148.665	-5260.89		123.937	-148.665	-5260.89		123.937	-148.665	-5260.88
118.937	-148.665	-5261.27		118.937	-148.665	-5260.9		118.937	-148.665	-5260.89		118.937	-148.665	-5260.89		118.937	-148.665	-5260.89
113.937	-148.665	-5261.27		113.937	-148.665	-5260.9		113.937	-148.665	-5260.89		113.937	-148.665	-5260.89		113.937	-148.665	-5260.89
108.937	-148.665	-5261.27		108.937	-148.665	-5260.9		108.937	-148.665	-5260.89		108.937	-148.665	-5260.89		108.937	-148.665	-5260.89
103.937	-148.665	-5261.27		103.937	-148.665	-5260.9		103.937	-148.665	-5260.89		103.937	-148.665	-5260.89		103.937	-148.665	-5260.89
98.9365	-148.665	-5261.27		98.9365	-148.665	-5260.9		98.9365	-148.665	-5260.9		98.9365	-148.665	-5260.89		98.9365	-148.665	-5260.89
93.9365	-148.665	-5261.27		93.9365	-148.665	-5260.9		93.9365	-148.665	-5260.9		93.9365	-148.665	-5260.89		93.9365	-148.665	-5260.89
88.9366	-148.665	-5261.27		88.9366	-148.665	-5260.9		88.9366	-148.665	-5260.9		88.9366	-148.665	-5260.89		88.9366	-148.665	-5260.89
83.9366	-148.665	-5261.27		83.9366	-148.665	-5260.9		83.9366	-148.665	-5260.9		83.9366	-148.665	-5260.89		83.9366	-148.665	-5260.89
78.9365	-148.665	-5261.27		78.9365	-148.665	-5260.9		78.9365	-148.665	-5260.9		78.9365	-148.665	-5260.9		78.9365	-148.665	-5260.89
73.9366	-148.665	-5261.27		73.9366	-148.665	-5260.9		73.9366	-148.665	-5260.9		73.9366	-148.665	-5260.9		73.9366	-148.665	-5260.89
68.9365	-148.665	-5261.27		68.9365	-148.665	-5260.91		68.9365	-148.665	-5260.9		68.9365	-148.665	-5260.9		68.9365	-148.665	-5260.89
63.9367	-148.665	-5261.27		63.9367	-148.665	-5260.91		63.9367	-148.665	-5260.9		63.9367	-148.665	-5260.9		63.9367	-148.665	-5260.89
58.9368	-148.665	-5261.27		58.9368	-148.665	-5260.91		58.9368	-148.665	-5260.9		58.9368	-148.665	-5260.9		58.9368	-148.665	-5260.89
53.9367	-148.665	-5261.27		53.9367	-148.665	-5260.91		53.9367	-148.665	-5260.9		53.9367	-148.665	-5260.89		53.9367	-148.665	-5260.89
48.9367	-148.665	-5261.27		48.9367	-148.665	-5260.91		48.9367	-148.665	-5260.9		48.9367	-148.665	-5260.89		48.9367	-148.665	-5260.89
43.9368	-148.665	-5261.27		43.9368	-148.665	-5260.91		43.9368	-148.665	-5260.9		43.9368	-148.665	-5260.89		43.9368	-148.665	-5260.89
38.9368	-148.665	-5261.27		38.9368	-148.665	-5260.9		38.9368	-148.665	-5260.9		38.9368	-148.665	-5260.89		38.9368	-148.665	-5260.88
33.9368	-148.665	-5261.27		33.9368	-148.665	-5260.9		33.9368	-148.665	-5260.9		33.9368	-148.665	-5260.89		33.9368	-148.665	-5260.88
28.9369	-148.665	-5261.27		28.9369	-148.665	-5260.9		28.9369	-148.665	-5260.9		28.9369	-148.665	-5260.89		28.9369	-148.665	-5260.88
23.9367	-148.665	-5261.27		23.9367	-148.665	-5260.9		23.9367	-148.665	-5260.9		23.9367	-148.665	-5260.89		23.9367	-148.665	-5260.88
18.937	-148.665	-5261.27		18.937	-148.665	-5260.9		18.937	-148.665	-5260.9		18.937	-148.665	-5260.89		18.937	-148.665	-5260.88
13.9367	-148.665	-5261.27		13.9367	-148.665	-5260.9		13.9367	-148.665	-5260.89		13.9367	-148.665	-5260.89		13.9367	-148.665	-5260.88
8.93686	-148.665	-5261.27		8.93686	-148.665	-5260.9		8.93686	-148.665	-5260.89		8.93686	-148.665	-5260.89		8.93686	-148.665	-5260.88
3.93658	-148.665	-5261.27		3.93658	-148.665	-5260.9		3.93658	-148.665	-5260.89		3.93658	-148.665	-5260.89		3.93658	-148.665	-5260.88
-1.06324	-148.665	-5261.27		-1.06324	-148.665	-5260.9		-1.06324	-148.665	-5260.89		-1.06324	-148.665	-5260.89		-1.06324	-148.665	-5260.88
-6.06334	-148.665	-5261.27		-6.06334	-148.665	-5260.9		-6.06334	-148.665	-5260.89		-6.06334	-148.665	-5260.89		-6.06334	-148.665	-5260.88
-11.0634	-148.665	-5261.27		-11.0634	-148.665	-5260.9		-11.0634	-148.665	-5260.9		-11.0634	-148.665	-5260.89		-11.0634	-148.665	-5260.88
-16.0635	-148.665	-5261.27		-16.0635	-148.665	-5260.9		-16.0635	-148.665	-5260.9		-16.0635	-148.665	-5260.89		-16.0635	-148.665	-5260.88
-21.0633	-148.665	-5261.27		-21.0633	-148.665			-21.0633	-148.665			-21.0633	-148.665			-21.0633	-148.665
-26.0633	-148.665	-5261.27		-26.0633	-148.665	-5260.9		-26.0633	-148.665	-5260.9		-26.0633	-148.665	-5260.89		-26.0633	-148.665	-5260.88
-31.0634	-148.665	-5261.27		-31.0634	-148.665	-5260.9		-31.0634	-148.665	-5260.9		-31.0634	-148.665	-5260.89		-31.0634	-148.665	-5260.89
-36.0633	-148.665	-5261.27		-36.0633	-148.665			-36.0633	-148.665			-36.0633	-148.665			-36.0633	-148.665
-41.0633	-148.665	-5261.27		-41.0633	-148.665			-41.0633	-148.665			-41.0633	-148.665			-41.0633	-148.665
-46.0633	-148.665	-5261.27		-46.0633	-148.665	-5260.91		-46.0633	-148.665	-5260.9		-46.0633	-148.665	-5260.9		-46.0633	-148.665	-5260.89
-51.0633	-148.665	-5261.28		-51.0633	-148.665	-5260.91		-51.0633	-148.665	-5260.9		-51.0633	-148.665	-5260.9		-51.0633	-148.665	-5260.89
-56.0633	-148.665	-5261.28		-56.0633	-148.665	-5260.91		-56.0633	-148.665	-5260.9		-56.0633	-148.665	-5260.9		-56.0633	-148.665	-5260.89
-61.0633	-148.665	-5261.28		-61.0633	-148.665	-5260.91		-61.0633	-148.665	-5260.9		-61.0633	-148.665	-5260.9		-61.0633	-148.665	-5260.89
-66.0633	-148.665	-5261.28		-66.0633	-148.665	-5260.91		-66.0633	-148.665	-5260.9		-66.0633	-148.665	-5260.9		-66.0633	-148.665	-5260.89
-71.0632	-148.665	-5261.28		-71.0632	-148.665	-5260.91		-71.0632	-148.665	-5260.9		-71.0632	-148.665	-5260.9		-71.0632	-148.665	-5260.89
-76.0631	-148.665	-5261.27		-76.0631	-148.665	-5260.9		-76.0631	-148.665	-5260.9		-76.0631	-148.665	-5260.9		-76.0631	-148.665	-5260.89
-81.0631	-148.665	-5261.27		-81.0631	-148.665	-5260.9		-81.0631	-148.665	-5260.9		-81.0631	-148.665	-5260.9		-81.0631	-148.665	-5260.89
-86.0631	-148.665	-5261.27		-86.0631	-148.665	-5260.9		-86.0631	-148.665	-5260.9		-86.0631	-148.665	-5260.89		-86.0631	-148.665	-5260.89
-91.063	-148.665	-5261.27		-91.063	-148.665	-5260.9		-91.063	-148.665	-5260.9		-91.063	-148.665	-5260.89		-91.063	-148.665	-5260.89
-96.0631	-148.665	-5261.27		-96.0631	-148.665	-5260.9		-96.0631	-148.665	-5260.9		-96.0631	-148.665	-5260.89		-96.0631	-148.665	-5260.89
-96.0632	-143.665	-5261.27		-96.0632	-143.665	-5260.9		-96.0632	-143.665	-5260.9		-96.0632	-143.665	-5260.89		-96.0632	-143.665	-5260.89
-91.0631	-143.665	-5261.27		-91.0631	-143.665	-5260.9		-91.0631	-143.665	-5260.9		-91.0631	-143.665	-5260.89		-91.0631	-143.665	-5260.89
-86.063	-143.665	-5261.27		-86.063	-143.665	-5260.9		-86.063	-143.665	-5260.9		-86.063	-143.665	-5260.89		-86.063	-143.665	-5260.89
-81.0631	-143.665	-5261.27		-81.0631	-143.665			-81.0631	-143.665			-81.0631	-143.665			-81.0631	-143.665
-76.0631	-143.665	-5261.27		-76.0631	-143.665	-5260.9		-76.0631	-143.665	-5260.9		-76.0631	-143.665	-5260.9		-76.0631	-143.665	-5260.89
-71.0631	-143.665	-5261.27		-71.0631	-143.665	-5260.9		-71.0631	-143.665	-5260.9		-71.0631	-143.665	-5260.9		-71.0631	-143.665	-5260.89
-66.0632	-143.665	-5261.28		-66.0632	-143.665	-5260.91		-66.0632	-143.665	-5260.9		-66.0632	-143.665	-5260.9		-66.0632	-143.665	-5260.89
-61.0632	-143.665	-5261.28		-61.0632	-143.665	-5260.91		-61.0632	-143.665	-5260.9		-61.0632	-143.665	-5260.9		-61.0632	-143.665	-5260.89
-56.0632	-143.665	-5261.28		-56.0632	-143.665			-56.0632	-143.665			-56.0632	-143.665			-56.0632	-143.665
-51.0632	-143.665	-5261.27		-51.0632	-143.665			-51.0632	-143.665			-51.0632	-143.665			-51.0632	-143.665
-46.0632	-143.665	-5261.27		-46.0632	-143.665			-46.0632	-143.665			-46.0632	-143.665			-46.0632	-143.665
-41.0632	-143.665	-5261.27		-41.0632	-143.665	-5260.9		-41.0632	-143.665	-5260.9		-41.0632	-143.665	-5260.89		-41.0632	-143.665	-5260.89
-36.0632	-143.665	-5261.27		-36.0632	-143.665	-5260.9		-36.0632	-143.665	-5260.9		-36.0632	-143.665	-5260.89		-36.0632	-143.665	-5260.89
-31.0632	-143.665	-5261.27		-31.0632	-143.665	-5260.9		-31.0632	-143.665	-5260.9		-31.0632	-143.665	-5260.89		-31.0632	-143.665	-5260.89
-26.0632	-143.665	-5261.27		-26.0632	-143.665	-5260.9		-26.0632	-143.665	-5260.9		-26.0632	-143.665	-5260.89		-26.0632	-143.665	-5260.88
-21.0632	-143.665	-5261.27		-21.0632	-143.665	-5260.9		-21.0632	-143.665	-5260.9		-21.0632	-143.665	-5260.89		-21.0632	-143.665	-5260.88
-16.0632	-143.665	-5261.27		-16.0632	-143.665	-5260.9		-16.0632	-143.665	-5260.9		-16.0632	-143.665	-5260.89		-16.0632	-143.665	-5260.88
-11.0632	-143.665	-5261.27		-11.0632	-143.665	-5260.9		-11.0632	-143.665	-5260.89		-11.0632	-143.665	-5260.89		-11.0632	-143.665	-5260.88
-6.06325	-143.665	-5261.27		-6.06325	-143.665	-5260.9		-6.06325	-143.665	-5260.89		-6.06325	-143.665	-5260.89		-6.06325	-143.665	-5260.88
-1.06315	-143.665	-5261.26		-1.06315	-143.665			-1.06315	-143.665			-1.06315	-143.665			-1.06315	-143.665
3.93684	-143.665	-5261.26		3.93684	-143.665	-5260.9		3.93684	-143.665	-5260.89		3.93684	-143.665	-5260.89		3.93684	-143.665	-5260.88
8.93689	-143.665	-5261.26		8.93689	-143.665	-5260.9		8.93689	-143.665	-5260.89		8.93689	-143.665	-5260.89		8.93689	-143.665	-5260.88
13.9369	-143.665	-5261.27		13.9369	-143.665	-5260.9		13.9369	-143.665	-5260.89		13.9369	-143.665	-5260.89		13.9369	-143.665	-5260.88
18.9369	-143.665	-5261.27		18.9369	-143.665			18.9369	-143.665			18.9369	-143.665			18.9369	-143.665
23.9369	-143.665	-5261.27		23.9369	-143.665	-5260.9		23.9369	-143.665	-5260.9		23.9369	-143.665	-5260.89		23.9369	-143.665	-5260.88
28.9369	-143.665	-5261.27		28.9369	-143.665	-5260.9		28.9369	-143.665	-5260.9		28.9369	-143.665	-5260.89		28.9369	-143.665	-5260.88
33.9369	-143.665	-5261.27		33.9369	-143.665	-5260.9		33.9369	-143.665	-5260.9		33.9369	-143.665	-5260.89		33.9369	-143.665	-5260.88
38.9369	-143.665	-5261.27		38.9369	-143.665	-5260.9		38.9369	-143.665	-5260.9		38.9369	-143.665	-5260.89		38.9369	-143.665	-5260.88
43.9369	-143.665	-5261.27		43.9369	-143.665	-5260.9		43.9369	-143.665	-5260.9		43.9369	-143.665	-5260.89		43.9369	-143.665	-5260.89
48.9368	-143.665	-5261.27		48.9368	-143.665	-5260.91		48.9368	-143.665	-5260.9		48.9368	-143.665	-5260.89		48.9368	-143.665	-5260.89
53.9368	-143.665	-5261.27		53.9368	-143.665	-5260.91		53.9368	-143.665	-5260.9		53.9368	-143.665	-5260.89		53.9368	-143.665	-5260.89
58.9368	-143.665	-5261.27		58.9368	-143.665	-5260.91		58.9368	-143.665	-5260.9		58.9368	-143.665	-5260.89		58.9368	-143.665	-5260.89
63.9368	-143.665	-5261.27		63.9368	-143.665	-5260.91		63.9368	-143.665	-5260.9		63.9368	-143.665	-5260.89		63.9368	-143.665	-5260.89
68.9368	-143.665	-5261.27		68.9368	-143.665	-5260.9		68.9368	-143.665	-5260.9		68.9368	-143.665	-5260.89		68.9368	-143.665	-5260.89
73.9367	-143.665	-5261.27		73.9367	-143.665			73.9367	-143.665			73.9367	-143.665			73.9367	-143.665
78.9366	-143.665	-5261.27		78.9366	-143.665	-5260.9		78.9366	-143.665	-5260.9		78.9366	-143.665	-5260.89		78.9366	-143.665	-5260.89
83.9366	-143.665	-5261.27		83.9366	-143.665	-5260.9		83.9366	-143.665	-5260.9		83.9366	-143.665	-5260.89		83.9366	-143.665	-5260.89
88.9366	-143.665	-5261.27		88.9366	-143.665	-5260.9		88.9366	-143.665	-5260.9		88.9366	-143.665	-5260.89		88.9366	-143.665	-5260.89
93.9366	-143.665	-5261.27		93.9366	-143.665	-5260.9		93.9366	-143.665	-5260.9		93.9366	-143.665	-5260.89		93.9366	-143.665	-5260.89
98.9366	-143.665	-5261.27		98.9366	-143.665	-5260.9		98.9366	-143.665	-5260.9		98.9366	-143.665	-5260.89		98.9366	-143.665	-5260.89
103.937	-143.665	-5261.27		103.937	-143.665	-5260.9		103.937	-143.665	-5260.89		103.937	-143.665	-5260.89		103.937	-143.665	-5260.89
108.937	-143.665	-5261.27		108.937	-143.665	-5260.9		108.937	-143.665	-5260.89		108.937	-143.665	-5260.89		108.937	-143.665	-5260.89
113.937	-143.665	-5261.27		113.937	-143.665	-5260.9		113.937	-143.665	-5260.89		113.937	-143.665	-5260.89		113.937	-143.665	-5260.88
118.937	-143.665	-5261.27		118.937	-143.665	-5260.89		118.937	-143.665	-5260.89		118.937	-143.665	-5260.89		118.937	-143.665	-5260.88
123.937	-143.665	-5261.27		123.937	-143.665	-5260.89		123.937	-143.665	-5260.89		123.937	-143.665	-5260.89		123.937	-143.665	-5260.88
128.937	-143.665	-5261.27		128.937	-143.665	-5260.89		128.937	-143.665	-5260.89		128.937	-143.665	-5260.89		128.937	-143.665	-5260.88
133.937	-143.665	-5261.27		133.937	-143.665	-5260.9		133.937	-143.665	-5260.89		133.937	-143.665	-5260.89		133.937	-143.665	-5260.88
138.937	-143.665	-5261.27		138.937	-143.665	-5260.9		138.937	-143.665	-5260.89		138.937	-143.665	-5260.89		138.937	-143.665	-5260.88
143.937	-143.665	-5261.27		143.937	-143.665	-5260.9		143.937	-143.665	-5260.89		143.937	-143.665	-5260.89		143.937	-143.665	-5260.89
148.937	-143.665	-5261.27		148.937	-143.665			148.937	-143.665			148.937	-143.665			148.937	-143.665
153.937	-143.665	-5261.27		153.937	-143.665	-5260.9		153.937	-143.665	-5260.89		153.937	-143.665	-5260.89		153.937	-143.665	-5260.89
158.937	-143.665	-5261.27		158.937	-143.665	-5260.9		158.937	-143.665	-5260.9		158.937	-143.665	-5260.89		158.937	-143.665	-5260.89
163.937	-143.665	-5261.27		163.937	-143.665	-5260.9		163.937	-143.665	-5260.9		163.937	-143.665	-5260.89		163.937	-143.665	-5260.89
168.937	-143.665	-5261.27		168.937	-143.665	-5260.9		168.937	-143.665	-5260.9		168.937	-143.665	-5260.89		168.937	-143.665	-5260.89
173.937	-143.665	-5261.27		173.937	-143.665	-5260.9		173.937	-143.665	-5260.9		173.937	-143.665	-5260.89		173.937	-143.665	-5260.89
178.937	-143.665	-5261.27		178.937	-143.665	-5260.9		178.937	-143.665	-5260.9		178.937	-143.665	-5260.89		178.937	-143.665	-5260.89
-176.063	-143.665	-5261.27		-176.063	-143.665	-5260.9		-176.063	-143.665	-5260.9		-176.063	-143.665	-5260.89		-176.063	-143.665	-5260.89
-171.063	-143.665	-5261.27		-171.063	-143.665	-5260.9		-171.063	-143.665	-5260.9		-171.063	-143.665	-5260.89		-171.063	-143.665	-5260.89
-166.064	-143.665	-5261.27		-166.064	-143.665			-166.064	-143.665			-166.064	-143.665			-166.064	-143.665
-161.063	-143.665	-5261.27		-161.063	-143.665	-5260.9		-161.063	-143.665	-5260.9		-161.063	-143.665	-5260.89		-161.063	-143.665	-5260.89
-156.063	-143.665	-5261.27		-156.063	-143.665	-5260.9		-156.063	-143.665	-5260.89		-156.063	-143.665	-5260.89		-156.063	-143.665	-5260.89
-151.063	-143.665	-5261.27		-151.063	-143.665	-5260.9		-151.063	-143.665	-5260.89		-151.063	-143.665	-5260.89		-151.063	-143.665	-5260.89
-146.063	-143.665	-5261.27		-146.063	-143.665	-5260.9		-146.063	-143.665	-5260.89		-146.063	-143.665	-5260.89		-146.063	-143.665	-5260.88
-141.063	-143.665	-5261.27		-141.063	-143.665	-5260.9		-141.063	-143.665	-5260.89		-141.063	-143.665	-5260.89		-141.063	-143.665	-5260.88
-136.063	-143.665	-5261.27		-136.063	-143.665	-5260.9		-136.063	-143.665	-5260.89		-136.063	-143.665	-5260.89		-136.063	-143.665	-5260.88
-131.063	-143.665	-5261.27		-131.063	-143.665	-5260.9		-131.063	-143.665	-5260.89		-131.063	-143.665	-5260.89		-131.063	-143.665	-5260.88
-126.063	-143.665	-5261.27		-126.063	-143.665	-5260.9		-126.063	-143.665	-5260.89		-126.063	-143.665	-5260.89		-126.063	-143.665	-5260.88
-121.063	-143.665	-5261.27		-121.063	-143.665	-5260.9		-121.063	-143.665	-5260.89		-121.063	-143.665	-5260.89		-121.063	-143.665	-5260.88
-116.063	-143.665	-5261.27		-116.063	-143.665	-5260.9		-116.063	-143.665	-5260.89		-116.063	-143.665	-5260.89		-116.063	-143.665	-5260.88
-111.063	-143.665	-5261.27		-111.063	-143.665	-5260.9		-111.063	-143.665	-5260.89		-111.063	-143.665	-5260.89		-111.063	-143.665	-5260.88
-106.063	-143.665	-5261.27		-106.063	-143.665	-5260.9		-106.063	-143.665	-5260.89		-106.063	-143.665	-5260.89		-106.063	-143.665	-5260.88
-101.063	-143.665	-5261.27		-101.063	-143.665	-5260.9		-101.063	-143.665	-5260.89		-101.063	-143.665	-5260.89		-101.063	-143.665	-5260.88
-96.0631	-143.665	-5261.27		-96.0631	-143.665	-5260.9		-96.0631	-143.665	-5260.9		-96.0631	-143.665	-5260.89		-96.0631	-143.665	-5260.89
-96.0632	-138.665	-5261.27		-96.0632	-138.665	-5260.9		-96.0632	-138.665	-5260.89		-96.0632	-138.665	-5260.89		-96.0632	-138.665	-5260.88
-101.063	-138.665	-5261.27		-101.063	-138.665	-5260.9		-101.063	-138.665	-5260.89		-101.063	-138.665	-5260.89		-101.063	-138.665	-5260.88
-106.063	-138.665	-5261.27		-106.063	-138.665	-5260.9		-106.063	-138.665	-5260.89		-106.063	-138.665	-5260.89		-106.063	-138.665	-5260.88
-111.063	-138.665	-5261.27		-111.063	-138.665	-5260.9		-111.063	-138.665	-5260.89		-111.063	-138.665	-5260.89		-111.063	-138.665	-5260.88
-116.063	-138.665	-5261.27		-116.063	-138.665	-5260.9		-116.063	-138.665	-5260.89		-116.063	-138.665	-5260.89		-116.063	-138.665	-5260.88
-121.063	-138.665	-5261.27		-121.063	-138.665	-5260.9		-121.063	-138.665	-5260.89		-121.063	-138.665	-5260.89		-121.063	-138.665	-5260.88
-126.063	-138.665	-5261.27		-126.063	-138.665	-5260.9		-126.063	-138.665	-5260.89		-126.063	-138.665	-5260.89		-126.063	-138.665	-5260.88
-131.063	-138.665	-5261.27		-131.063	-138.665	-5260.9		-131.063	-138.665	-5260.89		-131.063	-138.665	-5260.89		-131.063	-138.665	-5260.88
-136.063	-138.665	-5261.27		-136.063	-138.665	-5260.9		-136.063	-138.665	-5260.89		-136.063	-138.665	-5260.89		-136.063	-138.665	-5260.88
-141.063	-138.665	-5261.27		-141.063	-138.665	-5260.9		-141.063	-138.665	-5260.89		-141.063	-138.665	-5260.89		-141.063	-138.665	-5260.88
-146.063	-138.665	-5261.27		-146.063	-138.665	-5260.9		-146.063	-138.665	-5260.89		-146.063	-138.665	-5260.89		-146.063	-138.665	-5260.88
-151.063	-138.665	-5261.27		-151.063	-138.665	-5260.9		-151.063	-138.665	-5260.89		-151.063	-138.665	-5260.89		-151.063	-138.665	-5260.88
-156.063	-138.665	-5261.27		-156.063	-138.665	-5260.9		-156.063	-138.665	-5260.89		-156.063	-138.665	-5260.89		-156.063	-138.665	-5260.89
-161.063	-138.665	-5261.27		-161.063	-138.665	-5260.9		-161.063	-138.665	-5260.89		-161.063	-138.665	-5260.89		-161.063	-138.665	-5260.89
-166.063	-138.665	-5261.27		-166.063	-138.665			-166.063	-138.665			-166.063	-138.665			-166.063	-138.665
-171.063	-138.665	-5261.27		-171.063	-138.665	-5260.9		-171.063	-138.665	-5260.9		-171.063	-138.665	-5260.89		-171.063	-138.665	-5260.89
-176.064	-138.665	-5261.27		-176.064	-138.665	-5260.9		-176.064	-138.665	-5260.9		-176.064	-138.665	-5260.89		-176.064	-138.665	-5260.89
178.937	-138.665	-5261.27		178.937	-138.665	-5260.9		178.937	-138.665	-5260.9		178.937	-138.665	-5260.89		178.937	-138.665	-5260.89
173.937	-138.665	-5261.27		173.937	-138.665	-5260.9		173.937	-138.665	-5260.9		173.937	-138.665	-5260.89		173.937	-138.665	-5260.89
168.937	-138.665	-5261.27		168.937	-138.665	-5260.9		168.937	-138.665	-5260.9		168.937	-138.665	-5260.89		168.937	-138.665	-5260.89
163.937	-138.665	-5261.27		163.937	-138.665	-5260.9		163.937	-138.665	-5260.9		163.937	-138.665	-5260.89		163.937	-138.665	-5260.89
158.937	-138.665	-5261.27		158.937	-138.665	-5260.9		158.937	-138.665	-5260.89		158.937	-138.665	-5260.89		158.937	-138.665	-5260.89
153.937	-138.665	-5261.27		153.937	-138.665	-5260.9		153.937	-138.665	-5260.89		153.937	-138.665	-5260.89		153.937	-138.665	-5260.89
148.937	-138.665	-5261.27		148.937	-138.665	-5260.9		148.937	-138.665	-5260.89		148.937	-138.665	-5260.89		148.937	-138.665	-5260.89
143.937	-138.665	-5261.27		143.937	-138.665	-5260.9		143.937	-138.665	-5260.89		143.937	-138.665	-5260.89		143.937	-138.665	-5260.88
138.937	-138.665	-5261.27		138.937	-138.665	-5260.89		138.937	-138.665	-5260.89		138.937	-138.665	-5260.89		138.937	-138.665	-5260.88
133.937	-138.665	-5261.27		133.937	-138.665	-5260.89		133.937	-138.665	-5260.89		133.937	-138.665	-5260.89		133.937	-138.665	-5260.88
128.937	-138.665	-5261.27		128.937	-138.665	-5260.89		128.937	-138.665	-5260.89		128.937	-138.665	-5260.89		128.937	-138.665	-5260.88
123.937	-138.665	-5261.27		123.937	-138.665	-5260.89		123.937	-138.665	-5260.89		123.937	-138.665	-5260.89		123.937	-138.665	-5260.88
118.937	-138.665	-5261.27		118.937	-138.665	-5260.89		118.937	-138.665	-5260.89		118.937	-138.665	-5260.89		118.937	-138.665	-5260.88
113.937	-138.665	-5261.27		113.937	-138.665	-5260.89		113.937	-138.665	-5260.89		113.937	-138.665	-5260.89		113.937	-138.665	-5260.88
108.937	-138.665	-5261.27		108.937	-138.665	-5260.9		108.937	-138.665	-5260.89		108.937	-138.665	-5260.89		108.937	-138.665	-5260.88
103.937	-138.665	-5261.27		103.937	-138.665	-5260.9		103.937	-138.665	-5260.89		103.937	-138.665	-5260.89		103.937	-138.665	-5260.89
98.9365	-138.665	-5261.27		98.9365	-138.665	-5260.9		98.9365	-138.665	-5260.89		98.9365	-138.665	-5260.89		98.9365	-138.665	-5260.89
93.9366	-138.665	-5261.27		93.9366	-138.665	-5260.9		93.9366	-138.665	-5260.9		93.9366	-138.665	-5260.89		93.9366	-138.665	-5260.89
88.9366	-138.665	-5261.27		88.9366	-138.665	-5260.9		88.9366	-138.665	-5260.9		88.9366	-138.665	-5260.89		88.9366	-138.665	-5260.89
83.9366	-138.665	-5261.27		83.9366	-138.665	-5260.9		83.9366	-138.665	-5260.9		83.9366	-138.665	-5260.89		83.9366	-138.665	-5260.89
78.9366	-138.665	-5261.27		78.9366	-138.665	-5260.9		78.9366	-138.665	-5260.9		78.9366	-138.665	-5260.89		78.9366	-138.665	-5260.89
73.9366	-138.665	-5261.27		73.9366	-138.665	-5260.9		73.9366	-138.665	-5260.9		73.9366	-138.665	-5260.89		73.9366	-138.665	-5260.89
68.9366	-138.665	-5261.27		68.9366	-138.665	-5260.9		68.9366	-138.665	-5260.9		68.9366	-138.665	-5260.89		68.9366	-138.665	-5260.89
63.9367	-138.665	-5261.27		63.9367	-138.665	-5260.9		63.9367	-138.665	-5260.9		63.9367	-138.665	-5260.89		63.9367	-138.665	-5260.89
58.9367	-138.665	-5261.27		58.9367	-138.665	-5260.9		58.9367	-138.665	-5260.9		58.9367	-138.665	-5260.89		58.9367	-138.665	-5260.89
53.9367	-138.665	-5261.27		53.9367	-138.665			53.9367	-138.665			53.9367	-138.665			53.9367	-138.665
48.9368	-138.665	-5261.27		48.9368	-138.665	-5260.9		48.9368	-138.665	-5260.9		48.9368	-138.665	-5260.89		48.9368	-138.665	-5260.89
43.9368	-138.665	-5261.27		43.9368	-138.665	-5260.9		43.9368	-138.665	-5260.9		43.9368	-138.665	-5260.89		43.9368	-138.665	-5260.89
38.9368	-138.665	-5261.27		38.9368	-138.665	-5260.9		38.9368	-138.665	-5260.9		38.9368	-138.665	-5260.89		38.9368	-138.665	-5260.88
33.9369	-138.665	-5261.27		33.9369	-138.665	-5260.9		33.9369	-138.665	-5260.9		33.9369	-138.665	-5260.89		33.9369	-138.665	-5260.88
28.9368	-138.665	-5261.27		28.9368	-138.665	-5260.9		28.9368	-138.665	-5260.9		28.9368	-138.665	-5260.89		28.9368	-138.665	-5260.88
23.937	-138.665	-5261.27		23.937	-138.665	-5260.9		23.937	-138.665	-5260.89		23.937	-138.665	-5260.89		23.937	-138.665	-5260.88
18.9368	-138.665	-5261.27		18.9368	-138.665	-5260.9		18.9368	-138.665	-5260.89		18.9368	-138.665	-5260.89		18.9368	-138.665	-5260.88
13.937	-138.665	-5261.26		13.937	-138.665	-5260.9		13.937	-138.665	-5260.89		13.937	-138.665	-5260.89		13.937	-138.665	-5260.88
8.93653	-138.665	-5261.26		8.93653	-138.665	-5260.9		8.93653	-138.665	-5260.89		8.93653	-138.665	-5260.89		8.93653	-138.665	-5260.88
3.93686	-138.665	-5261.26		3.93686	-138.665	-5260.9		3.93686	-138.665	-5260.89		3.93686	-138.665	-5260.89		3.93686	-138.665	-5260.88
-1.06326	-138.665	-5261.26		-1.06326	-138.665	-5260.9		-1.06326	-138.665	-5260.89		-1.06326	-138.665	-5260.89		-1.06326	-138.665	-5260.88
-6.06327	-138.665	-5261.26		-6.06327	-138.665	-5260.9		-6.06327	-138.665	-5260.89		-6.06327	-138.665	-5260.89		-6.06327	-138.665	-5260.88
-11.0634	-138.665	-5261.26		-11.0634	-138.665	-5260.9		-11.0634	-138.665	-5260.89		-11.0634	-138.665	-5260.89		-11.0634	-138.665	-5260.88
-16.0634	-138.665	-5261.27		-16.0634	-138.665	-5260.9		-16.0634	-138.665	-5260.89		-16.0634	-138.665	-5260.89		-16.0634	-138.665	-5260.88
-21.0635	-138.665	-5261.27		-21.0635	-138.665	-5260.9		-21.0635	-138.665	-5260.9		-21.0635	-138.665	-5260.89		-21.0635	-138.665	-5260.88
-26.0633	-138.665	-5261.27		-26.0633	-138.665	-5260.9		-26.0633	-138.665	-5260.9		-26.0633	-138.665	-5260.89		-26.0633	-138.665	-5260.88
-31.0634	-138.665	-5261.27		-31.0634	-138.665	-5260.9		-31.0634	-138.665	-5260.9		-31.0634	-138.665	-5260.89		-31.0634	-138.665	-5260.88
-36.0633	-138.665	-5261.27		-36.0633	-138.665	-5260.9		-36.0633	-138.665	-5260.9		-36.0633	-138.665	-5260.89		-36.0633	-138.665	-5260.89
-41.0633	-138.665	-5261.27		-41.0633	-138.665	-5260.9		-41.0633	-138.665	-5260.9		-41.0633	-138.665	-5260.89		-41.0633	-138.665	-5260.89
-46.0633	-138.665	-5261.27		-46.0633	-138.665	-5260.9		-46.0633	-138.665	-5260.9		-46.0633	-138.665	-5260.89		-46.0633	-138.665	-5260.89
-51.0633	-138.665	-5261.27		-51.0633	-138.665			-51.0633	-138.665			-51.0633	-138.665			-51.0633	-138.665
-56.0633	-138.665	-5261.27		-56.0633	-138.665	-5260.91		-56.0633	-138.665	-5260.9		-56.0633	-138.665	-5260.9		-56.0633	-138.665	-5260.89
-61.0633	-138.665	-5261.27		-61.0633	-138.665	-5260.91		-61.0633	-138.665	-5260.9		-61.0633	-138.665	-5260.9		-61.0633	-138.665	-5260.89
-66.0633	-138.665	-5261.27		-66.0633	-138.665	-5260.9		-66.0633	-138.665	-5260.9		-66.0633	-138.665	-5260.9		-66.0633	-138.665	-5260.89
-71.0632	-138.665	-5261.27		-71.0632	-138.665	-5260.9		-71.0632	-138.665	-5260.9		-71.0632	-138.665	-5260.9		-71.0632	-138.665	-5260.89
-76.0631	-138.665	-5261.27		-76.0631	-138.665	-5260.9		-76.0631	-138.665	-5260.9		-76.0631	-138.665	-5260.9		-76.0631	-138.665	-5260.89
-81.0631	-138.665	-5261.27		-81.0631	-138.665	-5260.9		-81.0631	-138.665	-5260.9		-81.0631	-138.665	-5260.89		-81.0631	-138.665	-5260.89
-86.0631	-138.665	-5261.27		-86.0631	-138.665	-5260.9		-86.0631	-138.665	-5260.9		-86.0631	-138.665	-5260.89		-86.0631	-138.665	-5260.89
-91.063	-138.665	-5261.27		-91.063	-138.665	-5260.9		-91.063	-138.665	-5260.9		-91.063	-138.665	-5260.89		-91.063	-138.665	-5260.89
-96.0631	-138.665	-5261.27		-96.0631	-138.665	-5260.9		-96.0631	-138.665	-5260.89		-96.0631	-138.665	-5260.89		-96.0631	-138.665	-5260.88
-96.0632	-133.665	-5261.27		-96.0632	-133.665	-5260.9		-96.0632	-133.665	-5260.89		-96.0632	-133.665	-5260.89		-96.0632	-133.665	-5260.88
-91.063	-133.665	-5261.27		-91.063	-133.665	-5260.9		-91.063	-133.665	-5260.89		-91.063	-133.665	-5260.89		-91.063	-133.665	-5260.89
-86.0631	-133.665	-5261.27		-86.0631	-133.665	-5260.9		-86.0631	-133.665	-5260.9		-86.0631	-133.665	-5260.89		-86.0631	-133.665	-5260.89
-81.0631	-133.665	-5261.27		-81.0631	-133.665	-5260.9		-81.0631	-133.665	-5260.9		-81.0631	-133.665	-5260.89		-81.0631	-133.665	-5260.89
-76.0631	-133.665	-5261.27		-76.0631	-133.665	-5260.9		-76.0631	-133.665	-5260.9		-76.0631	-133.665	-5260.9		-76.0631	-133.665	-5260.89
-71.0631	-133.665	-5261.27		-71.0631	-133.665	-5260.9		-71.0631	-133.665	-5260.9		-71.0631	-133.665	-5260.9		-71.0631	-133.665	-5260.89
-66.0632	-133.665	-5261.27		-66.0632	-133.665	-5260.9		-66.0632	-133.665	-5260.9		-66.0632	-133.665	-5260.9		-66.0632	-133.665	-5260.89
-61.0631	-133.665	-5261.27		-61.0631	-133.665	-5260.9		-61.0631	-133.665	-5260.9		-61.0631	-133.665	-5260.9		-61.0631	-133.665	-5260.89
-56.0632	-133.665	-5261.27		-56.0632	-133.665	-5260.9		-56.0632	-133.665	-5260.9		-56.0632	-133.665	-5260.89		-56.0632	-133.665	-5260.89
-51.0632	-133.665	-5261.27		-51.0632	-133.665	-5260.9		-51.0632	-133.665	-5260.9		-51.0632	-133.665	-5260.89		-51.0632	-133.665	-5260.89
-46.0633	-133.665	-5261.27		-46.0633	-133.665	-5260.9		-46.0633	-133.665	-5260.9		-46.0633	-133.665	-5260.89		-46.0633	-133.665	-5260.89
-41.0632	-133.665	-5261.27		-41.0632	-133.665	-5260.9		-41.0632	-133.665	-5260.9		-41.0632	-133.665	-5260.89		-41.0632	-133.665	-5260.89
-36.0633	-133.665	-5261.27		-36.0633	-133.665	-5260.9		-36.0633	-133.665	-5260.9		-36.0633	-133.665	-5260.89		-36.0633	-133.665	-5260.88
-31.0632	-133.665	-5261.27		-31.0632	-133.665	-5260.9		-31.0632	-133.665	-5260.9		-31.0632	-133.665	-5260.89		-31.0632	-133.665	-5260.88
-26.0632	-133.665	-5261.27		-26.0632	-133.665	-5260.9		-26.0632	-133.665	-5260.9		-26.0632	-133.665	-5260.89		-26.0632	-133.665	-5260.88
-21.0632	-133.665	-5261.27		-21.0632	-133.665	-5260.9		-21.0632	-133.665	-5260.89		-21.0632	-133.665	-5260.89		-21.0632	-133.665	-5260.88
-16.0632	-133.665	-5261.26		-16.0632	-133.665	-5260.9		-16.0632	-133.665	-5260.89		-16.0632	-133.665	-5260.89		-16.0632	-133.665	-5260.88
-11.0632	-133.665	-5261.26		-11.0632	-133.665	-5260.9		-11.0632	-133.665	-5260.89		-11.0632	-133.665	-5260.89		-11.0632	-133.665	-5260.88
-6.06337	-133.665	-5261.26		-6.06337	-133.665	-5260.9		-6.06337	-133.665	-5260.89		-6.06337	-133.665	-5260.89		-6.06337	-133.665	-5260.88
-1.06318	-133.665	-5261.26		-1.06318	-133.665	-5260.9		-1.06318	-133.665	-5260.89		-1.06318	-133.665	-5260.89		-1.06318	-133.665	-5260.88
3.93683	-133.665	-5261.26		3.93683	-133.665	-5260.9		3.93683	-133.665	-5260.89		3.93683	-133.665	-5260.89		3.93683	-133.665	-5260.88
8.93695	-133.665	-5261.26		8.93695	-133.665	-5260.9		8.93695	-133.665	-5260.89		8.93695	-133.665	-5260.89		8.93695	-133.665	-5260.88
13.937	-133.665	-5261.26		13.937	-133.665	-5260.9		13.937	-133.665	-5260.89		13.937	-133.665	-5260.89		13.937	-133.665	-5260.88
18.9369	-133.665	-5261.26		18.9369	-133.665	-5260.9		18.9369	-133.665	-5260.89		18.9369	-133.665	-5260.89		18.9369	-133.665	-5260.88
23.9369	-133.665	-5261.27		23.9369	-133.665	-5260.9		23.9369	-133.665	-5260.89		23.9369	-133.665	-5260.89		23.9369	-133.665	-5260.88
28.937	-133.665	-5261.27		28.937	-133.665	-5260.9		28.937	-133.665	-5260.9		28.937	-133.665	-5260.89		28.937	-133.665	-5260.88
33.9369	-133.665	-5261.27		33.9369	-133.665	-5260.9		33.9369	-133.665	-5260.9		33.9369	-133.665	-5260.89		33.9369	-133.665	-5260.88
38.9369	-133.665	-5261.27		38.9369	-133.665	-5260.9		38.9369	-133.665	-5260.9		38.9369	-133.665	-5260.89		38.9369	-133.665	-5260.89
43.9369	-133.665	-5261.27		43.9369	-133.665	-5260.9		43.9369	-133.665	-5260.9		43.9369	-133.665	-5260.89		43.9369	-133.665	-5260.89
48.9369	-133.665	-5261.27		48.9369	-133.665			48.9369	-133.665			48.9369	-133.665			48.9369	-133.665
53.9369	-133.665	-5261.27		53.9369	-133.665	-5260.9		53.9369	-133.665	-5260.9		53.9369	-133.665	-5260.89		53.9369	-133.665	-5260.89
58.9369	-133.665	-5261.27		58.9369	-133.665	-5260.9		58.9369	-133.665	-5260.9		58.9369	-133.665	-5260.89		58.9369	-133.665	-5260.89
63.9369	-133.665	-5261.27		63.9369	-133.665	-5260.9		63.9369	-133.665	-5260.9		63.9369	-133.665	-5260.89		63.9369	-133.665	-5260.89
68.9368	-133.665	-5261.27		68.9368	-133.665	-5260.9		68.9368	-133.665	-5260.9		68.9368	-133.665	-5260.89		68.9368	-133.665	-5260.89
73.9366	-133.665	-5261.27		73.9366	-133.665	-5260.9		73.9366	-133.665	-5260.9		73.9366	-133.665	-5260.89		73.9366	-133.665	-5260.89
78.9366	-133.665	-5261.27		78.9366	-133.665	-5260.9		78.9366	-133.665	-5260.9		78.9366	-133.665	-5260.89		78.9366	-133.665	-5260.89
83.9366	-133.665	-5261.27		83.9366	-133.665	-5260.9		83.9366	-133.665	-5260.9		83.9366	-133.665	-5260.89		83.9366	-133.665	-5260.89
88.9366	-133.665	-5261.27		88.9366	-133.665	-5260.9		88.9366	-133.665	-5260.9		88.9366	-133.665	-5260.89		88.9366	-133.665	-5260.89
93.9365	-133.665	-5261.27		93.9365	-133.665	-5260.9		93.9365	-133.665	-5260.9		93.9365	-133.665	-5260.89		93.9365	-133.665	-5260.89
98.9366	-133.665	-5261.27		98.9366	-133.665	-5260.9		98.9366	-133.665	-5260.89		98.9366	-133.665	-5260.89		98.9366	-133.665	-5260.89
103.937	-133.665	-5261.27		103.937	-133.665	-5260.9		103.937	-133.665	-5260.89		103.937	-133.665	-5260.89		103.937	-133.665	-5260.89
108.937	-133.665	-5261.27		108.937	-133.665	-5260.9		108.937	-133.665	-5260.89		108.937	-133.665	-5260.89		108.937	-133.665	-5260.88
113.937	-133.665	-5261.27		113.937	-133.665	-5260.89		113.937	-133.665	-5260.89		113.937	-133.665	-5260.89		113.937	-133.665	-5260.88
118.937	-133.665	-5261.27		118.937	-133.665	-5260.89		118.937	-133.665	-5260.89		118.937	-133.665	-5260.89		118.937	-133.665	-5260.88
123.937	-133.665	-5261.27		123.937	-133.665	-5260.89		123.937	-133.665	-5260.89		123.937	-133.665	-5260.89		123.937	-133.665	-5260.88
128.937	-133.665	-5261.27		128.937	-133.665	-5260.89		128.937	-133.665	-5260.89		128.937	-133.665	-5260.89		128.937	-133.665	-5260.88
133.937	-133.665	-5261.27		133.937	-133.665	-5260.89		133.937	-133.665	-5260.89		133.937	-133.665	-5260.89		133.937	-133.665	-5260.88
138.937	-133.665	-5261.27		138.937	-133.665	-5260.89		138.937	-133.665	-5260.89		138.937	-133.665	-5260.89		138.937	-133.665	-5260.88
143.937	-133.665	-5261.27		143.937	-133.665	-5260.9		143.937	-133.665	-5260.89		143.937	-133.665	-5260.89		143.937	-133.665	-5260.88
148.937	-133.665	-5261.27		148.937	-133.665	-5260.9		148.937	-133.665	-5260.89		148.937	-133.665	-5260.89		148.937	-133.665	-5260.89
153.937	-133.665	-5261.27		153.937	-133.665	-5260.9		153.937	-133.665	-5260.89		153.937	-133.665	-5260.89		153.937	-133.665	-5260.89
158.937	-133.665	-5261.27		158.937	-133.665	-5260.9		158.937	-133.665	-5260.89		158.937	-133.665	-5260.89		158.937	-133.665	-5260.89
163.937	-133.665	-5261.27		163.937	-133.665	-5260.9		163.937	-133.665	-5260.89		163.937	-133.665	-5260.89		163.937	-133.665	-5260.89
168.937	-133.665	-5261.27		168.937	-133.665	-5260.9		168.937	-133.665	-5260.9		168.937	-133.665	-5260.89		168.937	-133.665	-5260.89
173.937	-133.665	-5261.27		173.937	-133.665	-5260.9		173.937	-133.665	-5260.9		173.937	-133.665	-5260.89		173.937	-133.665	-5260.89
178.937	-133.665	-5261.27		178.937	-133.665	-5260.9		178.937	-133.665	-5260.9		178.937	-133.665	-5260.89		178.937	-133.665	-5260.89
-176.063	-133.665	-5261.27		-176.063	-133.665	-5260.9		-176.063	-133.665	-5260.9		-176.063	-133.665	-5260.89		-176.063	-133.665	-5260.89
-171.063	-133.665	-5261.27		-171.063	-133.665	-5260.9		-171.063	-133.665	-5260.9		-171.063	-133.665	-5260.89		-171.063	-133.665	-5260.89
-166.063	-133.665	-5261.27		-166.063	-133.665	-5260.9		-166.063	-133.665	-5260.89		-166.063	-133.665	-5260.89		-166.063	-133.665	-5260.89
-161.063	-133.665	-5261.27		-161.063	-133.665	-5260.9		-161.063	-133.665	-5260.89		-161.063	-133.665	-5260.89		-161.063	-133.665	-5260.89
-156.063	-133.665	-5261.27		-156.063	-133.665	-5260.9		-156.063	-133.665	-5260.89		-156.063	-133.665	-5260.89		-156.063	-133.665	-5260.88
-151.063	-133.665	-5261.27		-151.063	-133.665	-5260.9		-151.063	-133.665	-5260.89		-151.063	-133.665	-5260.89		-151.063	-133.665	-5260.88
-146.063	-133.665	-5261.27		-146.063	-133.665	-5260.9		-146.063	-133.665	-5260.89		-146.063	-133.665	-5260.89		-146.063	-133.665	-5260.88
-141.063	-133.665	-5261.27		-141.063	-133.665	-5260.9		-141.063	-133.665	-5260.89		-141.063	-133.665	-5260.89		-141.063	-133.665	-5260.88
-136.063	-133.665	-5261.27		-136.063	-133.665	-5260.9		-136.063	-133.665	-5260.89		-136.063	-133.665	-5260.89		-136.063	-133.665	-5260.88
-131.063	-133.665	-5261.27		-131.063	-133.665			-131.063	-133.665			-131.063	-133.665			-131.063	-133.665
-126.063	-133.665	-5261.27		-126.063	-133.665	-5260.9		-126.063	-133.665	-5260.89		-126.063	-133.665	-5260.89		-126.063	-133.665	-5260.88
-121.063	-133.665	-5261.27		-121.063	-133.665	-5260.9		-121.063	-133.665	-5260.89		-121.063	-133.665	-5260.89		-121.063	-133.665	-5260.88
-116.063	-133.665	-5261.27		-116.063	-133.665	-5260.9		-116.063	-133.665	-5260.89		-116.063	-133.665	-5260.89		-116.063	-133.665	-5260.88
-111.063	-133.665	-5261.27		-111.063	-133.665	-5260.9		-111.063	-133.665	-5260.89		-111.063	-133.665	-5260.89		-111.063	-133.665	-5260.88
-106.063	-133.665	-5261.27		-106.063	-133.665	-5260.9		-106.063	-133.665	-5260.89		-106.063	-133.665	-5260.89		-106.063	-133.665	-5260.88
-101.063	-133.665	-5261.27		-101.063	-133.665	-5260.9		-101.063	-133.665	-5260.89		-101.063	-133.665	-5260.89		-101.063	-133.665	-5260.88
-96.0631	-133.665	-5261.27		-96.0631	-133.665	-5260.9		-96.0631	-133.665	-5260.89		-96.0631	-133.665	-5260.89		-96.0631	-133.665	-5260.88
-96.0632	-128.665	-5261.27		-96.0632	-128.665	-5260.9		-96.0632	-128.665	-5260.89		-96.0632	-128.665	-5260.89		-96.0632	-128.665	-5260.88
-101.063	-128.665	-5261.27		-101.063	-128.665	-5260.9		-101.063	-128.665	-5260.89		-101.063	-128.665	-5260.89		-101.063	-128.665	-5260.88
-106.063	-128.665	-5261.27		-106.063	-128.665	-5260.9		-106.063	-128.665	-5260.89		-106.063	-128.665	-5260.89		-106.063	-128.665	-5260.88
-111.063	-128.665	-5261.27		-111.063	-128.665			-111.063	-128.665			-111.063	-128.665			-111.063	-128.665
-116.063	-128.665	-5261.27		-116.063	-128.665	-5260.9		-116.063	-128.665	-5260.89		-116.063	-128.665	-5260.89		-116.063	-128.665	-5260.88
-121.063	-128.665	-5261.27		-121.063	-128.665	-5260.9		-121.063	-128.665	-5260.89		-121.063	-128.665	-5260.89		-121.063	-128.665	-5260.88
-126.063	-128.665	-5261.27		-126.063	-128.665	-5260.9		-126.063	-128.665	-5260.89		-126.063	-128.665	-5260.89		-126.063	-128.665	-5260.88
-131.063	-128.665	-5261.27		-131.063	-128.665	-5260.9		-131.063	-128.665	-5260.89		-131.063	-128.665	-5260.89		-131.063	-128.665	-5260.88
-136.063	-128.665	-5261.27		-136.063	-128.665	-5260.9		-136.063	-128.665	-5260.89		-136.063	-128.665	-5260.89		-136.063	-128.665	-5260.88
-141.063	-128.665	-5261.27		-141.063	-128.665	-5260.9		-141.063	-128.665	-5260.89		-141.063	-128.665	-5260.89		-141.063	-128.665	-5260.88
-146.063	-128.665	-5261.27		-146.063	-128.665	-5260.9		-146.063	-128.665	-5260.89		-146.063	-128.665	-5260.89		-146.063	-128.665	-5260.88
-151.063	-128.665	-5261.27		-151.063	-128.665	-5260.9		-151.063	-128.665	-5260.89		-151.063	-128.665	-5260.89		-151.063	-128.665	-5260.88
-156.063	-128.665	-5261.27		-156.063	-128.665	-5260.9		-156.063	-128.665	-5260.89		-156.063	-128.665	-5260.89		-156.063	-128.665	-5260.88
-161.063	-128.665	-5261.27		-161.063	-128.665	-5260.9		-161.063	-128.665	-5260.89		-161.063	-128.665	-5260.89		-161.063	-128.665	-5260.89
-166.063	-128.665	-5261.27		-166.063	-128.665	-5260.9		-166.063	-128.665	-5260.89		-166.063	-128.665	-5260.89		-166.063	-128.665	-5260.89
-171.063	-128.665	-5261.27		-171.063	-128.665	-5260.9		-171.063	-128.665	-5260.89		-171.063	-128.665	-5260.89		-171.063	-128.665	-5260.89
-176.063	-128.665	-5261.27		-176.063	-128.665	-5260.9		-176.063	-128.665	-5260.9		-176.063	-128.665	-5260.89		-176.063	-128.665	-5260.89
178.937	-128.665	-5261.27		178.937	-128.665	-5260.9		178.937	-128.665	-5260.89		178.937	-128.665	-5260.89		178.937	-128.665	-5260.89
173.937	-128.665	-5261.27		173.937	-128.665	-5260.9		173.937	-128.665	-5260.89		173.937	-128.665	-5260.89		173.937	-128.665	-5260.89
168.937	-128.665	-5261.27		168.937	-128.665	-5260.9		168.937	-128.665	-5260.89		168.937	-128.665	-5260.89		168.937	-128.665	-5260.89
163.937	-128.665	-5261.27		163.937	-128.665	-5260.9		163.937	-128.665	-5260.89		163.937	-128.665	-5260.89		163.937	-128.665	-5260.89
158.937	-128.665	-5261.27		158.937	-128.665	-5260.9		158.937	-128.665	-5260.89		158.937	-128.665	-5260.89		158.937	-128.665	-5260.89
153.937	-128.665	-5261.27		153.937	-128.665	-5260.9		153.937	-128.665	-5260.89		153.937	-128.665	-5260.89		153.937	-128.665	-5260.89
148.937	-128.665	-5261.27		148.937	-128.665	-5260.9		148.937	-128.665	-5260.89		148.937	-128.665	-5260.89		148.937	-128.665	-5260.88
143.937	-128.665	-5261.27		143.937	-128.665	-5260.89		143.937	-128.665	-5260.89		143.937	-128.665	-5260.89		143.937	-128.665	-5260.88
138.937	-128.665	-5261.27		138.937	-128.665	-5260.89		138.937	-128.665	-5260.89		138.937	-128.665	-5260.89		138.937	-128.665	-5260.88
133.937	-128.665	-5261.27		133.937	-128.665	-5260.89		133.937	-128.665	-5260.89		133.937	-128.665	-5260.89		133.937	-128.665	-5260.88
[truncated: 3,331 more rows]
