# Supplementary material for: Capturing the generation and structural transformations of molecular ions
Source: Nature. 2024 Jan 10;625(7996):710–4. doi: 10.1038/s41586-023-06909-5 (PMC10808067; doi:10.1038/s41586-023-06909-5)
Supplement: Supplementary file 6 — Source Data Extended Data Fig. 2 [file 41586_2023_6909_MOESM6_ESM.xlsx]

## Sheet: Sheet1
	Time	sΔI1	Beamshift
Unit	ps	A.U.	pixel
	-10	1.73779	-0.02162
	-5	-24.6986	0.000133692
	-4	-7.67778	0.04795
	-3	-17.9039	0.05496
	-2	-1.38179	0.05133
	-1	9.11535	0.03227
	0	18.0771	-0.02134
	1	64.5029	0.24277
	2	53.1386	0.16514
	3	117.205	0.33167
	4	160.604	0.26872
	5	251.104	0.53284
	10	639.593	1.15656
	15	904.825	1.73673
	20	1060.62	2.08511
	25	1140.78	2.26515
	35	1250.18	2.52019
	40	1277.31	2.68726
	50	1415.1	2.98813
	60	1560.54	3.18884
	100	1635.21	3.42125
	200	1579.79	3.2024
	300	1461.26	3.06125
