# Supplementary material for: Capturing the generation and structural transformations of molecular ions
Source: Nature. 2024 Jan 10;625(7996):710–4. doi: 10.1038/s41586-023-06909-5 (PMC10808067; doi:10.1038/s41586-023-06909-5)
Supplement: Supplementary file 7 — Source Data Extended Data Fig. 3 [file 41586_2023_6909_MOESM7_ESM.xlsx]

## Sheet: a
s	1st LSV	2nd LSV	3rd LSV	4th LSV
1.31667	0.43503	-0.17617	-0.12553	0.06477
1.35	0.40194	-0.07519	-0.07622	0.02389
1.38333	0.36544	-0.0348	0.06538	0.00252
1.41667	0.31339	0.0204	-0.0141	0.08353
1.45	0.26908	0.09546	0.00626	0.05564
1.48333	0.25967	0.02718	0.00812	-0.14696
1.51667	0.22189	0.03425	-0.00288	-0.18052
1.55	0.16677	0.17543	-0.1202	-0.09364
1.58333	0.1243	0.26003	-0.05404	-0.06078
1.61667	0.08254	0.30569	0.01093	-0.000564897
1.65	0.05047	0.26765	0.05574	-0.00599
1.68333	0.02087	0.1955	0.13808	-0.09966
1.71667	-0.03076	0.23811	0.03977	-0.00872
1.75	-0.04288	0.2215	-0.08544	-0.02547
1.78333	-0.03603	0.16705	0.0071	-0.13089
1.81667	-0.03664	0.1042	-0.00872	-0.09791
1.85	-0.03132	0.04731	-0.000122954	-0.15008
1.88333	-0.03158	0.06094	-0.03658	-0.14962
1.91667	-0.02998	0.07514	-0.07585	-0.10708
1.95	-0.02329	0.05267	-0.08845	-0.17949
1.98333	-0.01809	-0.02514	-0.0248	-0.20454
2.01667	-0.01154	-0.0497	-0.03837	-0.12188
2.05	-0.000291833	-0.08257	0.03393	-0.08485
2.08333	-0.00176	-0.03493	-0.0581	-0.02772
2.11667	-0.00712	-0.04314	-0.0421	-0.01557
2.15	-0.00867	-0.09118	-0.10287	-0.01587
2.18333	-0.00774	-0.15616	-0.08235	-0.000297524
2.21667	-0.000407223	-0.19637	-0.01745	-0.13836
2.25	-0.01266	-0.11965	-0.02873	-0.1061
2.28333	-0.02067	-0.06784	-0.08762	-0.02296
2.31667	-0.02439	-0.05627	0.00683	0.05726
2.35	-0.02195	-0.08047	0.19028	0.04683
2.38333	-0.02815	-0.07723	0.1938	0.07873
2.41667	-0.04105	0.00325	0.02898	0.12631
2.45	-0.04243	-0.00674	0.03813	0.06179
2.48333	-0.03992	-0.03639	-0.03658	0.07467
2.51667	-0.03068	-0.09584	0.08319	-0.02534
2.55	-0.04972	-0.00539	-0.08134	0.07049
2.58333	-0.05867	-0.000343067	-0.11515	0.03639
2.61667	-0.06575	-0.01603	-0.1102	0.01101
2.65	-0.06536	-0.03561	-0.05608	-0.04106
2.68333	-0.07179	-0.07884	-0.04537	-0.06568
2.71667	-0.08278	-0.07853	-0.1008	0.02496
2.75	-0.08055	-0.13506	-0.03823	-0.02459
2.78333	-0.08674	-0.05915	-0.0647	0.02418
2.81667	-0.09056	-0.04372	-0.11242	0.04421
2.85	-0.07932	-0.08185	0.03176	-0.04956
2.88333	-0.09235	0.02013	-0.14787	0.07978
2.91667	-0.08643	-0.00825	-0.0373	-0.03734
2.95	-0.09566	0.02154	-0.13279	0.06647
2.98333	-0.0962	0.04805	-0.05918	0.09739
3.01667	-0.09446	-0.005	0.01992	-0.00124
3.05	-0.08919	0.00934	0.09039	-0.07604
3.08333	-0.08003	0.04081	0.09037	-0.05135
3.11667	-0.06653	0.03751	0.07734	-0.08885
3.15	-0.05508	0.03427	0.09475	-0.15862
3.18333	-0.04985	0.09701	0.06371	-0.11739
3.21667	-0.04852	0.05483	0.0552	-0.04379
3.25	-0.04325	0.03292	0.03276	-0.11656
3.28333	-0.04879	0.05589	0.02128	-0.05988
3.31667	-0.04781	0.09428	-0.07089	0.0683
3.35	-0.02756	0.06005	0.00538	0.02715
3.38333	-0.01506	0.04651	-0.00714	0.00636
3.41667	-0.00601	0.03647	0.04011	-0.11055
3.45	-0.00502	-0.01435	0.01978	-0.12634
3.48333	-0.0096	-0.03894	0.02258	-0.07327
3.51667	-0.01144	-0.0279	0.03323	0.02984
3.55	-0.00155	-0.10389	0.16177	-0.02983
3.58333	0.00457	-0.1175	0.06897	0.04915
3.61667	0.00835	-0.08436	0.01297	0.0737
3.65	0.01923	-0.14941	0.0341	-0.0365
3.68333	0.01046	-0.09312	-0.15203	-0.0115
3.71667	0.02014	-0.10421	-0.14424	-0.13996
3.75	0.00501	-0.0432	-0.22621	-0.02078
3.78333	0.00912	-0.04727	-0.14917	-0.00207
3.81667	0.0116	-0.02584	-0.07876	0.07175
3.85	0.02755	-0.08281	0.06902	0.08184
3.88333	0.02897	-0.04003	0.06635	0.16612
3.91667	0.01827	-0.02635	0.08504	0.12815
3.95	0.00164	-0.00148	-0.000864517	0.13934
3.98333	0.00196	-0.06793	0.0129	0.07297
4.01667	-0.00419	-0.09971	0.03353	0.07563
4.05	-0.01174	-0.06708	0.0757	0.10079
4.08333	-0.01518	-0.05579	0.07502	0.05575
4.11667	-0.02045	-0.0349	-0.03996	0.09313
4.15	-0.01487	-0.03283	0.03891	0.04197
4.18333	-0.0175	-0.0285	-0.02613	0.03021
4.21667	-0.01155	-0.06865	0.05826	0.02004
4.25	-0.01519	-0.05517	0.08395	0.01357
4.28333	-0.03119	0.05559	-0.03184	0.06992
4.31667	-0.02417	0.00171	0.07318	-0.05581
4.35	-0.02716	0.02126	0.0193	-0.00264
4.38333	-0.02301	0.03692	0.04414	-0.000749653
4.41667	-0.02534	0.08273	-0.02098	0.01038
4.45	-0.01842	0.06907	-0.04252	0.0369
4.48333	-0.01241	0.06186	-0.01931	0.05026
4.51667	-0.01103	0.06584	-0.00883	0.0443
4.55	-0.01861	0.09584	-0.04046	0.07858
4.58333	-0.0193	0.0484	0.0948	-0.00274
4.61667	-0.03472	0.06788	0.02974	0.02567
4.65	-0.04708	0.06955	-0.08801	0.09796
4.68333	-0.03483	-0.03858	-0.07541	-0.02061
4.71667	-0.02911	-0.05061	-0.07565	-0.07346
4.75	-0.01343	-0.11564	0.04511	-0.16335
4.78333	-0.01401	-0.02719	-0.04306	-0.05784
4.81667	-0.01231	-0.02383	-0.0536	-0.02291
4.85	-0.01433	-0.00656	-0.0376	-0.03788
4.88333	-0.01413	0.00551	-0.01669	-0.05786
4.91667	-0.01039	-0.02259	-0.00869	-0.09058
4.95	-0.02172	-0.03481	-0.11059	-0.01847
4.98333	-0.02841	-0.04899	-0.13475	0.03913
5.01667	-0.03086	-0.0308	-0.18864	0.06043
5.05	-0.01779	-0.07886	-0.04661	-0.05386
5.08333	-0.01385	-0.05929	0.03285	-0.01398
5.11667	-0.02301	0.01409	-0.1223	0.06795
5.15	-0.01829	-0.000426584	-0.15397	-0.02689
5.18333	-0.01021	-0.02517	-0.09148	-0.08408
5.21667	-0.00798	-0.02151	-0.09226	-0.08742
5.25	-0.00333	-0.02848	-0.0436	-0.08031
5.28333	-0.00228	-0.00966	-0.05071	-0.05025
5.31667	-0.000647519	-0.01971	-0.07684	-0.00872
5.35	0.00614	0.00213	-0.03702	-0.00798
5.38333	0.00851	-0.01835	-0.05611	-0.01696
5.41667	0.01698	-0.01894	0.02714	-0.10221
5.45	0.00257	0.03441	-0.05538	-0.02429
5.48333	0.00917	0.000653315	0.00797	-0.02356
5.51667	0.00113	0.02386	-0.02283	0.000374251
5.55	0.00808	-0.003	-0.05496	-0.02704
5.58333	0.01201	-0.01494	-0.01793	-0.09608
5.61667	0.01748	-0.06976	0.03845	-0.13675
5.65	0.00899	-0.02321	-0.05861	-0.02847
5.68333	0.01059	-0.02614	-0.06373	-0.01028
5.71667	0.00917	-0.03292	-0.03543	-0.00712
5.75	0.01174	-0.07269	0.06625	-0.05555
5.78333	0.00624	-0.05008	-0.02083	0.02599
5.81667	0.01294	-0.03556	-0.03025	0.02517
5.85	0.0159	-0.01701	-0.06291	0.03729
5.88333	0.01755	-0.01771	-0.00243	-0.0059
5.91667	0.00955	-0.02468	0.02568	-0.07053
5.95	0.00736	-0.02659	0.01227	-0.05856
5.98333	5.27587e-05	-0.00475	-0.08004	-0.01178
6.01667	-0.00267	-0.00447	-0.05198	-0.0318
6.05	-0.00763	0.0204	-0.09533	-0.02397
6.08333	-0.00702	0.00519	-0.05619	-0.05414
6.11667	-0.00707	-0.01683	-0.04961	-0.03501
6.15	-0.00687	-0.0169	-0.04319	-0.03734
6.18333	-0.00898	-0.00603	-0.08083	-0.00269
6.21667	-0.00497	-0.00233	-0.05581	-0.0579
6.25	-0.00638	0.0042	-0.07625	-0.05358
6.28333	0.000133014	0.00387	-0.05101	-0.05664
6.31667	-0.00328	0.0193	-0.05745	-0.05864
6.35	0.000437312	0.02522	-0.05763	-0.03774
6.38333	0.00408	0.01138	-0.02698	-0.0751
6.41667	0.00552	0.00838	-0.000303777	-0.03911
6.45	0.00332	0.0718	-0.01528	0.05292
6.48333	0.00384	0.04547	0.0283	0.07807
6.51667	0.000664129	0.04271	-0.00704	0.0873
6.55	-0.00226	0.01959	0.00199	0.08073
6.58333	0.00322	0.000304469	0.066	0.0197
6.61667	0.000365723	0.02296	0.01856	0.07437
6.65	0.00476	0.00702	0.0392	0.05529
6.68333	0.005	0.00217	0.08201	0.04498
6.71667	0.000622502	0.01825	0.03087	0.07412
6.75	-0.00502	0.00798	0.05644	0.08767
6.78333	-0.01381	0.00423	0.01092	0.06562
6.81667	-0.01097	0.00111	0.06336	0.00291
6.85	-0.00289	-0.0221	0.13412	-0.0534
6.88333	-0.00946	0.01941	0.02271	0.02821
6.91667	-0.01049	0.01894	-0.01795	0.02212
6.95	-0.00258	0.01356	0.02611	-0.00932
6.98333	0.000449378	0.01483	0.0474	-0.0214
7.01667	-0.0034	0.03084	0.01521	0.03553
7.05	0.0025	0.01143	0.03931	0.01487
7.08333	-0.01035	0.08398	-0.06929	0.15415
7.11667	-0.00519	0.04075	-0.01674	0.09102
7.15	-0.00196	0.00548	0.03168	0.00943
7.18333	-0.00594	0.01365	-0.02115	-0.00657
7.21667	0.00243	-0.0159	0.03386	-0.06721
7.25	-0.00341	-0.00214	-0.02422	-0.02069
7.28333	0.00111	-0.01048	-0.03786	-0.04986
7.31667	0.00829	-0.0557	0.04179	-0.07066
7.35	0.01493	-0.08246	0.13827	-0.08332
7.38333	0.00581	-0.02503	0.00585	0.04628
7.41667	0.0031	0.0045	-0.02383	0.05697
7.45	0.00297	-0.02407	0.03485	-0.0139
7.48333	0.00701	-0.01956	0.09243	-0.03994
7.51667	0.01048	-0.0395	0.12342	-0.05019
7.55	-0.00118	0.00864	0.02564	0.02756
7.58333	-0.00741	0.04769	-0.06951	0.08316
7.61667	0.00692	-0.01964	0.12578	-0.07515
7.65	0.00559	-0.04368	0.14147	-0.02261
7.68333	0.000847861	-0.03153	0.0484	0.02914
7.71667	0.00067974	-0.03915	0.06682	0.05292
7.75	-0.000294774	-0.02591	0.05246	0.08912
7.78333	-0.00147	0.00529	0.01582	0.09547
7.81667	0.00639	-0.00617	0.06839	0.0197
7.85	0.00967	-0.0121	0.05693	-0.05489
7.88333	0.00578	-0.03186	0.00256	-0.05013
7.91667	0.00561	-0.03289	0.02781	-0.0261
7.95	0.00181	-0.03246	0.0217	0.01612
7.98333	0.01066	-0.03792	0.00456	-0.01063

## Sheet: b
Time	1st RSV	2nd RSV	3rd RSV	4th RSV
-9.993	-1.92407	-14.7057	22.2773	-17.0571
-4.9965	8.00938	-12.0623	7.30635	-23.8917
-3.9972	-1.18197	-12.9932	5.84443	-12.606
-2.9979	-10.878	-15.0147	27.2839	-10.8787
-1.9986	16.2383	5.7585	11.9924	-14.1289
-0.9993	0.24968	-6.24206	25.9006	-12.0709
0	-15.2881	-4.81873	44.5943	-14.7549
0.9993	-52.6986	-47.9957	-5.50258	-55.8535
1.9986	-37.2372	-2.76081	29.3231	-34.4012
2.9979	-7.7207	-22.113	60.5962	8.9442
3.9972	22.0063	-12.6925	36.2763	-41.0604
4.9965	70.901	-19.3568	55.3494	12.3311
9.993	348.736	-15.2095	15.2877	-1.83626
14.9895	519.902	-0.8328	17.127	-2.18248
19.986	623.45	27.794	34.8343	28.0995
24.9825	681.602	33.7322	-2.73904	0.97971
34.9755	721.34	23.3113	-27.6977	-35.9606
39.972	701.965	17.5023	-10.443	-27.1365
49.965	674.743	4.27437	11.3623	23.3476
59.958	654.394	11.9414	-23.0936	-15.6091
99.93	416.687	-72.8508	10.9475	41.5089
199.86	202.833	-132.772	-24.7394	16.2836
299.79	125.363	-147.757	-12.4321	-13.1998

## Sheet: c
Rank	Singular value	RSV Autocorrelation	LSV Autocorrelation
1	1839.21	0.9627	0.89073
2	228.273	0.44235	0.82908
3	131.325	0.19736	0.52026
4	117.058	0.32858	0.62643
5	98.5623	0.20075	0.82328
6	91.2925	0.25137	0.71485
7	89.9148	0.19282	0.72883
8	81.8085	0.10282	0.7144
9	77.5737	0.28026	0.5591
10	72.8351	0.1707	0.68373

## Sheet: d
Time	1st RSV	2nd RSV
-9.993	-1.92407	-14.7057
-4.9965	8.00938	-12.0623
-3.9972	-1.18197	-12.9932
-2.9979	-10.878	-15.0147
-1.9986	16.2383	5.7585
-0.9993	0.24968	-6.24206
0	-15.2881	-4.81873
0.9993	-52.6986	-47.9957
1.9986	-37.2372	-2.76081
2.9979	-7.7207	-22.113
3.9972	22.0063	-12.6925
4.9965	70.901	-19.3568
9.993	348.736	-15.2095
14.9895	519.902	-0.8328
19.986	623.45	27.794
24.9825	681.602	33.7322
34.9755	721.34	23.3113
39.972	701.965	17.5023
49.965	674.743	4.27437
59.958	654.394	11.9414
99.93	416.687	-72.8508
199.86	202.833	-132.772
299.79	125.363	-147.757
