# Supplementary material for: Capturing the generation and structural transformations of molecular ions
Source: Nature. 2024 Jan 10;625(7996):710–4. doi: 10.1038/s41586-023-06909-5 (PMC10808067; doi:10.1038/s41586-023-06909-5)
Supplement: Supplementary file 8 — Source Data Extended Data Fig. 4 [file 41586_2023_6909_MOESM8_ESM.xlsx]

## Sheet: a-fit
s	-10	-5	-4	-3	-2	-1	0	1	2	3	4	5	10	15	20	25	35	40	50	60	100	200	300
1.31667	2.06162e-170	2.16849e-113	4.75895e-102	9.51369e-91	1.77972e-79	2.49594e-68	1.09765e-57	-1.20699e-45	-2.28099e-34	-3.41997e-23	11.6944	39.3661	148.706	220.371	265.536	292.157	310.753	309.592	296.664	277.065	197.57	101.89	75.6599
1.35	1.93145e-170	2.03157e-113	4.45846e-102	8.91298e-91	1.66734e-79	2.33834e-68	1.02835e-57	-1.13078e-45	-2.13695e-34	-3.20401e-23	10.9552	36.8705	139.131	205.937	247.817	272.263	288.625	287.004	273.865	254.556	177.192	84.4166	58.9882
1.38333	1.75384e-170	1.84476e-113	4.04849e-102	8.0934e-91	1.51403e-79	2.12332e-68	9.33791e-58	-1.0268e-45	-1.94045e-34	-2.90939e-23	9.94792	33.4813	126.359	187.059	225.136	247.39	262.367	260.955	249.14	231.713	161.788	77.8962	54.9021
1.41667	1.52743e-170	1.60661e-113	3.52586e-102	7.04859e-91	1.31858e-79	1.84922e-68	8.1326e-58	-8.94242e-46	-1.68994e-34	-2.53379e-23	8.66298	29.15	109.878	162.439	195.206	214.138	226.217	224.502	213.277	197.238	133.711	57.7947	36.9918
1.45	1.33216e-170	1.40122e-113	3.0751e-102	6.14746e-91	1.15e-79	1.61281e-68	7.093e-58	-7.79914e-46	-1.47388e-34	-2.20984e-23	7.55485	25.4157	95.6888	141.274	169.518	185.651	195.373	193.468	182.89	168.174	110.552	41.9336	23.1348
1.48333	1.25513e-170	1.32019e-113	2.89728e-102	5.79199e-91	1.0835e-79	1.51954e-68	6.68267e-58	-7.3482e-46	-1.38867e-34	-2.08208e-23	7.11888	23.9572	90.3633	133.687	160.785	176.539	186.888	185.692	176.879	164.078	113.03	51.9007	35.1477
1.51667	1.07191e-170	1.12747e-113	2.47434e-102	4.9465e-91	9.25338e-80	1.29773e-68	5.70716e-58	-6.27554e-46	-1.18596e-34	-1.77815e-23	6.0797	20.4601	77.1736	114.175	137.321	150.779	159.624	158.607	151.087	140.161	96.5842	44.4001	30.0984
1.55	8.60919e-171	9.05548e-114	1.98731e-102	3.97284e-91	7.43199e-80	1.04229e-68	4.58412e-58	-5.04019e-46	-9.52484e-35	-1.42809e-23	4.88133	16.412	61.5963	90.6165	108.298	118.075	122.964	121.031	112.843	102.087	61.0471	12.5741	-0.698717
1.58333	6.79094e-171	7.14297e-114	1.56759e-102	3.13378e-91	5.86237e-80	8.22164e-69	3.61616e-58	-3.97564e-46	-7.513e-35	-1.12645e-23	3.84935	12.9328	48.3454	70.8	84.1798	91.2468	93.7176	91.4965	83.6948	73.9713	37.823	-4.5139	-16.1001
1.61667	4.88873e-171	5.14216e-114	1.12849e-102	2.25597e-91	4.22026e-80	5.9187e-69	2.60343e-58	-2.86196e-46	-5.40834e-35	-8.10889e-24	2.77012	9.29788	34.5743	50.3257	59.4202	63.8966	64.3635	62.1044	55.2161	47.0432	17.444	-16.9182	-26.3166
1.65	3.18326e-171	3.34828e-114	7.34809e-103	1.46896e-91	2.748e-80	3.85394e-69	1.6953e-58	-1.86351e-46	-3.52151e-35	-5.2799e-24	1.80327	6.04829	22.402	32.4586	38.1204	40.7397	40.4093	38.6191	33.5187	27.6298	6.62702	-17.6261	-24.2572
1.68333	1.46143e-171	1.53719e-114	3.3735e-103	6.74398e-92	1.2616e-80	1.76935e-69	7.7837e-59	-8.55518e-47	-1.61666e-35	-2.42391e-24	0.827582	2.77308	10.2162	14.7093	17.1477	18.1673	17.6228	16.6032	13.8808	10.8259	0.112668	-12.185	-15.546
1.71667	-8.15995e-172	-8.58295e-115	-1.88362e-103	-3.76562e-92	-7.04414e-81	-9.87847e-70	-4.34068e-59	4.77861e-47	9.03214e-36	1.35424e-24	-0.46483	-1.58253	-6.3396	-9.99515	-12.8478	-15.1118	-18.4468	-19.7086	-21.7168	-23.2648	-27.2035	-31.1116	-32.1685
1.75	-1.3872e-171	-1.45911e-114	-3.20216e-103	-6.40154e-92	-1.19751e-80	-1.67938e-69	-7.38179e-59	8.1228e-47	1.53521e-35	2.30181e-24	-0.788882	-2.67375	-10.4693	-16.1276	-20.254	-23.281	-27.1858	-28.4429	-30.1458	-31.1997	-33.0846	-34.5035	-34.8776
1.78333	-1.31648e-171	-1.38473e-114	-3.03892e-103	-6.07518e-92	-1.13647e-80	-1.59379e-69	-7.00684e-59	7.70826e-47	1.45681e-35	2.18425e-24	-0.747974	-2.52883	-9.77541	-14.8562	-18.3964	-20.842	-23.6304	-24.3619	-25.0887	-25.2687	-24.557	-23.1876	-22.8033
1.81667	-1.49657e-171	-1.57415e-114	-3.45463e-103	-6.90622e-92	-1.29194e-80	-1.81183e-69	-7.96659e-59	8.76232e-47	1.65597e-35	2.48286e-24	-0.849663	-2.8669	-10.9663	-16.4781	-20.1591	-22.5489	-24.8807	-25.2905	-25.3041	-24.7593	-21.6655	-17.6272	-16.5147
1.85	-1.43301e-171	-1.5073e-114	-3.3079e-103	-6.61287e-92	-1.23706e-80	-1.7349e-69	-7.62933e-59	8.38979e-47	1.58552e-35	2.37723e-24	-0.813011	-2.73812	-10.3702	-15.4126	-18.6313	-20.5718	-22.058	-22.0747	-21.3638	-20.1746	-15.1768	-9.0994	-7.43222
1.88333	-1.38588e-171	-1.45772e-114	-3.19911e-103	-6.3954e-92	-1.19638e-80	-1.67783e-69	-7.37804e-59	8.11399e-47	1.53342e-35	2.29911e-24	-0.786466	-2.65046	-10.0737	-15.0306	-18.2479	-20.2434	-21.9357	-22.0802	-21.6399	-20.7178	-16.5794	-11.457	-10.0502
1.91667	-1.21959e-171	-1.28281e-114	-2.81526e-103	-5.62804e-92	-1.05283e-80	-1.4765e-69	-6.49212e-59	7.14063e-47	1.34949e-35	2.02335e-24	-0.692428	-2.33652	-8.94082	-13.4399	-16.4493	-18.4078	-20.3316	-20.6774	-20.7113	-20.2884	-17.8314	-14.6104	-13.7227
1.95	-1.02063e-171	-1.07354e-114	-2.35597e-103	-4.70987e-92	-8.8107e-81	-1.23563e-69	-5.43351e-59	5.97553e-47	1.12928e-35	1.69318e-24	-0.579202	-1.95207	-7.42145	-11.0769	-13.4527	-14.9296	-16.1915	-16.3058	-15.9967	-15.3317	-12.3267	-8.60064	-7.57723
1.98333	-1.04545e-171	-1.09964e-114	-2.41326e-103	-4.82437e-92	-9.02497e-81	-1.2657e-69	-5.56729e-59	6.12029e-47	1.15658e-35	1.73409e-24	-0.592442	-1.98903	-7.40653	-10.7982	-12.7732	-13.7648	-13.9384	-13.4924	-12.0908	-10.4089	-4.28017	2.84988	4.80028
2.01667	-7.67413e-172	-8.07194e-115	-1.77146e-103	-3.54133e-92	-6.6248e-81	-9.29099e-70	-4.08717e-59	4.49244e-47	8.48937e-36	1.27284e-24	-0.434632	-1.45693	-5.3788	-7.76381	-9.07752	-9.65077	-9.44611	-8.95164	-7.60086	-6.06939	-0.665326	5.55167	7.25104
2.05	-3.33099e-172	-3.50366e-115	-7.68906e-104	-1.5371e-92	-2.87554e-81	-4.03298e-70	-1.77542e-59	1.9495e-47	3.68346e-36	5.52265e-25	-0.187954	-0.623684	-2.1729	-2.9161	-3.10661	-2.92389	-1.90842	-1.22753	0.257203	1.75048	6.62227	12.0644	13.549
2.08333	-1.92087e-172	-2.02044e-115	-4.43403e-104	-8.86403e-93	-1.65822e-81	-2.32562e-70	-1.02334e-59	1.12438e-47	2.12462e-36	3.18549e-25	-0.108637	-0.362768	-1.31086	-1.8438	-2.08936	-2.13821	-1.88379	-1.65777	-1.12265	-0.557631	1.34898	3.50676	4.09593
2.11667	-4.50695e-172	-4.74059e-115	-1.04036e-103	-2.07979e-92	-3.89069e-81	-5.45651e-70	-2.40026e-59	2.63841e-47	4.98584e-36	7.47542e-25	-0.255309	-0.85631	-3.17131	-4.59435	-5.39495	-5.76464	-5.71537	-5.46066	-4.73613	-3.90013	-0.919714	2.52148	3.46233
2.15	-6.29293e-172	-6.61914e-115	-1.45263e-103	-2.90395e-92	-5.43246e-81	-7.61881e-70	-3.35174e-59	3.68383e-47	6.96126e-36	1.04372e-24	-0.356313	-1.19355	-4.38907	-6.30573	-7.33219	-7.74452	-7.45268	-6.98481	-5.75691	-4.3902	0.379292	5.84451	7.33799
2.18333	-7.82069e-172	-8.2261e-115	-1.80529e-103	-3.60894e-92	-6.75133e-81	-9.46858e-70	-4.16634e-59	4.57786e-47	8.65037e-36	1.29697e-24	-0.442363	-1.47766	-5.34961	-7.54206	-8.57126	-8.8036	-7.83949	-6.9554	-4.84629	-2.61002	4.95695	13.5297	15.8706
2.21667	-6.5258e-172	-6.86409e-115	-1.50638e-103	-3.01137e-92	-5.63352e-81	-7.90109e-70	-3.47828e-59	3.8193e-47	7.21631e-36	1.08195e-24	-0.368215	-1.22174	-4.25454	-5.70617	-6.07369	-5.70922	-3.70586	-2.3649	0.55739	3.49536	13.0778	23.7808	26.7006
2.25	-9.87655e-172	-1.03885e-114	-2.27985e-103	-4.55765e-92	-8.52608e-81	-1.19575e-69	-5.26081e-59	5.78152e-47	1.09251e-35	1.63803e-24	-0.559038	-1.87094	-6.84588	-9.77711	-11.2881	-11.8215	-11.1194	-10.2623	-8.09852	-5.73528	2.41567	11.7158	14.2566
2.28333	-1.15596e-171	-1.21588e-114	-2.66837e-103	-5.33435e-92	-9.97898e-81	-1.3995e-69	-6.15559e-59	6.76733e-47	1.27886e-35	1.91743e-24	-0.655176	-2.20063	-8.21446	-12.0097	-14.2522	-15.4153	-15.7503	-15.3292	-13.9182	-12.1865	-5.80007	1.65993	3.70113
2.31667	-1.29264e-171	-1.35965e-114	-2.98387e-103	-5.96508e-92	-1.11589e-80	-1.56497e-69	-6.8831e-59	7.56758e-47	1.4301e-35	2.14419e-24	-0.732802	-2.46281	-9.22257	-13.5331	-16.1273	-17.5262	-18.1119	-17.7472	-16.3741	-14.6265	-8.06042	-0.343465	1.76889
2.35	-1.37045e-171	-1.44149e-114	-3.16349e-103	-6.32414e-92	-1.18306e-80	-1.65919e-69	-7.29862e-59	8.02274e-47	1.51607e-35	2.27308e-24	-0.776315	-2.6036	-9.639	-13.9586	-16.3833	-17.4963	-17.3227	-16.5362	-14.3099	-11.7465	-2.61888	7.91549	10.7956
2.38333	-1.6298e-171	-1.71428e-114	-3.76214e-103	-7.52093e-92	-1.40694e-80	-1.97317e-69	-8.67922e-59	9.54115e-47	1.80303e-35	2.70333e-24	-0.923526	-3.10006	-11.5329	-16.7961	-19.8435	-21.3535	-21.547	-20.8129	-18.5533	-15.8625	-6.0981	5.24531	8.34796
2.41667	-1.89147e-171	-1.98952e-114	-4.36618e-103	-8.72851e-92	-1.63283e-80	-2.28994e-69	-1.00702e-58	1.10739e-46	2.09277e-35	3.13776e-24	-1.07308	-3.61364	-13.6791	-20.3189	-24.5469	-27.0849	-28.9964	-28.9933	-28.0064	-26.392	-19.6586	-11.4886	-9.24767
2.45	-2.04756e-171	-2.1537e-114	-4.72649e-103	-9.44879e-92	-1.76758e-80	-2.47891e-69	-1.09018e-58	1.19875e-46	2.26541e-35	3.39661e-24	-1.16135	-3.90836	-14.743	-21.8135	-26.238	-28.8123	-30.5097	-30.3192	-28.8903	-26.8101	-18.5072	-8.56196	-5.8363
2.48333	-1.96855e-171	-2.0706e-114	-4.54412e-103	-9.08422e-92	-1.69938e-80	-2.38327e-69	-1.04814e-58	1.15249e-46	2.17798e-35	3.26552e-24	-1.11643	-3.75613	-14.1476	-20.8974	-25.0888	-27.4929	-28.9726	-28.713	-27.1917	-25.0557	-16.6584	-6.64634	-3.90319
2.51667	-1.83202e-171	-1.92699e-114	-4.22895e-103	-8.45413e-92	-1.58152e-80	-2.218e-69	-9.75634e-59	1.0725e-46	2.02673e-35	3.03874e-24	-1.03802	-3.48349	-12.941	-18.8158	-22.1874	-23.8236	-23.9097	-23.0184	-20.351	-17.2088	-5.87451	7.26556	10.8591
2.55	-2.34405e-171	-2.46557e-114	-5.41091e-103	-1.0817e-91	-2.02353e-80	-2.83787e-69	-1.24801e-58	1.37235e-46	2.59349e-35	3.88852e-24	-1.32971	-4.47668	-16.922	-25.0959	-30.2646	-33.3293	-35.525	-35.434	-34.043	-31.8874	-23.0708	-12.4331	-9.51633
2.58333	-2.76732e-171	-2.91077e-114	-6.38796e-103	-1.27703e-91	-2.38892e-80	-3.3503e-69	-1.47336e-58	1.62016e-46	3.0618e-35	4.59067e-24	-1.56982	-5.28515	-19.9797	-29.6333	-35.7401	-39.3636	-41.9676	-41.8661	-40.2354	-37.701	-27.3244	-14.8007	-11.3668
2.61667	-3.15143e-171	-3.31479e-114	-7.27462e-103	-1.45428e-91	-2.72051e-80	-3.81533e-69	-1.6779e-58	1.84503e-46	3.48675e-35	5.22781e-24	-1.78754	-6.01657	-22.7127	-33.6336	-40.4936	-44.5128	-47.2478	-47.0163	-44.9358	-41.8437	-29.3986	-14.4545	-10.3581
2.65	-3.24451e-171	-3.4127e-114	-7.48947e-103	-1.49723e-91	-2.80086e-80	-3.92803e-69	-1.72752e-58	1.8995e-46	3.58966e-35	5.38211e-24	-1.84	-6.19001	-23.3043	-34.405	-41.2818	-45.2086	-47.5711	-47.1047	-44.5233	-40.9346	-26.8863	-10.1587	-5.57595
2.68333	-3.70428e-171	-3.89631e-114	-8.55079e-103	-1.7094e-91	-3.19777e-80	-4.48467e-69	-1.97241e-58	2.16865e-46	4.09826e-35	6.14467e-24	-2.10031	-7.06181	-26.5069	-39.0003	-46.6172	-50.8341	-52.9593	-52.1389	-48.6371	-44.0283	-26.4298	-5.63792	0.0553504
2.71667	-4.18309e-171	-4.39993e-114	-9.65605e-103	-1.93035e-91	-3.6111e-80	-5.06435e-69	-2.2273e-58	2.44898e-46	4.62805e-35	6.93899e-24	-2.37206	-7.97796	-29.9955	-44.2164	-52.9644	-57.8928	-60.6502	-59.9037	-56.2957	-51.4109	-32.5121	-10.0911	-3.95014
2.75	-4.30987e-171	-4.53329e-114	-9.9487e-103	-1.98885e-91	-3.72055e-80	-5.21785e-69	-2.29494e-58	2.52315e-46	4.76818e-35	7.14909e-24	-2.44326	-8.21117	-30.7449	-45.1085	-53.7468	-58.3986	-60.3248	-59.0953	-54.4912	-48.6403	-26.6749	-0.86598	6.19856
2.78333	-4.32806e-171	-4.55242e-114	-9.99069e-103	-1.99725e-91	-3.73625e-80	-5.23986e-69	-2.30446e-58	2.53386e-46	4.78847e-35	7.17952e-24	-2.45443	-8.25648	-31.0727	-45.8544	-54.9939	-60.1936	-63.2622	-62.5982	-59.0744	-54.213	-35.247	-12.6875	-6.50745
2.81667	-4.44552e-171	-4.67597e-114	-1.02618e-102	-2.05146e-91	-3.83765e-80	-5.38206e-69	-2.36696e-58	2.60264e-46	4.91848e-35	7.37444e-24	-2.52127	-8.48332	-31.9673	-47.2429	-56.7509	-62.2285	-65.6743	-65.1402	-61.8057	-57.0751	-38.3957	-16.0941	-9.98331
2.85	-4.13514e-171	-4.34951e-114	-9.54538e-103	-1.90823e-91	-3.56972e-80	-5.00631e-69	-2.20185e-58	2.42088e-46	4.57493e-35	6.85934e-24	-2.34448	-7.88161	-29.5604	-43.4534	-51.8867	-56.5149	-58.7175	-57.7162	-53.6423	-48.3455	-28.2369	-4.52368	1.96875
2.88333	-4.31395e-171	-4.53758e-114	-9.95813e-103	-1.99075e-91	-3.72407e-80	-5.22275e-69	-2.29678e-58	2.52566e-46	4.77304e-35	7.15639e-24	-2.4473	-8.24042	-31.1732	-46.2711	-55.8544	-61.5755	-65.7899	-65.7098	-63.3181	-59.5061	-43.7531	-24.6896	-19.4615
2.91667	-4.24974e-171	-4.47004e-114	-9.80991e-103	-1.96111e-91	-3.66864e-80	-5.14503e-69	-2.26273e-58	2.48802e-46	4.70186e-35	7.04966e-24	-2.41018	-8.10908	-30.5477	-45.1293	-54.1909	-59.3959	-62.6225	-62.0781	-58.825	-54.2425	-36.202	-14.683	-8.78698
2.95	-4.49304e-171	-4.72596e-114	-1.03715e-102	-2.07339e-91	-3.87867e-80	-5.43957e-69	-2.39215e-58	2.6305e-46	4.97117e-35	7.45346e-24	-2.54882	-8.58152	-32.4487	-48.1397	-58.0773	-63.9861	-68.2688	-68.1317	-65.5373	-61.4716	-44.7739	-24.6031	-19.072
2.98333	-4.44794e-171	-4.67851e-114	-1.02674e-102	-2.05258e-91	-3.83973e-80	-5.38496e-69	-2.36809e-58	2.60411e-46	4.92131e-35	7.37869e-24	-2.52344	-8.4979	-32.1701	-47.7886	-57.737	-63.7122	-68.2218	-68.2218	-65.9151	-62.1316	-46.3372	-27.168	-21.9099
3.01667	-4.62159e-171	-4.86117e-114	-1.06683e-102	-2.13271e-91	-3.98965e-80	-5.59522e-69	-2.46071e-58	2.70573e-46	5.11328e-35	7.66652e-24	-2.62113	-8.81942	-33.2354	-49.1193	-59.0084	-64.708	-68.3011	-67.7514	-64.2954	-59.3872	-39.9977	-16.8451	-10.501
3.05	-4.39743e-171	-4.62539e-114	-1.01508e-102	-2.02927e-91	-3.79614e-80	-5.32384e-69	-2.34138e-58	2.57448e-46	4.86525e-35	7.29464e-24	-2.49389	-8.39028	-31.5978	-46.6651	-56.0145	-61.3695	-64.6418	-64.045	-60.6146	-55.8135	-36.965	-14.5015	-8.34708
3.08333	-3.83185e-171	-4.03048e-114	-8.84526e-103	-1.76827e-91	-3.30789e-80	-4.6391e-69	-2.04017e-58	2.24338e-46	4.23956e-35	6.35652e-24	-2.17346	-7.31528	-27.6108	-40.8795	-49.2073	-54.0792	-57.3722	-57.0745	-54.5134	-50.7246	-35.5043	-17.2376	-12.2307
3.11667	-3.19367e-171	-3.35923e-114	-7.37213e-103	-1.47377e-91	-2.75698e-80	-3.86648e-69	-1.70039e-58	1.86976e-46	3.53348e-35	5.29787e-24	-1.81147	-6.09672	-23.0078	-34.0584	-40.9885	-45.0369	-47.7553	-47.4939	-45.334	-42.1528	-29.396	-14.094	-9.89985
3.15	-2.67843e-171	-2.81727e-114	-6.18276e-103	-1.236e-91	-2.31218e-80	-3.24269e-69	-1.42609e-58	1.56809e-46	2.96339e-35	4.44311e-24	-1.5191	-5.11165	-19.2687	-28.4874	-34.2357	-37.5584	-39.6827	-39.3852	-37.4229	-34.6158	-23.4929	-10.1989	-6.55597
3.18333	-2.20026e-171	-2.31432e-114	-5.07899e-103	-1.01535e-91	-1.8994e-80	-2.66377e-69	-1.17136e-58	1.2882e-46	2.43449e-35	3.65011e-24	-1.24858	-4.20755	-15.986	-23.8428	-28.9339	-32.0829	-34.7285	-34.9373	-34.1985	-32.6978	-26.0158	-17.7617	-15.4951
3.21667	-2.22158e-171	-2.33674e-114	-5.1282e-103	-1.02519e-91	-1.91781e-80	-2.68959e-69	-1.18276e-58	1.30066e-46	2.45802e-35	3.6854e-24	-1.26042	-4.24511	-16.0811	-23.9061	-28.9063	-31.9263	-34.2551	-34.2937	-33.2157	-31.3944	-23.7141	-14.3663	-11.8017
3.25	-2.06986e-171	-2.17716e-114	-4.77798e-103	-9.55172e-92	-1.78683e-80	-2.50592e-69	-1.10204e-58	1.21182e-46	2.2901e-35	3.43363e-24	-1.17406	-3.95166	-14.9172	-22.0891	-26.5934	-29.2318	-31.025	-30.8714	-29.502	-27.4683	-19.2859	-9.46136	-6.76838
3.28333	-2.25242e-171	-2.36918e-114	-5.19939e-103	-1.03942e-91	-1.94443e-80	-2.72693e-69	-1.19919e-58	1.31871e-46	2.49214e-35	3.73655e-24	-1.27787	-4.30338	-16.2922	-24.2038	-29.2448	-32.2741	-34.5655	-34.5694	-33.4088	-31.4997	-23.5224	-13.8379	-11.1814
3.31667	-1.95385e-171	-2.05513e-114	-4.51018e-103	-9.0164e-92	-1.68668e-80	-2.36543e-69	-1.04007e-58	1.14396e-46	2.16195e-35	3.2415e-24	-1.1093	-3.74313	-14.3218	-21.5263	-26.3433	-29.476	-32.5477	-33.0965	-33.1408	-32.4541	-28.4895	-23.2985	-21.8681
3.35	-1.14609e-171	-1.2055e-114	-2.64558e-103	-5.28883e-92	-9.89374e-81	-1.38752e-69	-6.101e-59	6.71021e-47	1.26814e-35	1.90137e-24	-0.650614	-2.1947	-8.38333	-12.5776	-15.3619	-17.1527	-18.8539	-19.1252	-19.0536	-18.5608	-15.961	-12.6182	-11.6981
3.38333	-5.86575e-172	-6.16982e-115	-1.35403e-103	-2.70686e-92	-5.06367e-81	-7.10137e-70	-3.12226e-59	3.43442e-47	6.4907e-36	9.73178e-25	-0.333127	-1.12499	-4.32277	-6.52742	-8.02784	-9.03002	-10.0847	-10.3161	-10.4579	-10.3702	-9.54114	-8.37501	-8.05237
3.41667	-2.56175e-172	-2.69455e-115	-5.91344e-104	-1.18217e-92	-2.21146e-81	-3.10141e-70	-1.36377e-59	1.49985e-47	2.8345e-36	4.24987e-25	-0.145391	-0.490125	-1.86574	-2.7886	-3.39191	-3.77052	-4.10428	-4.14153	-4.08046	-3.92874	-3.22089	-2.33605	-2.09289
3.45	-3.38019e-172	-3.55542e-115	-7.80267e-104	-1.55983e-92	-2.918e-81	-4.09237e-70	-1.80029e-59	1.97876e-47	3.73925e-36	5.60636e-25	-0.191424	-0.641526	-2.3654	-3.4091	-3.97888	-4.2213	-4.10952	-3.88083	-3.26489	-2.57098	-0.131695	2.67074	3.43669
3.48333	-6.13208e-172	-6.44996e-115	-1.4155e-103	-2.82973e-92	-5.29361e-81	-7.42404e-70	-3.26581e-59	3.58976e-47	6.7836e-36	1.01708e-24	-0.347341	-1.16473	-4.30825	-6.23254	-7.30638	-7.79183	-7.6871	-7.32158	-6.29925	-5.12811	-0.970265	3.82335	5.13383
3.51667	-6.3158e-172	-6.64321e-115	-1.45791e-103	-2.91452e-92	-5.4522e-81	-7.64641e-70	-3.36317e-59	3.69747e-47	6.98733e-36	1.04763e-24	-0.357992	-1.20266	-4.49383	-6.57777	-7.8164	-8.46711	-8.68288	-8.46925	-7.73006	-6.8132	-3.41305	0.56597	1.65483
3.55	-4.80516e-172	-5.05426e-115	-1.1092e-103	-2.21737e-92	-4.14814e-81	-5.81779e-70	-2.56084e-59	2.81239e-47	5.31394e-36	7.96727e-25	-0.271298	-0.901713	-3.17189	-4.31141	-4.67388	-4.5099	-3.25891	-2.38431	-0.449854	1.51305	7.95783	15.1752	17.1444
3.58333	-1.10273e-172	-1.15989e-115	-2.54544e-104	-5.08833e-93	-9.51963e-82	-1.33531e-70	-5.89116e-60	6.44927e-48	1.21803e-36	1.82614e-25	-0.0615257	-0.197802	-0.558199	-0.513388	-0.198264	0.292044	1.55113	2.24093	3.62728	4.94685	9.07567	13.6099	14.8454
3.61667	1.88618e-172	1.98396e-115	4.35401e-104	8.70435e-93	1.62826e-81	2.28337e-70	1.00297e-59	-1.10471e-47	-2.08817e-36	-3.13093e-25	0.10764	0.368217	1.51024	2.43616	3.20079	3.84372	4.8714	5.29229	6.00546	6.59292	8.20344	9.86716	10.3185
3.65	4.57379e-172	4.81088e-115	1.0558e-103	2.1107e-92	3.94835e-81	5.53696e-70	2.43239e-59	-2.6787e-47	-5.0633e-36	-7.59171e-25	0.260866	0.891036	3.62778	5.81095	7.58436	9.05166	11.3467	12.2682	13.8065	15.0549	18.4232	21.8743	22.8099
3.68333	3.11545e-172	3.27695e-115	7.19158e-104	1.4377e-92	2.68944e-81	3.77162e-70	1.65764e-59	-1.82433e-47	-3.44806e-36	-5.16985e-25	0.177277	0.601796	2.37562	3.69039	4.67432	5.41916	6.43572	6.78829	7.30608	7.66759	8.47149	9.20346	9.40001
3.71667	6.8311e-172	7.18522e-115	1.57686e-103	3.15236e-92	5.89702e-81	8.26998e-70	3.63541e-59	-3.99987e-47	-7.55961e-36	-1.13345e-24	0.388308	1.31456	5.11644	7.8324	9.77281	11.1593	12.8587	13.3653	13.9872	14.3063	14.6252	14.6621	14.6662
3.75	2.31701e-172	2.43713e-115	5.34849e-104	1.06922e-92	2.00019e-81	2.80514e-70	1.23367e-59	-1.3565e-47	-2.56351e-36	-3.84356e-25	0.131404	0.442093	1.66505	2.45925	2.95224	3.23483	3.40817	3.37719	3.19733	2.94518	1.95457	0.773695	0.450159
3.78333	3.62422e-172	3.81209e-115	8.36599e-104	1.67246e-92	3.12865e-81	4.38767e-70	1.92924e-59	-2.12195e-47	-4.01023e-36	-6.01269e-25	0.205764	0.694311	2.65647	3.99265	4.8859	5.46671	6.03587	6.13737	6.14499	6.01706	5.28001	4.31532	4.04949
3.81667	5.58092e-172	5.87022e-115	1.28827e-103	2.57541e-92	4.8178e-81	6.75664e-70	2.97144e-59	-3.26738e-47	-6.17471e-36	-9.25796e-25	0.316543	1.06528	4.01842	5.94556	7.15148	7.85311	8.31567	8.26371	7.87416	7.30709	5.0438	2.33283	1.58984
3.85	1.08332e-171	1.13947e-114	2.50068e-103	4.99917e-92	9.35185e-81	1.31152e-69	5.7664e-59	-6.34284e-47	-1.19873e-35	-1.79731e-24	0.61521	2.07736	7.97743	12.0381	14.7949	16.6296	18.5425	18.9525	19.1805	18.9874	17.3614	15.1046	14.4807
3.88333	1.34228e-171	1.41186e-114	3.09846e-103	6.19419e-92	1.15874e-80	1.62505e-69	7.14632e-59	-7.85859e-47	-1.48514e-35	-2.22672e-24	0.761523	2.56459	9.71052	14.428	17.4357	19.2452	20.6195	20.6262	19.9432	18.8134	14.0836	8.33855	6.76262
3.91667	8.38232e-172	8.81685e-115	1.93494e-103	3.86817e-92	7.23614e-81	1.01482e-69	4.46267e-59	-4.90759e-47	-9.27451e-36	-1.39056e-24	0.475604	1.60211	6.07462	9.03969	10.9427	12.1008	13.0195	13.0542	12.6863	12.0348	9.246	5.83736	4.90196
3.95	1.48801e-172	1.56514e-115	3.43484e-104	6.86658e-93	1.28455e-81	1.80154e-70	7.92637e-60	-8.71035e-48	-1.64594e-36	-2.4678e-25	0.0842043	0.281621	1.02663	1.45964	1.67608	1.74372	1.61061	1.46772	1.11522	0.734729	-0.567818	-2.04992	-2.45474
3.98333	-9.40247e-173	-9.88988e-116	-2.1704e-104	-4.3387e-93	-8.11691e-82	-1.13848e-70	-5.01732e-60	5.50096e-48	1.03915e-36	1.55798e-25	-0.0527575	-0.172355	-0.544687	-0.63054	-0.523166	-0.288441	0.391459	0.781535	1.58193	2.35507	4.80232	7.50288	8.23895
4.01667	-4.83308e-172	-5.08363e-115	-1.11564e-103	-2.23027e-92	-4.17224e-81	-5.85149e-70	-2.57494e-59	2.82899e-47	5.34561e-36	8.01479e-25	-0.273273	-0.911917	-3.2826	-4.5953	-5.17645	-5.25766	-4.52792	-3.91417	-2.48091	-0.979172	4.06224	9.75665	11.3113
4.05	-7.7521e-172	-8.15396e-115	-1.78946e-103	-3.57731e-92	-6.69211e-81	-9.38539e-70	-4.12868e-59	4.53809e-47	8.57564e-36	1.28577e-24	-0.439056	-1.47183	-5.4352	-7.8476	-9.17878	-9.76253	-9.56583	-9.07139	-7.71662	-6.17858	-0.746982	5.50344	7.21198
4.08333	-9.42187e-172	-9.91029e-115	-2.1749e-103	-4.34786e-92	-8.13356e-81	-1.14069e-69	-5.01772e-59	5.51567e-47	1.04231e-35	1.56276e-24	-0.533764	-1.79056	-6.6376	-9.62678	-11.319	-12.113	-12.0553	-11.5456	-10.0748	-8.36765	-2.26053	4.79923	6.72958
4.11667	-1.02931e-171	-1.08267e-114	-2.37602e-103	-4.74992e-92	-8.88566e-81	-1.24616e-69	-5.48058e-59	6.02609e-47	1.1388e-35	1.70745e-24	-0.583698	-1.96331	-7.38482	-10.8913	-13.0532	-14.2765	-14.9777	-14.8055	-13.9397	-12.7581	-8.16977	-2.72012	-1.22737
4.15	-8.32694e-172	-8.7586e-115	-1.92215e-103	-3.84259e-92	-7.18834e-81	-1.00813e-69	-4.43418e-59	4.87482e-47	9.21221e-36	1.38122e-24	-0.471948	-1.58513	-5.91561	-8.64655	-10.258	-11.0914	-11.3233	-11.0152	-9.98959	-8.73372	-4.10741	1.29444	2.77244
4.18333	-9.15174e-172	-9.62615e-115	-2.11254e-103	-4.22321e-92	-7.90036e-81	-1.10798e-69	-4.87304e-59	5.35781e-47	1.01251e-35	1.51809e-24	-0.51888	-1.74444	-6.54429	-9.62285	-11.4942	-12.5241	-13.0237	-12.8082	-11.9182	-10.7568	-6.33932	-1.12694	0.300205
4.21667	-7.93198e-172	-8.34317e-115	-1.83098e-103	-3.66032e-92	-6.8474e-81	-9.60319e-70	-4.22463e-59	4.64335e-47	8.77449e-36	1.31558e-24	-0.449173	-1.5051	-5.54488	-7.98357	-9.30704	-9.86046	-9.565	-9.01168	-7.53414	-5.87617	-0.0617329	6.61265	8.43677
4.25	-9.38547e-172	-9.872e-115	-2.1665e-103	-4.33106e-92	-8.10214e-81	-1.13629e-69	-4.99834e-59	5.49436e-47	1.03828e-35	1.55672e-24	-0.531698	-1.7836	-6.61119	-9.58745	-11.2714	-12.0602	-11.9984	-11.4885	-10.0192	-8.31475	-2.21937	4.82598	6.75238
4.28333	-1.27659e-171	-1.34276e-114	-2.94682e-103	-5.89105e-92	-1.10203e-80	-1.54551e-69	-6.79557e-59	7.4743e-47	1.41255e-35	2.11789e-24	-0.724759	-2.44538	-9.35243	-14.0505	-17.186	-19.2194	-21.1975	-21.5416	-21.5426	-21.0681	-18.3992	-14.9222	-13.9644
4.31667	-1.22892e-171	-1.29262e-114	-2.83678e-103	-5.67104e-92	-1.06088e-80	-1.48782e-69	-6.54352e-59	7.19463e-47	1.35963e-35	2.03854e-24	-0.696823	-2.34321	-8.80146	-12.96	-15.5049	-16.9243	-17.673	-17.4229	-16.3036	-14.8137	-9.0945	-2.3262	-0.472686
4.35	-1.26951e-171	-1.33532e-114	-2.93047e-103	-5.85835e-92	-1.09592e-80	-1.53695e-69	-6.75898e-59	7.43248e-47	1.4046e-35	2.10597e-24	-0.720175	-2.4248	-9.17013	-13.6068	-16.4188	-18.093	-19.3131	-19.2795	-18.5562	-17.4165	-12.726	-7.0566	-5.50191
4.38333	-1.04959e-171	-1.104e-114	-2.42283e-103	-4.84351e-92	-9.06071e-81	-1.2707e-69	-5.58797e-59	6.14501e-47	1.1613e-35	1.74118e-24	-0.595499	-2.00574	-7.60005	-11.3014	-13.6696	-15.103	-16.2175	-16.2428	-15.7473	-14.8995	-11.3097	-6.93529	-5.73512
4.41667	-9.74257e-172	-1.02476e-114	-2.24893e-103	-4.4959e-92	-8.41038e-81	-1.17948e-69	-5.18575e-59	5.70434e-47	1.07807e-35	1.61639e-24	-0.553345	-1.86909	-7.19032	-10.8711	-13.3879	-15.0805	-16.8925	-17.3073	-17.6012	-17.5094	-16.2968	-14.5385	-14.0512
4.45	-6.56773e-172	-6.90819e-115	-1.51607e-103	-3.03081e-92	-5.66966e-81	-7.95116e-70	-3.49547e-59	3.84558e-47	7.26792e-36	1.08971e-24	-0.373221	-1.26244	-4.89261	-7.45589	-9.25914	-10.5214	-12.003	-12.4135	-12.8639	-13.0346	-12.9264	-12.5114	-12.3926
4.48333	-3.97742e-172	-4.1836e-115	-9.18132e-104	-1.83547e-92	-3.43354e-81	-4.81517e-70	-2.11649e-59	2.32901e-47	4.40183e-36	6.59988e-25	-0.226213	-0.766903	-3.00694	-4.63865	-5.83391	-6.71561	-7.86479	-8.24012	-8.75707	-9.0857	-9.70683	-10.2013	-10.3324
4.51667	-3.20912e-172	-3.37548e-115	-7.40782e-104	-1.48093e-92	-2.7703e-81	-3.88501e-70	-1.70738e-59	1.87922e-47	3.55183e-36	5.32544e-25	-0.182657	-0.620511	-2.45859	-3.83373	-4.87433	-5.67235	-6.78557	-7.18201	-7.77946	-8.21094	-9.21921	-10.1689	-10.4247
4.55	-5.56749e-172	-5.8561e-115	-1.28518e-103	-2.56925e-92	-4.80619e-81	-6.74011e-70	-2.96227e-59	3.2602e-47	6.16192e-36	9.23887e-25	-0.316819	-1.07563	-4.24877	-6.60448	-8.37081	-9.71094	-11.547	-12.1869	-13.1311	-13.7945	-15.2842	-16.6499	-17.0168
4.58333	-8.37125e-172	-8.8052e-115	-1.93238e-103	-3.86306e-92	-7.22658e-81	-1.01347e-69	-4.45657e-59	4.90117e-47	9.26246e-36	1.38876e-24	-0.475079	-1.60128	-6.09046	-9.09469	-11.0512	-12.2715	-13.3256	-13.429	-13.1941	-12.6657	-10.2532	-7.2538	-6.42983
4.61667	-1.48808e-171	-1.56522e-114	-3.43502e-103	-6.86701e-92	-1.2846e-80	-1.80155e-69	-7.92184e-59	8.71242e-47	1.64652e-35	2.46869e-24	-0.844597	-2.8476	-10.848	-16.2272	-19.7556	-21.9822	-23.9795	-24.2253	-23.9273	-23.0983	-19.1461	-14.1795	-12.8142
4.65	-1.97463e-171	-2.07699e-114	-4.55814e-103	-9.11227e-92	-1.70462e-80	-2.39059e-69	-1.05117e-58	1.15612e-46	2.1849e-35	3.27591e-24	-1.12091	-3.78069	-14.4325	-21.6386	-26.4091	-29.4642	-32.3302	-32.765	-32.5787	-31.6716	-27.0154	-21.0637	-19.426
4.68333	-1.7727e-171	-1.86459e-114	-4.09201e-103	-8.18039e-92	-1.5303e-80	-2.14615e-69	-9.43886e-59	1.03782e-46	1.96126e-35	2.94058e-24	-1.0052	-3.38052	-12.7048	-18.7193	-22.4109	-24.4817	-25.6122	-25.2767	-23.7108	-21.6067	-13.4941	-3.88	-1.24691
4.71667	-1.56168e-171	-1.64264e-114	-3.60492e-103	-7.20664e-92	-1.34814e-80	-1.89069e-69	-8.31574e-59	9.14268e-47	1.72776e-35	2.59048e-24	-0.885325	-2.9754	-11.1419	-16.3493	-19.4828	-21.1723	-21.8787	-21.4374	-19.7773	-17.6647	-9.72857	-0.40164	2.1514
4.75	-1.11695e-171	-1.17486e-114	-2.57832e-103	-5.15432e-92	-9.64228e-81	-1.3523e-69	-5.94978e-59	6.53834e-47	1.23551e-35	1.85243e-24	-0.632099	-2.11431	-7.71307	-10.9756	-12.6162	-13.142	-12.1816	-11.1286	-8.52019	-5.6988	3.97282	14.9831	17.9906
4.78333	-7.74413e-172	-8.14558e-115	-1.78762e-103	-3.57365e-92	-6.68523e-81	-9.37566e-70	-4.12377e-59	4.53366e-47	8.56752e-36	1.28456e-24	-0.438951	-1.47462	-5.50965	-8.06402	-9.58165	-10.3783	-10.6401	-10.3768	-9.46783	-8.34119	-4.1647	0.722206	2.0595
4.81667	-6.63533e-172	-6.97929e-115	-1.53167e-103	-3.06197e-92	-5.72803e-81	-8.03324e-70	-3.53323e-59	3.88456e-47	7.34092e-36	1.10065e-24	-0.376153	-1.26412	-4.73253	-6.94238	-8.27031	-8.98422	-9.27591	-9.08418	-8.37063	-7.4655	-4.07055	-0.0827007	1.00885
4.85	-7.22287e-172	-7.59729e-115	-1.66729e-103	-3.33311e-92	-6.23523e-81	-8.74452e-70	-3.84583e-59	4.22861e-47	7.99119e-36	1.19815e-24	-0.409587	-1.37764	-5.18102	-7.63967	-9.15427	-10.0099	-10.496	-10.3721	-9.75884	-8.9243	-5.68831	-1.8465	-0.794197
4.88333	-7.05335e-172	-7.41898e-115	-1.62816e-103	-3.25488e-92	-6.08889e-81	-8.53928e-70	-3.75553e-59	4.12938e-47	7.80368e-36	1.17003e-24	-0.399997	-1.34558	-5.06463	-7.47498	-8.96625	-9.81569	-10.3202	-10.2142	-9.64427	-8.85599	-5.77727	-2.11394	-1.11038
4.91667	-6.25904e-172	-6.5835e-115	-1.44481e-103	-2.88832e-92	-5.4032e-81	-7.57772e-70	-3.33322e-59	3.66415e-47	6.92425e-36	1.03817e-24	-0.354637	-1.19014	-4.42156	-6.42923	-7.5819	-8.14174	-8.17299	-7.8694	-6.95984	-5.88796	-2.02063	2.46322	3.68948
4.95	-1.12146e-171	-1.1796e-114	-2.58873e-103	-5.17516e-92	-9.68116e-81	-1.35772e-69	-5.97135e-59	6.56553e-47	1.24074e-35	1.86029e-24	-0.635892	-2.1383	-8.03154	-11.8259	-14.1475	-15.4419	-16.1234	-15.8942	-14.871	-13.5098	-8.28579	-2.10396	-0.411059
4.98333	-1.4476e-171	-1.52264e-114	-3.34158e-103	-6.68019e-92	-1.24966e-80	-1.75257e-69	-7.70782e-59	8.47494e-47	1.60158e-35	2.40131e-24	-0.820873	-2.76081	-10.3794	-15.2993	-18.3247	-20.028	-20.9776	-20.7169	-19.4638	-17.7691	-11.2163	-3.44342	-1.31449
5.01667	-1.47348e-171	-1.54986e-114	-3.40131e-103	-6.79962e-92	-1.272e-80	-1.78389e-69	-7.84503e-59	8.62663e-47	1.63027e-35	2.44433e-24	-0.835844	-2.81386	-10.6337	-15.7655	-19.0064	-20.9235	-22.2836	-22.2163	-21.3225	-19.9495	-14.3527	-7.60638	-5.75672
5.05	-1.12029e-171	-1.17836e-114	-2.58602e-103	-5.16972e-92	-9.67104e-81	-1.35632e-69	-5.96624e-59	6.55828e-47	1.23933e-35	1.85817e-24	-0.634646	-2.12885	-7.889	-11.4373	-13.4416	-14.3769	-14.2894	-13.6739	-11.9068	-9.8601	-2.54712	5.903	8.21345
5.08333	-8.65893e-172	-9.10779e-115	-1.99878e-103	-3.99578e-92	-7.47494e-81	-1.04832e-69	-4.61144e-59	5.06902e-47	9.57902e-36	1.43621e-24	-0.490524	-1.64534	-6.09595	-8.83557	-10.381	-11.0996	-11.0227	-10.5423	-9.16756	-7.57732	-1.89977	4.65886	6.45211
5.11667	-9.64358e-172	-1.01435e-114	-2.22608e-103	-4.45021e-92	-8.32493e-81	-1.16751e-69	-5.13362e-59	5.6462e-47	1.06706e-35	1.59988e-24	-0.54744	-1.84658	-7.05186	-10.5772	-12.9149	-14.4159	-15.8349	-16.0569	-15.9846	-15.5589	-13.3374	-10.4878	-9.70351
5.15	-8.34135e-172	-8.77376e-115	-1.92548e-103	-3.84926e-92	-7.20077e-81	-1.00986e-69	-4.44082e-59	4.88361e-47	9.22921e-36	1.38377e-24	-0.473294	-1.59446	-6.04823	-9.00478	-10.9063	-12.0675	-13.0007	-13.0447	-12.697	-12.0656	-9.34209	-6.00619	-5.09064
5.18333	-5.92274e-172	-6.22976e-115	-1.36718e-103	-2.73313e-92	-5.11288e-81	-7.17055e-70	-3.15398e-59	3.46732e-47	6.55235e-36	9.82415e-25	-0.335654	-1.12709	-4.20062	-6.13044	-7.26021	-7.83433	-7.95915	-7.71981	-6.95148	-6.02236	-2.6225	1.33839	2.42198
5.21667	-4.66967e-172	-4.91174e-115	-1.07792e-103	-2.15489e-92	-4.03115e-81	-5.65348e-70	-2.4867e-59	2.73374e-47	5.16607e-36	7.74565e-25	-0.264638	-0.888602	-3.31138	-4.83197	-5.7215	-6.17277	-6.26821	-6.07801	-5.46935	-4.73416	-2.0455	1.08618	1.94291
5.25	-2.8171e-172	-2.96314e-115	-6.50286e-104	-1.29998e-92	-2.43191e-81	-3.41067e-70	-1.5006e-59	1.64906e-47	3.11613e-36	4.67209e-25	-0.159428	-0.53332	-1.9465	-2.77146	-3.18797	-3.3237	-3.08815	-2.82591	-2.17451	-1.46889	0.952224	3.70941	4.46255
5.28333	-1.58084e-172	-1.66279e-115	-3.64915e-104	-7.29502e-93	-1.36469e-81	-1.91391e-70	-8.41946e-60	9.25428e-48	1.74878e-36	2.622e-25	-0.0895316	-0.300108	-1.10773	-1.59853	-1.86849	-1.98583	-1.94205	-1.83938	-1.55956	-1.24265	-0.12503	1.16042	1.51179
5.31667	-7.13958e-173	-7.50968e-116	-1.64806e-104	-3.29464e-93	-6.16335e-82	-8.64393e-71	-3.80332e-60	4.17923e-48	7.89717e-37	1.18404e-25	-0.0403924	-0.135006	-0.490395	-0.694199	-0.792906	-0.819514	-0.743091	-0.668215	-0.486911	-0.293124	0.366071	1.11436	1.31872
5.35	3.03031e-172	3.1874e-115	6.99503e-104	1.39839e-92	2.61595e-81	3.66871e-70	1.61348e-59	-1.77409e-47	-3.35267e-36	-5.02677e-25	0.171848	0.578081	2.17557	3.21052	3.85043	4.21449	4.42934	4.38286	4.13614	3.79577	2.46789	0.88839	0.455699
5.38333	3.59059e-172	3.77673e-115	8.28837e-104	1.65694e-92	3.09962e-81	4.34698e-70	1.91145e-59	-2.10223e-47	-3.97291e-36	-5.95674e-25	0.203799	0.687172	2.61885	3.91922	4.77374	5.31456	5.80414	5.86732	5.80283	5.60966	4.6769	3.50118	3.17793
5.41667	6.68572e-172	7.0323e-115	1.5433e-103	3.08525e-92	5.77152e-81	8.09407e-70	3.55876e-59	-3.9145e-47	-7.39799e-36	-1.10921e-24	0.379675	1.28199	4.92231	7.42662	9.12569	10.2554	11.4304	11.6805	11.8158	11.6917	10.6729	9.26362	8.87405
5.45	2.30768e-172	2.4273e-115	5.32692e-104	1.0649e-92	1.99214e-81	2.79392e-70	1.2293e-59	-1.35083e-47	-2.55257e-36	-3.82713e-25	0.130568	0.436504	1.58757	2.25082	2.57574	2.66841	2.43572	2.2009	1.62877	1.01522	-1.07641	-3.45267	-4.10165
5.48333	4.07692e-172	4.28826e-115	9.41097e-104	1.88136e-92	3.51945e-81	4.93577e-70	2.17045e-59	-2.38693e-47	-4.51091e-36	-6.76337e-25	0.231349	0.779586	2.96132	4.41574	5.35729	5.93873	6.42456	6.46104	6.31989	6.03791	4.78782	3.24542	2.82191
5.51667	1.29623e-172	1.36342e-115	2.99214e-104	5.98156e-93	1.11899e-81	1.56936e-70	6.90591e-60	-7.58734e-48	-1.43369e-36	-2.14956e-25	0.0732941	0.244608	0.88101	1.23419	1.39151	1.41495	1.22279	1.05997	0.679017	0.279431	-1.06298	-2.57969	-2.99376
5.55	3.94381e-172	4.14825e-115	9.10371e-104	1.81993e-92	3.40454e-81	4.77465e-70	2.09984e-59	-2.30891e-47	-4.36338e-36	-6.54217e-25	0.22367	0.752565	2.83548	4.18978	5.03215	5.51683	5.81978	5.77103	5.47257	5.05046	3.38589	1.39934	0.855027
5.58333	4.88524e-172	5.13849e-115	1.12769e-103	2.25439e-92	4.21724e-81	5.91433e-70	2.6005e-59	-2.86028e-47	-5.40557e-36	-8.10479e-25	0.277365	0.935976	3.58233	5.38625	6.59399	7.38106	8.15722	8.29855	8.31751	8.15309	7.18404	5.91025	5.55916
5.61667	5.39568e-172	5.67538e-115	1.24552e-103	2.48996e-92	4.65787e-81	6.53213e-70	2.87101e-59	-3.15954e-47	-5.9716e-36	-8.95351e-25	0.30696	1.04141	4.0987	6.3475	8.01484	9.26306	10.9339	11.4994	12.3093	12.8551	14.0029	15.0051	15.2732
5.65	3.76838e-172	3.96372e-115	8.69876e-104	1.73899e-92	3.25309e-81	4.56222e-70	2.00611e-59	-2.20631e-47	-4.16962e-36	-6.25166e-25	0.213886	0.721146	2.74759	4.11066	5.00531	5.57041	6.0789	6.14252	6.06967	5.86216	4.86868	3.61894	3.27538
5.68333	4.59383e-172	4.83197e-115	1.06042e-103	2.11991e-92	3.96568e-81	5.56157e-70	2.44563e-59	-2.68957e-47	-5.08287e-36	-7.62093e-25	0.260689	0.878511	3.33829	4.97981	6.04426	6.70341	7.25941	7.30482	7.15409	6.84402	5.4588	3.7462	3.2759
5.71667	3.56695e-172	3.75185e-115	8.23379e-104	1.64604e-92	3.07921e-81	4.31832e-70	1.89867e-59	-2.08845e-47	-3.94694e-36	-5.91781e-25	0.202558	0.683903	2.62498	3.95897	4.86274	5.46235	6.08259	6.21272	6.27847	6.20629	5.64468	4.87314	4.65994
5.75	2.64776e-172	2.78501e-115	6.112e-104	1.22189e-92	2.28569e-81	3.20531e-70	1.40794e-59	-1.55075e-47	-2.93131e-36	-4.39509e-25	0.151102	0.516901	2.12024	3.4204	4.49427	5.39737	6.84124	7.43269	8.43503	9.26079	11.525	13.8641	14.4987
5.78333	1.70756e-172	1.79607e-115	3.94166e-104	7.87994e-93	1.47406e-81	2.06718e-70	9.08397e-60	-9.99952e-48	-1.89e-36	-2.83378e-25	0.0972375	0.330751	1.31899	2.07016	2.64917	3.10256	3.75666	3.99869	4.37648	4.66129	5.36618	6.0544	6.24027
5.81667	5.43358e-172	5.71525e-115	1.25426e-103	2.50742e-92	4.6906e-81	6.5782e-70	2.89253e-59	-3.18128e-47	-6.01218e-36	-9.01429e-25	0.308427	1.04015	3.96795	5.94461	7.24923	8.08069	8.84959	8.9593	8.88889	8.62163	7.28652	5.59031	5.12373
5.85	7.68131e-172	8.0795e-115	1.77312e-103	3.54467e-92	6.63099e-81	9.29953e-70	4.08979e-59	-4.49706e-47	-8.49855e-36	-1.27422e-24	0.435658	1.46599	5.52683	8.17216	9.8227	10.7779	11.392	11.3092	10.7512	9.95053	6.77404	2.97608	1.93531
5.88333	7.82741e-172	8.23317e-115	1.80684e-103	3.61209e-92	6.7571e-81	9.47635e-70	4.16717e-59	-4.58272e-47	-8.6606e-36	-1.29852e-24	0.444151	1.49645	5.67998	8.46231	10.257	11.3584	12.2593	12.3133	12.0114	11.4415	8.95456	5.89886	5.06005
5.91667	3.17636e-172	3.34102e-115	7.33219e-104	1.4658e-92	2.74203e-81	3.84541e-70	1.69033e-59	-1.85991e-47	-3.51519e-36	-5.27049e-25	0.180597	0.611749	2.38835	3.66799	4.59204	5.26152	6.10487	6.36719	6.7079	6.90383	7.19708	7.37168	7.41643
5.95	2.28704e-172	2.4056e-115	5.27932e-104	1.05541e-92	1.97431e-81	2.76875e-70	1.21693e-59	-1.33922e-47	-2.53115e-36	-3.79507e-25	0.130105	0.441362	1.73622	2.68746	3.39166	3.91786	4.61992	4.8565	5.19376	5.41962	5.88928	6.29577	6.40443
5.98333	1.26913e-173	1.33492e-116	2.92959e-105	5.85644e-94	1.0956e-82	1.53662e-71	6.76641e-61	-7.42712e-49	-1.40323e-37	-2.10387e-26	0.00715138	0.0236405	0.0805155	0.104728	0.10665	0.0936231	0.0419101	0.00941487	-0.0597813	-0.128321	-0.349442	-0.595351	-0.662413
6.01667	-1.4661e-172	-1.5421e-115	-3.38427e-104	-6.76553e-93	-1.26563e-81	-1.77497e-70	-7.80672e-60	8.58308e-48	1.62201e-36	2.43193e-25	-0.0831151	-0.279348	-1.04635	-1.53585	-1.83086	-1.99041	-2.05876	-2.01836	-1.86447	-1.66797	-0.928465	-0.058877	0.179163
6.05	-2.82459e-172	-2.97102e-115	-6.52018e-104	-1.30347e-92	-2.43836e-81	-3.41957e-70	-1.50334e-59	1.65386e-47	3.12569e-36	4.68648e-25	-0.160493	-0.542706	-2.0998	-3.1943	-3.95956	-4.49073	-5.1029	-5.26684	-5.43624	-5.48728	-5.37244	-5.11976	-5.04849
6.08333	-3.43737e-172	-3.61556e-115	-7.93468e-104	-1.58623e-92	-2.96736e-81	-4.16152e-70	-1.83015e-59	2.01243e-47	3.80311e-36	5.70213e-25	-0.194966	-0.656156	-2.47565	-3.66375	-4.408	-4.84184	-5.1304	-5.10023	-4.86385	-4.51785	-3.13382	-1.47491	-1.02024
6.11667	-3.99763e-172	-4.20486e-115	-9.22795e-104	-1.84477e-92	-3.45101e-81	-4.83985e-70	-2.12878e-59	2.34033e-47	4.42264e-36	6.631e-25	-0.226574	-0.760987	-2.83981	-4.15055	-4.92376	-5.32337	-5.43361	-5.28514	-4.79174	-4.18786	-1.96393	0.632579	1.34301
6.15	-3.88369e-172	-4.08501e-115	-8.96493e-104	-1.79219e-92	-3.35265e-81	-4.7019e-70	-2.06811e-59	2.27362e-47	4.29658e-36	6.442e-25	-0.220116	-0.739301	-2.75895	-4.03248	-4.78384	-5.17229	-5.27986	-5.13586	-4.65699	-4.07075	-1.9115	0.609596	1.29939
6.18333	-4.10225e-172	-4.31491e-115	-9.46946e-104	-1.89306e-92	-3.54132e-81	-4.96645e-70	-2.184e-59	2.40174e-47	4.53889e-36	6.80532e-25	-0.232758	-0.784067	-2.97295	-4.42416	-5.35565	-5.9226	-6.37261	-6.38976	-6.21008	-5.89161	-4.52785	-2.86084	-2.40338
6.21667	-2.58414e-172	-2.7181e-115	-5.96511e-104	-1.19249e-92	-2.23079e-81	-3.12855e-70	-1.37596e-59	1.51287e-47	2.859e-36	4.28659e-25	-0.146525	-0.492708	-1.85044	-2.72434	-3.25876	-3.55641	-3.71212	-3.65864	-3.42157	-3.10672	-1.89935	-0.470957	-0.0797971
6.25	-2.99941e-172	-3.15489e-115	-6.9237e-104	-1.38413e-92	-2.58928e-81	-3.63128e-70	-1.59689e-59	1.75605e-47	3.31862e-36	4.97573e-25	-0.170166	-0.573057	-2.16957	-3.22319	-3.89456	-4.29808	-4.60345	-4.6041	-4.44978	-4.19578	-3.13417	-1.84527	-1.49173
6.28333	-3.46253e-174	-3.64203e-117	-7.99267e-106	-1.59776e-94	-2.98912e-83	-4.19251e-72	-1.84751e-61	2.02583e-49	3.82691e-38	5.73765e-27	-0.00194366	-0.00635736	-0.0202491	-0.0237546	-0.0202477	-0.0121121	0.0118344	0.0256501	0.0540669	0.0815626	0.168709	0.264928	0.291155
6.31667	-1.14187e-172	-1.20106e-115	-2.63584e-104	-5.26938e-93	-9.85727e-82	-1.38238e-70	-6.07677e-60	6.68608e-48	1.26365e-36	1.89464e-25	-0.0649117	-0.21978	-0.856049	-1.31148	-1.63771	-1.87162	-2.16026	-2.24725	-2.35564	-2.41308	-2.47888	-2.49862	-2.50299
6.35	1.02457e-172	1.07769e-115	2.36507e-104	4.72796e-93	8.8448e-82	1.24049e-70	5.46011e-60	-5.99674e-48	-1.13308e-36	-1.69884e-25	0.0578573	0.192394	0.678705	0.925979	1.00886	0.980251	0.727161	0.547544	0.148308	-0.258024	-1.59499	-3.09348	-3.50236
6.38333	2.03345e-172	2.13886e-115	4.69392e-104	9.38367e-93	1.7554e-81	2.46184e-70	1.08272e-59	-1.19048e-47	-2.24975e-36	-3.37313e-25	0.115308	0.387814	1.45804	2.14918	2.57424	2.8136	2.94717	2.91064	2.7348	2.49692	1.57695	0.485654	0.186754
6.41667	2.78022e-172	2.92434e-115	6.41773e-104	1.28298e-92	2.40006e-81	3.36594e-70	1.48035e-59	-1.62767e-47	-3.07595e-36	-4.61188e-25	0.157653	0.530213	1.99306	2.93725	3.51739	3.8435	4.02366	3.97247	3.72966	3.40221	2.13765	0.63827	0.22761
6.45	4.27028e-172	4.49165e-115	9.85729e-104	1.97056e-92	3.68639e-81	5.17011e-70	2.27519e-59	-2.49953e-47	-4.72303e-36	-7.08133e-25	0.241401	0.8051	2.88871	4.02752	4.51367	4.55435	3.84289	3.26705	1.93601	0.549508	-4.08668	-9.31549	-10.7428
6.48333	3.59833e-172	3.78486e-115	8.3062e-104	1.66049e-92	3.10631e-81	4.35652e-70	1.91687e-59	-2.10632e-47	-3.98015e-36	-5.96753e-25	0.203572	0.680368	2.4705	3.49572	3.99066	4.12189	3.73054	3.35006	2.4303	1.44809	-1.89108	-5.68077	-6.7157
6.51667	2.24752e-172	2.36403e-115	5.18806e-104	1.03713e-92	1.94022e-81	2.72116e-70	1.19779e-59	-1.31544e-47	-2.48549e-36	-3.72654e-25	0.126893	0.421737	1.48318	2.01543	2.184	2.10621	1.51873	1.10847	0.20138	-0.718834	-3.73967	-7.12242	-8.04537
6.55	9.52913e-175	1.00235e-117	2.19818e-106	4.38433e-95	8.23313e-84	1.16272e-72	5.7425e-62	-5.35371e-50	-9.86241e-39	-1.47571e-27	0.000198024	-0.00244138	-0.0723323	-0.21198	-0.395785	-0.605821	-1.0586	-1.28692	-1.72735	-2.13387	-3.37423	-4.72182	-5.08872
6.58333	1.46232e-172	1.53813e-115	3.37556e-104	6.74814e-93	1.26237e-81	1.77038e-70	7.7851e-60	-8.5615e-48	-1.61798e-36	-2.4259e-25	0.0829788	0.279595	1.06163	1.58231	1.91874	2.12582	2.29693	2.30842	2.25474	2.15078	1.6938	1.13123	0.976778
6.61667	1.35334e-172	1.42349e-115	3.12397e-104	6.24507e-93	1.16829e-81	1.63854e-70	7.2124e-60	-7.92089e-48	-1.49663e-36	-2.24393e-25	0.0764099	0.253972	0.893554	1.21488	1.31747	1.27185	0.920747	0.675038	0.131402	-0.420339	-2.23212	-4.26121	-4.81483
6.65	2.72865e-172	2.8701e-115	6.29869e-104	1.25918e-92	2.35554e-81	3.30352e-70	1.45305e-59	-1.59742e-47	-3.01873e-36	-4.52607e-25	0.154643	0.519317	1.93637	2.82747	3.35058	3.61806	3.68195	3.5749	3.22712	2.80478	1.25585	-0.550048	-1.04411
6.68333	2.31865e-172	2.43884e-115	5.35226e-104	1.06998e-92	2.0016e-81	2.8071e-70	1.23443e-59	-1.35749e-47	-2.56543e-36	-3.84644e-25	0.131553	0.443106	1.67927	2.49757	3.02153	3.33911	3.58729	3.59388	3.48634	3.30082	2.5132	1.55272	1.28919
6.71667	1.17239e-172	1.23317e-115	2.70628e-104	5.41009e-93	1.01209e-81	1.41945e-70	6.24724e-60	-6.86211e-48	-1.29661e-36	-1.94403e-25	0.0662363	0.220547	0.783976	1.0802	1.19229	1.17916	0.931671	0.747328	0.331322	-0.0959801	-1.51104	-3.10104	-3.53496
6.75	-1.79591e-172	-1.88901e-115	-4.1456e-104	-8.28758e-93	-1.55034e-81	-2.1742e-70	-9.55859e-60	1.05154e-47	1.98733e-36	2.97969e-25	-0.102033	-0.344936	-1.3328	-2.02459	-2.50581	-2.83747	-3.21366	-3.31134	-3.40641	-3.42721	-3.31868	-3.11945	-3.06363
6.78333	-6.0768e-172	-6.39181e-115	-1.40274e-103	-2.80424e-92	-5.24587e-81	-7.35694e-70	-3.23513e-59	3.55781e-47	6.72369e-36	1.00811e-24	-0.344839	-1.16205	-4.41488	-6.5844	-7.98997	-8.85907	-9.58848	-9.64549	-9.4402	-9.0246	-7.17563	-4.89218	-4.26516
6.81667	-5.37626e-172	-5.65496e-115	-1.24103e-103	-2.48096e-92	-4.64112e-81	-6.50888e-70	-2.86255e-59	3.14754e-47	5.9482e-36	8.91835e-25	-0.304898	-1.02576	-3.8626	-5.70381	-6.84566	-7.499	-7.89617	-7.82174	-7.39952	-6.80994	-4.49762	-1.74265	-0.98787
6.85	-2.90832e-172	-3.05909e-115	-6.71342e-104	-1.34207e-92	-2.51066e-81	-3.52114e-70	-1.54942e-59	1.70238e-47	3.2168e-36	4.82302e-25	-0.164474	-0.549132	-1.98245	-2.78523	-3.15168	-3.21956	-2.82127	-2.47249	-1.64961	-0.782442	2.13993	5.44566	6.34823
6.88333	-3.81279e-172	-4.01044e-115	-8.80129e-104	-1.75949e-92	-3.29144e-81	-4.61597e-70	-2.02962e-59	2.23237e-47	4.2189e-36	6.32557e-25	-0.216476	-0.730509	-2.796	-4.20407	-5.14689	-5.76142	-6.36771	-6.47827	-6.49357	-6.36571	-5.6108	-4.61817	-4.34457
6.91667	-4.25025e-172	-4.47058e-115	-9.8111e-104	-1.96136e-92	-3.66908e-81	-5.14558e-70	-2.26247e-59	2.4885e-47	4.70297e-36	7.05135e-25	-0.241322	-0.814434	-3.11886	-4.69221	-5.74804	-6.43857	-7.12624	-7.25543	-7.28394	-7.15197	-6.34264	-5.27109	-4.97562
6.95	-1.01741e-172	-1.07015e-115	-2.34855e-104	-4.69503e-93	-8.78291e-82	-1.23173e-70	-5.41573e-60	5.95691e-48	1.12579e-36	1.68794e-25	-0.0577708	-0.195005	-0.747495	-1.12576	-1.38065	-1.54838	-1.71822	-1.75177	-1.76367	-1.73675	-1.55727	-1.31625	-1.24973
6.98333	2.88045e-173	3.02976e-116	6.64909e-105	1.32923e-93	2.48658e-82	3.48729e-71	1.5338e-60	-1.68632e-48	-3.18675e-37	-4.778e-26	0.0163292	0.0548782	0.205479	0.301475	0.359206	0.390294	0.403163	0.394944	0.364168	0.325061	0.178247	0.00574362	-0.0414747
7.01667	-6.01075e-173	-6.32234e-116	-1.38751e-104	-2.77388e-93	-5.18879e-82	-7.27621e-71	-3.19424e-60	3.52107e-48	6.65644e-37	9.98051e-26	-0.0344024	-0.118591	-0.504515	-0.841528	-1.13974	-1.40662	-1.86722	-2.06833	-2.42466	-2.73088	-3.60699	-4.5313	-4.78242
7.05	1.51372e-172	1.59219e-115	3.4942e-104	6.98528e-93	1.30674e-81	1.83263e-70	8.0611e-60	-8.86161e-48	-1.67461e-36	-2.5108e-25	0.0857739	0.287913	1.07088	1.55921	1.8416	1.9811	1.99749	1.92852	1.71711	1.46578	0.554566	-0.503676	-0.79312
7.08333	-1.12606e-172	-1.18443e-115	-2.59939e-104	-5.19683e-93	-9.72059e-82	-1.36297e-70	-5.97237e-60	6.60034e-48	1.24822e-36	1.8716e-25	-0.0650508	-0.229647	-1.08417	-1.96644	-2.85136	-3.72211	-5.38118	-6.15853	-7.59801	-8.88358	-12.6953	-16.7842	-17.8965
7.11667	-7.21401e-173	-7.58797e-116	-1.66527e-104	-3.32923e-93	-6.22747e-82	-8.73234e-71	-3.83035e-60	4.22705e-48	7.99235e-37	1.19837e-25	-0.0414599	-0.144454	-0.644974	-1.12068	-1.57121	-1.99677	-2.7756	-3.13069	-3.77749	-4.34711	-6.01475	-7.7933	-8.27689
7.15	-1.07513e-172	-1.13086e-115	-2.48178e-104	-4.96135e-93	-9.2812e-82	-1.30164e-70	-5.72516e-60	6.29412e-48	1.18943e-36	1.78335e-25	-0.0609364	-0.204676	-0.764026	-1.11705	-1.32567	-1.4339	-1.46517	-1.42606	-1.29494	-1.13399	-0.540316	0.153176	0.342929
7.18333	-2.59646e-172	-2.73106e-115	-5.99355e-104	-1.19818e-92	-2.24142e-81	-3.14343e-70	-1.38226e-59	1.52017e-47	2.87289e-36	4.30743e-25	-0.147355	-0.496689	-1.8896	-2.82243	-3.4306	-3.81058	-4.14078	-4.17448	-4.10474	-3.94375	-3.2043	-2.28355	-2.03059
7.21667	5.89495e-174	6.2005e-117	1.36091e-105	2.72165e-94	5.08817e-83	7.12759e-72	3.07047e-61	-3.47418e-49	-6.59152e-38	-9.88595e-27	0.00369258	0.0155943	0.12316	0.2892	0.491371	0.714074	1.18124	1.4133	1.8574	2.26476	3.5011	4.84122	5.20602
7.25	-1.76732e-172	-1.85893e-115	-4.07959e-104	-8.15555e-93	-1.52566e-81	-2.13964e-70	-9.41038e-60	1.03466e-47	1.95528e-36	2.93162e-25	-0.100206	-0.336917	-1.2646	-1.86059	-2.22389	-2.42497	-2.52611	-2.48685	-2.31954	-2.09943	-1.25914	-0.266432	0.00539178
7.28333	1.05251e-173	1.10706e-116	2.42961e-105	4.85743e-94	9.08563e-83	1.27391e-71	5.57948e-61	-6.17015e-49	-1.16697e-37	-1.74979e-26	0.00609441	0.0216418	0.104628	0.193035	0.283474	0.373644	0.547572	0.629719	0.782548	0.919569	1.32726	1.76527	1.88444
7.31667	1.67486e-172	1.76168e-115	3.8662e-104	7.72919e-93	1.44583e-81	2.02751e-70	8.90344e-60	-9.81027e-48	-1.85448e-36	-2.78056e-25	0.0957129	0.328614	1.37174	2.24933	3.00034	3.65312	4.74149	5.20369	6.00743	6.68629	8.59568	10.5936	11.1361
7.35	3.51171e-172	3.69375e-115	8.10631e-104	1.62058e-92	3.0315e-81	4.25121e-70	1.86749e-59	-2.0567e-47	-3.88763e-36	-5.82895e-25	0.200329	0.684612	2.79439	4.48686	5.86963	7.02024	8.83397	9.56744	10.7986	11.8033	14.5302	17.3327	18.0927
7.38333	2.2666e-172	2.3841e-115	5.23212e-104	1.04597e-92	1.95667e-81	2.74406e-70	1.20648e-59	-1.3271e-47	-2.50809e-36	-3.76049e-25	0.128727	0.434739	1.67092	2.52382	3.1049	3.49363	3.90431	3.99533	4.05317	4.0221	3.71037	3.26911	3.14698
7.41667	2.05886e-172	2.16559e-115	4.75258e-104	9.5009e-93	1.77734e-81	2.49265e-70	1.09654e-59	-1.20526e-47	-2.27758e-36	-3.41484e-25	0.116605	0.390857	1.44273	2.08199	2.43366	2.58657	2.52976	2.39614	2.0319	1.61933	0.164306	-1.50926	-1.96671
7.45	3.91134e-173	4.1141e-116	9.02891e-105	1.80508e-93	3.37645e-82	4.73447e-71	2.07609e-60	-2.29208e-48	-4.33404e-37	-6.49846e-26	0.0225136	0.0787518	0.357703	0.630076	0.893137	1.14523	1.61336	1.82896	2.2241	2.57395	3.60314	4.70322	5.00239
7.48333	1.97221e-172	2.07445e-115	4.55259e-104	9.10127e-93	1.70253e-81	2.38758e-70	1.04919e-59	-1.15494e-47	-2.18294e-36	-3.27301e-25	0.112311	0.382051	1.52409	2.39291	3.06325	3.58871	4.34807	4.62955	5.06965	5.40207	6.22676	7.0331	7.25091
7.51667	2.91041e-172	3.06128e-115	6.71829e-104	1.34308e-92	2.51244e-81	3.52336e-70	1.54826e-59	-1.70437e-47	-3.22143e-36	-4.83006e-25	0.165758	0.564032	2.2535	3.54353	4.54304	5.33016	6.47586	6.90388	7.57767	8.09067	9.37611	10.6404	10.982
7.55	-2.37863e-173	-2.50193e-116	-5.49076e-105	-1.09769e-93	-2.05336e-82	-2.8795e-71	-1.2647e-60	1.39317e-48	2.63349e-37	3.94856e-26	-0.0135808	-0.0465165	-0.191966	-0.311461	-0.411436	-0.496548	-0.634808	-0.692243	-0.790577	-0.872404	-1.09911	-1.33456	-1.39846
7.58333	-1.27585e-172	-1.34199e-115	-2.94515e-104	-5.88789e-93	-1.10138e-81	-1.54445e-70	-6.77923e-60	7.47418e-48	1.413e-36	2.11862e-25	-0.0730702	-0.252309	-1.08179	-1.81682	-2.4754	-3.07095	-4.11108	-4.56937	-5.38625	-6.09209	-8.12195	-10.2688	-10.8521
7.61667	1.64683e-172	1.7322e-115	3.80149e-104	7.59977e-93	1.42163e-81	1.99362e-70	8.7576e-60	-9.64502e-48	-1.82312e-36	-2.73352e-25	0.0939486	0.321094	1.31122	2.10633	2.75662	3.29829	4.15333	4.49955	5.08127	5.55642	6.84741	8.17496	8.53494
7.65	4.11898e-173	4.33249e-116	9.50837e-105	1.90104e-93	3.55561e-82	4.98481e-71	2.17902e-60	-2.4162e-48	-4.57151e-37	-6.85486e-26	0.0240813	0.0875671	0.462847	0.905181	1.38441	1.87968	2.8661	3.34143	4.23598	5.0456	7.47461	10.0941	10.8069
7.68333	-7.13166e-173	-7.50136e-116	-1.64623e-104	-3.29089e-93	-6.15656e-82	-8.63499e-71	-3.80389e-60	4.17299e-48	7.88354e-37	1.18198e-25	-0.0401025	-0.131807	-0.433169	-0.534441	-0.500008	-0.375399	0.0255759	0.263719	0.759578	1.24342	2.78689	4.49556	4.96138
7.71667	-1.04337e-172	-1.09746e-115	-2.40845e-104	-4.81465e-93	-9.00713e-82	-1.26329e-70	-5.56364e-60	6.10565e-48	1.15353e-36	1.72949e-25	-0.0587477	-0.193795	-0.651563	-0.831907	-0.823379	-0.688633	-0.204122	0.0929007	0.719337	1.33589	3.31562	5.51306	6.11225
7.75	-8.07345e-173	-8.49197e-116	-1.86363e-104	-3.72555e-93	-6.96955e-82	-9.77483e-71	-4.30269e-60	4.72525e-48	8.92822e-37	1.33862e-25	-0.0455795	-0.151466	-0.532247	-0.722474	-0.781773	-0.752402	-0.538309	-0.389396	-0.0605883	0.272704	1.36618	2.59038	2.92439
7.78333	-8.89848e-174	-9.35974e-117	-2.05416e-105	-4.10704e-94	-7.68135e-83	-1.07683e-71	-4.70239e-61	5.22159e-49	9.88128e-38	1.48169e-26	-0.00522843	-0.0192411	-0.106004	-0.212415	-0.330055	-0.453088	-0.700623	-0.820638	-1.04728	-1.25297	-1.87159	-2.53945	-2.7212
7.81667	2.6954e-172	2.83512e-115	6.22194e-104	1.24384e-92	2.32683e-81	3.2632e-70	1.43484e-59	-1.57813e-47	-2.98245e-36	-4.47171e-25	0.153018	0.516209	1.97264	2.96092	3.61815	4.04203	4.44799	4.51476	4.50362	4.39298	3.79757	3.0288	2.81713
7.85	3.71249e-172	3.90494e-115	8.56975e-104	1.7132e-92	3.20484e-81	4.49451e-70	1.97605e-59	-2.17369e-47	-4.10808e-36	-6.15942e-25	0.210868	0.712366	2.74245	4.14957	5.11452	5.76623	6.47112	6.63642	6.76238	6.7403	6.31754	5.69019	5.51613
7.88333	1.44465e-172	1.51954e-115	3.33478e-104	6.66672e-93	1.2471e-81	1.74888e-70	7.68392e-60	-8.4604e-48	-1.59915e-36	-2.39769e-25	0.0823383	0.280725	1.13261	1.79827	2.32734	2.75547	3.40454	3.65744	4.06982	4.39632	5.25349	6.119	6.35338
7.91667	1.3022e-172	1.3697e-115	3.00596e-104	6.00937e-93	1.12413e-81	1.57642e-70	6.925e-60	-7.62658e-48	-1.44159e-36	-2.16147e-25	0.0742835	0.253842	1.03576	1.66255	2.17425	2.59972	3.26972	3.54041	3.99447	4.36472	5.3689	6.40054	6.68027
7.95	-1.40704e-173	-1.47998e-116	-3.24782e-105	-6.49185e-94	-1.21471e-82	-1.70427e-71	-7.55158e-61	8.21738e-49	1.55063e-37	2.32465e-26	-0.00767298	-0.0230309	-0.030181	0.0496168	0.186152	0.358189	0.753914	0.960212	1.36502	1.74358	2.91123	4.1858	4.53293
7.98333	3.99169e-172	4.19861e-115	9.21425e-104	1.84204e-92	3.44587e-81	4.83252e-70	2.12462e-59	-2.33718e-47	-4.41707e-36	-6.6227e-25	0.226747	0.766202	2.95357	4.47532	5.52428	6.238	7.02382	7.21559	7.3781	7.37932	7.00087	6.409	6.24436

## Sheet: a-experimental
s	-10	-5	-4	-3	-2	-1	0	1	2	3	4	5	10	15	20	25	35	40	50	60	100	200	300
1.31667	-2.16079	2.74134	0.741024	-5.55154	6.24364	-1.45942	-11.8275	-12.8312	-23.7119	-11.9813	3.449	29.9156	150.19	224.601	264.547	293.216	303.445	311.535	289.83	280.608	200.147	114.971	79.3202
1.35	2.98627	5.48708	-8.92086	-6.44014	3.22914	-3.49157	-10.7123	-27.2621	-19.4836	-11.1606	11.708	29.7326	139.692	205.636	245.837	276.925	292.144	289.562	266.73	250.442	172.776	91.833	68.3872
1.38333	7.84696	8.89287	-3.07184	5.07404	6.64472	1.90967	-3.04861	-16.7292	-15.3705	-0.229991	10.822	31.6677	124.76	187.912	230.266	251.5	257.501	251.458	243.094	246.828	159.365	77.3163	47.6463
1.41667	-7.40336	-5.22003	-2.08186	-6.60875	1.68118	-1.33775	-7.09814	-17.0942	-13.9934	0.413226	2.22129	19.4611	110.758	170.932	193.563	218.216	222.047	215.876	211.957	203.126	134.129	60.6333	34.588
1.45	-7.61207	-0.0590159	-3.91806	-12.7952	0.982304	-6.10014	-9.24768	-13.2223	-7.52262	0.483643	3.6607	15.7744	100.02	150.13	169.899	185.27	189.483	183.417	186.558	177.317	107.591	42.2681	14.7542
1.48333	4.08946	5.29642	7.94475	0.414517	9.29647	2.00476	-1.58453	-4.66529	-2.49283	2.0492	3.78509	13.6875	89.725	138.339	156.245	184.036	193.69	181.567	170.752	173.525	99.432	48.6996	27.9336
1.51667	5.4056	5.89324	6.47521	2.2312	7.41802	3.32072	-3.60598	-7.74578	5.06381	-3.99336	13.1282	10.1348	75.5935	116.86	129.881	159.816	166.293	153.59	138.024	157.623	89.5717	40.8017	19.7471
1.55	-3.84103	1.00475	3.11243	-8.42934	-1.0554	-3.77746	-10.2973	-19.096	-3.745	-14.1594	10.5696	-3.37869	50.0001	86.6041	107.474	116.253	132.172	124.52	106.361	115.168	50.7311	16.2224	-3.08476
1.58333	-7.29669	3.23837	-1.53406	-1.804	-2.02431	-3.16967	-5.81616	-16.54	-5.40909	-9.7626	-1.32568	-3.10355	43.8766	65.824	85.6287	84.8587	102.039	92.6203	80.7775	88.6604	30.1283	-12.5496	-19.6374
1.61667	-5.3768	-2.14745	-3.04912	-7.73193	2.50847	-4.61872	3.47592	-18.2995	-7.04108	-3.65273	-2.72791	3.73011	26.1649	38.6136	60.2546	54.709	68.5475	61.9749	60.8998	68.4095	9.81553	-22.254	-37.9774
1.65	2.64095	-8.75487	0.996534	-2.58074	4.8238	2.07959	9.30291	-18.0059	-3.21343	-0.235964	-10.6083	4.82133	17.6486	23.9334	31.4136	42.6015	38.1901	42.0983	38.7443	45.6541	-2.08786	-29.3079	-30.8727
1.68333	4.03599	3.44553	0.171872	6.36706	2.67731	6.9065	9.64633	-3.2635	5.44614	-0.356056	-3.10031	13.4625	3.80407	10.3226	20.0986	19.7898	23.8561	16.5891	21.5275	13.6687	-17.5002	-21.28	-28.2231
1.71667	-3.46441	6.78061	0.262391	-1.30865	3.91619	-0.433495	3.56897	-12.1692	10.8119	-4.30565	-9.02008	-6.03984	-20.829	-14.2311	-11.6955	-10.6685	-17.2556	-16.9852	-11.5841	-24.7468	-34.6108	-32.3675	-41.3874
1.75	-4.54913	-1.40779	-3.8042	-4.429	0.0449768	-1.8851	-3.00251	-8.68749	2.64612	-12.9091	-2.18468	-20.136	-23.2891	-19.6781	-24.4196	-18.798	-23.1145	-27.1324	-25.0303	-29.0475	-33.8246	-37.7754	-34.7421
1.78333	-0.945773	-0.188083	-1.58436	0.0704486	0.368782	3.17948	3.17074	-0.0726138	5.02016	-2.62184	6.0899	-12.7218	-21.1965	-17.7303	-20.4046	-10.3973	-20.0517	-17.1526	-30.2372	-23.149	-30.1562	-33.6362	-24.2065
1.81667	4.49326	-1.75807	-0.719129	-1.09773	-1.70556	-2.39117	-2.642	1.64158	4.96636	-3.58662	7.16707	-12.2652	-17.9606	-18.006	-19.8111	-22.8922	-19.2327	-15.5927	-27.6767	-29.8855	-21.288	-26.9444	-16.2448
1.85	1.51398	6.00073	-6.43476	2.15722	9.16169	-1.50304	-0.180956	7.31093	4.1655	-8.97145	14.9622	-5.49127	-21.6483	-13.1189	-15.0824	-23.7322	-12.7294	-12.6679	-23.7327	-29.8513	-20.4186	-10.0563	-11.6842
1.88333	-2.97443	5.25648	-0.921215	-3.75553	-3.09069	2.91234	0.295449	10.4329	2.62065	-4.17445	6.5279	-6.11228	-22.2743	-19.2994	-14.563	-19.7348	-9.63632	-16.0929	-22.6444	-25.239	-27.9061	-14.3072	-8.33602
1.91667	0.562666	-6.12701	-6.83056	-1.78839	2.79788	2.53608	-10.0987	10.2031	0.761961	-4.09938	4.06326	-12.3859	-16.3956	-21.8536	-10.3527	-22.2021	-9.52874	-18.7836	-20.5833	-18.4586	-26.2144	-17.6326	-8.6335
1.95	-0.971331	1.3774	-4.15133	0.455877	6.3374	0.779839	-2.13563	13.6628	-0.580588	-5.18149	5.09655	-10.1152	-11.2929	-24.0307	-16.2416	-19.3222	-6.16608	-9.17862	-11.102	-7.7706	-27.356	-11.0819	-6.48272
1.98333	6.51749	5.30219	-0.226245	-1.27264	0.0579381	-3.88148	6.73894	13.1229	0.861671	-3.81017	6.70592	-0.355936	-3.02538	-9.33011	-15.3293	-17.1326	-11.0808	-4.71046	-14.6282	-3.31374	-25.2255	-4.6814	10.8571
2.01667	-3.27116	1.60038	3.33097	-3.10216	-0.285223	-7.6022	7.93852	8.29533	4.34064	0.411585	1.03615	5.06791	-3.1101	-13.2585	-16.5249	-12.9089	-7.07199	-4.28997	-4.38729	5.79706	-15.0915	0.569448	14.1914
2.05	-0.197109	4.74474	8.16108	-1.68688	-3.10336	0.710314	-2.91819	16.4214	-1.87376	6.80706	10.1493	6.98901	2.95492	-5.3263	0.214889	-6.91167	-5.95162	2.81506	2.98382	4.78363	-1.22103	8.3624	11.1861
2.08333	-3.00348	4.52823	14.8747	-7.39486	-4.3516	-0.792176	-7.71847	3.13295	0.136155	-3.88204	-5.52098	3.28533	6.09153	-2.465	-0.187992	-11.2634	-10.2804	6.90509	1.98272	7.11462	-10.675	2.46938	11.0652
2.11667	-0.624046	1.8526	7.183	0.0907881	-3.19371	-10.3431	-6.5748	2.55627	-2.15086	5.82285	-1.78598	-3.29396	7.26257	-8.8708	-2.98603	-12.6018	-7.52029	1.54655	-4.32864	-3.18096	-9.15136	3.28457	9.97379
2.15	-8.14943	4.37418	7.40844	-5.71052	2.80332	-5.85945	-15.5851	8.32511	-6.71475	2.40524	-3.29002	-0.101389	8.51803	-4.6867	-9.16924	-18.8899	-5.46633	2.29055	-11.4456	-6.93044	-1.05956	8.86779	14.9457
2.18333	-1.38827	3.00276	9.20196	-3.73817	-0.581385	-1.2755	-16.0005	6.24954	0.294301	7.6643	-7.96521	-0.135603	0.402382	-2.20143	-8.98376	-18.8532	-7.2116	-2.19319	-7.43914	-3.57776	2.67389	12.5114	32.1227
2.21667	4.96118	8.50874	4.6124	-1.86496	1.87431	-0.771086	1.48255	10.0388	14.4424	-4.55827	-1.10004	8.55345	9.02782	0.502356	-8.24537	-17.8264	5.96601	1.36759	2.6842	-5.48312	1.53484	17.1099	42.085
2.25	-0.626374	-4.11467	-0.337604	-5.3355	2.9166	2.05321	8.87196	4.59527	7.19911	-7.34351	2.54152	6.4972	3.76411	-7.65898	-18.002	-22.641	3.59144	-7.82077	-7.93594	-12.7526	-3.68875	6.07455	27.1481
2.28333	-4.57752	-8.98187	-5.97168	1.31116	2.34609	1.84339	3.32026	6.9404	-3.15697	-2.99262	-0.469497	-9.09339	-7.27995	-12.0271	-17.1942	-20.9155	-4.8863	-19.1649	-16.3343	-12.1697	-3.94668	5.6228	10.0975
2.31667	2.22688	-8.88467	-11.3562	7.57152	0.795155	1.17136	3.39137	-3.06395	-6.10693	0.543859	6.95922	-3.34962	-18.6447	-9.31154	-15.1757	-23.7969	-10.3048	-21.884	-14.5658	-22.4281	1.48904	0.996707	6.91861
2.35	-0.0399417	-7.55534	1.20921	7.28393	3.79278	7.5043	8.82734	5.16934	3.49008	15.1176	11.6431	7.7979	-13.401	-4.80518	-6.5989	-22.8039	-21.185	-19.0936	-11.0009	-22.7625	5.55252	4.60067	1.9919
2.38333	5.56882	-2.78624	0.947118	6.06906	-0.471238	9.43335	3.0908	-0.102946	0.201235	24.6903	7.09663	6.72665	-13.0797	-8.99803	-9.39095	-28.7767	-22.0409	-26.6406	-16.3132	-24.6457	-0.00121705	4.09883	0.818753
2.41667	-6.2603	-9.7926	-1.9834	-2.62103	-4.97203	-2.69057	-1.38347	-9.90392	-3.69397	7.12665	-1.97699	7.02629	-13.2182	-16.3478	-24.1722	-33.0497	-23.2821	-28.779	-32.1394	-35.6364	-11.712	-5.8372	-8.35985
2.45	-2.20897	-10.8293	-1.35403	5.24139	-4.55703	5.98016	1.58575	-8.51396	0.68977	-0.344234	-0.625856	5.06594	-11.0543	-15.2046	-26.4288	-35.1533	-28.1997	-27.1779	-42.9382	-27.2077	-7.26183	-9.09349	-6.34967
2.48333	2.67337	-12.9858	-5.11887	9.79509	-0.237312	9.12902	-4.91666	-7.9484	-9.65695	-3.88797	-2.0206	-2.23488	-9.32093	-15.6389	-27.6685	-33.8688	-27.6099	-30.0514	-37.075	-20.6058	-9.01505	-3.97021	2.12871
2.51667	2.66053	2.24133	9.23322	16.2896	-4.2762	4.50571	0.0544854	-0.104592	5.03625	-1.29345	10.1032	12.1157	-8.28299	-13.8277	-19.8363	-31.5084	-18.9123	-31.164	-27.5363	-12.0897	0.0140197	2.98496	7.07325
2.55	0.421709	-0.795908	3.90785	-0.253137	-15.649	-6.78094	-3.95013	-3.55288	-7.40069	-5.52206	0.195257	-1.03716	-22.5993	-29.2446	-32.5222	-36.3891	-32.8573	-36.6052	-40.8393	-24.3799	-11.1315	-8.6471	-7.69875
2.58333	6.25764	-1.53127	-0.123455	4.81833	-9.72982	-4.11813	-9.45196	4.66273	-6.44113	-7.57691	-4.77597	-4.17272	-24.5541	-40.7032	-41.3145	-33.0533	-36.82	-42.6568	-45.1563	-34.8953	-17.2745	-6.84151	-12.9399
2.61667	5.43132	6.48872	-4.12394	5.14167	-15.3626	-6.21768	-8.89021	11.9865	-9.88632	-0.89655	-7.45979	-3.57265	-28.3857	-42.2487	-45.9405	-38.0887	-35.6289	-47.6622	-45.0368	-49.0174	-26.442	-5.7025	-10.6374
2.65	12.1826	10.09	-3.75348	8.93307	-12.3571	-3.29003	-8.46587	10.8738	0.920816	-0.939809	-3.8456	-0.909525	-23.121	-39.5834	-45.9189	-31.8156	-32.9632	-53.652	-51.3164	-50.4442	-26.0962	0.0905936	-10.7104
2.68333	10.5842	8.0784	-0.39475	4.3661	-8.8131	-3.86143	-1.74336	7.29025	3.008	-2.45299	1.43385	-3.76044	-25.6127	-32.9956	-50.9233	-53.5135	-40.0384	-52.2321	-55.4344	-51.8038	-26.0785	0.897664	-1.34627
2.71667	-0.638058	4.60114	-0.05081	-0.309123	-7.03517	-14.7201	-3.76926	9.08097	1.07357	-5.62808	-3.20667	-9.5916	-27.3575	-36.1757	-56.2883	-63.9697	-62.288	-60.6869	-58.1898	-50.7788	-25.5599	-4.48635	-1.04824
2.75	0.38176	6.41904	8.19646	-2.58727	0.117961	-2.11581	-0.0329782	8.06344	8.30344	0.647532	-2.50886	-5.79971	-25.8198	-34.3873	-59.5245	-58.6082	-64.819	-55.4559	-63.9996	-48.6182	-19.1705	0.240342	9.74604
2.78333	1.13776	3.2168	0.829177	-4.71886	1.0195	-0.313782	-1.80122	1.15959	4.24068	-6.45706	-3.33042	-6.92827	-30.4362	-44.4529	-59.5722	-50.4922	-65.908	-66.2592	-62.9731	-56.2624	-30.0217	-9.12421	1.74365
2.81667	0.363093	-0.262418	-4.68393	-0.982457	-3.99467	-2.20706	-5.92229	8.69024	1.70149	-5.13819	-7.44055	-16.3794	-33.6468	-52.1424	-58.6855	-57.4449	-71.306	-70.0594	-60.9018	-50.3699	-28.9183	-15.7335	-0.635996
2.85	5.44736	5.47046	4.53594	8.36854	-3.76595	1.89637	6.18903	11.2092	2.99876	5.46386	-1.16101	-5.76406	-26.1398	-41.9198	-53.4588	-52.8578	-60.3778	-59.8073	-52.9577	-48.5177	-29.1559	-10.3127	4.92026
2.88333	-1.6622	-3.57757	1.04559	-4.08958	-5.71245	-8.25747	-2.1614	2.73725	-2.86495	-10.9014	-14.9496	-9.19581	-40.4254	-52.3733	-55.637	-61.954	-73.3673	-56.7343	-70.0875	-50.17	-37.529	-11.5496	-18.484
2.91667	2.25455	-2.4754	5.14171	5.35623	8.67897	6.3971	4.48666	11.0711	4.7494	-7.58992	-7.43353	-6.41337	-38.2084	-46.0718	-54.1291	-58.5251	-66.9024	-61.4454	-54.8443	-46.9669	-43.4752	-3.64168	-17.1148
2.95	-1.86504	-0.873137	-0.771156	-4.35607	-4.11625	-1.55053	-1.99063	2.19291	-1.30726	-1.98153	-14.465	-21.5586	-37.5655	-42.6544	-66.8338	-58.993	-75.6297	-70.1432	-64.399	-53.0335	-42.1201	-13.1154	-18.9533
2.98333	-1.52305	-0.280579	-1.97428	-1.33699	-0.693379	-4.7637	-1.18805	-0.314505	-3.15351	-1.90146	-10.0527	-18.211	-40.8493	-40.3731	-56.8676	-61.1795	-82.4222	-64.2792	-66.3028	-59.4743	-39.139	-22.3061	-20.7853
3.01667	4.16018	-3.7537	-1.74666	4.5943	-3.74447	0.0700282	5.58852	5.23099	3.38282	6.00193	4.52282	-22.7811	-32.9799	-37.2239	-63.0938	-59.0659	-79.7836	-70.1586	-59.0716	-58.7963	-39.6289	-18.1635	-12.2983
3.05	3.44532	3.18092	6.68609	8.64119	-4.91524	-1.36618	6.7962	8.23086	10.0821	5.43497	9.63919	-10.4018	-28.8175	-38.0465	-58.649	-53.6898	-68.8892	-67.4076	-61.3786	-56.8994	-35.3757	-22.9612	-16.1203
3.08333	6.17285	1.59522	-3.67012	-4.70096	-3.48741	-1.19048	17.5898	3.45784	5.18541	4.90431	7.74416	-12.1553	-28.5805	-27.0463	-51.7577	-47.2225	-63.7976	-54.495	-58.6166	-54.9147	-33.6039	-23.6481	-18.2802
3.11667	0.0501769	-0.431194	-4.50543	-3.00156	-1.01952	0.163526	9.47799	9.62956	1.00948	3.49724	7.58965	0.0588631	-21.7008	-19.624	-47.5145	-40.5298	-51.0275	-38.0228	-54.3106	-47.0048	-27.9966	-25.0603	-14.6303
3.15	-2.07951	5.4815	-2.73745	6.14586	6.36704	8.23342	2.06905	9.54673	10.5589	2.30858	8.05753	-0.422375	-12.0484	-22.4462	-34.5873	-34.0218	-32.8394	-34.4338	-45.3299	-43.9306	-28.9323	-21.906	-10.237
3.18333	-1.54977	-5.85186	-2.69162	3.36048	-2.46024	-4.48896	-1.6083	7.82601	14.1489	3.65958	2.90422	-4.10524	-7.9614	-16.7972	-27.234	-30.5584	-29.3365	-26.5526	-45.6063	-40.8178	-30.1679	-27.485	-20.6091
3.21667	-1.8591	-8.66288	0.901184	0.263409	-0.499118	-2.09121	-1.39282	4.55869	5.4792	5.8548	2.16016	-4.15983	-9.6745	-14.5177	-26.9394	-28.407	-37.0882	-24.703	-43.9513	-39.7882	-25.7321	-19.8649	-13.7394
3.25	2.03831	-3.00898	2.5808	1.52516	0.319865	5.31024	-2.42609	7.51302	16.2099	4.60228	2.98833	-14.1585	-12.8772	-21.0919	-22.404	-25.6085	-30.5983	-19.328	-37.0895	-35.5563	-22.4545	-14.6805	-9.33285
3.28333	-1.60974	0.622106	7.10726	-3.4523	-1.75245	9.03835	8.75878	8.11199	9.6882	-5.61076	-5.9651	-6.26203	-19.5911	-32.4156	-22.5537	-23.3961	-38.8089	-25.2859	-36.8615	-36.1729	-24.8576	-17.4775	-13.7838
3.31667	-10.1732	-4.83459	3.96709	-7.17535	9.18129	1.04445	-2.96519	-2.84478	-3.52342	-3.09715	-11.95	-13.3798	-12.4167	-37.1974	-21.2502	-23.9315	-36.9039	-29.3538	-34.4494	-31.8158	-24.0906	-22.4718	-15.5889
3.35	-6.15022	-3.58008	3.24436	-2.41257	13.5038	-2.19132	-2.17977	0.96052	0.391303	-4.99945	-1.23369	-3.51732	-1.54946	-23.7061	-12.4152	-12.4313	-26.3427	-13.3148	-14.269	-24.8032	-12.821	-15.1176	-11.751
3.38333	-5.02789	-0.338569	4.85935	-8.79543	6.32506	-2.92112	1.63546	-4.29553	5.49778	-5.89629	-2.67953	-5.11887	-3.826	-7.91533	-6.2814	-10.3294	-17.7478	-2.03988	-4.49167	-14.6709	-10.4157	-14.9265	-0.926998
3.41667	2.32076	1.95387	4.43283	-3.02162	1.07963	1.60651	8.00786	9.84671	8.572	-5.58735	-0.263475	-4.45327	-11.6532	-5.35807	5.58509	-5.09258	-4.99141	7.61086	-1.52707	-11.6909	-4.16687	-22.0448	6.56853
3.45	1.15182	6.40511	-5.06776	0.160863	-1.16803	1.46481	3.34989	7.50576	1.11818	7.99805	9.72672	-6.50911	-4.28158	-11.8721	-6.23959	-0.423964	3.2757	5.89909	-5.17122	-9.73117	-0.480338	-10.1514	9.87251
3.48333	5.23534	-1.50871	-10.47	2.03442	2.18923	-0.325829	4.08956	15.554	-5.13662	4.11545	8.65805	-5.76929	1.00977	-13.1768	-3.89504	-8.88953	-5.0298	-6.62684	-3.79773	-8.57809	0.0429669	-5.85718	8.52324
3.51667	1.1829	-0.335894	-7.60302	0.743092	0.722004	-6.86783	2.55772	9.18996	-4.00589	3.05488	2.88962	-2.20523	4.74022	-6.9617	-1.76324	-0.0789148	-17.9424	-13.4382	-9.19606	-9.36695	-1.10852	-1.39907	2.80895
3.55	7.44816	4.49603	-1.40526	2.41614	-0.761849	4.10886	9.23092	11.3678	5.53613	12.9508	10.8608	1.65831	16.0345	-2.50263	3.632	4.23108	-13.5645	-6.24666	-1.55691	-8.40099	8.16196	8.54694	12.7223
3.58333	-0.385471	1.42574	-1.87288	-4.76492	-4.58077	-1.56473	9.87227	7.37339	-0.0750287	16.9789	4.26836	-1.97872	4.97741	-3.95598	10.7553	7.14475	3.16659	-7.64786	1.91204	-6.09422	11.3119	20.3281	15.0104
3.61667	-3.01762	0.636543	1.40643	1.5827	-4.37359	-4.3447	14.7598	5.77509	-0.181523	8.1885	-4.20221	-9.75737	3.35674	-2.36182	14.977	8.05348	5.4513	-5.28439	5.20047	0.769134	13.0648	22.0609	6.29362
3.65	2.60919	9.70961	6.9066	4.96235	5.21342	4.10548	7.28158	5.14311	4.98394	10.6973	4.68166	-10.1973	3.90667	9.70032	19.4163	7.09885	16.0277	0.579941	12.1442	11.9089	14.2204	30.6945	22.0247
3.68333	-4.03768	-2.44898	0.688574	-5.16029	-3.46229	-7.53628	4.8282	3.17674	1.57894	-8.05772	-0.271597	-14.0802	-2.86844	-0.584566	7.86313	1.60358	17.5117	2.88429	8.1294	3.9445	4.3762	26.8921	15.4231
3.71667	-0.422162	2.73952	6.71726	-5.61866	2.79405	3.07861	-0.430473	9.76496	-4.6365	-4.04135	11.0011	-14.4094	2.38238	1.56742	7.58669	14.5683	29.724	9.02585	5.0438	15.5135	10.0914	22.5871	21.3903
3.75	-7.57889	-0.537032	-1.08711	-7.16526	4.28798	-0.618489	-6.08675	6.97789	-13.2104	-12.4286	-1.82019	-19.1229	-5.96171	1.13521	-0.0575592	3.45684	11.6157	7.35471	-5.24731	1.06396	5.40934	16.0806	6.65541
3.78333	-3.9522	-7.81709	1.9319	-0.0652556	9.9292	2.99135	-4.78645	5.09144	-6.74399	-7.37263	-8.53133	-11.3695	0.210224	0.0161634	-1.38777	4.37424	5.93569	12.5703	7.72804	7.81988	5.4929	11.9444	10.3069
3.81667	-4.06464	-5.4395	1.92833	-1.91677	1.13835	7.26419	-1.00869	0.711145	-8.64743	-2.74682	-7.55304	-8.2921	-5.5472	5.93422	6.70217	5.23968	9.67053	3.69447	16.3641	6.14821	9.18075	7.10403	6.8505
3.85	-2.91809	-5.67042	3.53755	10.0982	2.06282	9.49846	5.05061	1.39765	-0.599734	8.6637	-4.08423	0.409865	3.30912	14.7991	18.6396	17.8545	14.953	8.81718	29.3345	15.0587	23.3423	12.0304	16.9998
3.88333	0.532751	-6.97762	-2.61238	0.00479423	-4.70003	2.8511	2.66464	-8.77817	-1.2611	9.99822	-5.66306	2.88202	3.88155	12.0768	24.8516	16.0172	14.4431	13.522	34.1615	13.5997	20.5455	8.13924	12.3478
3.91667	0.653706	2.99209	3.25629	1.38364	-0.58708	-0.228287	8.20499	-11.0087	-1.79822	9.61387	-6.50783	0.309357	8.971	9.4965	19.7342	8.36635	7.70925	5.04194	27.2892	4.18832	5.58904	9.38672	7.35937
3.95	-2.60637	-4.75891	2.23369	2.08286	-3.39432	-3.65258	6.09274	-8.74643	-3.00971	1.68371	-14.0123	0.646682	-1.90999	-7.04794	7.59568	-5.48119	-1.5121	1.40495	13.9892	-2.20346	0.259415	2.04652	2.95023
3.98333	-4.92539	-4.78252	5.6399	3.04337	-4.69942	-1.98733	7.03361	4.98507	-4.38708	1.83795	-10.0889	6.06158	-0.282633	4.81313	-0.128581	-2.90995	-9.4738	6.92218	7.62293	-2.56987	4.48414	8.65457	10.6281
4.01667	2.30921	-3.62338	1.56876	-0.336875	-4.08146	4.44567	4.67137	5.39356	-5.78661	6.13396	-9.04368	11.6812	0.657111	-1.14399	-5.02922	-3.68391	-12.6434	3.43163	0.0420452	-10.8154	0.223761	19.9021	9.00845
4.05	1.0323	2.15542	0.702843	2.12117	1.14293	9.46879	-0.510834	-0.75484	-1.44909	5.08301	-0.837264	8.40357	-5.00259	-5.03544	-8.98967	-3.36754	-24.4789	-6.04155	-1.09569	-14.1002	2.21728	14.1895	-0.26316
4.08333	2.05092	-3.27552	-1.23312	9.12705	-1.15623	1.0093	-1.43759	6.55644	7.04391	3.00894	0.594461	6.68413	-7.76147	-9.29194	-12.6136	-0.666224	-26.8552	-8.27758	3.56899	-19.9773	-3.28961	10.1577	-0.666032
4.11667	-3.3921	-4.04378	-4.08541	-2.51064	0.538145	-4.94766	-10.3703	-3.17184	-1.4194	-3.23531	-1.99744	3.18567	-7.98393	-1.19827	-20.1356	-13.5136	-25.4213	-8.49893	-1.82722	-24.2284	-11.5223	6.59184	2.13999
4.15	2.64623	2.95645	-1.50496	2.23134	-0.314338	1.58057	-6.26582	-5.60831	5.05802	-4.8862	0.547424	11.3369	-7.08535	3.40155	-14.5039	-8.49615	-24.4629	-7.82951	-1.97083	-12.6449	-10.228	3.28643	4.29727
4.18333	-2.0548	4.33387	-9.97749	-6.55226	-0.506428	-2.00895	-8.25768	-10.8872	15.4251	-6.47573	-0.58668	8.30139	-5.75415	-3.79148	-20.9767	-8.23547	-21.3458	-10.7627	-4.8215	-11.0796	-14.0677	6.1815	5.44946
4.21667	7.10416	6.76048	0.139585	-0.152209	2.06876	-1.0111	-2.28577	-8.65455	15.34	1.27109	-0.94098	14.3735	-0.31792	-9.22559	-13.1015	-6.5682	-11.9261	-16.8957	-0.53711	-3.71209	-5.73155	9.24384	10.1278
4.25	6.2887	6.52852	-3.54898	-1.36141	5.15665	-0.50421	-3.33994	-3.4989	13.1049	5.21134	3.96915	9.00264	3.66952	-13.4536	-12.2591	-9.57722	-15.1556	-22.1563	0.667176	-8.03561	-5.36309	2.30355	7.80514
4.28333	-4.77868	-2.92414	-9.78797	-5.27478	2.62798	-6.44777	-5.13593	-7.59615	-4.02823	-5.14107	5.08934	3.60178	-6.82062	-29.3943	-20.3274	-17.6831	-19.2724	-32.5331	-11.9977	-13.3663	-14.776	-18.4772	-5.97457
4.31667	2.57615	6.62532	-7.04379	0.163486	6.01384	2.08468	5.52059	4.02415	0.504527	0.970796	11.7412	9.20412	-2.66398	-24.1757	-19.8034	-11.775	-12.0541	-28.0125	-11.77	-10.1293	-7.49655	-10.1418	-4.08009
4.35	0.21491	6.57899	-4.01814	-3.51972	6.6058	2.49089	-3.52577	-1.68766	-1.74939	-3.04241	6.6069	6.16545	-8.36667	-14.8288	-25.1017	-16.9977	-20.0663	-20.5734	-12.9682	-16.3274	-8.38164	-9.78484	-9.44523
4.38333	3.81759	3.08955	0.192574	-5.54326	1.50984	-1.10017	1.63477	-2.12138	4.05713	3.40976	1.27761	6.23045	-6.32309	-14.5573	-25.3916	-13.7038	-17.9807	-14.3395	-9.14931	-11.7265	-5.82493	-11.5992	-13.5019
4.41667	-0.528243	1.58804	-1.6709	-6.18909	2.51191	-5.75921	-0.412975	-4.75333	-1.09806	-4.06766	-1.39959	4.95516	-11.8262	-15.6604	-21.6782	-17.288	-14.9888	-15.7496	-14.6217	-9.8775	-12.2766	-16.7861	-17.5114
4.45	1.34698	4.2999	-5.52347	-2.23352	6.28404	-2.08573	-2.40316	-2.9871	-6.00941	-5.11791	-7.26347	3.19282	-10.2416	-15.0529	-15.601	-15.0517	-10.4852	-14.5667	-5.25954	-3.10181	-9.06038	-13.0128	-14.5209
4.48333	-1.02009	0.983301	-0.682474	-1.57252	0.969981	-3.38715	-4.38457	-0.95565	-1.15978	-2.43702	-3.66795	0.532409	-3.73936	-10.9817	-10.4621	-4.60511	-9.34966	-13.8734	-1.44944	-3.76747	-3.73132	-10.3062	-15.2465
4.51667	-2.03186	-1.41175	1.49128	-1.04511	5.92307	2.88689	-7.33039	-5.62439	4.21241	-2.18588	-1.42579	-2.27889	-2.5482	-10.4763	-6.42838	-4.4513	-4.66439	-15.9987	1.00216	-5.87085	-7.76844	-5.00847	-16.7327
4.55	-3.64052	0.586792	-1.95274	-5.89893	0.427724	3.24355	-6.96964	-9.07553	1.27349	-6.6117	-5.96288	-5.62828	-0.462591	-12.9035	-10.5481	-12.1347	-9.55092	-19.5004	-2.31256	-13.8737	-12.458	-12.2365	-19.9458
4.58333	0.970023	2.62521	8.57778	-0.491461	5.67095	3.72081	-0.687659	-2.30518	2.33864	6.48887	-1.61956	6.3021	3.565	-6.87064	-11.788	-13.7833	-10.3678	-20.1678	-15.1397	-11.2406	-6.10552	-17.7637	-11.0423
4.61667	-1.66064	-5.32498	10.6469	-0.152039	6.98528	-0.0390216	-3.30198	-0.182009	-0.43246	-2.69248	-4.26296	5.36386	-7.01539	-17.0538	-21.6399	-18.5662	-24.4482	-28.6599	-27.0258	-20.1572	-11.8436	-21.2983	-15.9208
4.65	-13.0038	-7.3334	3.90182	-7.37932	-5.97633	-6.49175	0.000700545	-5.92318	-3.22166	-11.4181	-9.83195	2.21259	-13.7064	-30.5757	-25.7621	-30.891	-32.6115	-30.9996	-39.476	-25.529	-18.7941	-16.9428	-15.7845
4.68333	-5.95058	-2.02622	4.33794	-1.32096	1.332	3.44358	-0.819682	5.71088	-3.63316	-6.33873	-6.12448	1.4569	-8.05774	-26.5009	-21.8688	-27.3282	-24.9479	-17.0886	-31.665	-17.6364	-15.189	-0.560446	3.8645
4.71667	-0.441294	-0.3464	-3.64845	0.0578585	0.776301	2.51118	-3.46698	10.5761	0.929368	-3.5697	-6.7856	0.541362	-9.99084	-15.6291	-25.099	-22.2103	-20.8825	-8.6616	-30.5475	-15.2631	-10.3823	-1.29149	7.03217
4.75	6.9773	7.64922	3.02216	5.35154	4.23425	9.3664	11.3981	12.4756	4.71724	3.8107	2.46297	3.47549	-3.10361	-5.77088	-16.9708	-17.1599	-9.99781	-0.723632	-17.5336	-2.88937	-1.87705	8.70757	16.6139
4.78333	3.90334	0.402934	-8.10916	0.509369	2.74979	-4.29173	9.40023	6.81345	-5.64911	-1.75171	-6.43918	2.54687	-5.58098	-3.21256	-13.8354	-14.5422	-11.2599	-3.19634	-18.8587	2.23876	-10.6204	3.64129	2.29781
4.81667	-2.61	-0.93915	-6.56589	-4.11659	0.443647	-3.54971	3.1868	5.06033	-5.01305	1.23075	-0.600007	2.54749	-9.6674	-1.91437	-12.7648	-10.2245	-11.7721	-8.6578	-16.9865	8.60355	-7.42035	4.93569	0.597162
4.85	-2.13276	2.35543	-8.15147	-3.89435	-0.934738	-0.104173	2.63638	2.10092	-3.06299	-1.01111	2.23826	1.61421	-10.9075	-1.07397	-13.4716	-16.0943	-11.7261	-5.2061	-17.1952	3.14259	-7.60545	0.974478	-2.46582
4.88333	-0.667928	2.55138	-4.77709	0.666137	1.09923	2.3222	1.64442	1.75543	5.93325	-4.89811	-1.51796	1.11634	-4.8037	-4.20147	-14.5712	-10.3597	-11.2826	-7.63744	-12.0971	-1.81928	-8.83681	-4.18894	-1.45336
4.91667	3.21659	8.57091	2.29272	1.53617	7.77531	4.03646	1.2353	6.36895	3.58884	-2.87969	0.840575	-1.60819	-5.28246	-10.0257	-10.3293	-8.17332	-5.40282	-5.97477	-9.83824	-1.07754	-0.0546346	-2.64299	2.37506
4.95	-0.00889912	-1.45799	-0.352766	-5.75055	5.22611	-2.50736	-3.80761	6.73237	2.67959	-7.63855	-5.22671	-9.70722	-6.79899	-14.015	-19.0786	-18.2193	-15.6183	-11.5363	-16.5969	-11.503	-2.31423	1.91161	1.28596
4.98333	-2.57401	-4.90877	2.4233	-3.87026	-1.99753	-0.600126	-10.5334	9.03871	-1.00545	-5.58154	-11.582	-9.30804	-7.107	-13.9152	-25.1003	-21.7441	-21.5103	-21.5994	-18.2938	-16.3531	-3.85047	1.3078	2.58243
5.01667	-8.03845	1.79466	0.284237	-1.53339	-1.13008	-4.62207	-13.9698	9.29734	-6.698	-7.57244	-13.5868	-14.1034	-12.9929	-21.3322	-25.3672	-18.419	-25.5658	-20.4365	-17.8857	-18.221	-5.6367	-0.945625	1.17338
5.05	0.373444	6.66765	6.97616	1.93383	-2.34649	1.27815	-1.55676	15.5933	3.55713	-1.25684	-1.73111	-8.07348	-1.63943	-14.4744	-16.9539	-8.24103	-13.042	-16.7169	-10.3474	-13.563	1.49832	6.28738	5.94489
5.08333	6.13893	2.59045	7.35165	1.35842	1.81755	4.75502	1.58486	1.15033	5.85895	4.12327	1.0492	-3.47185	1.64343	-12.6063	-10.7258	-5.99172	-4.86725	-17.524	-8.28417	-15.9312	1.17608	5.803	4.73799
5.11667	-5.83285	-7.24003	0.421953	-3.08919	-2.64709	-2.48359	-7.2999	-5.74052	-1.41598	-5.07716	-7.55057	-8.50944	-3.97671	-23.4247	-19.1205	-11.2956	-8.78234	-20.6733	-10.3343	-17.0795	-10.4905	-4.06724	-1.18606
5.15	-6.06332	-3.09171	-3.10767	-1.71612	2.51607	-1.33193	-4.06547	3.9895	3.86779	-9.52247	-9.17336	-12.2906	-9.24314	-17.0055	-20.2695	-10.1967	-6.84273	-12.1262	-7.86936	-9.45406	-9.41174	-1.69965	1.7626
5.18333	-0.554357	1.46972	0.597383	0.0801654	6.67743	1.83162	0.793901	2.76522	6.32519	-5.83778	-2.48396	-11.5543	-8.04356	-6.30553	-21.1861	-5.75368	-5.2942	-4.08971	-1.03625	-2.85515	-4.22729	-0.438545	6.95472
5.21667	0.508139	1.42369	-1.92573	-6.21531	3.05163	-0.342154	2.14195	2.1052	7.72358	-7.78904	-1.01522	-5.19378	-4.54441	-9.60562	-20.7413	-1.74894	-1.39825	-1.89631	-2.24003	-2.01055	-2.93764	-0.730129	7.04334
5.25	4.67858	-0.235384	-1.19072	2.75236	2.0714	3.4051	0.42149	4.97889	7.59994	-4.15831	-2.7584	-4.11324	0.621696	-4.68726	-13.4139	-0.947136	3.02707	-2.62137	2.47523	-2.1836	-2.23695	2.99024	4.68486
5.28333	1.432	-0.602747	-3.04882	2.51851	0.292741	1.21938	-0.54159	1.30884	6.22855	-7.67693	1.27618	-3.18447	-2.26468	-0.848328	-11.181	2.57942	1.15441	-4.74148	3.6654	-0.173355	-3.98455	4.46215	0.608621
5.31667	-1.89572	2.34446	-5.44806	-1.61189	0.293579	-3.49248	0.868849	-4.89707	7.45648	-5.02985	-1.05068	-5.67513	-4.7859	0.225905	-12.0974	2.76035	2.28131	-3.32251	3.46816	2.39278	0.586958	8.05762	2.33676
5.35	1.80231	3.34635	-0.567528	-1.3377	-2.49876	-2.70901	-0.74834	-4.30976	5.23806	-1.03965	-0.674993	-3.90687	-0.0529854	4.24182	-2.8433	7.79385	5.39638	-2.42521	10.2969	9.06216	-1.86316	4.30516	0.920851
5.38333	-1.44008	1.35955	-2.08357	-5.13164	-0.614659	-2.97566	-0.728741	-3.73265	2.98243	-5.80272	2.17463	2.24906	2.38804	6.59925	-2.35737	4.54603	3.10583	6.68598	9.08497	12.371	-3.28468	11.1179	3.36224
5.41667	4.82071	0.775417	1.51296	1.48986	8.3891	4.44989	6.74258	1.32526	3.89352	-2.08071	5.55841	5.44114	9.41332	10.6779	1.87359	6.9644	10.8262	12.9481	15.4699	20.5828	-2.37883	11.7843	1.24005
5.45	-2.17925	-1.24782	-1.79486	-2.68502	3.04675	-2.57741	1.87892	-4.70834	-4.91606	-6.66367	3.89622	0.822731	1.50323	2.08944	-4.79343	-3.0781	5.47424	0.774956	7.1227	10.1732	-10.4184	3.71203	-7.02887
5.48333	-1.64471	1.27996	1.84724	4.07553	3.45894	6.46802	4.81379	0.139863	-2.81228	-1.87534	1.377	2.99184	3.1526	2.33471	0.940968	7.63219	6.25932	2.87019	11.0536	12.1615	-0.880463	6.59439	-2.54533
5.51667	-2.50898	-5.45611	-2.16972	-4.53474	0.110817	-2.47159	3.17312	2.33955	-4.43336	3.42721	0.186864	0.468438	0.405822	-2.87118	-4.98438	2.6263	3.21038	-0.83806	6.05498	4.98873	-4.67794	0.259496	-5.63381
5.55	-2.89819	0.459126	-0.524014	-7.90008	-0.897329	-2.58226	-4.26326	5.51831	-3.95088	2.71641	-0.506916	6.29254	3.09667	-0.795195	-1.95094	9.90911	10.036	3.45801	12.2785	7.22876	-9.47641	9.90805	-0.252151
5.58333	-0.0227546	3.64966	3.97401	-0.617649	1.07104	-1.4927	2.41872	8.86848	-1.33972	0.738791	3.15487	0.864241	6.80476	5.78907	2.39179	9.46385	12.9816	6.68523	11.9034	8.99432	-5.74217	8.43802	2.39769
5.61667	5.26797	5.96703	5.47181	4.61741	6.06973	3.09025	2.11779	13.458	-0.216959	7.8917	5.87582	1.04588	8.60234	12.7856	2.41029	12.1656	14.1811	14.8348	8.42254	10.5518	8.78761	9.65027	10.846
5.65	-3.34312	-1.83026	-1.04627	-2.29323	-0.869477	-3.1678	-0.712256	4.43381	-0.695953	-1.55697	-2.02902	-4.4725	10.4333	10.6081	-3.79976	4.85917	8.39068	10.2184	-1.63268	5.01883	10.7725	3.02009	2.81041
5.68333	-0.593402	3.09965	-0.417619	-5.31327	-4.09765	-8.08816	-3.6578	2.49315	0.842693	-0.836299	-3.28421	-1.43939	4.16482	12.4096	0.294569	5.57608	7.04597	14.0503	0.0415467	5.53303	9.25397	6.64623	3.19231
5.71667	0.387352	4.82804	-0.595189	-5.26247	-1.32363	-0.651072	-0.156104	-0.332346	-1.8691	-1.64622	1.89956	-0.156799	3.56271	11.2208	-4.52353	6.35808	8.74536	7.8407	3.47022	2.30055	11.0826	8.49983	1.65673
5.75	0.872926	10.2735	6.71653	1.80886	2.51934	0.520498	9.96664	3.21204	4.68932	4.86482	3.54193	7.02331	8.38542	9.86014	-3.2178	2.44862	8.53783	5.97162	8.2923	10.557	14.4658	11.3649	5.43967
5.78333	-1.06837	6.1593	3.80006	-4.93989	-0.210137	-7.52809	6.0255	3.74158	-1.58911	-3.85191	0.221089	-1.51231	8.26933	4.30888	2.48195	2.11475	5.14991	-6.29417	4.44654	4.92533	13.2966	8.07607	3.97206
5.81667	1.25645	3.83901	-1.37989	-5.42379	1.0514	-3.57963	2.24952	2.82236	-5.85314	-0.968974	1.16828	-0.417434	6.8142	9.18094	3.16185	5.11836	11.1189	2.60158	9.46095	10.3974	14.087	10.4744	0.0136728
5.85	-2.8972	-0.0284779	-5.34346	-5.67681	3.78491	-0.181928	-2.13349	-0.682809	-9.46378	-3.37709	-0.352457	0.0588616	7.78641	11.2704	1.02564	12.7845	10.7576	6.32955	15.3058	11.5034	7.67353	7.28127	4.22778
5.88333	-0.752524	-0.333062	0.0287242	0.238981	5.73567	5.4066	2.11747	0.446446	-3.00847	-1.97853	0.852995	1.9201	7.74083	12.8277	2.25751	15.0877	12.8675	10.2744	14.0805	9.13278	9.90757	8.93256	0.609549
5.91667	-4.45829	-3.92158	4.74782	1.22016	5.02518	3.32785	4.26808	6.45204	3.97613	-3.98909	8.4623	8.48707	5.74854	6.11529	-3.06643	7.59369	9.79991	4.62937	8.12097	6.19378	5.1753	8.60029	-1.48913
5.95	-4.54774	-4.82939	6.13445	4.40391	0.335029	2.10202	4.8911	6.82598	-2.19436	-3.11671	4.51657	8.12951	7.04324	4.66587	-2.14776	4.95695	9.02949	2.83305	4.42279	6.1839	1.98392	4.88503	2.83669
5.98333	-0.544318	-8.90431	0.842226	-4.15383	-3.62006	1.38533	-0.677557	6.21577	-3.04612	-8.9492	-0.479907	-5.13219	2.25926	3.44942	-5.03094	0.61665	2.64538	-4.20221	2.60796	0.480395	-1.77845	3.2513	-0.349503
6.01667	1.37888	-1.96524	1.4352	1.21889	-3.13945	1.9122	-3.49007	3.28789	1.2349	-5.78434	0.69105	-2.90884	1.14107	0.326657	-6.08296	-1.08756	0.479243	-4.44888	-2.20393	0.885382	-4.12524	5.98052	-3.93876
6.05	-0.16599	-0.434115	-0.476569	2.99073	-2.59659	-0.983101	-3.02561	-1.89887	-1.64267	-6.51506	-4.17373	-6.22275	1.21541	-4.61411	-14.3195	-1.82965	0.304038	-4.15877	-8.97682	-2.1312	-6.27824	1.80252	-7.18038
6.08333	0.942439	2.3262	-0.00977333	9.18426	-3.13447	-1.05449	-1.44913	0.0352791	4.71293	-4.28841	-4.12742	-5.57338	-2.22353	-2.30609	-14.0732	0.0470143	-3.18859	-1.17911	-3.92082	-4.42886	-9.27635	3.37246	-3.41375
6.11667	2.74133	-4.15931	0.324408	5.95761	-6.4109	1.89402	-2.46654	-0.601272	4.3979	-1.66378	2.29391	-7.75566	-4.87177	-6.18476	-12.6074	-3.68199	-1.70273	-5.28165	-1.97111	-1.75603	-2.6797	2.36037	1.73146
6.15	6.06585	-0.088172	1.1851	2.27982	-8.16726	0.612902	-2.77225	0.735092	2.1837	2.2892	-1.34659	-6.44435	-8.41488	0.516342	-9.88225	-4.51182	-2.03493	-7.70753	-7.08419	3.13562	-3.20236	-0.741629	4.1459
6.18333	-2.32605	-1.2281	3.11212	-1.28049	-11.1083	-4.06613	-2.9166	0.169074	-1.26704	-0.954839	-3.34833	-4.64243	-5.77912	-8.59299	-9.6629	-6.70319	-1.08442	-5.70123	-5.28339	-3.54818	-4.91153	-3.11508	4.38767
6.21667	-4.95576	2.04334	12.9288	3.25942	-1.44411	0.71176	-3.21136	4.39571	-1.30484	-0.549962	-3.38914	-4.25918	-1.35618	-0.535457	-9.32313	1.04366	1.84429	-6.2327	-2.47146	-3.04397	-9.55339	0.500062	1.35022
6.25	-4.25476	-1.00028	8.8339	-0.254975	6.51551	-0.743791	-2.86448	2.01497	2.96526	-3.88347	-3.61436	-9.11453	0.440272	0.975443	-12.2646	-2.58468	0.337492	-8.02634	-3.21616	-2.1795	-7.41326	0.6914	-1.05465
6.28333	-1.80361	-1.1275	0.552213	-2.83231	0.0749987	-0.070297	-0.271187	2.98325	4.18712	-0.00894344	-2.51697	-4.74949	1.08583	2.51964	-11.6628	-2.75362	4.44384	1.61847	4.79586	3.49465	-2.35646	-1.1922	-0.447825
6.31667	1.6956	-1.72478	-3.56151	-1.29516	-4.67511	0.551377	-3.34277	1.41348	3.85303	-0.0405665	-1.59478	-5.32167	-2.43411	0.663113	-12.904	-3.02713	2.12385	2.71418	-1.01577	0.826219	-4.93725	-3.39429	-2.86964
6.35	3.52591	2.02643	-4.79208	0.833638	-2.08382	0.1619	-5.59778	1.75336	-0.839755	-2.07639	-2.72029	-6.1268	-4.47465	4.89542	-3.53782	-0.776334	2.64631	3.66549	2.23277	1.56392	-6.15468	-1.88565	-2.82303
6.38333	1.9504	2.88093	-4.55477	4.26613	1.03446	-1.40568	-2.15984	5.18475	-2.50754	0.0655147	0.816154	-1.4162	1.57713	7.73709	-1.94105	3.70117	4.91421	5.8604	-1.63243	6.02292	-5.76026	1.72232	-2.36287
6.41667	1.48028	3.97839	0.377401	-1.03453	3.91539	1.34783	-4.01563	-0.0421857	-4.55175	3.74552	0.26491	2.56892	4.49004	7.46767	-0.782754	1.86238	5.2721	10.2167	-2.61991	4.5199	0.203213	-0.493118	-1.5036
6.45	-0.949162	-3.10071	-6.00051	-3.13983	5.16459	0.593502	-0.971487	-9.68773	-3.75415	-3.45276	-3.47231	0.0289246	0.437583	1.09064	6.77615	1.43853	7.11399	2.73706	-0.471002	1.5077	-1.42141	-5.99653	-10.6934
6.48333	1.92708	3.06512	-7.69679	-2.44867	2.08932	-0.670467	0.304783	-9.06898	0.204163	-1.30249	-5.01431	2.67724	1.12309	5.49074	7.69214	2.81733	2.98407	-2.80712	3.13038	1.19495	2.88398	-5.21771	-6.6997
6.51667	2.40655	2.12128	-3.96195	0.912407	-1.69638	-1.60562	-1.93945	-8.07638	-5.75668	-6.9516	-4.87025	2.75798	0.133638	1.1265	5.39632	4.03201	2.12871	-3.67889	0.715395	-5.52175	1.54853	-4.60506	-6.56261
6.55	2.51723	2.95697	-1.25267	-0.537998	-1.24436	-1.06936	-7.9771	-2.77346	-4.96365	-0.197556	-2.55571	5.04639	-1.45496	-6.86883	2.71575	7.30454	-3.69362	-3.51959	-1.6163	-7.22121	1.95281	-0.499013	-6.17496
6.58333	-0.956358	6.95223	-1.33415	-1.13549	6.54622	0.842941	-4.02259	0.693986	-0.014085	8.18522	5.20361	3.88971	-0.961296	-1.65688	9.01904	7.39878	0.306676	-3.87262	0.707088	1.67759	4.91334	-0.377715	-1.2465
6.61667	-1.33356	-0.933644	-4.81224	-4.63002	2.00957	-1.5148	-4.48281	-3.81889	-4.48449	5.34132	-1.00991	0.769771	-3.03881	5.54471	6.81506	0.242635	-1.73716	-1.93871	-0.731181	-2.50324	0.321371	-2.38441	-3.31979
6.65	4.21631	-0.752583	-2.88782	-3.19593	1.8373	-2.46906	-0.137632	-4.24412	-2.38033	5.02813	-0.475136	2.72921	-1.33456	6.23189	7.65584	-0.256629	1.34535	6.95571	-1.17879	0.285805	8.03622	0.263684	-3.40983
6.68333	1.88525	0.474384	2.90286	0.429229	3.9813	3.5773	6.54528	-3.42277	-0.00443899	6.52308	-2.2419	4.78189	-4.61734	1.51425	8.83093	7.516	-0.710382	4.90521	0.914352	0.30316	7.51044	-0.00185421	-1.13517
6.71667	-5.53856	1.82756	-6.85159	1.98427	4.81783	0.673669	1.02909	-5.79694	-2.73854	4.06687	-0.554267	-1.80361	-3.96449	0.851839	5.95607	6.73089	-5.79437	2.26939	0.51339	-5.43262	0.919775	1.57418	-3.77594
6.75	0.721724	-3.06678	-6.61935	-2.52753	3.35012	2.42464	-3.12298	-5.00181	0.124376	6.71979	1.85703	0.185268	-6.34392	0.773998	7.36451	-5.37051	-4.84427	-7.23992	-3.15879	-9.19288	1.25523	1.71607	-5.04163
6.78333	-2.29375	-3.4467	-5.29021	-4.8621	4.63452	0.504691	-0.975733	-1.28603	-2.35641	1.86265	-0.597851	-1.35106	-6.20833	-3.98974	-2.0901	-11.3396	-9.96343	-11.9047	-8.22469	-15.3683	-4.79791	0.24589	-4.05833
6.81667	1.15092	-0.0580591	-0.881394	-3.73333	5.0876	0.598218	3.91886	0.425633	-0.428696	7.01563	1.79471	-1.90348	-2.70745	-2.32046	-0.366683	-6.46311	-11.1412	-1.97814	-10.4537	-16.5644	-5.18323	-3.7445	-0.0482888
6.85	4.44835	3.70858	4.83722	2.98207	8.66181	3.67029	8.56783	-1.49672	3.51226	14.2434	5.53981	1.38723	1.86852	5.26191	-1.69911	2.16395	-5.0217	2.5226	-6.53988	-10.4215	-2.59594	1.16347	2.51753
6.88333	-2.94691	-2.38597	-2.79891	1.02545	-2.07436	-0.286616	3.8868	-2.85565	-2.18288	2.80479	0.424417	-1.71101	-5.40602	-3.33673	1.51453	-6.12891	-7.15928	-4.66838	-11.6856	-8.23344	-5.84002	-2.55713	-3.72064
6.91667	-4.44722	-2.20356	-1.44907	-5.32813	-6.18337	-2.00462	3.81607	6.26988	-3.53274	0.445668	-0.97674	-1.92549	-7.21379	-9.82326	1.14268	-1.82354	-8.79073	-6.66528	-13.2831	-6.39749	-3.50958	-2.19757	-6.14539
6.95	0.0468935	0.474919	3.14486	0.0184351	0.143591	-4.06494	4.93334	4.00159	-0.530994	1.16464	1.93815	-0.723572	-2.9517	-4.0885	7.47555	-1.75919	-3.51124	0.0264131	-8.77907	0.318522	0.967237	-1.12162	-5.54088
6.98333	3.97668	-1.64113	-0.38686	4.38062	3.80173	0.959134	3.31862	3.03747	3.23363	2.25454	-1.43254	1.15319	0.56468	-5.25474	7.16803	-2.00145	0.500592	0.499953	-0.632095	3.34605	-0.515713	-3.07317	-3.04817
7.01667	0.778792	-1.61461	0.0264313	0.565271	0.599064	2.19265	2.9413	-0.64154	-0.366257	-2.98311	-5.71054	2.15687	-2.3534	-7.99774	4.40887	-2.37271	-1.41238	-2.74674	-2.53214	-2.43643	1.27381	-6.49416	-5.21123
7.05	0.0257917	2.13132	1.47606	-0.308495	6.18842	8.24811	3.71269	-3.34529	0.72742	-1.26039	-0.457124	1.91018	-0.804187	-5.95338	8.04016	3.34296	4.45391	0.904722	-0.275256	-1.78196	4.99417	-0.233038	-2.68497
7.08333	-8.15949	-6.574	-3.61689	-8.94407	1.07732	-2.06245	-1.31476	-15.4121	-7.13833	-1.61661	-11.8472	-7.39735	-3.67377	-13.1174	0.154425	-3.01959	-5.71352	-9.20292	-5.85452	-7.61971	-5.25758	-12.8501	-8.34577
7.11667	-5.49374	-2.30711	8.60425	-3.6772	2.56626	-5.53878	2.10983	-7.57075	-0.833211	2.14532	-10.6981	-4.11468	-1.50792	-7.64595	1.27836	-2.87024	-3.26328	-5.03463	-1.43757	-4.51697	0.452512	-7.59945	-5.27051
7.15	-0.601357	6.91222	14.4691	-1.38459	2.9307	-3.8858	3.07408	2.62415	5.94923	3.61575	-6.26392	-0.785525	-3.80058	-3.71873	1.94106	-1.40215	-1.71936	-3.77281	2.17513	-2.47516	4.78739	-1.79295	-5.40268
7.18333	-2.24106	2.18668	8.97567	-4.29983	-2.71243	0.350248	1.4333	4.87031	4.12027	-2.96074	-4.76789	-3.01138	-4.68587	-6.02142	-0.287615	-6.51901	-4.95403	-4.93463	-2.12904	0.0765548	-0.868706	-2.673	-5.31865
7.21667	-3.2297	0.315672	4.74308	0.643611	3.34729	3.6041	2.76289	9.31567	4.39045	1.81079	6.61557	-3.31619	1.02234	-0.601602	5.28993	0.606903	-0.841407	1.21429	5.80732	1.73617	-2.10845	3.05086	1.44597
7.25	-3.8708	-5.74843	0.237197	-4.27901	-2.09091	-1.07641	-1.70878	10.1736	-2.07753	-3.79307	8.55225	-3.78911	-2.49205	-3.35449	1.36851	-2.10965	-5.7122	-3.95044	2.53504	-1.90066	-3.21617	0.171864	-0.8611
7.28333	-3.81611	-5.13722	-0.0315772	0.996834	-1.15048	-1.40776	-2.83729	9.6962	-0.888434	-5.54493	6.02509	-2.37707	0.181727	-1.70859	2.51948	0.608409	-0.563151	-1.69458	2.8633	5.4001	-2.65523	-2.02892	5.96118
7.31667	-1.09593	-1.76245	6.66544	3.59998	-1.50925	2.90108	1.18386	10.1692	3.411	0.767293	7.64705	3.00741	1.41791	2.76313	9.8754	0.692679	1.05934	5.57666	7.93185	9.75565	2.70575	2.62411	14.1986
7.35	2.01252	-0.523602	10.7096	5.5252	2.60792	7.95868	5.03032	11.0384	9.41946	7.63623	10.9823	6.93294	6.50805	5.22323	15.8816	1.82716	6.22162	6.53777	11.2793	13.9604	15.3008	2.20023	16.6596
7.38333	-3.68126	0.0653477	2.8403	-3.81578	-4.82351	-4.60302	1.13507	-2.63577	1.16118	0.617727	-0.659031	1.52429	2.44186	1.88322	7.97449	-5.70945	-0.867575	4.55176	5.33265	9.28405	9.25143	-3.29594	9.53756
7.41667	-6.42224	-3.17575	-1.47091	-1.9607	-4.94313	-2.43834	-0.147536	-4.80609	-4.01848	-0.0760345	0.85075	-6.5375	4.23334	4.65277	3.82565	-3.02464	-3.3301	0.920418	4.5615	6.43978	3.07819	-5.26445	5.00304
7.45	-1.52189	-2.83008	1.37633	0.431959	-0.408183	-0.891906	7.50753	1.95768	-2.82818	2.5766	7.8469	-1.78352	4.39922	1.78175	0.882005	-0.83718	-2.66672	1.70935	7.4459	3.45943	0.259058	2.21033	4.74856
7.48333	4.14789	2.73278	3.10488	1.38471	0.556694	3.70297	7.60116	3.01403	3.09723	6.04197	5.32016	3.53963	4.20521	2.33395	4.65156	0.826627	-0.578018	7.8225	10.2876	5.77047	3.08931	1.4671	1.97906
7.51667	3.78208	7.80772	5.0035	4.46235	4.50817	1.1721	5.47422	6.76293	4.92647	8.00635	3.07737	9.11862	5.4924	2.79804	11.432	-2.31193	2.51875	10.7637	12.3995	7.28381	7.02139	1.10515	6.23156
7.55	1.06321	-1.66814	-3.75383	-1.33098	-2.91615	-1.39194	2.62922	-0.0910943	0.812065	-5.60926	-0.428127	3.90949	3.02968	0.548794	2.91167	-6.03632	-1.77189	0.580893	4.49938	-7.13194	0.569597	-4.72633	-0.147979
7.58333	-5.64316	-8.51956	-7.45173	-5.16272	-8.77178	-5.3753	-0.809523	-4.43602	-5.78108	-6.86367	-5.68061	-2.45135	0.391944	-3.7185	-3.31666	-7.38368	-4.50235	-6.62886	-1.28676	-3.92005	-5.71232	-10.8916	-2.65972
7.61667	0.260002	-1.76413	0.360871	8.13059	-0.220386	5.88862	7.51172	6.26531	5.53129	9.952	4.95184	7.93962	10.3872	4.84729	2.04143	1.35185	4.04126	3.99785	7.38399	6.60638	0.717555	-3.23359	4.59598
7.65	2.9612	-1.71928	3.91689	6.58482	2.69407	4.49808	5.66695	4.35291	7.38634	8.62186	4.30993	12.5175	5.86532	3.15425	0.269699	1.17441	0.319417	2.42318	9.93322	1.45493	8.82615	0.658365	4.60951
7.68333	2.24058	-1.88643	-0.796002	2.36039	0.172672	0.341728	4.5942	-2.33623	1.62289	-3.57199	0.98824	9.63328	3.63206	-1.074	-0.74891	-3.06348	-4.53913	1.31612	3.38072	1.16491	5.83272	1.46385	4.87287
7.71667	3.87835	-2.14633	-1.45813	2.30067	-1.01606	8.41542	4.16777	-3.00698	-0.365271	-0.344197	0.40007	8.0913	6.44519	-2.26411	-0.350492	-3.74404	-6.72489	-4.78705	9.01812	4.00752	3.55314	3.56679	5.32819
7.75	-0.315107	1.35884	-1.14264	-0.124383	-0.179312	-3.18594	3.28972	-6.66436	0.974772	3.5712	1.15449	3.35273	5.97471	-4.11015	1.7862	-4.46992	-8.16571	-5.45975	5.9443	3.89094	6.87185	2.88921	1.55455
7.78333	-4.10878	1.87143	-4.16863	-5.49809	-2.61833	-7.77589	1.13912	-8.28223	0.0731577	-1.19774	-1.57388	6.52661	2.83243	-0.815121	4.29446	-5.16256	-8.34845	0.232199	2.6793	-1.50657	-1.99529	2.17167	-1.30535
7.81667	1.35943	4.02804	-1.92829	-1.0655	0.139667	-1.36092	4.81634	-9.26064	6.00264	0.243368	0.093259	11.2015	2.35529	8.58097	5.9899	-1.12788	1.36018	8.89522	4.75644	1.77202	-1.23058	5.54466	1.03126
7.85	3.56631	2.61344	-0.82704	2.4775	3.1106	1.45545	7.42671	-3.45415	3.95108	-3.50356	2.74961	12.4787	4.63077	5.7316	2.64299	4.024	6.70811	15.2555	2.22697	5.53747	2.40504	3.7588	2.7612
7.88333	2.2194	-0.189888	-2.87772	-1.04224	1.08725	1.5673	3.88501	4.10291	4.42584	-9.18571	3.41448	7.13599	1.17168	7.22378	-1.34838	1.35484	2.64811	9.6095	-0.409342	3.07543	7.53313	5.9112	2.63136
7.91667	1.47771	0.080392	-3.88112	0.722857	1.12227	0.198646	1.51478	2.53644	9.62925	-3.13355	4.30532	5.22248	1.09776	5.93338	-0.300561	0.117087	2.69288	6.89693	1.26245	2.97317	10.9394	8.25949	-1.36442
7.95	2.25182	1.80129	-6.46366	1.53349	-2.63754	-1.99703	2.64442	-1.68277	4.54499	-1.86633	2.67234	2.62281	1.53441	3.22661	-0.133228	-1.3057	-0.883333	2.52768	-0.0686365	-1.43202	7.34182	6.97856	1.20263
7.98333	6.02364	4.33919	-5.34759	3.41449	-4.67111	-2.0314	0.549334	2.37694	0.670295	-2.27623	1.20857	2.23852	6.23151	5.42952	7.70713	6.68858	7.10877	7.62625	1.24283	6.24377	10.103	7.44828	4.78324

## Sheet: a-experimental error
s	-10	-5	-4	-3	-2	-1	0	1	2	3	4	5	10	15	20	25	35	40	50	60	100	200	300
1.31667	37.8409	37.8668	41.4461	38.8054	37.9339	37.3842	33.7004	36.781	36.3671	39.5805	37.9065	37.5506	41.0447	34.1281	34.615	35.088	43.2753	34.8612	36.1447	30.9713	35.4818	31.4741	33.4924
1.35	35.7001	35.5762	39.4756	37.4178	35.815	36.8105	33.8374	36.2373	35.1443	38.4437	37.0295	35.9361	40.3989	33.8614	32.5881	35.236	40.5032	33.8342	35.8182	30.0739	35.9629	31.1927	33.1905
1.38333	34.7178	34.9066	37.472	37.3602	34.0368	36.0329	33.0517	34.8635	34.1312	37.2708	36.0191	34.9434	39.8408	33.548	31.3715	33.9847	39.0814	32.1769	35.2171	30.0015	35.6719	31.1186	32.261
1.41667	33.3262	33.4505	35.3776	35.9909	33.4888	34.0779	30.9485	34.1904	32.9084	35.9407	34.3978	32.4182	37.3423	31.5361	29.3319	32.6598	37.961	31.3472	33.4374	28.0594	34.0329	30.6234	31.1001
1.45	31.8798	32.5114	33.831	35.6088	32.6203	30.8131	29.3703	32.2709	31.314	33.8941	33.2179	31.1355	34.7549	28.7166	29.2131	31.1303	35.6096	28.473	30.4523	27.7198	32.2451	29.1196	29.169
1.48333	30.1574	33.0932	32.3917	33.5146	30.9565	28.8313	28.4326	29.508	29.1038	31.0117	31.124	30.0543	34.0188	28.7023	26.3905	29.8694	34.0733	27.2042	30.0825	26.1143	30.6561	27.7942	27.7711
1.51667	28.6139	30.0052	31.0157	30.208	28.4035	26.9075	26.671	28.2029	26.6081	29.3038	29.6487	28.0707	31.1367	27.3376	24.929	28.4219	30.7026	27.3432	27.6979	24.715	27.8682	26.0225	25.8322
1.55	26.947	27.5964	27.155	26.7907	25.6417	25.1662	22.8372	26.1471	24.184	26.9226	26.9358	25.205	28.0061	24.0788	22.3461	25.8817	28.5471	23.7902	24.6886	22.3427	25.8778	23.237	23.9181
1.58333	24.9348	25.2852	25.2168	24.4354	24.1623	24.1395	20.5129	23.8331	23.7249	24.1079	25.7232	22.1535	27.0116	23.4155	21.196	23.2123	27.9705	21.6025	24.8366	22.3437	23.7472	21.8622	22.1891
1.61667	22.3529	23.267	23.6599	24.2106	22.2687	21.8535	19.4073	22.7451	21.5866	22.589	23.1904	20.5764	23.8301	20.177	20.476	20.9172	25.2474	18.9574	22.546	20.6251	21.0967	20.9964	19.7214
1.65	20.8409	20.5846	22.1444	22.4262	20.4546	21.2328	18.4981	21.2333	20.9901	21.224	22.3179	20.3531	22.2653	19.2944	19.1544	19.7716	23.5086	18.6992	21.1055	20.2232	20.8403	18.7612	19.613
1.68333	19.2606	19.4241	20.7457	21.1339	18.6186	18.6913	16.7916	20.1091	18.8411	19.4842	20.1796	19.0397	21.6239	17.548	17.7955	19.4708	21.2422	17.7098	19.1983	18.7398	20.7121	17.9776	17.8173
1.71667	17.9623	18.3275	20.16	20.373	18.4407	19.4867	17.3377	19.4132	18.8063	19.0289	18.592	19.3596	21.6643	17.1852	18.1549	19.48	20.6389	16.6757	19.7245	19.14	20.978	17.528	17.511
1.75	18.4996	17.0898	19.8244	20.15	18.5689	19.0213	16.5792	19.5858	18.5162	19.8204	18.6136	18.5996	20.9876	17.5352	17.1697	18.8775	19.7768	16.6864	18.491	19.0927	20.1186	16.7388	17.6841
1.78333	19.901	17.848	20.499	21.0373	18.4652	17.8331	18.337	20.3058	19.1641	20.2877	18.9535	18.6578	21.2096	17.1806	17.577	20.1928	20.1855	18.041	18.6272	17.6606	20.921	18.4673	17.9651
1.81667	20.2945	18.7854	20.679	21.19	18.0508	18.6509	18.4019	18.8082	18.084	20.2972	18.2375	18.8789	20.4881	18.178	18.5423	17.3009	21.17	18.3209	18.604	18.6885	21.3194	18.8616	18.3863
1.85	19.5524	18.4761	18.9578	20.2568	17.6299	18.7353	17.7086	18.7819	18.2234	18.5912	18.2193	18.6112	20.6591	17.5165	17.7386	18.7237	21.0442	18.2496	18.4336	17.6925	20.0643	17.7925	16.4412
1.88333	19.4462	17.7578	18.6989	19.4699	17.2951	17.6792	17.0503	18.6438	17.7093	17.8496	18.1836	18.0308	19.6908	15.6944	16.5114	17.8145	19.8926	17.6934	17.188	17.0534	20.0238	16.1265	15.8714
1.91667	20.2085	17.7424	18.8534	19.7776	17.8135	18.162	16.4945	19.3495	18.2718	19.6585	18.8798	17.9545	20.5569	16.2634	18.0053	16.3615	20.312	17.9584	17.9294	17.5956	19.1695	16.4786	18.3092
1.95	17.9511	16.7613	18.3903	17.9904	15.324	16.7462	16.2549	18.1024	17.1474	18.2776	17.4962	17.3641	18.2202	16.2328	17.258	15.0532	19.6337	17.0293	16.2962	16.019	17.6053	16.0641	16.7089
1.98333	16.8075	16.8954	19.7677	18.0371	15.0702	16.2617	15.604	17.8058	18.0534	17.3555	17.6266	17.3843	18.0736	16.2632	16.3068	16.6035	18.8903	16.4951	17.0736	15.8282	17.5057	15.7229	15.8255
2.01667	17.7093	17.6465	18.798	18.2564	16.3998	17.0775	14.9942	17.4698	17.7987	17.4765	18.3377	18.0985	18.9078	16.3558	16.0844	16.6313	18.8979	16.4858	16.2109	14.864	17.5374	15.7994	17.832
2.05	17.1518	17.0668	18.1897	18.1798	17.0143	16.8471	15.1354	17.1747	15.7376	18.3138	16.5544	17.1302	18.0616	16.333	15.9328	15.8177	17.0879	16.0385	16.5217	15.8756	16.6461	15.2717	17.1246
2.08333	17.3464	17.8676	18.0427	17.639	17.1819	16.6011	15.8572	16.1945	15.9796	17.6934	16.1519	16.8291	17.4088	16.3816	15.7304	16.2072	17.8866	16.2508	17.3406	16.0871	17.4928	14.349	16.3049
2.11667	17.1219	16.7468	17.1968	16.7228	16.8662	16.9745	15.4824	15.7404	15.2867	17.3583	15.603	16.9973	17.8191	15.8436	16.1946	15.4096	17.3934	15.2546	16.1626	15.1707	17.226	14.1479	15.5666
2.15	18.1682	16.3395	17.4272	16.6354	17.2036	17.0046	15.255	16.0087	14.7126	16.9417	15.999	17.4178	17.2307	16.2087	16.0456	16.1257	16.9754	15.2404	15.6155	14.6753	17.2458	14.1442	16.2096
2.18333	17.9272	16.9862	18.4144	16.9819	16.6027	18.3341	15.038	17.092	15.295	17.9783	15.6818	16.7503	17.849	15.8746	15.5312	16.9713	17.5704	15.7944	15.4837	15.8794	18.6204	14.4107	16.1286
2.21667	17.2434	16.0323	18.0256	17.2336	15.4876	17.4218	14.2671	16.6431	14.3856	16.7044	15.5499	15.9612	18.3807	15.8259	14.9867	16.4355	16.4021	14.4145	15.2283	14.948	17.3503	15.2459	15.8521
2.25	17.5826	16.2704	17.8751	16.2933	16.122	17.2618	16.0372	16.9569	15.1611	18.581	14.9976	17.6284	18.0579	15.0626	15.113	17.3219	16.6535	15.483	15.3985	15.1865	17.6218	15.2088	15.8853
2.28333	16.5609	16.3849	17.2955	17.0613	15.6217	16.3682	15.6213	16.3556	14.7747	16.6669	14.36	16.3965	18.1223	15.2641	14.6874	15.8963	16.865	15.07	14.167	14.9098	15.9803	14.5362	14.8661
2.31667	17.119	16.5978	16.5051	16.4825	17.2958	16.6789	15.322	16.7071	16.1684	16.5508	15.2302	16.3302	16.9477	15.1153	14.2842	15.0922	16.2558	14.1825	15.241	14.4357	16.1944	15.0355	15.3639
2.35	17.2435	15.854	17.0571	17.0943	16.6297	16.1601	15.7292	16.3611	16.4503	16.437	14.9199	17.1069	16.2552	14.6981	14.0963	15.9892	17.1142	13.649	15.4661	13.6194	16.6629	15.0036	16.5168
2.38333	17.1117	15.5033	17.3965	17.2582	15.8227	15.4911	15.0693	16.5435	15.8631	16.2495	15.4851	16.8835	16.9819	14.014	14.2902	16.1379	16.4893	13.5126	16.0511	14.7741	16.2963	15.6653	16.9013
2.41667	15.7031	15.7781	17.0902	17.011	15.4562	15.0094	14.5298	15.7122	16.2581	16.8992	15.6969	15.4184	17.925	14.517	14.0479	15.4253	16.7245	14.0757	15.4123	14.5725	15.4309	13.9006	16.1722
2.45	16.398	14.9645	16.841	16.3698	15.7532	15.5469	15.9327	16.1146	16.3661	16.1944	15.8837	14.769	18.2962	14.9226	14.0724	15.4741	17.3252	13.27	15.614	14.4619	15.8675	13.2073	15.1659
2.48333	16.0081	15.4279	16.0245	16.4493	16.5077	15.0303	15.1001	14.9638	15.0213	15.3907	14.7342	14.6142	17.5223	15.5339	13.75	15.1374	17.1628	13.216	15.3984	13.9419	15.228	13.3098	15.0494
2.51667	15.0997	14.9103	16.0723	16.5288	16.5197	15.064	14.2734	16.0267	15.1546	15.7219	14.484	14.7999	17.4719	14.0148	13.5217	15.1791	17.5696	13.3235	16.1376	14.6059	15.913	14.8897	15.2944
2.55	15.5911	15.2531	15.5662	16.9036	16.621	15.3023	14.5215	16.3503	15.4665	15.3485	14.5296	14.2415	16.8776	14.9885	14.4494	14.2943	16.1371	13.5864	16.8769	12.6	16.4532	15.6541	14.9278
2.58333	15.8156	14.5523	15.1276	16.9252	14.4439	14.8465	13.866	14.9762	13.621	14.4925	13.0841	14.8309	15.6613	13.7986	14.3092	12.6019	15.7051	12.6466	15.4416	13.4522	16.5204	14.267	12.8058
2.61667	14.2416	13.4862	15.6073	15.346	13.8773	14.9827	13.4965	15.0393	13.3209	14.0767	13.2583	14.4062	14.9584	12.9431	13.9282	12.3834	15.0792	10.8066	14.5738	13.1957	15.8311	14.357	13.1607
2.65	15.5508	13.6553	16.2305	16.5871	14.5105	15.5041	13.092	15.1535	13.4125	13.6747	14.9499	14.9593	15.5574	13.9448	15.6485	12.8429	15.8366	12.0094	14.7866	13.7918	15.9566	14.3731	13.3886
2.68333	16.0925	13.3277	15.4822	16.1842	14.6276	15.5247	13.1716	14.2484	13.3972	14.0163	13.3163	14.0261	15.8622	15.1407	15.8278	12.093	15.7822	12.4495	14.4915	12.5221	14.9925	14.0497	13.6105
2.71667	16.213	14.2651	14.772	15.8859	15.7228	15.4184	12.9366	15.2544	13.2328	13.7855	13.9016	13.3977	16.398	14.6201	15.4977	13.5869	14.1798	12.4768	14.7693	12.1193	16.548	14.7875	14.1826
2.75	14.9945	13.3709	13.4292	14.8593	13.5364	13.6578	12.5289	13.5997	12.138	13.7604	13.8829	14.0973	14.7789	14.1798	13.5553	12.5552	13.9785	12.0091	13.7882	12.7704	16.0837	13.6611	14.0592
2.78333	13.8615	13.4817	13.1376	14.5028	12.7313	13.6942	11.6689	13.8273	12.7487	13.3103	14.6582	13.3683	14.1016	11.5661	13.8099	12.3448	13.4011	11.6191	13.6229	12.5305	14.9255	12.5398	14.7519
2.81667	13.3118	13.4402	14.8789	14.4858	13.3653	14.672	11.7468	14.1063	12.9474	12.3797	14.4672	12.8731	15.7927	11.8643	13.4107	13.2398	13.0302	11.8674	14.4337	12.486	13.8206	13.0987	14.2185
2.85	12.621	12.7886	14.2102	14.6298	14.4808	15.1652	11.0434	14.5938	13.4525	13.1065	15.916	13.0038	15.5415	10.5026	13.7512	13.367	13.3385	11.7577	13.544	11.9886	12.3997	13.1798	13.2785
2.88333	11.4114	11.0503	12.5532	11.9045	12.1088	12.5422	10.5609	13.0672	11.3865	12.3688	13.9179	11.4321	13.2659	10.1491	12.0679	11.7876	11.7677	10.4116	12.9808	11.1763	11.6026	11.5477	11.8871
2.91667	11.7316	10.6038	12.8314	11.954	13.191	12.9633	11.1947	12.8714	10.3458	11.0926	13.7049	11.2007	12.7024	10.4318	10.6068	11.8319	10.634	10.0243	10.9452	11.0854	11.7299	11.4139	11.2168
2.95	11.4351	10.7984	12.9306	11.382	10.692	12.9924	11.8921	11.1671	11.5197	11.537	13.584	11.2221	12.1782	10.0517	10.0838	12.7412	11.065	11.8088	11.3331	11.2956	12.4636	12.0143	11.5573
2.98333	11.8743	11.3439	11.7341	11.591	11.377	12.146	11.8646	10.8734	10.1971	11.555	11.5671	11.6592	11.9052	10.8179	10.379	12.2353	10.628	11.0101	10.7825	11.6569	11.7524	11.3535	10.7402
3.01667	12.0801	12.2858	12.9382	11.8959	10.7903	10.9909	11.5739	10.7852	10.5927	11.96	11.2277	10.5639	11.4898	10.3206	9.85038	11.6001	11.5064	11.9073	9.88896	11.612	12.1625	12.3544	11.1542
3.05	11.6302	11.3387	12.6127	11.6384	11.0965	10.9516	11.8563	10.7327	10.8163	12.2798	11.5487	9.93484	10.7339	11.5878	9.81578	12.3241	10.6737	10.505	10.063	12.4995	12.2207	11.7785	11.1178
3.08333	11.0552	9.75758	11.2901	10.3519	11.1333	11.047	10.9154	10.7312	10.5569	11.4894	10.4025	10.3349	9.87858	11.2723	9.77573	9.91989	10.4271	10.292	10.4125	10.9229	10.8168	10.163	9.8843
3.11667	10.291	9.96114	12.093	10.3684	11.2036	9.95192	10.8866	10.6611	10.3965	10.3246	10.2609	9.97642	10.3646	11.1432	9.81606	10.1073	10.6134	10.486	10.7807	10.8362	10.4029	9.69604	9.95889
3.15	10.4535	10.0881	9.75829	9.96412	10.4134	11.2274	9.49515	10.4912	10.3703	10.3494	9.54489	9.93848	10.6438	10.9737	9.78618	9.05293	10.3333	9.83346	9.98022	10.6426	10.3309	9.76449	10.6649
3.18333	11.0063	9.61654	9.46276	9.61962	9.5413	10.9146	9.83014	10.5105	10.5624	10.0112	9.92976	10.25	10.2868	10.1888	9.52334	10.0651	9.26021	10.6873	9.71621	10.7993	11.2988	9.39872	11.3176
3.21667	9.68611	9.645	9.52352	10.3539	9.21555	10.3841	9.00608	10.3157	9.90284	10.1176	9.08579	11.1726	10.9268	9.83954	10.961	8.83091	9.49443	9.87616	10.2897	9.33214	10.5795	9.44824	10.2224
3.25	10.2907	9.93957	8.95457	9.45295	9.7453	8.73463	8.89713	9.28602	10.9699	9.9014	9.07819	11.2574	9.53483	9.8814	10.3714	9.19501	9.50979	9.07356	9.22389	9.70976	8.94878	9.86798	9.41741
3.28333	10.1708	9.97281	10.6129	9.39272	10.1634	11.0028	8.6062	10.0241	11.3098	10.4229	10.6626	11.5644	10.6078	10.2926	9.59821	9.15856	10.5086	9.32869	10.4174	9.87688	10.349	9.25575	10.6619
3.31667	10.3749	9.63358	10.7985	9.28341	10.0422	11.5332	8.90082	10.396	9.96763	9.90611	10.748	10.0372	10.4574	9.86925	10.4391	9.16869	9.2557	9.69286	10.7707	9.67982	9.93426	8.91681	10.8998
3.35	9.29011	10.3902	10.3636	8.77922	9.50633	10.5227	9.88805	10.5397	9.07045	10.0001	9.70511	10.2154	9.83004	9.99312	10.0095	8.55071	9.67054	9.26591	10.546	10.5207	9.77064	9.33022	9.30477
3.38333	8.02668	10.057	8.69437	9.07282	10.1517	10.3824	10.2754	10.4363	8.788	9.55196	8.46891	9.26234	9.4731	9.72488	9.91203	8.59899	9.29635	9.59141	9.59774	9.35266	9.47934	8.86032	8.88907
3.41667	10.0291	10.5652	9.09217	8.66686	9.42402	9.81353	10.2984	9.33286	11.1897	8.77853	9.19062	9.39445	8.85203	10.1824	9.47824	9.36754	10.2163	9.35011	10.0957	9.53011	9.76085	9.22499	9.60848
3.45	10.5349	10.0048	9.59239	9.07806	9.27819	9.55193	9.27339	9.4912	9.23191	8.31269	10.8593	9.59547	8.40215	9.37403	9.62567	9.84356	9.65234	8.8864	9.9796	8.4872	9.10146	8.90842	8.83154
3.48333	10.4635	9.94717	8.69121	8.51443	9.45942	9.03387	8.10525	9.19718	9.08271	7.96264	11.1731	9.87152	8.49133	9.08991	9.9352	9.5196	11.0423	9.18218	10.1746	9.04393	9.27206	9.03908	9.26719
3.51667	10.3169	9.86762	9.42262	9.40775	9.64311	10.5791	8.79506	8.81691	9.66199	8.46132	9.03493	9.52575	9.85575	8.63457	8.54867	9.28608	10.1992	8.22145	9.31024	8.84655	9.56383	9.9189	8.83473
3.55	9.03469	10.1014	8.58706	8.86908	9.05885	8.2926	10.3758	8.27905	8.79859	9.15286	8.83646	8.85379	9.8937	8.9668	9.97844	8.9933	9.4635	9.81316	8.52785	8.67593	8.53503	9.32099	8.48477
3.58333	8.57161	10.2673	9.52772	9.72158	8.44144	9.01737	10.4454	9.58014	8.92834	9.65799	10.3355	9.74653	10.1086	9.83376	10.1376	9.05735	9.15331	9.5152	8.62465	8.68725	8.44569	9.65279	7.76699
3.61667	7.27365	9.16161	8.99299	9.34369	8.8122	9.40439	9.12516	8.77786	8.71212	8.57849	8.28776	7.52428	8.51182	8.43012	7.98037	7.53028	8.75341	8.25495	7.89864	8.14792	8.85072	8.60168	8.10832
3.65	7.38492	8.68367	9.27546	9.74817	8.81198	8.67148	8.92515	8.75107	7.94159	8.21206	7.96251	8.69511	8.35878	8.81943	8.40706	8.91613	8.56684	8.78041	8.48168	8.76036	9.28944	8.76637	8.89513
3.68333	8.23081	8.21867	8.25713	9.73242	9.03808	8.94782	8.71289	8.52815	8.6173	7.96303	9.17093	9.3664	9.30739	8.85813	9.859	9.38302	8.45252	8.18249	9.32654	9.33713	9.27507	9.32642	8.66935
3.71667	8.41318	8.28821	8.84527	10.2792	9.26463	10.6423	9.40574	9.37237	9.67787	9.00717	8.51644	9.56775	9.61771	8.49983	9.94405	9.32323	8.26093	8.51388	9.18829	9.5742	10.1429	9.61257	9.57094
3.75	9.55358	8.69972	9.81485	9.48363	8.46201	9.51047	8.48504	9.64892	8.98582	9.66445	8.17482	8.56111	8.67821	8.50646	9.83475	9.34695	8.62621	8.43927	8.90472	9.22246	9.95733	9.49473	9.06746
3.78333	10.2072	9.84344	10.0406	9.75093	9.20416	10.0137	9.75634	9.43546	9.67944	9.59814	9.26202	8.17692	9.55986	8.9723	9.04102	8.73912	9.24479	8.94391	9.63193	8.92446	10.1293	10.0351	9.15859
3.81667	9.83501	9.51213	9.62265	11.5679	9.24849	9.12984	9.12247	8.96746	8.78947	8.91171	8.92009	8.3597	9.41501	8.99259	9.34815	8.93516	9.11953	8.4689	10.55	8.73797	9.75968	9.59237	9.04462
3.85	10.4042	9.56321	10.1415	10.5632	8.5817	8.9392	8.74766	10.3318	8.87161	9.23121	9.15494	9.56695	9.37726	10.5478	9.30907	9.36233	9.16425	8.73163	9.83648	9.64794	11.0305	9.4584	9.81123
3.88333	11.2767	10.7522	11.7473	11.8733	8.98335	10.6149	9.92184	10.5326	9.16212	8.48833	9.06204	10.4164	9.87811	10.9007	10.6813	10.2762	10.2275	10.3372	9.99459	11.0004	12.6528	10.3188	10.3961
3.91667	10.1107	10.2364	11.0538	10.2069	8.87329	11.6091	9.70747	10.1645	9.04368	8.52308	9.46779	9.16564	9.93043	8.97563	10.1102	9.3207	10.7011	10.0784	10.2205	9.65827	11.5716	9.43405	9.98894
3.95	10.0477	10.0733	9.67415	9.69111	8.58057	11.5591	8.27335	8.77311	8.39612	9.19506	9.46244	9.18143	10.6343	8.98748	10.7218	9.20382	10.2389	10.3246	9.1625	9.29271	9.47092	8.31032	9.69287
3.98333	10.041	8.65901	9.23869	10.2241	8.75724	9.84574	8.9138	8.93896	8.44054	9.78392	9.23041	8.42338	10.1864	8.92319	9.43725	8.71197	9.75473	8.75456	9.12058	8.91042	9.20931	9.12182	9.03358
4.01667	10.2266	8.67276	8.56112	9.24499	8.98114	9.51223	9.02434	8.96154	8.38199	9.98549	9.0679	9.07591	9.99196	9.5028	8.96541	8.96441	8.54164	8.06895	8.75851	8.23743	9.67157	8.77619	9.19028
4.05	9.38893	9.81413	10.0218	8.96784	8.74612	10.561	9.376	8.98681	8.74614	9.13635	8.67841	9.0839	10.9941	9.19987	8.9585	9.12592	10.2906	7.91673	9.74523	8.21948	9.39483	8.67478	10.002
4.08333	9.79222	11.0663	10.9466	10.2927	9.57446	11.7	10.1652	10.1473	10.5999	10.5201	9.82319	9.87341	12.0735	9.987	10.3585	9.68482	10.8796	9.52623	10.7443	9.90052	10.8856	10.0639	11.0915
4.11667	9.54264	11.0972	9.68689	9.47201	10.4572	11.4026	9.95575	10.6966	9.37797	10.6493	8.81358	10.4576	12.2404	10.3521	11.3888	10.2474	8.95721	9.96901	10.1262	10.1515	10.9097	10.7654	10.4362
4.15	10.4147	11.0601	9.78604	10.4796	10.5971	11.6145	10.1755	11.0049	9.19118	10.7174	10.6241	10.5837	11.5484	10.7399	11.6306	10.2349	10.1022	9.05199	9.56387	9.98528	10.8421	10.4457	11.4123
4.18333	9.9943	12.2262	9.6949	11.0378	10.6534	12.0606	11.1942	10.7691	10.6449	10.1759	11.4459	10.4681	11.449	10.5794	12.3703	10.2249	10.4151	9.13166	9.59843	9.20664	10.1439	10.2943	11.3172
4.21667	9.87635	10.5873	10.5173	11.4202	9.36977	10.9272	11.5602	10.307	10.0266	9.29149	10.4002	10.8081	11.938	9.83935	12.0244	9.43259	9.83615	8.77622	10.4575	9.0049	9.30086	8.77347	12.0848
4.25	10.578	9.98462	10.5932	11.0394	9.90359	11.4376	11.8148	10.5605	9.95038	10.6183	10.7493	11.4016	11.2622	9.74775	11.5909	10.6406	9.78187	8.80621	11.0257	9.77814	10.6435	9.30796	11.034
4.28333	11.183	9.72858	10.6618	11.5823	9.9057	10.9358	11.2552	10.3831	10.2719	10.4608	10.3388	11.9903	11.8317	11.0541	11.4068	10.8815	11.2358	8.90168	11.9005	10.208	11.2267	10.5644	11.3255
4.31667	11.4097	10.8181	11.8052	12.1532	10.4183	11.7712	11.5457	10.6886	10.6159	10.8454	11.2939	11.6493	12.5082	11.9413	12.1794	10.9426	11.6386	9.37594	12.7052	11.2129	10.8909	11.5708	11.8709
4.35	11.8598	9.93213	12.3634	11.3491	10.5359	11.3384	12.5515	11.7545	10.0967	10.5475	11.7979	11.1228	11.1904	10.7734	11.1803	11.1216	10.4605	9.60792	11.8066	11.3634	10.823	10.7083	11.9748
4.38333	11.6515	11.0869	12.9976	12.2647	11.2017	11.0347	12.2329	11.8011	10.8915	10.3547	11.5604	11.7017	12.4165	12.4094	11.2578	12.1634	11.6253	10.728	11.5163	11.4635	10.5718	11.2618	11.8041
4.41667	11.2812	10.9808	11.7545	12.4007	10.3964	11.8669	11.4094	10.7601	10.4618	10.6663	11.4196	11.2665	12.1932	10.9048	10.576	11.4841	12.011	10.6136	10.3977	11.5407	10.2087	11.964	11.745
4.45	10.6433	11.4217	12.3059	12.0303	10.7812	12.5	11.3152	11.4652	11.988	10.9659	12.3946	11.4154	12.9323	10.343	11.1207	11.497	12.1759	10.1814	11.2491	12.0377	10.1291	11.9472	12.3471
4.48333	11.4086	12.1172	12.3848	11.6746	11.7249	11.8807	10.7852	11.4489	11.1471	11.2085	12.1872	11.0345	13.194	10.1747	11.6633	11.0737	11.3663	10.2461	12.2068	10.4288	10.6581	11.931	11.7995
4.51667	12.3099	12.2208	13.2806	12.9177	12.7862	12.2856	10.5088	13.4029	11.47	12.7937	13.1609	12.5176	13.5517	11.6571	12.0475	12.7181	12.498	10.6578	13.9879	11.6153	11.7185	12.2008	11.6718
4.55	12.9468	11.8844	13.2658	13.2985	13.2565	12.1459	11.4223	12.6699	11.5978	12.7524	12.953	12.6445	13.5225	11.8905	11.7302	13.6934	13.5565	10.1176	13.5312	11.8016	12.4637	11.6567	11.9832
4.58333	12.9281	12.4566	13.3672	12.8305	12.593	12.6182	11.5069	12.5623	11.4039	12.8171	13.3202	14.1295	13.0299	11.371	11.6504	12.8251	12.6604	11.0147	13.5107	11.629	13.5426	11.7181	11.6153
4.61667	12.9698	13.1312	13.2512	13.2567	12.5537	13.6896	12.1813	13.4852	11.9815	13.8313	14.1941	13.5531	14.3653	12.1773	12.6183	12.1322	13.2312	11.0174	14.4107	12.1537	14.0595	12.3328	11.0895
4.65	14.4715	13.035	14.7117	14.2154	13.1637	13.9657	12.0233	13.6375	13.1036	13.9436	14.6241	14.4261	15.6468	11.6171	12.5375	12.2317	13.6113	11.632	14.9023	12.7084	13.9275	12.1593	12.8748
4.68333	15.1296	14.1012	15.323	14.3059	13.0662	13.775	14.7925	13.5972	14.5627	13.9343	14.0214	14.9448	15.3006	12.5364	13.0398	11.603	14.7179	12.7225	14.4399	15.3689	14.8543	12.9299	14.0869
4.71667	14.077	13.4057	13.9219	14.5002	11.9324	12.8139	13.5861	13.2571	12.9044	13.6515	13.4686	13.7702	14.5554	11.3367	11.8559	12.0241	13.0499	12.2816	14.2059	12.4166	13.7466	12.0825	13.6797
4.75	13.7622	13.0342	13.2593	14.8156	11.9941	12.3486	13.4169	13.9897	12.8609	13.5071	13.6863	13.8626	14.0685	12.0204	11.0323	13.3626	12.7	12.5777	13.7969	12.4974	13.8374	12.039	12.6276
4.78333	14.302	13.5367	14.156	14.4736	12.6901	13.1102	13.7768	13.4664	12.842	13.8041	14.2648	13.8688	14.9903	12.3362	12.5899	12.8401	13.2774	13.15	14.5577	12.6775	13.1621	12.9169	14.1017
4.81667	14.1445	14.085	14.3718	15.0988	13.777	13.746	14.6524	12.8124	13.1999	14.2533	15.0244	13.8522	16.4024	13.1094	12.5912	13.3651	14.5875	13.8079	14.7604	13.1326	13.9548	13.0282	13.917
4.85	14.6884	14.2079	15.0247	15.4877	13.7335	13.6875	13.6253	13.9195	14.007	15.3511	14.6864	14.1768	16.5012	12.5869	13.6406	14.4508	15.3302	12.9354	15.6493	12.8271	15.17	13.0154	14.0439
4.88333	15.2094	14.1217	16.175	15.8452	14.7095	14.4999	14.0204	14.7067	14.6112	15.0527	14.9968	15.011	16.708	12.5486	13.7904	13.046	15.5143	13.1036	15.9437	12.8022	15.1377	13.6583	13.8465
4.91667	15.0316	14.753	16.1648	15.4851	14.0794	15.0133	14.3636	15.514	14.8182	16.1438	15.7056	14.8855	16.7928	13.2813	14.0465	13.2237	14.9841	13.6521	15.4055	13.218	15.6842	13.2333	13.9533
4.95	15.1608	15.4029	16.2848	16.2478	14.0703	15.7927	14.374	16.7261	15.7297	15.5375	15.7076	15.4335	17.2437	13.6908	13.8447	13.9922	16.2131	13.8525	15.8641	12.8342	15.8656	13.4179	14.6471
4.98333	16.5466	15.8471	17.4172	17.6107	15.4079	16.5549	13.9772	17.5377	16.6247	16.5492	16.0832	16.3598	16.9989	12.8958	14.6401	15.3421	17.0878	14.6716	16.3957	13.4075	16.2805	14.4265	14.547
5.01667	16.2777	16.9186	17.8782	18.0543	16.4223	16.9068	14.2765	17.8716	15.6997	16.7696	15.8205	16.1645	17.002	13.7662	14.4526	15.7669	18.0763	14.3718	17.3965	13.5242	16.7485	14.1074	15.0106
5.05	15.6701	16.3704	17.2244	17.4009	15.8919	16.7795	14.2503	18.4283	14.8565	15.9519	15.9672	16.013	17.5222	13.6837	14.7841	15.5218	17.4428	14.4122	16.6685	14.5668	16.1133	13.9078	15.5131
5.08333	15.8308	16.391	17.8565	18.0278	16.5145	17.3824	15.0151	17.4667	14.6294	16.1091	16.3024	16.8642	18.1414	13.6887	14.8044	15.2272	16.8893	14.3688	16.1359	15.0206	16.9209	14.3916	15.4729
5.11667	15.8502	16.4298	16.9422	17.9388	15.5231	17.2306	14.8186	16.4533	15.188	15.7486	16.2455	16.79	18.1548	14.2063	14.5872	13.3811	17.2768	14.2793	16.863	14.1412	16.8939	13.6197	16.0108
5.15	16.2823	16.2894	17.2442	17.8101	16.5135	16.6594	14.4462	16.5677	14.847	16.0463	16.6655	16.2237	18.1426	14.929	15.1096	13.367	17.2631	14.6557	17.8372	14.3344	16.843	13.9304	15.4398
5.18333	17.6844	16.603	17.7396	17.455	17.9876	17.0757	14.6024	16.6868	15.1656	16.5057	17.2596	16.6917	18.3646	14.8528	15.1131	14.1624	17.8483	14.7281	16.9892	14.1947	17.602	14.3271	15.2861
5.21667	17.7375	17.2877	18.7651	17.976	18.0435	17.0702	15.0409	17.5328	15.7417	16.8503	16.6666	16.9179	18.5827	15.2608	15.6531	16.0423	18.2376	15.2527	16.5229	13.8338	19.3587	15.1364	16.1514
5.25	18.0417	18.2587	18.6137	17.6273	17.6236	16.4612	15.9844	18.0932	16.5131	16.6377	16.8055	16.8755	18.1577	16.0741	15.4428	16.1151	18.435	15.6306	17.0003	13.0877	19.7518	15.2787	16.6342
5.28333	16.9559	17.5492	18.5419	18.619	17.8542	16.9456	16.0889	18.5171	16.428	17.4012	17.1823	17.4167	18.0481	16.2509	15.6497	16.4317	18.0728	16.2448	17.0781	14.1457	19.4654	15.1331	16.2226
5.31667	16.6769	17.6611	18.6701	18.7339	17.7803	17.6388	16.2252	18.7542	17.2913	17.7402	17.9322	17.251	18.186	16.3763	16.0855	16.2785	17.7611	16.7053	17.7534	15.9274	19.6726	14.9097	16.6827
5.35	17.9622	17.65	19.0665	19.2911	18.7656	17.5026	16.0798	18.5099	17.8065	17.9424	18.0202	18.3508	18.7399	16.3077	15.9976	16.8937	18.4905	16.7395	17.5789	16.1178	19.6439	16.3837	16.9038
5.38333	18.411	18.4304	19.3547	19.1182	18.5307	18.3388	16.3434	17.9107	17.6926	18.4787	17.6462	18.4535	20.1888	17.4712	16.1702	16.8352	18.8624	17.0388	17.1706	16.7391	19.9526	15.5496	17.4943
5.41667	18.9773	19.1563	19.5559	19.8882	19.0942	19.3298	15.6879	18.0772	17.5666	18.7692	17.3177	17.9943	19.8701	17.2985	16.9939	16.5382	19.8076	16.854	17.2779	16.3092	19.7296	15.5885	18.2161
5.45	18.9691	19.4462	20.4117	20.5267	18.7593	19.7435	16.0343	19.358	18.4155	18.8661	18.302	18.5848	20.6707	16.7481	17.0219	17.1406	19.6213	16.4123	17.601	17.1201	20.2703	16.6601	18.9499
5.48333	19.3015	22.4357	21.0843	20.733	18.7939	20.0801	17.0386	20.2027	18.6614	19.4827	19.0438	19.5341	21.271	16.9774	17.2943	18.4985	19.5221	17.071	18.0861	17.4738	20.568	16.969	19.2607
5.51667	19.0564	19.5353	20.4802	19.913	18.8521	19.164	16.5141	20.2224	17.9028	19.2179	18.7759	19.1122	21.1074	16.9386	16.9542	17.2956	19.6379	17.6442	17.8387	16.9398	18.9518	16.526	18.3109
5.55	18.8422	18.0545	20.584	19.5711	18.8018	19.1222	16.4904	20.6622	16.9395	18.6384	18.2781	19.0138	20.8199	16.4998	17.5306	17.7553	19.5895	16.4343	18.253	17.0744	19.3065	15.7834	18.4528
5.58333	19.6345	19.0115	21.3528	19.8727	18.6697	19.1969	16.192	19.9758	17.3546	19.3454	19.1222	19.0244	21.5816	16.7575	17.0734	19.0272	19.299	16.6034	18.5715	17.7367	19.6558	16.4197	18.3351
5.61667	19.554	18.923	21.6293	20.078	18.6641	19.1082	17.0161	20.1144	17.5394	19.4102	19.2072	19.4201	21.2444	17.5593	17.5367	19.3439	19.8586	17.5476	18.1413	18.6316	19.9936	16.2467	19.2883
5.65	19.9152	18.2993	21.2647	19.5521	18.5011	19.4839	17.6199	20.1529	17.6073	19.6445	18.2778	19.2271	21.7387	17.8771	17.0462	18.8151	20.4086	17.4458	18.2664	18.4611	20.404	16.2574	19.3601
5.68333	19.5973	18.3956	21.5762	19.7291	19.2114	19.9937	17.7502	19.3102	17.7789	19.8559	18.3732	18.8309	21.5941	17.564	17.1567	18.5932	20.0474	16.9967	19.4855	18.8281	21.0907	17.6045	18.945
5.71667	18.6766	18.2195	21.343	19.9708	19.7584	19.6913	17.1971	18.9946	18.1108	19.7253	18.2566	18.1695	20.8963	16.8893	17.2708	18.3606	19.4215	16.6668	18.3186	18.457	21.7681	17.2219	17.8461
5.75	18.6481	19.0035	20.597	20.3622	19.9881	19.8111	17.446	19.412	17.7605	21.1044	18.5884	18.6463	22.061	17.2785	17.3589	18.1001	19.3866	17.179	18.4248	17.5524	21.7864	16.985	17.7303
5.78333	18.6635	18.7397	20.3889	20.3372	19.3582	19.4457	17.7418	19.1846	17.5244	20.844	18.5866	18.1474	22.6416	17.0645	17.9571	18.5885	19.1114	17.4721	18.3434	18.1869	20.4292	16.8104	16.873
5.81667	19.5183	18.8998	20.7566	21.1855	19.3814	19.606	18.225	20.0365	17.9843	20.4509	18.9487	18.4334	22.5393	16.8686	20.0097	19.2695	20.783	17.6633	19.0795	17.2021	20.9094	17.6429	17.2638
5.85	20.0327	19.4037	21.0537	20.9106	19.9884	20.0869	18.2495	20.1801	17.8522	21.4198	19.6045	19.1389	23.0782	17.509	18.3151	18.4048	20.8884	17.9905	20.1519	17.8295	20.5836	17.1358	17.5132
5.88333	20.3559	19.8956	20.9676	20.556	19.8746	20.1932	18.9829	20.3667	17.8785	20.857	19.4358	19.238	22.6029	17.0727	18.5162	17.9346	20.7717	17.3369	20.3665	18.3166	20.1869	16.9603	18.319
5.91667	21.11	21.2428	20.3534	21.7972	20.2505	19.8159	18.4317	20.2947	17.363	20.8366	19.288	18.5287	22.1245	16.4141	18.1809	17.363	20.6756	17.9436	20.7755	18.112	20.308	16.9612	18.8912
5.95	20.6731	20.541	20.6663	20.9774	20.1744	19.7826	19.0505	20.6953	17.3818	20.5965	19.3703	18.7796	22.0946	17.0903	17.7155	17.1855	20.365	18.4671	20.5779	18.3558	20.9384	17.1284	18.7258
5.98333	19.7416	19.8216	20.7267	20.9251	19.656	19.8273	19.2924	20.5246	17.9891	20.8251	19.3387	18.3839	21.3996	16.721	17.3765	18.0466	19.9193	17.6983	19.3807	18.779	21.358	16.9989	19.1212
6.01667	20.2004	19.6218	20.8047	22.0959	19.9723	19.6805	18.0726	21.7577	18.5928	20.7252	19.6059	19.4108	22.1854	17.1101	18.1495	18.3819	20.5417	18.2223	19.4343	18.0959	21.2179	18.4866	19.592
6.05	20.933	20.0867	21.3202	23.2352	21.1761	20.4112	18.0692	21.8755	19.6415	21.7006	20.5501	20.0434	23.0786	17.6312	18.8129	19.7129	21.2369	18.6213	20.2938	17.8726	21.5389	19.6408	20.3788
6.08333	20.3054	19.816	21.8329	22.7242	20.5396	20.1498	18.4018	21.5907	19.4251	20.2493	20.4083	19.852	23.8764	17.368	18.805	20.0632	20.7293	18.518	19.9878	18.4636	20.9761	18.0328	20.5323
6.11667	19.3469	19.6361	21.614	22.1343	19.6195	20.1674	17.7906	20.8847	19.1155	20.0419	20.1211	18.9812	24.0292	17.0636	18.1586	19.1697	20.984	18.2786	19.1634	17.9225	21.0601	17.5666	21.3247
6.15	20.7256	20.1551	22.0548	22.108	20.9037	20.6851	18.9763	20.9949	19.1897	20.9019	20.9387	19.8315	25.224	17.5626	19.5772	19.3818	21.7594	18.7637	19.8373	17.7724	21.5911	18.7554	20.2548
6.18333	20.4699	21.1198	21.9289	22.269	21.3239	20.3244	19.1268	21.2441	19.4598	21.5886	20.9014	20.1573	24.4084	17.9847	20.2223	19.1796	21.8485	18.9822	19.9048	18.3224	21.3599	19.2015	19.8994
6.21667	20.0448	21.157	22.3075	22.7961	21.4007	20.4158	18.8909	21.0236	19.8142	21.5989	21.2835	20.8293	24.2306	17.8955	19.8612	19.8313	21.2665	19.4406	19.9966	18.4662	21.9235	18.6866	19.966
6.25	20.8657	21.1419	22.767	22.9153	23.4272	21.2416	19.3387	21.7883	20.1403	21.3953	21.9213	20.5903	24.0166	17.8884	20.9614	19.1577	21.7001	19.0159	20.3042	19.1115	22.0219	19.132	20.1419
6.28333	21.0305	21.2221	23.6484	23.3364	21.4226	21.213	18.8863	22.0171	20.1583	21.2714	21.938	20.6697	24.0667	18.3258	20.8292	19.3538	22.2463	18.4973	20.0813	20.363	21.6314	19.2701	20.6621
6.31667	21.4129	21.4047	24.1204	23.5117	21.4073	21.158	18.8523	21.969	21.4116	21.7316	21.313	20.4398	24.0215	18.2545	20.757	19.9563	22.2933	18.8944	20.4188	20.2706	21.8338	19.2976	21.0279
6.35	22.2441	21.5052	24.4367	23.8864	22.262	21.5675	19.7309	22.9332	21.5547	22.2886	22.4405	20.9606	23.4058	19.0792	22.9548	20.9768	22.7837	19.0715	20.5307	20.8301	22.5045	20.0006	20.8665
6.38333	24.2339	22.525	25.1528	25.5819	24.9587	23.2669	20.7357	24.6872	23.6259	24.4868	25.8698	24.259	25.5625	20.3205	25.3769	21.4538	23.962	21.3197	22.4867	22.1575	25.3387	22.1194	22.422
6.41667	22.6928	21.8512	25.113	25.4019	24.3978	23.0371	20.9251	23.9274	22.9949	23.4652	25.0313	23.9553	25.9641	19.9211	24.3431	21.4467	23.9484	21.4638	22.0677	21.6012	24.5218	21.639	22.8625
6.45	22.1904	20.6928	24.514	24.2373	22.0965	22.1591	19.4792	22.6286	22.2093	22.1484	23.1635	21.8434	24.5547	18.8611	23.3789	21.2806	22.8716	19.9767	21.3626	20.7152	24.2384	20.4443	22.2624
6.48333	22.8657	20.4428	24.9039	24.3111	21.7097	22.0272	19.6858	22.1443	21.4268	21.7797	22.8551	21.8637	24.8064	18.934	23.2086	21.5145	23.399	19.8498	21.7275	19.9613	22.828	20.4505	22.2652
6.51667	22.1755	19.9671	24.4424	23.4352	21.181	22.0498	19.6249	22.0812	20.3097	21.0322	22.6402	21.3213	24.4868	18.7552	22.829	20.792	22.8899	19.5791	21.6216	20.0266	22.3122	20.1849	21.2733
6.55	22.3514	19.7066	23.4652	22.6748	21.2136	21.5654	19.5459	21.2382	19.6465	20.8224	22.9287	20.6574	23.3082	18.9882	22.2805	20.6324	22.1453	19.2306	20.5893	19.7501	23.1898	19.2992	21.0485
6.58333	23.3969	20.597	24.0942	22.7604	22.0618	21.4945	20.2775	21.9455	19.9232	21.3697	22.5928	20.8157	23.8727	19.551	23.5911	21.7473	22.6088	19.2336	21.0928	19.9292	23.2887	20.2082	20.7173
6.61667	22.8925	21.7234	24.3	22.8361	22.3452	21.6724	19.5171	22.3	19.6128	21.1954	22.0497	21.115	24.4227	19.7923	23.7403	21.794	23.0147	19.6573	21.3658	20.3661	23.4087	20.0237	20.3431
6.65	24.2233	21.9728	24.6919	23.9916	22.7883	21.3557	20.1501	23.9944	19.8915	22.8386	22.4985	22.5279	25.4554	20.126	24.0218	22.7062	23.3441	20.2197	22.8265	20.1686	23.6395	21.1794	20.6632
6.68333	24.6714	21.6929	25.0167	24.4284	23.2281	21.9381	20.3864	24.2326	20.5568	23.0345	22.8457	23.1104	26.1381	20.8654	24.6938	23.1005	23.7085	20.755	23.7418	20.7003	23.6662	21.573	20.8753
6.71667	24.6444	22.0859	24.8144	24.4742	23.2422	22.8946	20.6496	24.1883	20.8596	22.9994	22.7785	22.5821	25.7655	21.0403	24.2043	22.689	24.09	21.158	23.1545	21.277	23.8856	21.3664	20.7315
6.75	24.2158	22.7264	24.9469	24.7602	22.8496	22.7637	20.4506	23.7501	20.9316	22.8971	22.5611	22.1882	25.3299	20.6048	24.169	22.2338	24.1933	21.0386	23.1931	20.9652	23.5109	21.231	20.6635
6.78333	22.91	22.3149	24.5404	24.3716	22.5918	22.2768	19.8212	23.4315	21.1395	22.553	22.4156	22.2054	25.0028	20.0005	24.0994	21.3388	23.8247	20.6164	22.8508	21.1988	23.7848	20.8578	21.0114
6.81667	22.5997	22.1898	23.8065	23.1498	22.2318	21.958	19.7907	22.6775	20.9403	22.5096	21.6712	22.0088	24.5922	19.5718	24.0104	20.9189	23.7546	20.5369	22.533	20.6032	23.4241	19.5255	20.0279
6.85	22.9419	22.2441	23.7604	23.4159	22.3075	22.3559	20.1588	22.5357	20.62	22.61	21.4278	22.281	25.3162	20.1464	24.3842	21.061	23.3113	21.9048	22.1044	21.4302	22.8689	19.3243	20.304
6.88333	22.8524	22.7152	23.8958	23.9934	22.8329	22.9052	20.1742	23.1527	21.0783	22.9111	22.3375	21.7216	25.237	19.8875	24.1579	21.3784	23.9422	20.6768	22.7575	21.8254	23.1294	19.8399	20.8786
6.91667	23.7804	22.7754	23.6774	24.2331	22.8824	22.527	19.9601	23.1132	21.2264	22.9008	21.829	22.091	24.6858	20.6355	25.1356	21.9	24.2353	21.3636	23.0037	20.1147	23.2485	20.6025	21.2594
6.95	23.3117	22.2374	23.9113	25.0455	22.9234	22.7061	20.2733	22.6437	21.4528	23.0158	22.5022	21.6728	24.5434	19.6275	27.4206	21.4195	23.5287	21.3387	22.5792	20.4401	23.2713	20.4058	20.7794
6.98333	22.8359	22.4059	23.7423	24.1649	22.1409	22.3992	20.1594	22.2749	21.5805	23.8492	22.1559	21.8619	24.7015	19.0992	26.1499	21.2572	24.0281	21.0785	22.1732	20.8459	23.2071	19.7028	20.6717
7.01667	23.2972	22.3755	24.455	23.406	22.2115	22.8406	20.2192	22.1845	21.6822	23.2059	22.9063	22.3134	24.5892	19.1752	25.7841	20.4734	24.095	20.735	22.4619	20.4102	25.3081	20.3755	21.0402
7.05	23.8285	21.9711	24.5698	23.0581	22.2835	21.9905	21.6855	23.0418	21.5123	23.3274	22.3386	22.2149	24.863	19.7217	26.1055	21.1319	23.9009	20.3633	22.0175	19.9309	24.7079	20.5493	21.1785
7.08333	23.7093	22.5785	25.1369	23.7645	23.1146	22.6734	21.9813	24.1307	21.8684	23.7474	22.7152	21.7117	25.3933	19.9496	25.8423	21.7366	23.9884	20.6589	22.4217	19.654	24.1464	20.8346	21.9794
7.11667	23.3844	22.5013	25.3341	24.0084	23.1994	22.7513	20.2494	24.013	22.1029	22.7286	23.6588	22.5797	25.465	20.3164	25.143	22.1232	24.2877	20.7427	22.9289	20.5278	24.0702	20.458	21.881
7.15	24.1805	22.8295	25.8818	24.4456	24.1269	23.6776	20.6267	24.5183	22.9406	22.9493	23.914	23.183	26.0661	21.3798	24.7411	22.3668	24.7955	20.8694	23.6946	20.4573	25.8154	21.2901	22.5704
7.18333	24.2856	22.9987	26.1462	24.7618	24.2869	24.6554	21.098	24.247	23.6824	23.4094	23.4598	23.3023	26.4685	21.4934	24.411	22.7748	25.3958	21.0635	24.2962	20.6033	25.0377	21.7355	22.8101
7.21667	24.8045	23.1765	26.3561	24.6192	24.3538	24.0528	21.1149	24.1177	23.1427	23.3888	23.9587	22.8373	27.2142	21.2504	23.6575	22.8477	25.5966	20.8398	24.3218	20.1268	24.0423	22.2152	22.8085
7.25	24.4025	22.8043	25.8356	24.4934	23.9694	23.6841	20.9294	24.6282	23.1525	23.9441	23.9474	22.5835	27.1939	21.3671	22.8654	22.2736	25.2411	20.8217	24.6004	20.6209	24.2854	21.9735	22.4855
7.28333	23.3153	22.8911	25.3438	23.9741	22.6479	22.6413	21.1731	24.3555	22.6219	22.5916	23.3866	22.2548	26.7067	20.9912	21.4253	21.0415	24.4117	20.6095	23.6588	20.4421	24.1927	21.1732	22.373
7.31667	23.5102	22.7733	25.408	24.5212	22.765	22.662	21.0904	23.9163	21.2911	23.3116	22.6236	21.8989	26.4462	20.4443	21.4586	21.2258	23.9203	20.793	23.7983	20.307	24.0966	20.9196	22.2194
7.35	23.8804	22.2686	25.6043	24.8755	23.5517	23.5112	20.9611	23.1266	22.1176	22.8417	23.1632	21.9266	27.2562	21.3168	22.2142	22.1045	24.9632	20.9915	23.8036	21.3027	24.0308	20.9321	22.6779
7.38333	24.4966	22.8504	25.9796	25.215	23.981	24.0083	21.0537	23.6337	22.6467	22.9996	23.7652	22.2074	27.625	21.8441	22.8239	21.8827	25.3755	20.8484	24.0482	21.1821	24.8628	20.9504	22.8502
7.41667	24.8055	22.8752	26.0792	25.3544	24.3782	24.3608	21.0233	24.5907	22.7104	23.7867	24.479	22.6705	27.2598	21.4438	23.3556	22.9593	25.7049	20.4324	24.1711	21.2452	24.8115	21.5354	22.93
7.45	23.7981	23.0554	26.1537	24.6609	23.1878	23.954	21.24	23.5045	22.2055	23.2738	23.3663	22.2966	26.6501	21.7864	21.9535	22.4173	25.5458	20.2618	23.5836	21.6784	25.2257	21.0491	22.7928
7.48333	24.4053	23.1439	26.0143	25.1876	23.7159	24.0605	21.7666	23.3904	22.2866	23.6108	23.3225	22.9974	26.1168	22.0798	21.7856	23.1645	25.5367	20.279	23.4885	21.5801	26.1084	21.2077	22.3656
7.51667	24.8787	23.5175	25.6464	25.3068	23.671	23.7095	22.0494	22.995	22.0725	23.6548	22.9571	22.9792	26.5904	21.6211	22.0797	22.4996	25.4374	20.3379	23.1815	21.5962	25.8674	20.9265	22.5748
7.55	24.6622	23.4119	25.3428	25.3402	23.7261	24.7689	21.986	23.5346	22.163	24.1318	22.8224	23.1537	26.5809	21.7818	22.0574	21.6684	25.1143	20.187	23.6913	22.1033	24.8484	21.0547	22.1133
7.58333	24.9561	23.3812	25.9479	25.9456	24.2655	25.0702	21.9809	24.1089	22.2334	24.1855	22.9904	23.4466	27.022	21.8419	22.6928	22.1759	25.7452	21.3003	23.0347	22.3795	24.9839	22.121	21.9457
7.61667	23.9606	23.2682	26.1976	25.4319	23.7077	24.5949	23.0899	23.9469	21.8669	23.5801	23.2434	23.0615	26.4525	21.6421	22.0479	21.9067	25.5886	21.2944	23.0712	22.7418	25.1686	21.2282	22.3774
7.65	24.018	23.2293	25.8921	25.9123	23.62	23.7444	22.0683	23.8791	21.8214	23.2333	23.8637	24.3532	26.504	21.39	22.0415	22.0328	25.4984	20.5321	23.6105	22.391	24.9368	21.1435	21.9938
7.68333	24.8026	23.8807	27.3132	26.7237	25.3039	25.3872	22.5143	24.3259	22.5234	24.275	23.9075	24.1213	27.2973	22.281	22.6218	23.2659	26.3813	21.5589	24.4235	22.7943	26.0385	21.9504	22.2847
7.71667	25.3175	24.1497	27.5874	26.6237	26.1425	36.6171	22.7907	25.1569	22.8048	25.2902	25.3617	23.9279	27.8123	23.1388	23.3463	23.0209	26.5526	22.035	25.2311	22.6856	26.7738	22.4296	22.6845
7.75	25.0245	24.6301	27.1332	26.0938	26.4017	29.952	23.0938	24.6582	22.8572	25.2541	25.494	23.9509	28.3888	22.5014	23.0739	23.1504	26.2316	22.433	25.8313	22.8597	26.845	22.4147	23.1377
7.78333	25.4744	24.7009	28.193	26.3973	26.7279	25.5681	23.1116	24.8843	22.8529	25.5679	25.6787	24.6605	28.1528	22.7042	23.5412	23.3615	26.9138	22.6793	26.2749	23.1385	26.8859	23.2126	22.7544
7.81667	24.9883	24.4973	28.3186	26.1273	25.393	25.5533	22.9154	24.5779	22.8239	25.7516	24.8206	24.2578	27.6237	23.059	23.4131	22.6693	26.5093	23.5652	24.661	22.9313	26.3239	22.4386	22.324
7.85	24.3106	23.9977	27.6601	25.831	24.9441	24.9697	22.839	24.1675	22.26	25.2168	24.7853	24.2473	27.959	23.257	23.2629	22.468	25.788	23.1167	24.4955	22.4402	26.0335	21.8328	22.234
7.88333	25.0692	23.4073	27.6134	25.7358	24.5488	25.0264	23.8708	24.4249	22.2602	24.4612	25.0008	24.4306	27.4627	23.4373	22.9562	23.0793	25.4962	22.5488	24.5546	22.1479	26.3897	22.0645	23.0805
7.91667	25.5613	23.9461	28.0602	26.3024	24.7873	25.5694	23.2377	24.6798	23.4785	25.2256	24.6069	23.8864	27.3837	22.8017	23.1032	24.0105	25.5542	22.4462	25.133	23.0966	26.8638	22.3928	23.8828
7.95	26.1389	24.211	28.6429	27.1426	25.2125	25.7006	22.9198	24.9628	24.608	26.4035	24.9907	24.4963	28.3797	23.8278	23.7086	24.3331	26.0207	22.8518	26.2373	23.3996	26.8315	22.5443	23.8522
7.98333	26.9158	24.4586	28.3246	26.494	25.8286	25.9029	23.3737	25.2229	24.1363	26.0394	25.3837	24.228	29.0934	23.4774	23.3803	24.3918	26.2157	22.7363	26.1128	23.2698	26.5866	22.0928	23.6125

## Sheet: b-fit
s	-10	-5	-4	-3	-2	-1	0	1	2	3	4	5	10	15	20	25	35	40	50	60	100	200	300
1.31667	1.20344e-170	1.17689e-113	2.59122e-102	4.98263e-91	7.7179e-80	6.67174e-69	-1.43039e-57	-1.53176e-45	-2.84414e-34	-4.9503e-23	8.05372	27.0909	102.368	152.736	186.436	208.984	234.166	240.92	248.463	251.839	254.466	254.576	254.576
1.35	1.09641e-170	1.06978e-113	2.35394e-102	4.50635e-91	6.91488e-80	5.72051e-69	-1.37736e-57	-1.41292e-45	-2.60333e-34	-4.55097e-23	7.36636	24.7788	93.6314	139.7	170.524	191.148	214.18	220.358	227.257	230.345	232.748	232.849	232.849
1.38333	9.9908e-171	9.75101e-114	2.14578e-102	4.11016e-91	6.31455e-80	5.25411e-69	-1.24651e-57	-1.28549e-45	-2.37084e-34	-4.14225e-23	6.70912	22.568	85.2774	127.236	155.309	174.093	195.071	200.697	206.981	209.794	211.982	212.074	212.074
1.41667	8.41856e-171	8.19382e-114	1.80174e-102	3.43247e-91	5.21213e-80	4.09362e-69	-1.11952e-57	-1.09941e-45	-2.00907e-34	-3.52857e-23	5.68029	19.1072	72.2003	107.724	131.493	147.397	165.157	169.921	175.241	177.622	179.475	179.553	179.553
1.45	7.10403e-171	6.89461e-114	1.51487e-102	2.86958e-91	4.30352e-80	3.16357e-69	-1.00501e-57	-9.41885e-46	-1.70524e-34	-3.01087e-23	4.81686	16.2028	61.2255	91.3497	111.505	124.991	140.052	144.092	148.603	150.623	152.194	152.26	152.26
1.48333	7.04172e-171	6.86403e-114	1.50996e-102	2.8851e-91	4.40902e-80	3.57549e-69	-9.05045e-58	-9.12247e-46	-1.67535e-34	-2.93416e-23	4.73905	15.9411	60.2365	89.8742	109.704	122.973	137.79	141.764	146.203	148.19	149.736	149.8	149.8
1.51667	6.01592e-171	5.86429e-114	1.29004e-102	2.46506e-91	3.76757e-80	3.05718e-69	-7.72675e-58	-7.79232e-46	-1.43121e-34	-2.50643e-23	4.04849	13.6182	51.459	76.7779	93.7185	105.053	117.712	121.107	124.898	126.596	127.916	127.972	127.972
1.55	4.18255e-171	4.02421e-114	8.82074e-103	1.64178e-91	2.36581e-80	1.3472e-69	-6.98555e-58	-5.79598e-46	-1.02147e-34	-1.83164e-23	2.87763	9.67971	36.5767	54.5731	66.6144	74.671	83.6685	86.0818	88.7768	89.9834	90.9221	90.9614	90.9614
1.58333	2.89334e-171	2.74559e-114	5.99483e-103	1.0837e-91	1.45346e-80	3.69875e-70	-5.99763e-58	-4.28273e-46	-7.25706e-35	-1.33138e-23	2.0361	6.84898	25.8802	38.6138	47.1337	52.8342	59.2005	60.908	62.8149	63.6686	64.3328	64.3606	64.3606
1.61667	1.69851e-171	1.5705e-114	3.40359e-103	5.79992e-92	6.55475e-81	-3.8987e-70	-4.77927e-58	-2.80925e-46	-4.46631e-35	-8.51026e-24	1.24435	4.18573	15.8166	23.5987	28.8056	32.2895	36.1802	37.2237	38.3891	38.9109	39.3168	39.3337	39.3338
1.65	9.2009e-172	8.26271e-115	1.77519e-103	2.80866e-92	2.37796e-81	-5.71158e-70	-3.33523e-58	-1.69679e-46	-2.54166e-35	-5.02193e-24	0.703181	2.36534	8.93792	13.3355	16.278	18.2467	20.4453	21.035	21.6936	21.9884	22.2178	22.2274	22.2274
1.68333	3.07315e-172	2.57761e-115	5.41894e-104	6.9012e-93	-7.86499e-83	-4.5869e-70	-1.66943e-58	-6.96996e-47	-9.39909e-36	-1.98391e-24	0.256531	0.862914	3.26069	4.86501	5.93845	6.65668	7.45876	7.6739	7.91416	8.02172	8.1054	8.1089	8.1089
1.71667	-1.23782e-171	-1.27019e-114	-2.83241e-103	-5.93737e-92	-1.0798e-80	-1.56393e-69	-3.48379e-59	1.14879e-46	2.62734e-35	4.08745e-24	-0.757405	-2.54774	-9.62713	-14.3639	-17.5332	-19.6537	-22.0219	-22.6571	-23.3664	-23.684	-23.9311	-23.9414	-23.9414
1.75	-1.58725e-171	-1.61316e-114	-3.5883e-103	-7.40118e-92	-1.3099e-80	-1.77609e-69	2.8722e-60	1.58459e-46	3.4469e-35	5.50371e-24	-0.98976	-3.32933	-12.5805	-18.7704	-22.912	-25.6831	-28.7777	-29.6078	-30.5347	-30.9497	-31.2726	-31.2861	-31.2861
1.78333	-1.23758e-171	-1.24704e-114	-2.76771e-103	-5.62443e-92	-9.69843e-81	-1.22679e-69	3.50024e-59	1.31234e-46	2.74121e-35	4.47207e-24	-0.784496	-2.63887	-9.97148	-14.8777	-18.1603	-20.3567	-22.8096	-23.4675	-24.2022	-24.5311	-24.787	-24.7977	-24.7977
1.81667	-1.16131e-171	-1.15823e-114	-2.56366e-103	-5.11512e-92	-8.52811e-81	-9.75426e-70	6.92826e-59	1.31691e-46	2.63196e-35	4.39756e-24	-0.750361	-2.52405	-9.5376	-14.2303	-17.3701	-19.4709	-21.8171	-22.4464	-23.1491	-23.4637	-23.7085	-23.7187	-23.7187
1.85	-8.93222e-172	-8.77961e-115	-1.93572e-103	-3.75874e-92	-5.94143e-81	-5.60573e-70	9.26125e-59	1.10512e-46	2.08879e-35	3.59943e-24	-0.59248	-1.99297	-7.53082	-11.2361	-13.7153	-15.3741	-17.2266	-17.7235	-18.2784	-18.5268	-18.7201	-18.7282	-18.7282
1.88333	-9.38559e-172	-9.28007e-115	-2.04933e-103	-4.02417e-92	-6.50574e-81	-6.69672e-70	8.05939e-59	1.122e-46	2.16742e-35	3.68985e-24	-0.616031	-2.07219	-7.83017	-11.6828	-14.2605	-15.9852	-17.9114	-18.428	-19.005	-19.2632	-19.4642	-19.4726	-19.4726
1.91667	-9.5328e-172	-9.51164e-115	-2.10557e-103	-4.20438e-92	-7.01995e-81	-8.06682e-70	5.56308e-59	1.0781e-46	2.15846e-35	3.60297e-24	-0.615463	-2.07028	-7.82296	-11.672	-14.2474	-15.9705	-17.8949	-18.411	-18.9874	-19.2455	-19.4463	-19.4547	-19.4547
1.95	-6.95789e-172	-6.88275e-115	-1.52011e-103	-2.98749e-92	-4.8378e-81	-5.01012e-70	5.88019e-59	8.29567e-47	1.60524e-35	2.7302e-24	-0.456318	-1.53495	-5.80011	-8.65388	-10.5633	-11.8409	-13.2676	-13.6503	-14.0777	-14.269	-14.4179	-14.4241	-14.4241
1.98333	-3.84822e-172	-3.58663e-115	-7.79101e-104	-1.35277e-92	-1.62135e-81	4.65042e-71	9.96101e-59	6.16141e-47	9.97704e-36	1.88027e-24	-0.278545	-0.936961	-3.54049	-5.28248	-6.44803	-7.22789	-8.09881	-8.33241	-8.59328	-8.71007	-8.80093	-8.80473	-8.80473
2.01667	-1.85187e-172	-1.60507e-115	-3.41055e-104	-4.86389e-93	-2.00845e-82	2.00213e-70	8.48034e-59	3.82965e-47	5.40513e-36	1.10832e-24	-0.148424	-0.499265	-1.88657	-2.8148	-3.43587	-3.85142	-4.31549	-4.43997	-4.57897	-4.64121	-4.68962	-4.69165	-4.69165
2.05	1.91122e-172	2.17123e-115	4.9616e-104	1.20265e-92	2.67359e-81	5.50358e-70	6.9416e-59	-2.72022e-48	-3.00777e-36	-2.77686e-25	0.0919677	0.309359	1.16897	1.74413	2.12896	2.38645	2.674	2.75113	2.83726	2.87582	2.90582	2.90708	2.90708
2.08333	1.31844e-173	2.27144e-116	5.58974e-105	1.88277e-93	5.55132e-82	1.51744e-70	2.83769e-59	5.34408e-48	1.78881e-37	1.1103e-25	-0.00285624	-0.00960774	-0.0363047	-0.0541674	-0.0661191	-0.0741159	-0.0830464	-0.0854417	-0.0881168	-0.0893143	-0.090246	-0.090285	-0.090285
2.11667	-1.2954e-172	-1.16216e-115	-2.49606e-104	-3.93862e-93	-3.29265e-82	8.21106e-71	4.73086e-59	2.39717e-47	3.58417e-36	7.08981e-25	-0.0991384	-0.333479	-1.26012	-1.88012	-2.29496	-2.57252	-2.88249	-2.96563	-3.05848	-3.10005	-3.13239	-3.13374	-3.13374
2.15	-1.15523e-172	-9.3239e-116	-1.93462e-104	-2.09651e-93	2.04763e-82	2.262e-70	7.3904e-59	2.88152e-47	3.71582e-36	8.073e-25	-0.100781	-0.339006	-1.281	-1.91128	-2.33299	-2.61515	-2.93026	-3.01478	-3.10917	-3.15142	-3.1843	-3.18567	-3.18567
2.18333	3.26484e-173	7.02652e-116	1.77683e-104	6.57047e-93	2.04634e-81	5.81918e-70	1.13009e-58	2.32564e-47	1.14302e-36	5.10826e-25	-0.0237433	-0.079867	-0.301793	-0.450281	-0.549633	-0.616109	-0.690346	-0.710258	-0.732495	-0.74245	-0.750195	-0.750519	-0.750519
2.21667	3.78515e-172	4.29683e-115	9.81728e-104	2.37739e-92	5.27942e-81	1.08519e-69	1.36485e-58	-5.6202e-48	-5.97311e-36	-5.55433e-25	0.182528	0.613984	2.32006	3.46157	4.22535	4.73639	5.30709	5.46017	5.63112	5.70765	5.76719	5.76968	5.76968
2.25	-1.09795e-172	-7.07941e-116	-1.3395e-104	4.33488e-94	1.04856e-81	4.77089e-70	1.24579e-58	4.01296e-47	4.42164e-36	1.06717e-24	-0.116979	-0.393491	-1.48688	-2.21846	-2.70795	-3.03546	-3.40122	-3.49932	-3.60888	-3.65793	-3.69608	-3.69768	-3.69768
2.28333	-4.67436e-172	-4.40873e-115	-9.60957e-104	-1.71413e-92	-2.21915e-81	-2.01623e-71	1.05103e-58	7.11148e-47	1.18586e-35	2.19622e-24	-0.332144	-1.11726	-4.22178	-6.29899	-7.68882	-8.61874	-9.65725	-9.9358	-10.2469	-10.3861	-10.4945	-10.499	-10.499
2.31667	-5.84562e-172	-5.58342e-115	-1.22135e-103	-2.23891e-92	-3.11054e-81	-1.28137e-70	1.10102e-58	8.39302e-47	1.44806e-35	2.62877e-24	-0.407048	-1.36922	-5.17386	-7.7195	-9.42276	-10.5624	-11.8351	-12.1765	-12.5577	-12.7284	-12.8611	-12.8667	-12.8667
2.35	-3.86916e-172	-3.46007e-115	-7.42422e-104	-1.16128e-92	-9.30208e-82	2.61597e-70	1.44692e-58	7.23945e-47	1.07609e-35	2.13632e-24	-0.297433	-1.0005	-3.78058	-5.6407	-6.88528	-7.71802	-8.648	-8.89744	-9.176	-9.30071	-9.39773	-9.40179	-9.40179
2.38333	-5.77349e-172	-5.35298e-115	-1.16103e-103	-1.99138e-92	-2.29812e-81	1.1102e-70	1.57997e-58	9.44451e-47	1.51087e-35	2.86816e-24	-0.421236	-1.41694	-5.3542	-7.98857	-9.75121	-10.9306	-12.2476	-12.6009	-12.9954	-13.172	-13.3094	-13.3152	-13.3152
2.41667	-1.16431e-171	-1.14334e-114	-2.52018e-103	-4.88484e-92	-7.693e-81	-7.14861e-70	1.24005e-58	1.44822e-46	2.7281e-35	4.70996e-24	-0.773576	-2.60213	-9.83267	-14.6705	-17.9075	-20.0733	-22.4921	-23.1408	-23.8653	-24.1897	-24.442	-24.4525	-24.4525
2.45	-1.15143e-171	-1.12259e-114	-2.46962e-103	-4.72056e-92	-7.21987e-81	-5.87855e-70	1.47324e-58	1.4901e-46	2.73837e-35	4.79413e-24	-0.774648	-2.60574	-9.8463	-14.6909	-17.9323	-20.1012	-22.5232	-23.1729	-23.8984	-24.2232	-24.4759	-24.4864	-24.4864
2.48333	-1.06242e-171	-1.03219e-114	-2.26856e-103	-4.30628e-92	-6.48798e-81	-4.89075e-70	1.46993e-58	1.40085e-46	2.5448e-35	4.48456e-24	-0.71908	-2.41882	-9.13999	-13.6371	-16.646	-18.6592	-20.9076	-21.5106	-22.1841	-22.4856	-22.7201	-22.73	-22.73
2.51667	-6.10477e-172	-5.6104e-115	-1.21372e-103	-2.03795e-92	-2.19168e-81	1.90531e-70	1.82226e-58	1.0342e-46	1.6224e-35	3.11643e-24	-0.451321	-1.51814	-5.7366	-8.55913	-10.4476	-11.7112	-13.1224	-13.5009	-13.9236	-14.1128	-14.26	-14.2662	-14.2662
2.55	-1.39216e-171	-1.36331e-114	-3.00281e-103	-5.78943e-92	-9.01777e-81	-7.99291e-70	1.5977e-58	1.7586e-46	3.28081e-35	5.69514e-24	-0.929445	-3.12644	-11.8139	-17.6265	-21.5157	-24.118	-27.024	-27.8035	-28.674	-29.0637	-29.3669	-29.3795	-29.3795
2.58333	-1.64699e-171	-1.61313e-114	-3.5532e-103	-6.85278e-92	-1.06812e-80	-9.49504e-70	1.88206e-58	2.0786e-46	3.88003e-35	6.73314e-24	-1.09926	-3.69767	-13.9723	-20.847	-25.4468	-28.5245	-31.9615	-32.8834	-33.9129	-34.3738	-34.7324	-34.7474	-34.7474
2.61667	-1.80808e-171	-1.76572e-114	-3.88621e-103	-7.45242e-92	-1.14773e-80	-9.66058e-70	2.22437e-58	2.31902e-46	4.28546e-35	7.47904e-24	-1.21295	-4.0801	-15.4174	-23.0031	-28.0787	-31.4746	-35.2671	-36.2844	-37.4204	-37.9289	-38.3246	-38.3411	-38.3411
2.65	-1.72868e-171	-1.67758e-114	-3.68587e-103	-6.98097e-92	-1.04658e-80	-7.67886e-70	2.44956e-58	2.29289e-46	4.15014e-35	7.32878e-24	-1.17228	-3.94327	-14.9004	-22.2317	-27.137	-30.4191	-34.0844	-35.0676	-36.1655	-36.657	-37.0394	-37.0554	-37.0554
2.68333	-1.80603e-171	-1.73826e-114	-3.8105e-103	-7.09745e-92	-1.02445e-80	-5.90589e-70	2.99799e-58	2.4984e-46	4.40772e-35	7.89892e-24	-1.24185	-4.1773	-15.7847	-23.5512	-28.7476	-32.2245	-36.1073	-37.1488	-38.3119	-38.8325	-39.2376	-39.2546	-39.2546
2.71667	-2.14421e-171	-2.07358e-114	-4.55154e-103	-8.56023e-92	-1.26337e-80	-8.45713e-70	3.25971e-58	2.89596e-46	5.18399e-35	9.21262e-24	-1.4627	-4.92019	-18.5919	-27.7395	-33.86	-37.9552	-42.5286	-43.7553	-45.1252	-45.7385	-46.2156	-46.2356	-46.2356
2.75	-1.94117e-171	-1.85331e-114	-4.05355e-103	-7.42402e-92	-1.02912e-80	-4.13828e-70	3.6804e-58	2.79278e-46	4.81258e-35	8.7428e-24	-1.35264	-4.54998	-17.193	-25.6523	-31.3123	-35.0994	-39.3287	-40.4631	-41.7299	-42.297	-42.7383	-42.7567	-42.7567
2.78333	-2.2817e-171	-2.21218e-114	-4.85919e-103	-9.18588e-92	-1.3714e-80	-9.82867e-70	3.29681e-58	3.04133e-46	5.48823e-35	9.70846e-24	-1.54978	-5.21312	-19.6988	-29.391	-35.876	-40.215	-45.0606	-46.3603	-47.8118	-48.4616	-48.9671	-48.9883	-48.9883
2.81667	-2.42974e-171	-2.36318e-114	-5.1954e-103	-9.88361e-92	-1.49618e-80	-1.15654e-69	3.28286e-58	3.18523e-46	5.807e-35	1.02126e-23	-1.64145	-5.52147	-20.8639	-31.1294	-37.9979	-42.5936	-47.7259	-49.1024	-50.6397	-51.328	-51.8634	-51.8858	-51.8858
2.85	-1.96632e-171	-1.88787e-114	-4.13561e-103	-7.66379e-92	-1.093e-80	-5.74317e-70	3.40648e-58	2.75354e-46	4.82225e-35	8.67858e-24	-1.35762	-4.56674	-17.2563	-25.7468	-31.4276	-35.2287	-39.4735	-40.612	-41.8835	-42.4528	-42.8956	-42.9141	-42.9141
2.88333	-2.61294e-171	-2.56272e-114	-5.64694e-103	-1.09195e-91	-1.71131e-80	-1.55779e-69	2.87932e-58	3.27271e-46	6.1382e-35	1.06233e-23	-1.73982	-5.85236	-22.1143	-32.9949	-40.2751	-45.1461	-50.586	-52.0451	-53.6745	-54.404	-54.9715	-54.9952	-54.9953
2.91667	-2.30299e-171	-2.23825e-114	-4.91973e-103	-9.34549e-92	-1.41021e-80	-1.07189e-69	3.162e-58	3.03088e-46	5.51231e-35	9.70765e-24	-1.55778	-5.24003	-19.8005	-29.5427	-36.0611	-40.4225	-45.2932	-46.5996	-48.0586	-48.7117	-49.2199	-49.2411	-49.2411
2.95	-2.69016e-171	-2.63609e-114	-5.8072e-103	-1.12101e-91	-1.75057e-80	-1.5691e-69	3.03639e-58	3.3863e-46	6.33139e-35	1.0977e-23	-1.79404	-6.03475	-22.8035	-34.0233	-41.5303	-46.5532	-52.1625	-53.6671	-55.3473	-56.0995	-56.6847	-56.7092	-56.7092
2.98333	-2.74223e-171	-2.69316e-114	-5.93652e-103	-1.15093e-91	-1.8134e-80	-1.68833e-69	2.91094e-58	3.40865e-46	6.42376e-35	1.10878e-23	-1.82158	-6.12738	-23.1535	-34.5455	-42.1678	-47.2678	-52.9632	-54.4909	-56.1969	-56.9606	-57.5548	-57.5797	-57.5797
3.01667	-2.52917e-171	-2.46015e-114	-5.40874e-103	-1.02917e-91	-1.55869e-80	-1.2078e-69	3.40905e-58	3.31366e-46	6.04329e-35	1.0626e-23	-1.7083	-5.74634	-21.7136	-32.3972	-39.5455	-44.3283	-49.6696	-51.1022	-52.7021	-53.4184	-53.9756	-53.9989	-53.999
3.05	-2.36357e-171	-2.29548e-114	-5.04455e-103	-9.56898e-92	-1.43944e-80	-1.07594e-69	3.29526e-58	3.12235e-46	5.66552e-35	9.99066e-24	-1.60072	-5.38445	-20.3462	-30.3569	-37.055	-41.5366	-46.5415	-47.8839	-49.3831	-50.0543	-50.5764	-50.5982	-50.5983
3.08333	-2.18897e-171	-2.13692e-114	-4.70274e-103	-9.01201e-92	-1.38587e-80	-1.15843e-69	2.71603e-58	2.81295e-46	5.19199e-35	9.06729e-24	-1.46937	-4.94262	-18.6767	-27.866	-34.0144	-38.1283	-42.7225	-43.9548	-45.3309	-45.947	-46.4263	-46.4464	-46.4464
3.11667	-1.81673e-171	-1.77293e-114	-3.90132e-103	-7.47116e-92	-1.14726e-80	-9.52402e-70	2.2729e-58	2.339e-46	4.31217e-35	7.53574e-24	-1.22023	-4.10459	-15.51	-23.1412	-28.2472	-31.6636	-35.4789	-36.5022	-37.645	-38.1566	-38.5546	-38.5713	-38.5713
3.15	-1.47804e-171	-1.43873e-114	-3.16373e-103	-6.02841e-92	-9.1581e-81	-7.20922e-70	1.96096e-58	1.92916e-46	3.52657e-35	6.19256e-24	-0.997107	-3.35404	-12.6739	-18.9097	-23.082	-25.8737	-28.9913	-29.8275	-30.7614	-31.1795	-31.5047	-31.5183	-31.5183
3.18333	-1.47805e-171	-1.46062e-114	-3.22503e-103	-6.32624e-92	-1.02064e-80	-1.04266e-69	1.29397e-58	1.77275e-46	3.41734e-35	5.82448e-24	-0.971098	-3.26656	-12.3433	-18.4165	-22.48	-25.1988	-28.2351	-29.0495	-29.959	-30.3662	-30.6829	-30.6962	-30.6962
3.21667	-1.39205e-171	-1.3688e-114	-3.01824e-103	-5.86514e-92	-9.28515e-81	-8.8151e-70	1.427e-58	1.71846e-46	3.25262e-35	5.60055e-24	-0.922719	-3.10382	-11.7284	-17.499	-21.36	-23.9434	-26.8285	-27.6023	-28.4665	-28.8534	-29.1543	-29.1669	-29.1669
3.25	-1.18664e-171	-1.15877e-114	-2.55031e-103	-4.89002e-92	-7.52903e-81	-6.32955e-70	1.46206e-58	1.52249e-46	2.8129e-35	4.9097e-24	-0.796145	-2.67805	-10.1195	-15.0986	-18.43	-20.659	-23.1483	-23.8159	-24.5616	-24.8954	-25.1551	-25.1659	-25.166
3.28333	-1.39091e-171	-1.36619e-114	-3.01158e-103	-5.83999e-92	-9.20593e-81	-8.5881e-70	1.47139e-58	1.72773e-46	3.25741e-35	5.6211e-24	-0.92374	-3.10725	-11.7414	-17.5183	-21.3837	-23.9699	-26.8582	-27.6328	-28.498	-28.8853	-29.1866	-29.1992	-29.1992
3.31667	-1.52417e-171	-1.5206e-114	-3.36602e-103	-6.71982e-92	-1.12154e-80	-1.28716e-69	8.94881e-59	1.725e-46	3.45197e-35	5.76365e-24	-0.984254	-3.31081	-12.5105	-18.666	-22.7845	-25.5402	-28.6176	-29.4431	-30.3649	-30.7776	-31.0986	-31.112	-31.112
3.35	-8.64567e-172	-8.60818e-115	-1.9045e-103	-3.78821e-92	-6.27901e-81	-7.04705e-70	5.60321e-59	9.90851e-47	1.96673e-35	3.29846e-24	-0.560364	-1.88494	-7.1226	-10.6271	-12.9719	-14.5407	-16.2928	-16.7628	-17.2876	-17.5225	-17.7053	-17.713	-17.713
3.38333	-4.96398e-172	-4.97514e-115	-1.10264e-103	-2.21953e-92	-3.76178e-81	-4.5269e-70	2.22035e-59	5.45529e-47	1.11288e-35	1.83882e-24	-0.317849	-1.06917	-4.04008	-6.02788	-7.35789	-8.24779	-9.24161	-9.50816	-9.80585	-9.93912	-10.0428	-10.0471	-10.0471
3.41667	-1.79627e-172	-1.78022e-115	-3.93375e-104	-7.75816e-93	-1.26498e-81	-1.34264e-70	1.41603e-59	2.11772e-47	4.12744e-36	6.99209e-25	-0.117407	-0.39493	-1.49232	-2.22657	-2.71785	-3.04656	-3.41366	-3.51212	-3.62208	-3.6713	-3.7096	-3.7112	-3.7112
3.45	-7.52297e-173	-6.4002e-116	-1.35183e-104	-1.81229e-93	-2.40073e-83	9.90077e-71	3.81143e-59	1.64167e-47	2.25577e-36	4.70461e-25	-0.0617243	-0.207627	-0.784558	-1.17058	-1.42886	-1.60167	-1.79466	-1.84643	-1.90423	-1.93011	-1.95025	-1.95109	-1.95109
3.48333	-1.65207e-172	-1.46457e-115	-3.13409e-104	-4.78382e-93	-3.35708e-82	1.30568e-70	6.56935e-59	3.18288e-47	4.65882e-36	9.33768e-25	-0.128525	-0.432331	-1.63364	-2.43743	-2.97524	-3.33507	-3.73693	-3.84472	-3.96509	-4.01898	-4.0609	-4.06266	-4.06266
3.51667	-2.64981e-172	-2.51008e-115	-5.47787e-104	-9.86478e-93	-1.30997e-81	-2.73835e-71	5.62737e-59	3.9538e-47	6.66827e-36	1.22674e-24	-0.186996	-0.629014	-2.37685	-3.54631	-4.32879	-4.85233	-5.43701	-5.59383	-5.76896	-5.84737	-5.90836	-5.91092	-5.91092
3.55	2.13037e-172	2.47016e-115	5.67049e-104	1.40857e-92	3.21958e-81	6.86951e-70	9.26107e-59	5.40662e-49	-3.10311e-36	-2.25443e-25	0.0965708	0.324843	1.22748	1.83143	2.23552	2.50589	2.80784	2.88883	2.97927	3.01976	3.05126	3.05258	3.05258
3.58333	3.33686e-172	3.57521e-115	8.0587e-104	1.80624e-92	3.6348e-81	6.43793e-70	5.54563e-59	-2.0166e-47	-6.32816e-36	-8.47643e-25	0.186211	0.626372	2.36687	3.53142	4.3106	4.83195	5.41417	5.57033	5.74473	5.82281	5.88355	5.88609	5.88609
3.61667	3.61367e-172	3.73086e-115	8.33247e-104	1.76424e-92	3.26108e-81	4.89946e-70	1.70894e-59	-3.19151e-47	-7.55689e-36	-1.1551e-24	0.218417	0.734706	2.77623	4.14219	5.05614	5.66766	6.35058	6.53375	6.73831	6.82989	6.90114	6.90412	6.90412
3.65	8.18557e-172	8.43725e-115	1.88358e-103	3.97753e-92	7.32085e-81	1.08954e-69	3.45081e-59	-7.32786e-47	-1.71865e-35	-2.63968e-24	0.496391	1.66975	6.30946	9.41385	11.491	12.8807	14.4328	14.8491	15.314	15.5221	15.684	15.6908	15.6908
3.68333	3.97374e-172	4.05498e-115	9.0293e-104	1.87518e-92	3.35776e-81	4.68703e-70	4.26717e-60	-3.85015e-47	-8.54779e-36	-1.35036e-24	0.245846	0.826971	3.12487	4.66237	5.6911	6.37941	7.14809	7.35426	7.58451	7.68759	7.76779	7.77114	7.77114
3.71667	7.16134e-172	7.25208e-115	1.61164e-103	3.30362e-92	5.78455e-81	7.62829e-70	-9.27918e-60	-7.33656e-47	-1.56825e-35	-2.52723e-24	0.449674	1.5126	5.71566	8.52789	10.4095	11.6685	13.0745	13.4516	13.8727	14.0613	14.208	14.2141	14.2141
3.75	1.24807e-172	1.21235e-115	2.66439e-104	5.05598e-93	7.61189e-82	5.71526e-71	-1.73303e-59	-1.6471e-47	-2.9905e-36	-5.27164e-25	0.0844975	0.284231	1.07402	1.60246	1.95604	2.19261	2.4568	2.52767	2.6068	2.64223	2.66979	2.67095	2.67095
3.78333	2.82541e-172	2.8187e-115	6.23944e-104	1.24554e-92	2.07855e-81	2.38452e-70	-1.66207e-59	-3.19846e-47	-6.39958e-36	-1.06861e-24	0.182468	0.61378	2.31929	3.46042	4.22395	4.73481	5.30533	5.45835	5.62924	5.70575	5.76527	5.76776	5.76776
3.81667	3.13815e-172	3.05953e-115	6.73073e-104	1.28653e-92	1.96763e-81	1.60187e-70	-4.01582e-59	-4.06132e-47	-7.46334e-36	-1.30664e-24	0.211128	0.710186	2.68358	4.00395	4.8874	5.47851	6.13863	6.31569	6.51343	6.60195	6.67082	6.6737	6.6737
3.85	9.0657e-172	9.08058e-115	2.0122e-103	4.04602e-92	6.84371e-81	8.18637e-70	-4.22318e-59	-1.00024e-46	-2.03521e-35	-3.36752e-24	0.581143	1.95484	7.38672	11.0211	13.4529	15.08	16.897	17.3844	17.9286	18.1723	18.3619	18.3698	18.3698
3.88333	8.31474e-172	8.16886e-115	1.80084e-103	3.49371e-92	5.51243e-81	5.16213e-70	-8.73728e-59	-1.03145e-46	-1.9463e-35	-3.35701e-24	0.551975	1.85672	7.01598	10.468	12.7777	14.3231	16.0489	16.5118	17.0288	17.2602	17.4403	17.4478	17.4478
3.91667	5.3696e-172	5.28848e-115	1.16663e-103	2.27403e-92	3.62259e-81	3.52612e-70	-5.24349e-59	-6.56747e-47	-1.25037e-35	-2.14592e-24	0.354906	1.19382	4.51109	6.73064	8.21572	9.20937	10.319	10.6167	10.9491	11.0979	11.2136	11.2185	11.2185
3.95	8.53268e-174	2.20575e-117	1.17758e-106	-4.8236e-94	-2.39418e-82	-8.55501e-71	-1.9731e-59	-5.47535e-48	-5.08231e-37	-1.38398e-25	0.0130107	0.0437651	0.165375	0.246743	0.301185	0.337612	0.378292	0.389203	0.401389	0.406844	0.411088	0.411265	0.411265
3.98333	1.69174e-172	1.83001e-115	4.13449e-104	9.39473e-93	1.92635e-81	3.5204e-70	3.34325e-59	-8.97696e-48	-3.12119e-36	-4.00398e-25	0.0923323	0.310585	1.17361	1.75104	2.1374	2.39591	2.6846	2.76204	2.84851	2.88722	2.91734	2.9186	2.9186
4.01667	5.94188e-173	8.48752e-116	2.02916e-104	6.10389e-93	1.66364e-81	4.26604e-70	7.45511e-59	1.15764e-47	-6.74664e-38	2.06015e-25	0.00793149	0.0266798	0.100815	0.150417	0.183606	0.205812	0.230612	0.237263	0.244692	0.248017	0.250604	0.250713	0.250713
4.05	-1.90011e-172	-1.65246e-115	-3.51502e-104	-5.06652e-93	-2.32805e-82	1.97225e-70	8.53117e-59	3.88952e-47	5.51807e-36	1.1278e-24	-0.151627	-0.510038	-1.92728	-2.87554	-3.51001	-3.93453	-4.40862	-4.53578	-4.67779	-4.74136	-4.79082	-4.79289	-4.79289
4.08333	-2.84078e-172	-2.56971e-115	-5.53298e-104	-8.92489e-93	-8.23296e-82	1.48998e-70	9.73057e-59	5.10589e-47	7.75452e-36	1.51923e-24	-0.214896	-0.722862	-2.73148	-4.07542	-4.97464	-5.57629	-6.2482	-6.42842	-6.62969	-6.71979	-6.78989	-6.79282	-6.79282
4.11667	-5.34282e-172	-5.17277e-115	-1.13579e-103	-2.14108e-92	-3.1765e-81	-2.19479e-70	7.94096e-59	7.17343e-47	1.28874e-35	2.28553e-24	-0.363759	-1.2236	-4.62362	-6.89854	-8.42066	-9.43909	-10.5765	-10.8815	-11.2222	-11.3747	-11.4934	-11.4983	-11.4983
4.15	-3.33941e-172	-3.1465e-115	-6.85638e-104	-1.22032e-92	-1.57034e-81	-9.78569e-72	7.60444e-59	5.10297e-47	8.48761e-36	1.57429e-24	-0.237661	-0.799437	-3.02083	-4.50714	-5.50161	-6.167	-6.91009	-7.1094	-7.33199	-7.43163	-7.50916	-7.5124	-7.5124
4.18333	-4.38716e-172	-4.21552e-115	-9.2367e-104	-1.71454e-92	-2.45494e-81	-1.33143e-70	7.4966e-59	6.11923e-47	1.07422e-35	1.93059e-24	-0.302501	-1.01755	-3.845	-5.73681	-7.00261	-7.84954	-8.79536	-9.04905	-9.33236	-9.45919	-9.55787	-9.562	-9.562
4.21667	-1.66819e-172	-1.39925e-115	-2.94169e-104	-3.74684e-93	4.24549e-83	2.48916e-70	9.06061e-59	3.78313e-47	5.10183e-36	1.07684e-24	-0.139246	-0.468393	-1.76992	-2.64075	-3.22342	-3.61327	-4.04865	-4.16543	-4.29584	-4.35422	-4.39965	-4.40155	-4.40155
4.25	-2.81707e-172	-2.54632e-115	-5.48138e-104	-8.82408e-93	-8.07162e-82	1.50597e-70	9.70827e-59	5.07709e-47	7.69944e-36	1.5098e-24	-0.213332	-0.717601	-2.71159	-4.04576	-4.93843	-5.53571	-6.20273	-6.38164	-6.58143	-6.67088	-6.74047	-6.74338	-6.74338
4.28333	-9.87398e-172	-9.84596e-115	-2.17922e-103	-4.34655e-92	-7.24195e-81	-8.26575e-70	5.94832e-59	1.12105e-46	2.23876e-35	3.74219e-24	-0.638217	-2.14682	-8.11217	-12.1035	-14.7741	-16.5609	-18.5564	-19.0917	-19.6894	-19.957	-20.1652	-20.1739	-20.1739
4.31667	-6.1198e-172	-5.90218e-115	-1.29457e-103	-2.42136e-92	-3.52901e-81	-2.17811e-70	9.79208e-59	8.37992e-47	1.48756e-35	2.65633e-24	-0.419374	-1.41068	-5.33053	-7.95326	-9.7081	-10.8822	-12.1935	-12.5452	-12.938	-13.1138	-13.2506	-13.2563	-13.2563
4.35	-7.63057e-172	-7.47946e-115	-1.64783e-103	-3.18277e-92	-4.97626e-81	-4.4839e-70	8.54383e-59	9.58902e-47	1.79475e-35	3.10979e-24	-0.508606	-1.71084	-6.46473	-9.64551	-11.7737	-13.1977	-14.788	-15.2145	-15.6908	-15.9041	-16.07	-16.0769	-16.0769
4.38333	-6.61838e-172	-6.51088e-115	-1.43585e-103	-2.79266e-92	-4.42909e-81	-4.23572e-70	6.69191e-59	8.14852e-47	1.54491e-35	2.65762e-24	-0.438337	-1.47447	-5.57156	-8.31288	-10.1471	-11.3743	-12.7448	-13.1124	-13.523	-13.7068	-13.8497	-13.8557	-13.8557
4.41667	-8.42146e-172	-8.44996e-115	-1.87332e-103	-3.77848e-92	-6.42769e-81	-7.82043e-70	3.47566e-59	9.18669e-47	1.88326e-35	3.10352e-24	-0.5381	-1.81005	-6.83962	-10.2048	-12.4565	-13.963	-15.6455	-16.0968	-16.6007	-16.8263	-17.0019	-17.0092	-17.0092
4.45	-6.43939e-172	-6.50152e-115	-1.44372e-103	-2.94409e-92	-5.10817e-81	-6.57313e-70	1.42759e-59	6.73606e-47	1.41987e-35	2.30519e-24	-0.406655	-1.3679	-5.16887	-7.71205	-9.41367	-10.5522	-11.8237	-12.1647	-12.5456	-12.7161	-12.8487	-12.8543	-12.8543
4.48333	-4.6377e-172	-4.71688e-115	-1.04942e-103	-2.16723e-92	-3.84395e-81	-5.24046e-70	-2.17744e-61	4.60514e-47	1.0054e-35	1.60227e-24	-0.288781	-0.971395	-3.67061	-5.47662	-6.685	-7.49352	-8.39645	-8.63863	-8.90909	-9.03017	-9.12437	-9.12831	-9.12831
4.51667	-4.2869e-172	-4.38148e-115	-9.76033e-104	-2.03241e-92	-3.65566e-81	-5.15857e-70	-6.72149e-60	4.1039e-47	9.18673e-36	1.44509e-24	-0.264395	-0.889364	-3.36063	-5.01413	-6.12047	-6.86071	-7.68739	-7.90912	-8.15674	-8.2676	-8.35384	-8.35745	-8.35745
4.55	-7.15834e-172	-7.30671e-115	-1.62712e-103	-3.38075e-92	-6.05849e-81	-8.47334e-70	-8.31045e-60	6.92108e-47	1.53879e-35	2.42911e-24	-0.442626	-1.4889	-5.62608	-8.39423	-10.2464	-11.4856	-12.8696	-13.2408	-13.6553	-13.8409	-13.9853	-13.9913	-13.9913
4.58333	-5.763e-172	-5.70454e-115	-1.26012e-103	-2.47957e-92	-4.02504e-81	-4.2051e-70	4.75558e-59	6.84412e-47	1.32769e-35	2.255e-24	-0.377506	-1.26985	-4.79836	-7.15924	-8.73889	-9.79582	-10.9762	-11.2927	-11.6463	-11.8046	-11.9277	-11.9329	-11.9329
4.61667	-1.06057e-171	-1.05221e-114	-2.32574e-103	-4.59587e-92	-7.52241e-81	-8.09188e-70	8.01955e-59	1.24236e-46	2.43138e-35	4.10951e-24	-0.691873	-2.32731	-8.79418	-13.1211	-16.0162	-17.9533	-20.1165	-20.6968	-21.3447	-21.6348	-21.8605	-21.87	-21.87
4.65	-1.47056e-171	-1.46303e-114	-3.23617e-103	-6.42774e-92	-1.06248e-80	-1.18168e-69	9.88242e-59	1.69361e-46	3.35101e-35	5.62984e-24	-0.954506	-3.21074	-12.1324	-18.1018	-22.0959	-24.7683	-27.7527	-28.5532	-29.4471	-29.8473	-30.1587	-30.1717	-30.1717
4.68333	-8.97521e-172	-8.66961e-115	-1.90239e-103	-3.56958e-92	-5.24053e-81	-3.39366e-70	1.39478e-58	1.2193e-46	2.17488e-35	3.87294e-24	-0.613437	-2.06346	-7.7972	-11.6336	-14.2005	-15.9179	-17.836	-18.3504	-18.9249	-19.1821	-19.3822	-19.3906	-19.3906
4.71667	-7.05857e-172	-6.74158e-115	-1.47467e-103	-2.70296e-92	-3.75415e-81	-1.54168e-70	1.33063e-58	1.01373e-46	1.74871e-35	3.17486e-24	-0.491554	-1.65348	-6.24799	-9.32212	-11.379	-12.7552	-14.2922	-14.7044	-15.1648	-15.3709	-15.5312	-15.5379	-15.5379
4.75	-7.54202e-173	-2.85681e-116	-3.58186e-105	3.02869e-93	1.68154e-81	6.22762e-70	1.46743e-58	4.19101e-47	4.0392e-36	1.07065e-24	-0.104213	-0.350549	-1.32462	-1.97636	-2.41243	-2.7042	-3.03004	-3.11744	-3.21504	-3.25873	-3.29273	-3.29415	-3.29415
4.78333	-3.24112e-172	-3.06934e-115	-6.69786e-104	-1.20544e-92	-1.59815e-81	-3.22206e-71	6.90954e-59	4.8423e-47	8.16064e-36	1.50195e-24	-0.228828	-0.769728	-2.90857	-4.33964	-5.29716	-5.93782	-6.65329	-6.8452	-7.05951	-7.15545	-7.2301	-7.23322	-7.23322
4.81667	-2.97433e-172	-2.83826e-115	-6.20693e-104	-1.13556e-92	-1.56992e-81	-6.12814e-71	5.68332e-59	4.28952e-47	7.38121e-36	1.34203e-24	-0.207428	-0.697742	-2.63655	-3.93379	-4.80176	-5.38251	-6.03107	-6.20502	-6.39929	-6.48626	-6.55393	-6.55676	-6.55676
4.85	-3.73165e-172	-3.61134e-115	-7.92853e-104	-1.49332e-92	-2.2112e-81	-1.51024e-70	5.59334e-59	5.02126e-47	9.00883e-36	1.59891e-24	-0.254248	-0.855233	-3.23166	-4.82171	-5.88559	-6.59742	-7.39237	-7.60559	-7.84371	-7.95031	-8.03325	-8.03672	-8.03672
4.88333	-3.73146e-172	-3.61889e-115	-7.94981e-104	-1.50378e-92	-2.24817e-81	-1.62398e-70	5.35711e-59	4.96567e-47	8.96973e-36	1.5858e-24	-0.253315	-0.852094	-3.2198	-4.80401	-5.86399	-6.57321	-7.36524	-7.57768	-7.81492	-7.92113	-8.00376	-8.00722	-8.00722
4.91667	-2.09103e-172	-1.92243e-115	-4.15933e-104	-6.99046e-93	-7.54224e-82	6.41806e-71	6.21926e-59	3.53713e-47	5.55341e-36	1.06621e-24	-0.154501	-0.519706	-1.96381	-2.93004	-3.57654	-4.0091	-4.49218	-4.62175	-4.76644	-4.83122	-4.88162	-4.88373	-4.88373
4.95	-5.57938e-172	-5.3805e-115	-1.18011e-103	-2.20688e-92	-3.21505e-81	-1.97861e-70	8.94222e-59	7.6434e-47	1.35645e-35	2.42258e-24	-0.382399	-1.2863	-4.86055	-7.25204	-8.85216	-9.92278	-11.1184	-11.4391	-11.7973	-11.9576	-12.0823	-12.0875	-12.0875
4.98333	-7.40657e-172	-7.16137e-115	-1.57186e-103	-2.95522e-92	-4.35809e-81	-2.90329e-70	1.1297e-58	1.0012e-46	1.79127e-35	3.18429e-24	-0.505393	-1.70003	-6.42389	-9.58457	-11.6994	-13.1143	-14.6945	-15.1184	-15.5917	-15.8036	-15.9685	-15.9754	-15.9754
5.01667	-8.69235e-172	-8.50771e-115	-1.87362e-103	-3.60863e-92	-5.6088e-81	-4.92399e-70	1.01138e-58	1.10127e-46	2.05073e-35	3.56355e-24	-0.580864	-1.9539	-7.38318	-11.0159	-13.4464	-15.0727	-16.8889	-17.376	-17.92	-18.1636	-18.3531	-18.361	-18.361
5.05	-3.32249e-172	-2.99706e-115	-6.44771e-104	-1.03241e-92	-9.2271e-82	1.86599e-70	1.16363e-58	6.03167e-47	9.11133e-36	1.79096e-24	-0.252333	-0.848793	-3.20733	-4.7854	-5.84127	-6.54774	-7.33671	-7.54832	-7.78465	-7.89044	-7.97275	-7.9762	-7.9762
5.08333	-2.54093e-172	-2.28788e-115	-4.9193e-104	-7.83866e-93	-6.85639e-82	1.48849e-70	9.02646e-59	4.6427e-47	6.98892e-36	1.3767e-24	-0.193473	-0.650801	-2.45918	-3.66914	-4.47872	-5.02039	-5.62532	-5.78758	-5.96878	-6.0499	-6.11301	-6.11565	-6.11565
5.11667	-7.23832e-172	-7.20472e-115	-1.59386e-103	-3.16856e-92	-5.24631e-81	-5.86741e-70	4.75851e-59	8.31139e-47	1.64769e-35	2.76526e-24	-0.46941	-1.57899	-5.96652	-8.90217	-10.8664	-12.1806	-13.6483	-14.042	-14.4816	-14.6784	-14.8315	-14.8379	-14.8379
5.15	-5.39886e-172	-5.32126e-115	-1.1741e-103	-2.29181e-92	-3.66132e-81	-3.60362e-70	5.15121e-59	6.57491e-47	1.2552e-35	2.15094e-24	-0.356368	-1.19874	-4.52968	-6.75837	-8.24957	-9.24731	-10.3616	-10.6604	-10.9942	-11.1436	-11.2598	-11.2647	-11.2647
5.18333	-2.25777e-172	-2.11395e-115	-4.59807e-104	-8.06818e-93	-9.97501e-82	1.30901e-71	5.54991e-59	3.54592e-47	5.80539e-36	1.08692e-24	-0.162276	-0.54586	-2.06264	-3.0775	-3.75653	-4.21086	-4.71825	-4.85434	-5.00632	-5.07436	-5.12729	-5.12951	-5.12951
5.21667	-1.77139e-172	-1.65751e-115	-3.6046e-104	-6.31587e-93	-7.77609e-82	1.18065e-71	4.38617e-59	2.78951e-47	4.55998e-36	8.5453e-25	-0.127442	-0.428686	-1.61987	-2.41688	-2.95016	-3.30696	-3.70543	-3.81231	-3.93167	-3.9851	-4.02667	-4.02841	-4.02841
5.25	-2.09772e-173	-9.27064e-117	-1.36732e-105	6.62058e-94	4.04223e-82	1.53731e-70	3.67755e-59	1.07096e-47	1.0573e-36	2.75495e-25	-0.0274101	-0.0922015	-0.348401	-0.519822	-0.634518	-0.711259	-0.796962	-0.819949	-0.84562	-0.857113	-0.866054	-0.866428	-0.866428
5.28333	-3.76756e-173	-3.25649e-116	-6.91354e-105	-9.77346e-94	-3.65698e-83	4.20496e-71	1.7526e-59	7.85529e-48	1.10412e-36	2.26989e-25	-0.0303027	-0.101932	-0.385168	-0.574679	-0.701478	-0.786318	-0.881065	-0.906478	-0.934859	-0.947564	-0.957449	-0.957862	-0.957862
5.31667	-4.15868e-175	2.82695e-117	8.16222e-106	4.2297e-94	1.52276e-82	4.73262e-71	9.90882e-60	2.36507e-48	1.71322e-37	5.61255e-26	-0.00412393	-0.013872	-0.0524179	-0.0782086	-0.0954649	-0.107011	-0.119905	-0.123364	-0.127226	-0.128955	-0.1303	-0.130356	-0.130356
5.35	1.59756e-172	1.54889e-115	3.40223e-104	6.43164e-93	9.6021e-82	6.88192e-71	-2.30825e-59	-2.12942e-47	-3.84265e-36	-6.79747e-25	0.10851	0.365003	1.37923	2.05784	2.5119	2.8157	3.15497	3.24597	3.3476	3.39309	3.42849	3.42997	3.42997
5.38333	2.58151e-172	2.5626e-115	5.66504e-104	1.12063e-92	1.83791e-81	1.99081e-70	-1.90809e-59	-3.01369e-47	-5.91094e-36	-9.97857e-25	0.168235	0.565906	2.13839	3.19052	3.89448	4.3655	4.89152	5.03261	5.19017	5.26071	5.31559	5.31788	5.31788
5.41667	5.57855e-172	5.58681e-115	1.23795e-103	2.48849e-92	4.20696e-81	5.02429e-70	-2.62602e-59	-6.16135e-47	-1.25281e-35	-2.0737e-24	0.357711	1.20326	4.54675	6.78384	8.28065	9.28215	10.4006	10.7006	11.0356	11.1856	11.3023	11.3072	11.3072
5.45	5.54031e-174	-4.70496e-117	-1.6426e-105	-1.14864e-93	-4.49523e-82	-1.45807e-70	-3.15236e-59	-7.9434e-48	-6.36497e-37	-1.93137e-25	0.0157465	0.0529678	0.200149	0.298627	0.364517	0.408603	0.457838	0.471043	0.485791	0.492393	0.49753	0.497744	0.497745
5.48333	2.72587e-172	2.69285e-115	5.94526e-104	1.16552e-92	1.8781e-81	1.91004e-70	-2.41306e-59	-3.27563e-47	-6.30674e-36	-1.07564e-24	0.179197	0.602779	2.27772	3.3984	4.14824	4.64995	5.21024	5.36052	5.52835	5.60348	5.66193	5.66438	5.66438
5.51667	-1.48947e-173	-2.16634e-116	-5.1951e-105	-1.58283e-93	-4.35598e-82	-1.12637e-70	-1.98694e-59	-3.17895e-48	-2.44052e-39	-5.81632e-26	-0.00152737	-0.00513773	-0.0194139	-0.0289659	-0.0353571	-0.0396334	-0.044409	-0.0456899	-0.0471204	-0.0477608	-0.048259	-0.0482798	-0.0482798
5.55	2.14753e-172	2.08803e-115	4.59008e-104	8.72653e-93	1.3192e-81	1.01237e-70	-2.92197e-59	-2.82005e-47	-5.13587e-36	-9.03769e-25	0.145159	0.488283	1.84507	2.75289	3.36029	3.7667	4.22057	4.34231	4.47826	4.53912	4.58647	4.58845	4.58845
5.58333	3.83477e-172	3.8272e-115	8.47275e-104	1.6926e-92	2.82848e-81	3.25905e-70	-2.20882e-59	-4.33006e-47	-8.67809e-36	-1.44777e-24	0.24747	0.832432	3.14551	4.69316	5.72868	6.42153	7.19529	7.40282	7.63459	7.73835	7.81908	7.82245	7.82246
5.61667	6.61937e-172	6.74526e-115	1.50144e-103	3.1108e-92	5.54811e-81	7.66893e-70	4.2342e-60	-6.48089e-47	-1.42858e-35	-2.26526e-24	0.410646	1.38132	5.21959	7.78773	9.50605	10.6558	11.9397	12.2841	12.6687	12.8409	12.9748	12.9804	12.9804
5.65	2.69369e-172	2.67297e-115	5.90844e-104	1.16797e-92	1.91301e-81	2.06269e-70	-2.02134e-59	-3.15177e-47	-6.17278e-36	-1.0429e-24	0.175665	0.590897	2.23282	3.33141	4.06646	4.55828	5.10753	5.25485	5.41937	5.49302	5.55032	5.55272	5.55272
5.68333	3.0966e-172	3.06081e-115	6.75865e-104	1.32637e-92	2.14176e-81	2.19508e-70	-2.68886e-59	-3.70884e-47	-7.15589e-36	-1.21904e-24	0.203364	0.684071	2.5849	3.85672	4.70768	5.27705	5.91291	6.08345	6.27392	6.35918	6.42552	6.4283	6.4283
5.71667	2.9568e-172	2.96011e-115	6.55853e-104	1.31752e-92	2.22471e-81	2.64734e-70	-1.42438e-59	-3.27333e-47	-6.64559e-36	-1.10092e-24	0.189725	0.638191	2.41153	3.59805	4.39194	4.92312	5.51633	5.67543	5.85312	5.93267	5.99456	5.99715	5.99715
5.75	5.07638e-172	5.2411e-115	1.17055e-103	2.47847e-92	4.58149e-81	6.8839e-70	2.40332e-59	-4.48273e-47	-1.06153e-35	-1.6225e-24	0.306816	1.03206	3.89984	5.81864	7.10249	7.9615	8.92081	9.17812	9.46547	9.59411	9.69419	9.69838	9.69838
5.78333	2.46202e-172	2.52254e-115	5.62284e-104	1.17568e-92	2.12919e-81	3.05378e-70	5.75003e-60	-2.3126e-47	-5.2451e-36	-8.19502e-25	0.151108	0.508293	1.92068	2.8657	3.498	3.92107	4.39353	4.52026	4.66178	4.72513	4.77442	4.77649	4.77649
5.81667	3.98867e-172	3.96469e-115	8.76765e-104	1.73859e-92	2.86478e-81	3.15284e-70	-2.78885e-59	-4.61907e-47	-9.10686e-36	-1.53299e-24	0.259318	0.872288	3.29611	4.91786	6.00296	6.72899	7.53979	7.75726	8.00013	8.10886	8.19344	8.19698	8.19698
5.85	4.25319e-172	4.14128e-115	9.10725e-104	1.73635e-92	2.64104e-81	2.09207e-70	-5.60645e-59	-5.54279e-47	-1.0142e-35	-1.77995e-24	0.286784	0.964677	3.64522	5.43874	6.63877	7.4417	8.33838	8.57889	8.84748	8.96772	9.06127	9.06518	9.06518
5.88333	5.1401e-172	5.07144e-115	1.11929e-103	2.18908e-92	3.51086e-81	3.50771e-70	-4.74509e-59	-6.22245e-47	-1.19243e-35	-2.03906e-24	0.338667	1.1392	4.30468	6.42267	7.8398	8.78798	9.84689	10.1309	10.4481	10.5901	10.7006	10.7052	10.7052
5.91667	3.48572e-172	3.53668e-115	7.86354e-104	1.61726e-92	2.84815e-81	3.81299e-70	-2.44363e-60	-3.52239e-47	-7.59935e-36	-1.21866e-24	0.218066	0.733525	2.77177	4.13553	5.04802	5.65855	6.34037	6.52325	6.72748	6.81891	6.89004	6.89302	6.89302
5.95	2.78763e-172	2.83997e-115	6.32114e-104	1.30914e-92	2.33325e-81	3.2197e-70	1.57737e-60	-2.73413e-47	-6.01957e-36	-9.55108e-25	0.173016	0.581987	2.19915	3.28118	4.00515	4.48956	5.03052	5.17562	5.33766	5.4102	5.46664	5.469	5.469
5.98333	-1.10976e-173	-1.23031e-116	-2.79577e-105	-6.56909e-94	-1.40666e-82	-2.74825e-71	-3.10306e-60	3.75489e-49	1.89842e-37	2.12436e-26	-0.00570198	-0.0191802	-0.072476	-0.108136	-0.131995	-0.147959	-0.165788	-0.170569	-0.17591	-0.1783	-0.18016	-0.180238	-0.180238
6.01667	-6.68606e-173	-6.39183e-116	-1.39853e-104	-2.56852e-93	-3.5849e-82	-1.54895e-71	1.24203e-59	9.55919e-48	1.65342e-36	2.99718e-25	-0.0464896	-0.156381	-0.590915	-0.881657	-1.07619	-1.20635	-1.35171	-1.3907	-1.43424	-1.45373	-1.46889	-1.46953	-1.46953
6.05	-2.69599e-172	-2.71858e-115	-6.03484e-104	-1.22795e-92	-2.12224e-81	-2.70161e-70	7.02124e-60	2.84469e-47	5.96169e-36	9.70883e-25	-0.170663	-0.57407	-2.16924	-3.23655	-3.95067	-4.42849	-4.96209	-5.10522	-5.26505	-5.33661	-5.39228	-5.3946	-5.39461
6.08333	-1.94354e-172	-1.89573e-115	-4.17098e-104	-7.97972e-93	-1.22279e-81	-1.0049e-70	2.46054e-59	2.50906e-47	4.61791e-36	8.07774e-25	-0.130654	-0.43949	-1.6607	-2.4778	-3.02451	-3.39031	-3.79882	-3.90839	-4.03076	-4.08553	-4.12815	-4.12994	-4.12994
6.11667	-1.60006e-172	-1.50728e-115	-3.28421e-104	-5.84225e-93	-7.50708e-82	-4.16318e-72	3.65454e-59	2.44762e-47	4.06859e-36	7.54914e-25	-0.113917	-0.38319	-1.44796	-2.16038	-2.63706	-2.956	-3.31218	-3.40772	-3.51441	-3.56217	-3.59933	-3.60088	-3.60088
6.15	-1.55585e-172	-1.46579e-115	-3.1939e-104	-5.68298e-93	-7.30727e-82	-4.28229e-72	3.5487e-59	2.37885e-47	3.95537e-36	7.33787e-25	-0.11075	-0.372538	-1.40771	-2.10033	-2.56375	-2.87383	-3.22011	-3.31299	-3.41671	-3.46315	-3.49927	-3.50078	-3.50078
6.18333	-2.62899e-172	-2.58936e-115	-5.71214e-104	-1.11349e-92	-1.77404e-81	-1.72761e-70	2.56476e-59	3.2149e-47	6.12148e-36	1.05052e-24	-0.173754	-0.584471	-2.20854	-3.29518	-4.02225	-4.50872	-5.05199	-5.19771	-5.36044	-5.43329	-5.48997	-5.49234	-5.49234
6.21667	-1.28174e-172	-1.23569e-115	-2.71005e-104	-5.06495e-93	-7.3687e-82	-4.49275e-71	2.0652e-59	1.75846e-47	3.11793e-36	5.57138e-25	-0.0878903	-0.295643	-1.11715	-1.6668	-2.03457	-2.28065	-2.55545	-2.62916	-2.71147	-2.74832	-2.77699	-2.77819	-2.77819
6.25	-1.85291e-172	-1.82003e-115	-4.01205e-104	-7.78051e-93	-1.22663e-81	-1.14486e-70	1.95849e-59	2.30123e-47	4.33912e-36	7.48729e-25	-0.12305	-0.413913	-1.56405	-2.3336	-2.84849	-3.193	-3.57774	-3.68094	-3.79618	-3.84777	-3.88791	-3.88959	-3.88959
6.28333	5.91019e-174	6.40139e-117	1.44668e-105	3.29317e-94	6.76876e-83	1.24183e-71	1.19277e-60	-3.07801e-49	-1.08634e-37	-1.38513e-26	0.00321601	0.0108179	0.0408777	0.0609903	0.0744475	0.0834515	0.093507	0.096204	0.099216	0.100564	0.101613	0.101657	0.101657
6.31667	-1.2105e-172	-1.22642e-115	-2.72582e-104	-5.59215e-93	-9.80582e-82	-1.29804e-70	1.38982e-60	1.23592e-47	2.64791e-36	4.26196e-25	-0.0759396	-0.255444	-0.965244	-1.44016	-1.75793	-1.97054	-2.20798	-2.27166	-2.34279	-2.37463	-2.3994	-2.40043	-2.40043
6.35	-4.1425e-173	-4.84449e-116	-1.11419e-104	-2.79514e-93	-6.45822e-82	-1.39647e-70	-1.92665e-59	-4.00219e-49	5.82788e-37	3.68927e-26	-0.0182874	-0.0615147	-0.232445	-0.346813	-0.423335	-0.474535	-0.531714	-0.54705	-0.564178	-0.571845	-0.57781	-0.57806	-0.57806
6.38333	1.04095e-172	1.00654e-115	2.2093e-104	4.15407e-93	6.12742e-82	4.08765e-71	-1.58624e-59	-1.40678e-47	-2.51729e-36	-4.47452e-25	0.0710243	0.23891	0.902768	1.34695	1.64414	1.84299	2.06507	2.12463	2.19115	2.22093	2.24409	2.24506	2.24506
6.41667	1.416e-172	1.36854e-115	3.00348e-104	5.64194e-93	8.30408e-82	5.46526e-71	-2.17747e-59	-1.91826e-47	-3.42748e-36	-6.09753e-25	0.0966907	0.325246	1.229	1.8337	2.23829	2.50901	2.81133	2.89241	2.98297	3.02351	3.05505	3.05637	3.05637
6.45	-7.20433e-173	-9.56358e-116	-2.25659e-104	-6.41078e-93	-1.66865e-81	-4.10288e-70	-6.8217e-59	-8.83595e-48	4.45001e-37	-1.27407e-25	-0.0182655	-0.061441	-0.232167	-0.346397	-0.422828	-0.473967	-0.531077	-0.546395	-0.563502	-0.57116	-0.577119	-0.577368	-0.577368
6.48333	2.85013e-175	-1.61607e-116	-4.54342e-105	-2.22605e-93	-7.85881e-82	-2.41614e-70	-5.01577e-59	-1.17909e-47	-8.27747e-37	-2.7781e-25	0.0197413	0.0664054	0.250926	0.374386	0.456993	0.512263	0.573988	0.590544	0.609033	0.61731	0.62375	0.624019	0.624019
6.51667	-1.00334e-172	-1.16265e-115	-2.66862e-104	-6.62421e-93	-1.51291e-81	-3.22485e-70	-4.33997e-59	-2.03764e-49	1.46502e-36	1.07374e-25	-0.0455663	-0.153275	-0.579179	-0.864147	-1.05482	-1.18239	-1.32486	-1.36308	-1.40575	-1.42486	-1.43972	-1.44034	-1.44034
6.55	-1.3236e-172	-1.39857e-115	-3.14174e-104	-6.89817e-93	-1.34799e-81	-2.26579e-70	-1.6029e-59	9.39871e-48	2.60789e-36	3.69167e-25	-0.0761906	-0.256288	-0.968434	-1.44492	-1.76374	-1.97705	-2.21528	-2.27917	-2.35053	-2.38247	-2.40733	-2.40837	-2.40837
6.58333	9.68488e-173	9.56123e-116	2.11055e-104	4.13241e-93	6.64251e-82	6.69329e-71	-8.7662e-60	-1.16833e-47	-2.2439e-36	-3.83233e-25	0.0637429	0.214417	0.810216	1.20886	1.47559	1.65405	1.85335	1.90681	1.96651	1.99324	2.01403	2.0149	2.0149
6.61667	-5.96412e-173	-6.91908e-116	-1.58853e-104	-3.94843e-93	-9.03121e-82	-1.92862e-70	-2.604e-59	-1.77857e-49	8.66886e-37	6.24908e-26	-0.0269916	-0.0907937	-0.343082	-0.511885	-0.624829	-0.700399	-0.784793	-0.807429	-0.832709	-0.844026	-0.85283	-0.853199	-0.853199
6.65	1.05889e-172	9.93684e-116	2.16277e-104	3.81453e-93	4.78588e-82	-2.83572e-72	-2.53441e-59	-1.64697e-47	-2.7115e-36	-5.05984e-25	0.0758399	0.255108	0.963977	1.43827	1.75562	1.96795	2.20508	2.26868	2.33971	2.37151	2.39625	2.39728	2.39728
6.68333	1.46787e-172	1.44445e-115	3.1857e-104	6.19949e-93	9.84332e-82	9.45622e-71	-1.47133e-59	-1.80422e-47	-3.4243e-36	-5.88715e-25	0.0971672	0.326849	1.23506	1.84274	2.24933	2.52137	2.82518	2.90667	2.99767	3.03841	3.07011	3.07143	3.07143
6.71667	-3.50633e-173	-4.24011e-116	-9.82183e-105	-2.55593e-93	-6.13536e-82	-1.38733e-70	-2.05643e-59	-1.33698e-48	4.23566e-37	7.73427e-27	-0.0138187	-0.0464829	-0.175645	-0.262065	-0.319889	-0.358577	-0.401784	-0.413373	-0.426315	-0.432109	-0.436616	-0.436805	-0.436805
6.75	-1.67597e-172	-1.68818e-115	-3.74644e-104	-7.60863e-93	-1.31052e-81	-1.65255e-70	4.92267e-60	1.78149e-47	3.71523e-36	6.06629e-25	-0.10631	-0.357603	-1.35127	-2.01613	-2.46097	-2.75862	-3.09101	-3.18017	-3.27974	-3.32431	-3.35899	-3.36044	-3.36044
6.78333	-4.07842e-172	-4.03006e-115	-8.89817e-104	-1.74526e-92	-2.81504e-81	-2.87327e-70	3.57826e-59	4.89342e-47	9.43079e-36	1.60759e-24	-0.267987	-0.901448	-3.4063	-5.08227	-6.20364	-6.95394	-7.79185	-8.01659	-8.26758	-8.37994	-8.46735	-8.47101	-8.47101
6.81667	-2.88116e-172	-2.79744e-115	-6.1472e-104	-1.16546e-92	-1.75118e-81	-1.30089e-70	4.03898e-59	3.81129e-47	6.90982e-36	1.21907e-24	-0.195211	-0.656647	-2.48127	-3.7021	-4.51895	-5.06549	-5.67585	-5.83956	-6.02239	-6.10424	-6.16792	-6.17058	-6.17058
6.85	2.37916e-173	3.84364e-116	9.37189e-105	3.05006e-93	8.79449e-82	2.36288e-70	4.34245e-59	7.81846e-48	1.95321e-37	1.57405e-25	-0.00211862	-0.00712656	-0.0269291	-0.0401788	-0.049044	-0.0549756	-0.0615999	-0.0633766	-0.0653608	-0.0662491	-0.0669402	-0.0669691	-0.0669691
6.88333	-2.99444e-172	-2.98863e-115	-6.61634e-104	-1.32181e-92	-2.2091e-81	-2.54619e-70	1.7221e-59	3.38057e-47	6.776e-36	1.13036e-24	-0.19323	-0.649984	-2.45609	-3.66454	-4.47309	-5.01409	-5.61826	-5.78031	-5.96128	-6.0423	-6.10533	-6.10797	-6.10797
6.91667	-3.37261e-172	-3.36808e-115	-7.45757e-104	-1.49149e-92	-2.49774e-81	-2.8974e-70	1.87813e-59	3.79309e-47	7.62167e-36	1.26973e-24	-0.217394	-0.731264	-2.76322	-4.12279	-5.03246	-5.6411	-6.32083	-6.50314	-6.70674	-6.79789	-6.8688	-6.87177	-6.87177
6.95	-8.22643e-173	-8.2242e-116	-1.82151e-104	-3.65004e-93	-6.13477e-82	-7.19717e-71	4.31182e-60	9.1889e-48	1.85466e-36	3.08224e-25	-0.0529213	-0.178016	-0.672666	-1.00363	-1.22508	-1.37324	-1.53871	-1.58309	-1.63266	-1.65485	-1.67211	-1.67283	-1.67283
6.98333	1.29723e-173	1.2385e-116	2.70884e-105	4.9611e-94	6.87673e-83	2.76365e-72	-2.4599e-60	-1.86643e-48	-3.21618e-37	-5.84279e-26	0.00903949	0.0304068	0.114898	0.17143	0.209255	0.234564	0.262827	0.270408	0.278874	0.282664	0.285613	0.285736	0.285736
7.01667	-1.54159e-172	-1.6009e-115	-3.58073e-104	-7.65303e-93	-1.4358e-81	-2.22708e-70	-1.01299e-59	1.29491e-47	3.17727e-36	4.77094e-25	-0.0920694	-0.309701	-1.17026	-1.74606	-2.13132	-2.38909	-2.67696	-2.75417	-2.8404	-2.879	-2.90904	-2.91029	-2.91029
7.05	5.31588e-173	4.92271e-116	1.06733e-104	1.82539e-93	2.08725e-82	-1.11035e-71	-1.47302e-59	-8.7388e-48	-1.39411e-36	-2.65092e-25	0.0388562	0.130704	0.493889	0.736892	0.899483	1.00827	1.12976	1.16235	1.19874	1.21503	1.22771	1.22824	1.22824
7.08333	-5.22079e-172	-5.46325e-115	-1.22431e-103	-2.64843e-92	-5.06189e-81	-8.15421e-70	-4.69931e-59	4.08784e-47	1.05524e-35	1.54571e-24	-0.306855	-1.03219	-3.90034	-5.81938	-7.10339	-7.96251	-8.92195	-9.17929	-9.46667	-9.59533	-9.69543	-9.69961	-9.69962
7.11667	-2.51243e-172	-2.6209e-115	-5.86881e-104	-1.26334e-92	-2.39662e-81	-3.80333e-70	-2.0111e-59	2.02593e-47	5.11919e-36	7.57672e-25	-0.148646	-0.500013	-1.8894	-2.81902	-3.44102	-3.85719	-4.32196	-4.44662	-4.58584	-4.64816	-4.69665	-4.69867	-4.69868
7.15	-4.3509e-173	-4.10404e-116	-8.94569e-105	-1.59604e-93	-2.06744e-82	-1.93333e-72	9.77132e-60	6.61663e-48	1.10361e-36	2.0436e-25	-0.0309115	-0.103979	-0.392906	-0.586224	-0.715571	-0.802116	-0.898766	-0.92469	-0.95364	-0.966601	-0.976684	-0.977106	-0.977106
7.18333	-1.79695e-172	-1.77935e-115	-3.9309e-104	-7.74005e-93	-1.25806e-81	-1.32044e-70	1.46363e-59	2.12955e-47	4.1367e-36	7.02069e-25	-0.117634	-0.395696	-1.49521	-2.23089	-2.72312	-3.05247	-3.42027	-3.51893	-3.6291	-3.67842	-3.71679	-3.7184	-3.7184
7.21667	1.38764e-172	1.46308e-115	3.2849e-104	7.18896e-93	1.39809e-81	2.32902e-70	1.58429e-59	-1.00789e-47	-2.74981e-36	-3.92334e-25	0.0802516	0.269948	1.02005	1.52194	1.85775	2.08243	2.33335	2.40065	2.47581	2.50946	2.53564	2.53673	2.53673
7.25	-8.60941e-173	-8.28568e-116	-1.81629e-104	-3.38246e-93	-4.88036e-82	-2.80545e-71	1.43121e-59	1.19148e-47	2.10151e-36	3.76657e-25	-0.0592074	-0.19916	-0.752566	-1.12284	-1.37059	-1.53636	-1.72148	-1.77113	-1.82659	-1.85141	-1.87072	-1.87153	-1.87153
7.28333	5.43231e-173	5.69004e-116	1.27544e-104	2.76315e-93	5.2931e-82	8.56477e-71	5.05594e-60	-4.21448e-48	-1.09527e-36	-1.59916e-25	0.0318639	0.107183	0.405012	0.604286	0.737618	0.826829	0.926457	0.953179	0.983022	0.996381	1.00678	1.00721	1.00721
7.31667	3.72397e-172	3.85704e-115	8.62125e-104	1.83483e-92	3.41956e-81	5.22991e-70	2.13617e-59	-3.20097e-47	-7.72611e-36	-1.16965e-24	0.223621	0.75221	2.84237	4.24088	5.1766	5.80269	6.50187	6.68941	6.89885	6.99261	7.06555	7.0686	7.0686
7.35	6.43605e-172	6.6378e-115	1.48208e-103	3.13267e-92	5.77467e-81	8.62355e-70	2.83114e-59	-5.73401e-47	-1.34938e-35	-2.06899e-24	0.389836	1.31132	4.95508	7.39308	9.02432	10.1158	11.3347	11.6616	12.0267	12.1901	12.3173	12.3226	12.3226
7.38333	1.92739e-172	1.93223e-115	4.28268e-104	8.62473e-93	1.46301e-81	1.76505e-70	-8.46862e-60	-2.11458e-47	-4.31857e-36	-7.1313e-25	0.123354	0.414934	1.56791	2.33935	2.85552	3.20088	3.58657	3.69001	3.80554	3.85726	3.8975	3.89918	3.89918
7.41667	4.91257e-173	4.2473e-116	9.01777e-105	1.27588e-93	4.82148e-83	-5.46662e-71	-2.28186e-59	-1.02347e-47	-1.43913e-36	-2.95788e-25	0.039499	0.132866	0.502059	0.749082	0.914363	1.02495	1.14845	1.18158	1.21857	1.23513	1.24801	1.24855	1.24855
7.45	1.49657e-172	1.56295e-115	3.5008e-104	7.54932e-93	1.43604e-81	2.29147e-70	1.25176e-59	-1.19416e-47	-3.04052e-36	-4.4835e-25	0.0883337	0.297135	1.12278	1.67521	2.04484	2.29215	2.56834	2.64242	2.72515	2.76219	2.791	2.79221	2.79221
7.48333	2.85495e-172	2.92549e-115	6.52123e-104	1.3638e-92	2.47072e-81	3.54645e-70	6.77741e-60	-2.67912e-47	-6.0804e-36	-9.49687e-25	0.175182	0.589271	2.22668	3.32225	4.05528	4.54575	5.09348	5.2404	5.40446	5.47791	5.53506	5.53745	5.53745
7.51667	4.28664e-172	4.39486e-115	9.79797e-104	2.05088e-92	3.72086e-81	5.35909e-70	1.08849e-59	-4.006e-47	-9.11795e-36	-1.42202e-24	0.262754	0.883845	3.33978	4.98302	6.08249	6.81814	7.63969	7.86004	8.10613	8.21629	8.302	8.30559	8.30559
7.55	-4.81088e-173	-4.97296e-116	-1.111e-104	-2.35698e-93	-4.37051e-82	-6.61176e-71	-2.45986e-60	4.20554e-48	1.00302e-36	1.52759e-25	-0.0290059	-0.0975692	-0.368684	-0.550084	-0.671457	-0.752666	-0.843358	-0.867683	-0.894849	-0.907011	-0.916472	-0.916868	-0.916868
7.58333	-3.45516e-172	-3.59135e-115	-8.03459e-104	-1.71971e-92	-3.23369e-81	-5.03952e-70	-2.36991e-59	2.87894e-47	7.10488e-36	1.06382e-24	-0.205966	-0.692824	-2.61797	-3.90606	-4.76791	-5.34457	-5.98856	-6.16129	-6.35419	-6.44055	-6.50773	-6.51054	-6.51054
7.61667	3.03134e-172	3.1267e-115	6.98145e-104	1.47592e-92	2.72141e-81	4.06647e-70	1.34345e-59	-2.69835e-47	-6.35389e-36	-9.73933e-25	0.183572	0.617494	2.33332	3.48136	4.24951	4.76346	5.33743	5.49138	5.66331	5.74027	5.80015	5.80266	5.80266
7.65	3.02179e-172	3.1731e-115	7.11704e-104	1.54785e-92	2.98241e-81	4.88105e-70	3.05454e-59	-2.28758e-47	-6.05291e-36	-8.76194e-25	0.176303	0.593043	2.24093	3.34351	4.08124	4.57484	5.12609	5.27394	5.43906	5.51298	5.57049	5.57289	5.57289
7.68333	9.47034e-173	1.03299e-115	2.33842e-104	5.3755e-93	1.11932e-81	2.09641e-70	2.13213e-59	-4.41419e-48	-1.70455e-36	-2.0976e-25	0.0506711	0.170446	0.644064	0.960957	1.17299	1.31485	1.47328	1.51578	1.56324	1.58448	1.60101	1.6017	1.6017
7.71667	1.08631e-172	1.19521e-115	2.71119e-104	6.30637e-93	1.33332e-81	2.55632e-70	2.75999e-59	-4.3263e-48	-1.90375e-36	-2.23262e-25	0.0568972	0.191389	0.723202	1.07903	1.31711	1.47641	1.65431	1.70203	1.75531	1.77917	1.79773	1.79851	1.79851
7.75	3.69384e-173	4.27118e-116	9.79896e-105	2.42623e-93	5.52582e-82	1.17373e-70	1.56976e-59	9.28533e-51	-5.43946e-37	-4.10772e-26	0.0168848	0.0567968	0.214618	0.320214	0.390868	0.438141	0.490935	0.505095	0.520909	0.527988	0.533496	0.533726	0.533726
7.78333	-7.53705e-173	-7.92074e-116	-1.77692e-104	-3.86926e-93	-7.46895e-82	-1.2267e-70	-7.81055e-60	5.66077e-48	1.50659e-36	2.17484e-25	-0.0438991	-0.147667	-0.557988	-0.832529	-1.01622	-1.13913	-1.27639	-1.3132	-1.35432	-1.37272	-1.38704	-1.38764	-1.38764
7.81667	2.05052e-172	2.04268e-115	4.51989e-104	8.99885e-93	1.49422e-81	1.68673e-70	-1.2971e-59	-2.34257e-47	-4.65934e-36	-7.80551e-25	0.132779	0.44664	1.68772	2.5181	3.07371	3.44546	3.86062	3.97197	4.09633	4.152	4.19531	4.19712	4.19712
7.85	3.2513e-172	3.26453e-115	7.23864e-104	1.46181e-92	2.49226e-81	3.05213e-70	-1.27371e-59	-3.53075e-47	-7.25958e-36	-1.19442e-24	0.20748	0.697916	2.63721	3.93477	4.80296	5.38385	6.03258	6.20658	6.40089	6.48789	6.55556	6.5584	6.5584
7.88333	2.36326e-172	2.43024e-115	5.4222e-104	1.14062e-92	2.08639e-81	3.06209e-70	8.23116e-60	-2.15624e-47	-4.99028e-36	-7.71662e-25	0.143989	0.484346	1.83019	2.73069	3.3332	3.73633	4.18654	4.30729	4.44214	4.50252	4.54948	4.55145	4.55145
7.91667	2.37908e-172	2.45347e-115	5.47798e-104	1.15773e-92	2.1337e-81	3.18493e-70	1.04081e-59	-2.12091e-47	-4.98892e-36	-7.65116e-25	0.144125	0.484803	1.83192	2.73327	3.33635	3.73986	4.19049	4.31136	4.44634	4.50677	4.55378	4.55575	4.55575
7.95	1.11453e-172	1.18372e-115	2.66247e-104	5.89116e-93	1.16415e-81	1.99716e-70	1.53478e-59	-7.48007e-48	-2.16563e-36	-3.00639e-25	0.0634336	0.213376	0.806285	1.20299	1.46843	1.64602	1.84436	1.89756	1.95697	1.98356	2.00426	2.00512	2.00512
7.98333	3.57761e-172	3.59645e-115	7.97711e-104	1.61434e-92	2.76287e-81	3.42129e-70	-1.27127e-59	-3.85456e-47	-7.96684e-36	-1.30711e-24	0.227795	0.766253	2.89543	4.32005	5.27324	5.91101	6.62326	6.81429	7.02764	7.12315	7.19745	7.20056	7.20056

## Sheet: b-experimental
s	-10	-5	-4	-3	-2	-1	0	1	2	3	4	5	10	15	20	25	35	40	50	60	100	200	300
1.31667	-2.16079	2.74134	0.741024	-5.55154	6.24364	-1.45942	-11.8275	-12.8312	-23.7119	-11.9813	3.449	29.9156	150.19	224.601	264.547	293.216	303.445	311.535	289.83	280.608	200.147	114.971	79.3202
1.35	2.98627	5.48708	-8.92086	-6.44014	3.22914	-3.49157	-10.7123	-27.2621	-19.4836	-11.1606	11.708	29.7326	139.692	205.636	245.837	276.925	292.144	289.562	266.73	250.442	172.776	91.833	68.3872
1.38333	7.84696	8.89287	-3.07184	5.07404	6.64472	1.90967	-3.04861	-16.7292	-15.3705	-0.229991	10.822	31.6677	124.76	187.912	230.266	251.5	257.501	251.458	243.094	246.828	159.365	77.3163	47.6463
1.41667	-7.40336	-5.22003	-2.08186	-6.60875	1.68118	-1.33775	-7.09814	-17.0942	-13.9934	0.413226	2.22129	19.4611	110.758	170.932	193.563	218.216	222.047	215.876	211.957	203.126	134.129	60.6333	34.588
1.45	-7.61207	-0.0590159	-3.91806	-12.7952	0.982304	-6.10014	-9.24768	-13.2223	-7.52262	0.483643	3.6607	15.7744	100.02	150.13	169.899	185.27	189.483	183.417	186.558	177.317	107.591	42.2681	14.7542
1.48333	4.08946	5.29642	7.94475	0.414517	9.29647	2.00476	-1.58453	-4.66529	-2.49283	2.0492	3.78509	13.6875	89.725	138.339	156.245	184.036	193.69	181.567	170.752	173.525	99.432	48.6996	27.9336
1.51667	5.4056	5.89324	6.47521	2.2312	7.41802	3.32072	-3.60598	-7.74578	5.06381	-3.99336	13.1282	10.1348	75.5935	116.86	129.881	159.816	166.293	153.59	138.024	157.623	89.5717	40.8017	19.7471
1.55	-3.84103	1.00475	3.11243	-8.42934	-1.0554	-3.77746	-10.2973	-19.096	-3.745	-14.1594	10.5696	-3.37869	50.0001	86.6041	107.474	116.253	132.172	124.52	106.361	115.168	50.7311	16.2224	-3.08476
1.58333	-7.29669	3.23837	-1.53406	-1.804	-2.02431	-3.16967	-5.81616	-16.54	-5.40909	-9.7626	-1.32568	-3.10355	43.8766	65.824	85.6287	84.8587	102.039	92.6203	80.7775	88.6604	30.1283	-12.5496	-19.6374
1.61667	-5.3768	-2.14745	-3.04912	-7.73193	2.50847	-4.61872	3.47592	-18.2995	-7.04108	-3.65273	-2.72791	3.73011	26.1649	38.6136	60.2546	54.709	68.5475	61.9749	60.8998	68.4095	9.81553	-22.254	-37.9774
1.65	2.64095	-8.75487	0.996534	-2.58074	4.8238	2.07959	9.30291	-18.0059	-3.21343	-0.235964	-10.6083	4.82133	17.6486	23.9334	31.4136	42.6015	38.1901	42.0983	38.7443	45.6541	-2.08786	-29.3079	-30.8727
1.68333	4.03599	3.44553	0.171872	6.36706	2.67731	6.9065	9.64633	-3.2635	5.44614	-0.356056	-3.10031	13.4625	3.80407	10.3226	20.0986	19.7898	23.8561	16.5891	21.5275	13.6687	-17.5002	-21.28	-28.2231
1.71667	-3.46441	6.78061	0.262391	-1.30865	3.91619	-0.433495	3.56897	-12.1692	10.8119	-4.30565	-9.02008	-6.03984	-20.829	-14.2311	-11.6955	-10.6685	-17.2556	-16.9852	-11.5841	-24.7468	-34.6108	-32.3675	-41.3874
1.75	-4.54913	-1.40779	-3.8042	-4.429	0.0449768	-1.8851	-3.00251	-8.68749	2.64612	-12.9091	-2.18468	-20.136	-23.2891	-19.6781	-24.4196	-18.798	-23.1145	-27.1324	-25.0303	-29.0475	-33.8246	-37.7754	-34.7421
1.78333	-0.945773	-0.188083	-1.58436	0.0704486	0.368782	3.17948	3.17074	-0.0726138	5.02016	-2.62184	6.0899	-12.7218	-21.1965	-17.7303	-20.4046	-10.3973	-20.0517	-17.1526	-30.2372	-23.149	-30.1562	-33.6362	-24.2065
1.81667	4.49326	-1.75807	-0.719129	-1.09773	-1.70556	-2.39117	-2.642	1.64158	4.96636	-3.58662	7.16707	-12.2652	-17.9606	-18.006	-19.8111	-22.8922	-19.2327	-15.5927	-27.6767	-29.8855	-21.288	-26.9444	-16.2448
1.85	1.51398	6.00073	-6.43476	2.15722	9.16169	-1.50304	-0.180956	7.31093	4.1655	-8.97145	14.9622	-5.49127	-21.6483	-13.1189	-15.0824	-23.7322	-12.7294	-12.6679	-23.7327	-29.8513	-20.4186	-10.0563	-11.6842
1.88333	-2.97443	5.25648	-0.921215	-3.75553	-3.09069	2.91234	0.295449	10.4329	2.62065	-4.17445	6.5279	-6.11228	-22.2743	-19.2994	-14.563	-19.7348	-9.63632	-16.0929	-22.6444	-25.239	-27.9061	-14.3072	-8.33602
1.91667	0.562666	-6.12701	-6.83056	-1.78839	2.79788	2.53608	-10.0987	10.2031	0.761961	-4.09938	4.06326	-12.3859	-16.3956	-21.8536	-10.3527	-22.2021	-9.52874	-18.7836	-20.5833	-18.4586	-26.2144	-17.6326	-8.6335
1.95	-0.971331	1.3774	-4.15133	0.455877	6.3374	0.779839	-2.13563	13.6628	-0.580588	-5.18149	5.09655	-10.1152	-11.2929	-24.0307	-16.2416	-19.3222	-6.16608	-9.17862	-11.102	-7.7706	-27.356	-11.0819	-6.48272
1.98333	6.51749	5.30219	-0.226245	-1.27264	0.0579381	-3.88148	6.73894	13.1229	0.861671	-3.81017	6.70592	-0.355936	-3.02538	-9.33011	-15.3293	-17.1326	-11.0808	-4.71046	-14.6282	-3.31374	-25.2255	-4.6814	10.8571
2.01667	-3.27116	1.60038	3.33097	-3.10216	-0.285223	-7.6022	7.93852	8.29533	4.34064	0.411585	1.03615	5.06791	-3.1101	-13.2585	-16.5249	-12.9089	-7.07199	-4.28997	-4.38729	5.79706	-15.0915	0.569448	14.1914
2.05	-0.197109	4.74474	8.16108	-1.68688	-3.10336	0.710314	-2.91819	16.4214	-1.87376	6.80706	10.1493	6.98901	2.95492	-5.3263	0.214889	-6.91167	-5.95162	2.81506	2.98382	4.78363	-1.22103	8.3624	11.1861
2.08333	-3.00348	4.52823	14.8747	-7.39486	-4.3516	-0.792176	-7.71847	3.13295	0.136155	-3.88204	-5.52098	3.28533	6.09153	-2.465	-0.187992	-11.2634	-10.2804	6.90509	1.98272	7.11462	-10.675	2.46938	11.0652
2.11667	-0.624046	1.8526	7.183	0.0907881	-3.19371	-10.3431	-6.5748	2.55627	-2.15086	5.82285	-1.78598	-3.29396	7.26257	-8.8708	-2.98603	-12.6018	-7.52029	1.54655	-4.32864	-3.18096	-9.15136	3.28457	9.97379
2.15	-8.14943	4.37418	7.40844	-5.71052	2.80332	-5.85945	-15.5851	8.32511	-6.71475	2.40524	-3.29002	-0.101389	8.51803	-4.6867	-9.16924	-18.8899	-5.46633	2.29055	-11.4456	-6.93044	-1.05956	8.86779	14.9457
2.18333	-1.38827	3.00276	9.20196	-3.73817	-0.581385	-1.2755	-16.0005	6.24954	0.294301	7.6643	-7.96521	-0.135603	0.402382	-2.20143	-8.98376	-18.8532	-7.2116	-2.19319	-7.43914	-3.57776	2.67389	12.5114	32.1227
2.21667	4.96118	8.50874	4.6124	-1.86496	1.87431	-0.771086	1.48255	10.0388	14.4424	-4.55827	-1.10004	8.55345	9.02782	0.502356	-8.24537	-17.8264	5.96601	1.36759	2.6842	-5.48312	1.53484	17.1099	42.085
2.25	-0.626374	-4.11467	-0.337604	-5.3355	2.9166	2.05321	8.87196	4.59527	7.19911	-7.34351	2.54152	6.4972	3.76411	-7.65898	-18.002	-22.641	3.59144	-7.82077	-7.93594	-12.7526	-3.68875	6.07455	27.1481
2.28333	-4.57752	-8.98187	-5.97168	1.31116	2.34609	1.84339	3.32026	6.9404	-3.15697	-2.99262	-0.469497	-9.09339	-7.27995	-12.0271	-17.1942	-20.9155	-4.8863	-19.1649	-16.3343	-12.1697	-3.94668	5.6228	10.0975
2.31667	2.22688	-8.88467	-11.3562	7.57152	0.795155	1.17136	3.39137	-3.06395	-6.10693	0.543859	6.95922	-3.34962	-18.6447	-9.31154	-15.1757	-23.7969	-10.3048	-21.884	-14.5658	-22.4281	1.48904	0.996707	6.91861
2.35	-0.0399417	-7.55534	1.20921	7.28393	3.79278	7.5043	8.82734	5.16934	3.49008	15.1176	11.6431	7.7979	-13.401	-4.80518	-6.5989	-22.8039	-21.185	-19.0936	-11.0009	-22.7625	5.55252	4.60067	1.9919
2.38333	5.56882	-2.78624	0.947118	6.06906	-0.471238	9.43335	3.0908	-0.102946	0.201235	24.6903	7.09663	6.72665	-13.0797	-8.99803	-9.39095	-28.7767	-22.0409	-26.6406	-16.3132	-24.6457	-0.00121705	4.09883	0.818753
2.41667	-6.2603	-9.7926	-1.9834	-2.62103	-4.97203	-2.69057	-1.38347	-9.90392	-3.69397	7.12665	-1.97699	7.02629	-13.2182	-16.3478	-24.1722	-33.0497	-23.2821	-28.779	-32.1394	-35.6364	-11.712	-5.8372	-8.35985
2.45	-2.20897	-10.8293	-1.35403	5.24139	-4.55703	5.98016	1.58575	-8.51396	0.68977	-0.344234	-0.625856	5.06594	-11.0543	-15.2046	-26.4288	-35.1533	-28.1997	-27.1779	-42.9382	-27.2077	-7.26183	-9.09349	-6.34967
2.48333	2.67337	-12.9858	-5.11887	9.79509	-0.237312	9.12902	-4.91666	-7.9484	-9.65695	-3.88797	-2.0206	-2.23488	-9.32093	-15.6389	-27.6685	-33.8688	-27.6099	-30.0514	-37.075	-20.6058	-9.01505	-3.97021	2.12871
2.51667	2.66053	2.24133	9.23322	16.2896	-4.2762	4.50571	0.0544854	-0.104592	5.03625	-1.29345	10.1032	12.1157	-8.28299	-13.8277	-19.8363	-31.5084	-18.9123	-31.164	-27.5363	-12.0897	0.0140197	2.98496	7.07325
2.55	0.421709	-0.795908	3.90785	-0.253137	-15.649	-6.78094	-3.95013	-3.55288	-7.40069	-5.52206	0.195257	-1.03716	-22.5993	-29.2446	-32.5222	-36.3891	-32.8573	-36.6052	-40.8393	-24.3799	-11.1315	-8.6471	-7.69875
2.58333	6.25764	-1.53127	-0.123455	4.81833	-9.72982	-4.11813	-9.45196	4.66273	-6.44113	-7.57691	-4.77597	-4.17272	-24.5541	-40.7032	-41.3145	-33.0533	-36.82	-42.6568	-45.1563	-34.8953	-17.2745	-6.84151	-12.9399
2.61667	5.43132	6.48872	-4.12394	5.14167	-15.3626	-6.21768	-8.89021	11.9865	-9.88632	-0.89655	-7.45979	-3.57265	-28.3857	-42.2487	-45.9405	-38.0887	-35.6289	-47.6622	-45.0368	-49.0174	-26.442	-5.7025	-10.6374
2.65	12.1826	10.09	-3.75348	8.93307	-12.3571	-3.29003	-8.46587	10.8738	0.920816	-0.939809	-3.8456	-0.909525	-23.121	-39.5834	-45.9189	-31.8156	-32.9632	-53.652	-51.3164	-50.4442	-26.0962	0.0905936	-10.7104
2.68333	10.5842	8.0784	-0.39475	4.3661	-8.8131	-3.86143	-1.74336	7.29025	3.008	-2.45299	1.43385	-3.76044	-25.6127	-32.9956	-50.9233	-53.5135	-40.0384	-52.2321	-55.4344	-51.8038	-26.0785	0.897664	-1.34627
2.71667	-0.638058	4.60114	-0.05081	-0.309123	-7.03517	-14.7201	-3.76926	9.08097	1.07357	-5.62808	-3.20667	-9.5916	-27.3575	-36.1757	-56.2883	-63.9697	-62.288	-60.6869	-58.1898	-50.7788	-25.5599	-4.48635	-1.04824
2.75	0.38176	6.41904	8.19646	-2.58727	0.117961	-2.11581	-0.0329782	8.06344	8.30344	0.647532	-2.50886	-5.79971	-25.8198	-34.3873	-59.5245	-58.6082	-64.819	-55.4559	-63.9996	-48.6182	-19.1705	0.240342	9.74604
2.78333	1.13776	3.2168	0.829177	-4.71886	1.0195	-0.313782	-1.80122	1.15959	4.24068	-6.45706	-3.33042	-6.92827	-30.4362	-44.4529	-59.5722	-50.4922	-65.908	-66.2592	-62.9731	-56.2624	-30.0217	-9.12421	1.74365
2.81667	0.363093	-0.262418	-4.68393	-0.982457	-3.99467	-2.20706	-5.92229	8.69024	1.70149	-5.13819	-7.44055	-16.3794	-33.6468	-52.1424	-58.6855	-57.4449	-71.306	-70.0594	-60.9018	-50.3699	-28.9183	-15.7335	-0.635996
2.85	5.44736	5.47046	4.53594	8.36854	-3.76595	1.89637	6.18903	11.2092	2.99876	5.46386	-1.16101	-5.76406	-26.1398	-41.9198	-53.4588	-52.8578	-60.3778	-59.8073	-52.9577	-48.5177	-29.1559	-10.3127	4.92026
2.88333	-1.6622	-3.57757	1.04559	-4.08958	-5.71245	-8.25747	-2.1614	2.73725	-2.86495	-10.9014	-14.9496	-9.19581	-40.4254	-52.3733	-55.637	-61.954	-73.3673	-56.7343	-70.0875	-50.17	-37.529	-11.5496	-18.484
2.91667	2.25455	-2.4754	5.14171	5.35623	8.67897	6.3971	4.48666	11.0711	4.7494	-7.58992	-7.43353	-6.41337	-38.2084	-46.0718	-54.1291	-58.5251	-66.9024	-61.4454	-54.8443	-46.9669	-43.4752	-3.64168	-17.1148
2.95	-1.86504	-0.873137	-0.771156	-4.35607	-4.11625	-1.55053	-1.99063	2.19291	-1.30726	-1.98153	-14.465	-21.5586	-37.5655	-42.6544	-66.8338	-58.993	-75.6297	-70.1432	-64.399	-53.0335	-42.1201	-13.1154	-18.9533
2.98333	-1.52305	-0.280579	-1.97428	-1.33699	-0.693379	-4.7637	-1.18805	-0.314505	-3.15351	-1.90146	-10.0527	-18.211	-40.8493	-40.3731	-56.8676	-61.1795	-82.4222	-64.2792	-66.3028	-59.4743	-39.139	-22.3061	-20.7853
3.01667	4.16018	-3.7537	-1.74666	4.5943	-3.74447	0.0700282	5.58852	5.23099	3.38282	6.00193	4.52282	-22.7811	-32.9799	-37.2239	-63.0938	-59.0659	-79.7836	-70.1586	-59.0716	-58.7963	-39.6289	-18.1635	-12.2983
3.05	3.44532	3.18092	6.68609	8.64119	-4.91524	-1.36618	6.7962	8.23086	10.0821	5.43497	9.63919	-10.4018	-28.8175	-38.0465	-58.649	-53.6898	-68.8892	-67.4076	-61.3786	-56.8994	-35.3757	-22.9612	-16.1203
3.08333	6.17285	1.59522	-3.67012	-4.70096	-3.48741	-1.19048	17.5898	3.45784	5.18541	4.90431	7.74416	-12.1553	-28.5805	-27.0463	-51.7577	-47.2225	-63.7976	-54.495	-58.6166	-54.9147	-33.6039	-23.6481	-18.2802
3.11667	0.0501769	-0.431194	-4.50543	-3.00156	-1.01952	0.163526	9.47799	9.62956	1.00948	3.49724	7.58965	0.0588631	-21.7008	-19.624	-47.5145	-40.5298	-51.0275	-38.0228	-54.3106	-47.0048	-27.9966	-25.0603	-14.6303
3.15	-2.07951	5.4815	-2.73745	6.14586	6.36704	8.23342	2.06905	9.54673	10.5589	2.30858	8.05753	-0.422375	-12.0484	-22.4462	-34.5873	-34.0218	-32.8394	-34.4338	-45.3299	-43.9306	-28.9323	-21.906	-10.237
3.18333	-1.54977	-5.85186	-2.69162	3.36048	-2.46024	-4.48896	-1.6083	7.82601	14.1489	3.65958	2.90422	-4.10524	-7.9614	-16.7972	-27.234	-30.5584	-29.3365	-26.5526	-45.6063	-40.8178	-30.1679	-27.485	-20.6091
3.21667	-1.8591	-8.66288	0.901184	0.263409	-0.499118	-2.09121	-1.39282	4.55869	5.4792	5.8548	2.16016	-4.15983	-9.6745	-14.5177	-26.9394	-28.407	-37.0882	-24.703	-43.9513	-39.7882	-25.7321	-19.8649	-13.7394
3.25	2.03831	-3.00898	2.5808	1.52516	0.319865	5.31024	-2.42609	7.51302	16.2099	4.60228	2.98833	-14.1585	-12.8772	-21.0919	-22.404	-25.6085	-30.5983	-19.328	-37.0895	-35.5563	-22.4545	-14.6805	-9.33285
3.28333	-1.60974	0.622106	7.10726	-3.4523	-1.75245	9.03835	8.75878	8.11199	9.6882	-5.61076	-5.9651	-6.26203	-19.5911	-32.4156	-22.5537	-23.3961	-38.8089	-25.2859	-36.8615	-36.1729	-24.8576	-17.4775	-13.7838
3.31667	-10.1732	-4.83459	3.96709	-7.17535	9.18129	1.04445	-2.96519	-2.84478	-3.52342	-3.09715	-11.95	-13.3798	-12.4167	-37.1974	-21.2502	-23.9315	-36.9039	-29.3538	-34.4494	-31.8158	-24.0906	-22.4718	-15.5889
3.35	-6.15022	-3.58008	3.24436	-2.41257	13.5038	-2.19132	-2.17977	0.96052	0.391303	-4.99945	-1.23369	-3.51732	-1.54946	-23.7061	-12.4152	-12.4313	-26.3427	-13.3148	-14.269	-24.8032	-12.821	-15.1176	-11.751
3.38333	-5.02789	-0.338569	4.85935	-8.79543	6.32506	-2.92112	1.63546	-4.29553	5.49778	-5.89629	-2.67953	-5.11887	-3.826	-7.91533	-6.2814	-10.3294	-17.7478	-2.03988	-4.49167	-14.6709	-10.4157	-14.9265	-0.926998
3.41667	2.32076	1.95387	4.43283	-3.02162	1.07963	1.60651	8.00786	9.84671	8.572	-5.58735	-0.263475	-4.45327	-11.6532	-5.35807	5.58509	-5.09258	-4.99141	7.61086	-1.52707	-11.6909	-4.16687	-22.0448	6.56853
3.45	1.15182	6.40511	-5.06776	0.160863	-1.16803	1.46481	3.34989	7.50576	1.11818	7.99805	9.72672	-6.50911	-4.28158	-11.8721	-6.23959	-0.423964	3.2757	5.89909	-5.17122	-9.73117	-0.480338	-10.1514	9.87251
3.48333	5.23534	-1.50871	-10.47	2.03442	2.18923	-0.325829	4.08956	15.554	-5.13662	4.11545	8.65805	-5.76929	1.00977	-13.1768	-3.89504	-8.88953	-5.0298	-6.62684	-3.79773	-8.57809	0.0429669	-5.85718	8.52324
3.51667	1.1829	-0.335894	-7.60302	0.743092	0.722004	-6.86783	2.55772	9.18996	-4.00589	3.05488	2.88962	-2.20523	4.74022	-6.9617	-1.76324	-0.0789148	-17.9424	-13.4382	-9.19606	-9.36695	-1.10852	-1.39907	2.80895
3.55	7.44816	4.49603	-1.40526	2.41614	-0.761849	4.10886	9.23092	11.3678	5.53613	12.9508	10.8608	1.65831	16.0345	-2.50263	3.632	4.23108	-13.5645	-6.24666	-1.55691	-8.40099	8.16196	8.54694	12.7223
3.58333	-0.385471	1.42574	-1.87288	-4.76492	-4.58077	-1.56473	9.87227	7.37339	-0.0750287	16.9789	4.26836	-1.97872	4.97741	-3.95598	10.7553	7.14475	3.16659	-7.64786	1.91204	-6.09422	11.3119	20.3281	15.0104
3.61667	-3.01762	0.636543	1.40643	1.5827	-4.37359	-4.3447	14.7598	5.77509	-0.181523	8.1885	-4.20221	-9.75737	3.35674	-2.36182	14.977	8.05348	5.4513	-5.28439	5.20047	0.769134	13.0648	22.0609	6.29362
3.65	2.60919	9.70961	6.9066	4.96235	5.21342	4.10548	7.28158	5.14311	4.98394	10.6973	4.68166	-10.1973	3.90667	9.70032	19.4163	7.09885	16.0277	0.579941	12.1442	11.9089	14.2204	30.6945	22.0247
3.68333	-4.03768	-2.44898	0.688574	-5.16029	-3.46229	-7.53628	4.8282	3.17674	1.57894	-8.05772	-0.271597	-14.0802	-2.86844	-0.584566	7.86313	1.60358	17.5117	2.88429	8.1294	3.9445	4.3762	26.8921	15.4231
3.71667	-0.422162	2.73952	6.71726	-5.61866	2.79405	3.07861	-0.430473	9.76496	-4.6365	-4.04135	11.0011	-14.4094	2.38238	1.56742	7.58669	14.5683	29.724	9.02585	5.0438	15.5135	10.0914	22.5871	21.3903
3.75	-7.57889	-0.537032	-1.08711	-7.16526	4.28798	-0.618489	-6.08675	6.97789	-13.2104	-12.4286	-1.82019	-19.1229	-5.96171	1.13521	-0.0575592	3.45684	11.6157	7.35471	-5.24731	1.06396	5.40934	16.0806	6.65541
3.78333	-3.9522	-7.81709	1.9319	-0.0652556	9.9292	2.99135	-4.78645	5.09144	-6.74399	-7.37263	-8.53133	-11.3695	0.210224	0.0161634	-1.38777	4.37424	5.93569	12.5703	7.72804	7.81988	5.4929	11.9444	10.3069
3.81667	-4.06464	-5.4395	1.92833	-1.91677	1.13835	7.26419	-1.00869	0.711145	-8.64743	-2.74682	-7.55304	-8.2921	-5.5472	5.93422	6.70217	5.23968	9.67053	3.69447	16.3641	6.14821	9.18075	7.10403	6.8505
3.85	-2.91809	-5.67042	3.53755	10.0982	2.06282	9.49846	5.05061	1.39765	-0.599734	8.6637	-4.08423	0.409865	3.30912	14.7991	18.6396	17.8545	14.953	8.81718	29.3345	15.0587	23.3423	12.0304	16.9998
3.88333	0.532751	-6.97762	-2.61238	0.00479423	-4.70003	2.8511	2.66464	-8.77817	-1.2611	9.99822	-5.66306	2.88202	3.88155	12.0768	24.8516	16.0172	14.4431	13.522	34.1615	13.5997	20.5455	8.13924	12.3478
3.91667	0.653706	2.99209	3.25629	1.38364	-0.58708	-0.228287	8.20499	-11.0087	-1.79822	9.61387	-6.50783	0.309357	8.971	9.4965	19.7342	8.36635	7.70925	5.04194	27.2892	4.18832	5.58904	9.38672	7.35937
3.95	-2.60637	-4.75891	2.23369	2.08286	-3.39432	-3.65258	6.09274	-8.74643	-3.00971	1.68371	-14.0123	0.646682	-1.90999	-7.04794	7.59568	-5.48119	-1.5121	1.40495	13.9892	-2.20346	0.259415	2.04652	2.95023
3.98333	-4.92539	-4.78252	5.6399	3.04337	-4.69942	-1.98733	7.03361	4.98507	-4.38708	1.83795	-10.0889	6.06158	-0.282633	4.81313	-0.128581	-2.90995	-9.4738	6.92218	7.62293	-2.56987	4.48414	8.65457	10.6281
4.01667	2.30921	-3.62338	1.56876	-0.336875	-4.08146	4.44567	4.67137	5.39356	-5.78661	6.13396	-9.04368	11.6812	0.657111	-1.14399	-5.02922	-3.68391	-12.6434	3.43163	0.0420452	-10.8154	0.223761	19.9021	9.00845
4.05	1.0323	2.15542	0.702843	2.12117	1.14293	9.46879	-0.510834	-0.75484	-1.44909	5.08301	-0.837264	8.40357	-5.00259	-5.03544	-8.98967	-3.36754	-24.4789	-6.04155	-1.09569	-14.1002	2.21728	14.1895	-0.26316
4.08333	2.05092	-3.27552	-1.23312	9.12705	-1.15623	1.0093	-1.43759	6.55644	7.04391	3.00894	0.594461	6.68413	-7.76147	-9.29194	-12.6136	-0.666224	-26.8552	-8.27758	3.56899	-19.9773	-3.28961	10.1577	-0.666032
4.11667	-3.3921	-4.04378	-4.08541	-2.51064	0.538145	-4.94766	-10.3703	-3.17184	-1.4194	-3.23531	-1.99744	3.18567	-7.98393	-1.19827	-20.1356	-13.5136	-25.4213	-8.49893	-1.82722	-24.2284	-11.5223	6.59184	2.13999
4.15	2.64623	2.95645	-1.50496	2.23134	-0.314338	1.58057	-6.26582	-5.60831	5.05802	-4.8862	0.547424	11.3369	-7.08535	3.40155	-14.5039	-8.49615	-24.4629	-7.82951	-1.97083	-12.6449	-10.228	3.28643	4.29727
4.18333	-2.0548	4.33387	-9.97749	-6.55226	-0.506428	-2.00895	-8.25768	-10.8872	15.4251	-6.47573	-0.58668	8.30139	-5.75415	-3.79148	-20.9767	-8.23547	-21.3458	-10.7627	-4.8215	-11.0796	-14.0677	6.1815	5.44946
4.21667	7.10416	6.76048	0.139585	-0.152209	2.06876	-1.0111	-2.28577	-8.65455	15.34	1.27109	-0.94098	14.3735	-0.31792	-9.22559	-13.1015	-6.5682	-11.9261	-16.8957	-0.53711	-3.71209	-5.73155	9.24384	10.1278
4.25	6.2887	6.52852	-3.54898	-1.36141	5.15665	-0.50421	-3.33994	-3.4989	13.1049	5.21134	3.96915	9.00264	3.66952	-13.4536	-12.2591	-9.57722	-15.1556	-22.1563	0.667176	-8.03561	-5.36309	2.30355	7.80514
4.28333	-4.77868	-2.92414	-9.78797	-5.27478	2.62798	-6.44777	-5.13593	-7.59615	-4.02823	-5.14107	5.08934	3.60178	-6.82062	-29.3943	-20.3274	-17.6831	-19.2724	-32.5331	-11.9977	-13.3663	-14.776	-18.4772	-5.97457
4.31667	2.57615	6.62532	-7.04379	0.163486	6.01384	2.08468	5.52059	4.02415	0.504527	0.970796	11.7412	9.20412	-2.66398	-24.1757	-19.8034	-11.775	-12.0541	-28.0125	-11.77	-10.1293	-7.49655	-10.1418	-4.08009
4.35	0.21491	6.57899	-4.01814	-3.51972	6.6058	2.49089	-3.52577	-1.68766	-1.74939	-3.04241	6.6069	6.16545	-8.36667	-14.8288	-25.1017	-16.9977	-20.0663	-20.5734	-12.9682	-16.3274	-8.38164	-9.78484	-9.44523
4.38333	3.81759	3.08955	0.192574	-5.54326	1.50984	-1.10017	1.63477	-2.12138	4.05713	3.40976	1.27761	6.23045	-6.32309	-14.5573	-25.3916	-13.7038	-17.9807	-14.3395	-9.14931	-11.7265	-5.82493	-11.5992	-13.5019
4.41667	-0.528243	1.58804	-1.6709	-6.18909	2.51191	-5.75921	-0.412975	-4.75333	-1.09806	-4.06766	-1.39959	4.95516	-11.8262	-15.6604	-21.6782	-17.288	-14.9888	-15.7496	-14.6217	-9.8775	-12.2766	-16.7861	-17.5114
4.45	1.34698	4.2999	-5.52347	-2.23352	6.28404	-2.08573	-2.40316	-2.9871	-6.00941	-5.11791	-7.26347	3.19282	-10.2416	-15.0529	-15.601	-15.0517	-10.4852	-14.5667	-5.25954	-3.10181	-9.06038	-13.0128	-14.5209
4.48333	-1.02009	0.983301	-0.682474	-1.57252	0.969981	-3.38715	-4.38457	-0.95565	-1.15978	-2.43702	-3.66795	0.532409	-3.73936	-10.9817	-10.4621	-4.60511	-9.34966	-13.8734	-1.44944	-3.76747	-3.73132	-10.3062	-15.2465
4.51667	-2.03186	-1.41175	1.49128	-1.04511	5.92307	2.88689	-7.33039	-5.62439	4.21241	-2.18588	-1.42579	-2.27889	-2.5482	-10.4763	-6.42838	-4.4513	-4.66439	-15.9987	1.00216	-5.87085	-7.76844	-5.00847	-16.7327
4.55	-3.64052	0.586792	-1.95274	-5.89893	0.427724	3.24355	-6.96964	-9.07553	1.27349	-6.6117	-5.96288	-5.62828	-0.462591	-12.9035	-10.5481	-12.1347	-9.55092	-19.5004	-2.31256	-13.8737	-12.458	-12.2365	-19.9458
4.58333	0.970023	2.62521	8.57778	-0.491461	5.67095	3.72081	-0.687659	-2.30518	2.33864	6.48887	-1.61956	6.3021	3.565	-6.87064	-11.788	-13.7833	-10.3678	-20.1678	-15.1397	-11.2406	-6.10552	-17.7637	-11.0423
4.61667	-1.66064	-5.32498	10.6469	-0.152039	6.98528	-0.0390216	-3.30198	-0.182009	-0.43246	-2.69248	-4.26296	5.36386	-7.01539	-17.0538	-21.6399	-18.5662	-24.4482	-28.6599	-27.0258	-20.1572	-11.8436	-21.2983	-15.9208
4.65	-13.0038	-7.3334	3.90182	-7.37932	-5.97633	-6.49175	0.000700545	-5.92318	-3.22166	-11.4181	-9.83195	2.21259	-13.7064	-30.5757	-25.7621	-30.891	-32.6115	-30.9996	-39.476	-25.529	-18.7941	-16.9428	-15.7845
4.68333	-5.95058	-2.02622	4.33794	-1.32096	1.332	3.44358	-0.819682	5.71088	-3.63316	-6.33873	-6.12448	1.4569	-8.05774	-26.5009	-21.8688	-27.3282	-24.9479	-17.0886	-31.665	-17.6364	-15.189	-0.560446	3.8645
4.71667	-0.441294	-0.3464	-3.64845	0.0578585	0.776301	2.51118	-3.46698	10.5761	0.929368	-3.5697	-6.7856	0.541362	-9.99084	-15.6291	-25.099	-22.2103	-20.8825	-8.6616	-30.5475	-15.2631	-10.3823	-1.29149	7.03217
4.75	6.9773	7.64922	3.02216	5.35154	4.23425	9.3664	11.3981	12.4756	4.71724	3.8107	2.46297	3.47549	-3.10361	-5.77088	-16.9708	-17.1599	-9.99781	-0.723632	-17.5336	-2.88937	-1.87705	8.70757	16.6139
4.78333	3.90334	0.402934	-8.10916	0.509369	2.74979	-4.29173	9.40023	6.81345	-5.64911	-1.75171	-6.43918	2.54687	-5.58098	-3.21256	-13.8354	-14.5422	-11.2599	-3.19634	-18.8587	2.23876	-10.6204	3.64129	2.29781
4.81667	-2.61	-0.93915	-6.56589	-4.11659	0.443647	-3.54971	3.1868	5.06033	-5.01305	1.23075	-0.600007	2.54749	-9.6674	-1.91437	-12.7648	-10.2245	-11.7721	-8.6578	-16.9865	8.60355	-7.42035	4.93569	0.597162
4.85	-2.13276	2.35543	-8.15147	-3.89435	-0.934738	-0.104173	2.63638	2.10092	-3.06299	-1.01111	2.23826	1.61421	-10.9075	-1.07397	-13.4716	-16.0943	-11.7261	-5.2061	-17.1952	3.14259	-7.60545	0.974478	-2.46582
4.88333	-0.667928	2.55138	-4.77709	0.666137	1.09923	2.3222	1.64442	1.75543	5.93325	-4.89811	-1.51796	1.11634	-4.8037	-4.20147	-14.5712	-10.3597	-11.2826	-7.63744	-12.0971	-1.81928	-8.83681	-4.18894	-1.45336
4.91667	3.21659	8.57091	2.29272	1.53617	7.77531	4.03646	1.2353	6.36895	3.58884	-2.87969	0.840575	-1.60819	-5.28246	-10.0257	-10.3293	-8.17332	-5.40282	-5.97477	-9.83824	-1.07754	-0.0546346	-2.64299	2.37506
4.95	-0.00889912	-1.45799	-0.352766	-5.75055	5.22611	-2.50736	-3.80761	6.73237	2.67959	-7.63855	-5.22671	-9.70722	-6.79899	-14.015	-19.0786	-18.2193	-15.6183	-11.5363	-16.5969	-11.503	-2.31423	1.91161	1.28596
4.98333	-2.57401	-4.90877	2.4233	-3.87026	-1.99753	-0.600126	-10.5334	9.03871	-1.00545	-5.58154	-11.582	-9.30804	-7.107	-13.9152	-25.1003	-21.7441	-21.5103	-21.5994	-18.2938	-16.3531	-3.85047	1.3078	2.58243
5.01667	-8.03845	1.79466	0.284237	-1.53339	-1.13008	-4.62207	-13.9698	9.29734	-6.698	-7.57244	-13.5868	-14.1034	-12.9929	-21.3322	-25.3672	-18.419	-25.5658	-20.4365	-17.8857	-18.221	-5.6367	-0.945625	1.17338
5.05	0.373444	6.66765	6.97616	1.93383	-2.34649	1.27815	-1.55676	15.5933	3.55713	-1.25684	-1.73111	-8.07348	-1.63943	-14.4744	-16.9539	-8.24103	-13.042	-16.7169	-10.3474	-13.563	1.49832	6.28738	5.94489
5.08333	6.13893	2.59045	7.35165	1.35842	1.81755	4.75502	1.58486	1.15033	5.85895	4.12327	1.0492	-3.47185	1.64343	-12.6063	-10.7258	-5.99172	-4.86725	-17.524	-8.28417	-15.9312	1.17608	5.803	4.73799
5.11667	-5.83285	-7.24003	0.421953	-3.08919	-2.64709	-2.48359	-7.2999	-5.74052	-1.41598	-5.07716	-7.55057	-8.50944	-3.97671	-23.4247	-19.1205	-11.2956	-8.78234	-20.6733	-10.3343	-17.0795	-10.4905	-4.06724	-1.18606
5.15	-6.06332	-3.09171	-3.10767	-1.71612	2.51607	-1.33193	-4.06547	3.9895	3.86779	-9.52247	-9.17336	-12.2906	-9.24314	-17.0055	-20.2695	-10.1967	-6.84273	-12.1262	-7.86936	-9.45406	-9.41174	-1.69965	1.7626
5.18333	-0.554357	1.46972	0.597383	0.0801654	6.67743	1.83162	0.793901	2.76522	6.32519	-5.83778	-2.48396	-11.5543	-8.04356	-6.30553	-21.1861	-5.75368	-5.2942	-4.08971	-1.03625	-2.85515	-4.22729	-0.438545	6.95472
5.21667	0.508139	1.42369	-1.92573	-6.21531	3.05163	-0.342154	2.14195	2.1052	7.72358	-7.78904	-1.01522	-5.19378	-4.54441	-9.60562	-20.7413	-1.74894	-1.39825	-1.89631	-2.24003	-2.01055	-2.93764	-0.730129	7.04334
5.25	4.67858	-0.235384	-1.19072	2.75236	2.0714	3.4051	0.42149	4.97889	7.59994	-4.15831	-2.7584	-4.11324	0.621696	-4.68726	-13.4139	-0.947136	3.02707	-2.62137	2.47523	-2.1836	-2.23695	2.99024	4.68486
5.28333	1.432	-0.602747	-3.04882	2.51851	0.292741	1.21938	-0.54159	1.30884	6.22855	-7.67693	1.27618	-3.18447	-2.26468	-0.848328	-11.181	2.57942	1.15441	-4.74148	3.6654	-0.173355	-3.98455	4.46215	0.608621
5.31667	-1.89572	2.34446	-5.44806	-1.61189	0.293579	-3.49248	0.868849	-4.89707	7.45648	-5.02985	-1.05068	-5.67513	-4.7859	0.225905	-12.0974	2.76035	2.28131	-3.32251	3.46816	2.39278	0.586958	8.05762	2.33676
5.35	1.80231	3.34635	-0.567528	-1.3377	-2.49876	-2.70901	-0.74834	-4.30976	5.23806	-1.03965	-0.674993	-3.90687	-0.0529854	4.24182	-2.8433	7.79385	5.39638	-2.42521	10.2969	9.06216	-1.86316	4.30516	0.920851
5.38333	-1.44008	1.35955	-2.08357	-5.13164	-0.614659	-2.97566	-0.728741	-3.73265	2.98243	-5.80272	2.17463	2.24906	2.38804	6.59925	-2.35737	4.54603	3.10583	6.68598	9.08497	12.371	-3.28468	11.1179	3.36224
5.41667	4.82071	0.775417	1.51296	1.48986	8.3891	4.44989	6.74258	1.32526	3.89352	-2.08071	5.55841	5.44114	9.41332	10.6779	1.87359	6.9644	10.8262	12.9481	15.4699	20.5828	-2.37883	11.7843	1.24005
5.45	-2.17925	-1.24782	-1.79486	-2.68502	3.04675	-2.57741	1.87892	-4.70834	-4.91606	-6.66367	3.89622	0.822731	1.50323	2.08944	-4.79343	-3.0781	5.47424	0.774956	7.1227	10.1732	-10.4184	3.71203	-7.02887
5.48333	-1.64471	1.27996	1.84724	4.07553	3.45894	6.46802	4.81379	0.139863	-2.81228	-1.87534	1.377	2.99184	3.1526	2.33471	0.940968	7.63219	6.25932	2.87019	11.0536	12.1615	-0.880463	6.59439	-2.54533
5.51667	-2.50898	-5.45611	-2.16972	-4.53474	0.110817	-2.47159	3.17312	2.33955	-4.43336	3.42721	0.186864	0.468438	0.405822	-2.87118	-4.98438	2.6263	3.21038	-0.83806	6.05498	4.98873	-4.67794	0.259496	-5.63381
5.55	-2.89819	0.459126	-0.524014	-7.90008	-0.897329	-2.58226	-4.26326	5.51831	-3.95088	2.71641	-0.506916	6.29254	3.09667	-0.795195	-1.95094	9.90911	10.036	3.45801	12.2785	7.22876	-9.47641	9.90805	-0.252151
5.58333	-0.0227546	3.64966	3.97401	-0.617649	1.07104	-1.4927	2.41872	8.86848	-1.33972	0.738791	3.15487	0.864241	6.80476	5.78907	2.39179	9.46385	12.9816	6.68523	11.9034	8.99432	-5.74217	8.43802	2.39769
5.61667	5.26797	5.96703	5.47181	4.61741	6.06973	3.09025	2.11779	13.458	-0.216959	7.8917	5.87582	1.04588	8.60234	12.7856	2.41029	12.1656	14.1811	14.8348	8.42254	10.5518	8.78761	9.65027	10.846
5.65	-3.34312	-1.83026	-1.04627	-2.29323	-0.869477	-3.1678	-0.712256	4.43381	-0.695953	-1.55697	-2.02902	-4.4725	10.4333	10.6081	-3.79976	4.85917	8.39068	10.2184	-1.63268	5.01883	10.7725	3.02009	2.81041
5.68333	-0.593402	3.09965	-0.417619	-5.31327	-4.09765	-8.08816	-3.6578	2.49315	0.842693	-0.836299	-3.28421	-1.43939	4.16482	12.4096	0.294569	5.57608	7.04597	14.0503	0.0415467	5.53303	9.25397	6.64623	3.19231
5.71667	0.387352	4.82804	-0.595189	-5.26247	-1.32363	-0.651072	-0.156104	-0.332346	-1.8691	-1.64622	1.89956	-0.156799	3.56271	11.2208	-4.52353	6.35808	8.74536	7.8407	3.47022	2.30055	11.0826	8.49983	1.65673
5.75	0.872926	10.2735	6.71653	1.80886	2.51934	0.520498	9.96664	3.21204	4.68932	4.86482	3.54193	7.02331	8.38542	9.86014	-3.2178	2.44862	8.53783	5.97162	8.2923	10.557	14.4658	11.3649	5.43967
5.78333	-1.06837	6.1593	3.80006	-4.93989	-0.210137	-7.52809	6.0255	3.74158	-1.58911	-3.85191	0.221089	-1.51231	8.26933	4.30888	2.48195	2.11475	5.14991	-6.29417	4.44654	4.92533	13.2966	8.07607	3.97206
5.81667	1.25645	3.83901	-1.37989	-5.42379	1.0514	-3.57963	2.24952	2.82236	-5.85314	-0.968974	1.16828	-0.417434	6.8142	9.18094	3.16185	5.11836	11.1189	2.60158	9.46095	10.3974	14.087	10.4744	0.0136728
5.85	-2.8972	-0.0284779	-5.34346	-5.67681	3.78491	-0.181928	-2.13349	-0.682809	-9.46378	-3.37709	-0.352457	0.0588616	7.78641	11.2704	1.02564	12.7845	10.7576	6.32955	15.3058	11.5034	7.67353	7.28127	4.22778
5.88333	-0.752524	-0.333062	0.0287242	0.238981	5.73567	5.4066	2.11747	0.446446	-3.00847	-1.97853	0.852995	1.9201	7.74083	12.8277	2.25751	15.0877	12.8675	10.2744	14.0805	9.13278	9.90757	8.93256	0.609549
5.91667	-4.45829	-3.92158	4.74782	1.22016	5.02518	3.32785	4.26808	6.45204	3.97613	-3.98909	8.4623	8.48707	5.74854	6.11529	-3.06643	7.59369	9.79991	4.62937	8.12097	6.19378	5.1753	8.60029	-1.48913
5.95	-4.54774	-4.82939	6.13445	4.40391	0.335029	2.10202	4.8911	6.82598	-2.19436	-3.11671	4.51657	8.12951	7.04324	4.66587	-2.14776	4.95695	9.02949	2.83305	4.42279	6.1839	1.98392	4.88503	2.83669
5.98333	-0.544318	-8.90431	0.842226	-4.15383	-3.62006	1.38533	-0.677557	6.21577	-3.04612	-8.9492	-0.479907	-5.13219	2.25926	3.44942	-5.03094	0.61665	2.64538	-4.20221	2.60796	0.480395	-1.77845	3.2513	-0.349503
6.01667	1.37888	-1.96524	1.4352	1.21889	-3.13945	1.9122	-3.49007	3.28789	1.2349	-5.78434	0.69105	-2.90884	1.14107	0.326657	-6.08296	-1.08756	0.479243	-4.44888	-2.20393	0.885382	-4.12524	5.98052	-3.93876
6.05	-0.16599	-0.434115	-0.476569	2.99073	-2.59659	-0.983101	-3.02561	-1.89887	-1.64267	-6.51506	-4.17373	-6.22275	1.21541	-4.61411	-14.3195	-1.82965	0.304038	-4.15877	-8.97682	-2.1312	-6.27824	1.80252	-7.18038
6.08333	0.942439	2.3262	-0.00977333	9.18426	-3.13447	-1.05449	-1.44913	0.0352791	4.71293	-4.28841	-4.12742	-5.57338	-2.22353	-2.30609	-14.0732	0.0470143	-3.18859	-1.17911	-3.92082	-4.42886	-9.27635	3.37246	-3.41375
6.11667	2.74133	-4.15931	0.324408	5.95761	-6.4109	1.89402	-2.46654	-0.601272	4.3979	-1.66378	2.29391	-7.75566	-4.87177	-6.18476	-12.6074	-3.68199	-1.70273	-5.28165	-1.97111	-1.75603	-2.6797	2.36037	1.73146
6.15	6.06585	-0.088172	1.1851	2.27982	-8.16726	0.612902	-2.77225	0.735092	2.1837	2.2892	-1.34659	-6.44435	-8.41488	0.516342	-9.88225	-4.51182	-2.03493	-7.70753	-7.08419	3.13562	-3.20236	-0.741629	4.1459
6.18333	-2.32605	-1.2281	3.11212	-1.28049	-11.1083	-4.06613	-2.9166	0.169074	-1.26704	-0.954839	-3.34833	-4.64243	-5.77912	-8.59299	-9.6629	-6.70319	-1.08442	-5.70123	-5.28339	-3.54818	-4.91153	-3.11508	4.38767
6.21667	-4.95576	2.04334	12.9288	3.25942	-1.44411	0.71176	-3.21136	4.39571	-1.30484	-0.549962	-3.38914	-4.25918	-1.35618	-0.535457	-9.32313	1.04366	1.84429	-6.2327	-2.47146	-3.04397	-9.55339	0.500062	1.35022
6.25	-4.25476	-1.00028	8.8339	-0.254975	6.51551	-0.743791	-2.86448	2.01497	2.96526	-3.88347	-3.61436	-9.11453	0.440272	0.975443	-12.2646	-2.58468	0.337492	-8.02634	-3.21616	-2.1795	-7.41326	0.6914	-1.05465
6.28333	-1.80361	-1.1275	0.552213	-2.83231	0.0749987	-0.070297	-0.271187	2.98325	4.18712	-0.00894344	-2.51697	-4.74949	1.08583	2.51964	-11.6628	-2.75362	4.44384	1.61847	4.79586	3.49465	-2.35646	-1.1922	-0.447825
6.31667	1.6956	-1.72478	-3.56151	-1.29516	-4.67511	0.551377	-3.34277	1.41348	3.85303	-0.0405665	-1.59478	-5.32167	-2.43411	0.663113	-12.904	-3.02713	2.12385	2.71418	-1.01577	0.826219	-4.93725	-3.39429	-2.86964
6.35	3.52591	2.02643	-4.79208	0.833638	-2.08382	0.1619	-5.59778	1.75336	-0.839755	-2.07639	-2.72029	-6.1268	-4.47465	4.89542	-3.53782	-0.776334	2.64631	3.66549	2.23277	1.56392	-6.15468	-1.88565	-2.82303
6.38333	1.9504	2.88093	-4.55477	4.26613	1.03446	-1.40568	-2.15984	5.18475	-2.50754	0.0655147	0.816154	-1.4162	1.57713	7.73709	-1.94105	3.70117	4.91421	5.8604	-1.63243	6.02292	-5.76026	1.72232	-2.36287
6.41667	1.48028	3.97839	0.377401	-1.03453	3.91539	1.34783	-4.01563	-0.0421857	-4.55175	3.74552	0.26491	2.56892	4.49004	7.46767	-0.782754	1.86238	5.2721	10.2167	-2.61991	4.5199	0.203213	-0.493118	-1.5036
6.45	-0.949162	-3.10071	-6.00051	-3.13983	5.16459	0.593502	-0.971487	-9.68773	-3.75415	-3.45276	-3.47231	0.0289246	0.437583	1.09064	6.77615	1.43853	7.11399	2.73706	-0.471002	1.5077	-1.42141	-5.99653	-10.6934
6.48333	1.92708	3.06512	-7.69679	-2.44867	2.08932	-0.670467	0.304783	-9.06898	0.204163	-1.30249	-5.01431	2.67724	1.12309	5.49074	7.69214	2.81733	2.98407	-2.80712	3.13038	1.19495	2.88398	-5.21771	-6.6997
6.51667	2.40655	2.12128	-3.96195	0.912407	-1.69638	-1.60562	-1.93945	-8.07638	-5.75668	-6.9516	-4.87025	2.75798	0.133638	1.1265	5.39632	4.03201	2.12871	-3.67889	0.715395	-5.52175	1.54853	-4.60506	-6.56261
6.55	2.51723	2.95697	-1.25267	-0.537998	-1.24436	-1.06936	-7.9771	-2.77346	-4.96365	-0.197556	-2.55571	5.04639	-1.45496	-6.86883	2.71575	7.30454	-3.69362	-3.51959	-1.6163	-7.22121	1.95281	-0.499013	-6.17496
6.58333	-0.956358	6.95223	-1.33415	-1.13549	6.54622	0.842941	-4.02259	0.693986	-0.014085	8.18522	5.20361	3.88971	-0.961296	-1.65688	9.01904	7.39878	0.306676	-3.87262	0.707088	1.67759	4.91334	-0.377715	-1.2465
6.61667	-1.33356	-0.933644	-4.81224	-4.63002	2.00957	-1.5148	-4.48281	-3.81889	-4.48449	5.34132	-1.00991	0.769771	-3.03881	5.54471	6.81506	0.242635	-1.73716	-1.93871	-0.731181	-2.50324	0.321371	-2.38441	-3.31979
6.65	4.21631	-0.752583	-2.88782	-3.19593	1.8373	-2.46906	-0.137632	-4.24412	-2.38033	5.02813	-0.475136	2.72921	-1.33456	6.23189	7.65584	-0.256629	1.34535	6.95571	-1.17879	0.285805	8.03622	0.263684	-3.40983
6.68333	1.88525	0.474384	2.90286	0.429229	3.9813	3.5773	6.54528	-3.42277	-0.00443899	6.52308	-2.2419	4.78189	-4.61734	1.51425	8.83093	7.516	-0.710382	4.90521	0.914352	0.30316	7.51044	-0.00185421	-1.13517
6.71667	-5.53856	1.82756	-6.85159	1.98427	4.81783	0.673669	1.02909	-5.79694	-2.73854	4.06687	-0.554267	-1.80361	-3.96449	0.851839	5.95607	6.73089	-5.79437	2.26939	0.51339	-5.43262	0.919775	1.57418	-3.77594
6.75	0.721724	-3.06678	-6.61935	-2.52753	3.35012	2.42464	-3.12298	-5.00181	0.124376	6.71979	1.85703	0.185268	-6.34392	0.773998	7.36451	-5.37051	-4.84427	-7.23992	-3.15879	-9.19288	1.25523	1.71607	-5.04163
6.78333	-2.29375	-3.4467	-5.29021	-4.8621	4.63452	0.504691	-0.975733	-1.28603	-2.35641	1.86265	-0.597851	-1.35106	-6.20833	-3.98974	-2.0901	-11.3396	-9.96343	-11.9047	-8.22469	-15.3683	-4.79791	0.24589	-4.05833
6.81667	1.15092	-0.0580591	-0.881394	-3.73333	5.0876	0.598218	3.91886	0.425633	-0.428696	7.01563	1.79471	-1.90348	-2.70745	-2.32046	-0.366683	-6.46311	-11.1412	-1.97814	-10.4537	-16.5644	-5.18323	-3.7445	-0.0482888
6.85	4.44835	3.70858	4.83722	2.98207	8.66181	3.67029	8.56783	-1.49672	3.51226	14.2434	5.53981	1.38723	1.86852	5.26191	-1.69911	2.16395	-5.0217	2.5226	-6.53988	-10.4215	-2.59594	1.16347	2.51753
6.88333	-2.94691	-2.38597	-2.79891	1.02545	-2.07436	-0.286616	3.8868	-2.85565	-2.18288	2.80479	0.424417	-1.71101	-5.40602	-3.33673	1.51453	-6.12891	-7.15928	-4.66838	-11.6856	-8.23344	-5.84002	-2.55713	-3.72064
6.91667	-4.44722	-2.20356	-1.44907	-5.32813	-6.18337	-2.00462	3.81607	6.26988	-3.53274	0.445668	-0.97674	-1.92549	-7.21379	-9.82326	1.14268	-1.82354	-8.79073	-6.66528	-13.2831	-6.39749	-3.50958	-2.19757	-6.14539
6.95	0.0468935	0.474919	3.14486	0.0184351	0.143591	-4.06494	4.93334	4.00159	-0.530994	1.16464	1.93815	-0.723572	-2.9517	-4.0885	7.47555	-1.75919	-3.51124	0.0264131	-8.77907	0.318522	0.967237	-1.12162	-5.54088
6.98333	3.97668	-1.64113	-0.38686	4.38062	3.80173	0.959134	3.31862	3.03747	3.23363	2.25454	-1.43254	1.15319	0.56468	-5.25474	7.16803	-2.00145	0.500592	0.499953	-0.632095	3.34605	-0.515713	-3.07317	-3.04817
7.01667	0.778792	-1.61461	0.0264313	0.565271	0.599064	2.19265	2.9413	-0.64154	-0.366257	-2.98311	-5.71054	2.15687	-2.3534	-7.99774	4.40887	-2.37271	-1.41238	-2.74674	-2.53214	-2.43643	1.27381	-6.49416	-5.21123
7.05	0.0257917	2.13132	1.47606	-0.308495	6.18842	8.24811	3.71269	-3.34529	0.72742	-1.26039	-0.457124	1.91018	-0.804187	-5.95338	8.04016	3.34296	4.45391	0.904722	-0.275256	-1.78196	4.99417	-0.233038	-2.68497
7.08333	-8.15949	-6.574	-3.61689	-8.94407	1.07732	-2.06245	-1.31476	-15.4121	-7.13833	-1.61661	-11.8472	-7.39735	-3.67377	-13.1174	0.154425	-3.01959	-5.71352	-9.20292	-5.85452	-7.61971	-5.25758	-12.8501	-8.34577
7.11667	-5.49374	-2.30711	8.60425	-3.6772	2.56626	-5.53878	2.10983	-7.57075	-0.833211	2.14532	-10.6981	-4.11468	-1.50792	-7.64595	1.27836	-2.87024	-3.26328	-5.03463	-1.43757	-4.51697	0.452512	-7.59945	-5.27051
7.15	-0.601357	6.91222	14.4691	-1.38459	2.9307	-3.8858	3.07408	2.62415	5.94923	3.61575	-6.26392	-0.785525	-3.80058	-3.71873	1.94106	-1.40215	-1.71936	-3.77281	2.17513	-2.47516	4.78739	-1.79295	-5.40268
7.18333	-2.24106	2.18668	8.97567	-4.29983	-2.71243	0.350248	1.4333	4.87031	4.12027	-2.96074	-4.76789	-3.01138	-4.68587	-6.02142	-0.287615	-6.51901	-4.95403	-4.93463	-2.12904	0.0765548	-0.868706	-2.673	-5.31865
7.21667	-3.2297	0.315672	4.74308	0.643611	3.34729	3.6041	2.76289	9.31567	4.39045	1.81079	6.61557	-3.31619	1.02234	-0.601602	5.28993	0.606903	-0.841407	1.21429	5.80732	1.73617	-2.10845	3.05086	1.44597
7.25	-3.8708	-5.74843	0.237197	-4.27901	-2.09091	-1.07641	-1.70878	10.1736	-2.07753	-3.79307	8.55225	-3.78911	-2.49205	-3.35449	1.36851	-2.10965	-5.7122	-3.95044	2.53504	-1.90066	-3.21617	0.171864	-0.8611
7.28333	-3.81611	-5.13722	-0.0315772	0.996834	-1.15048	-1.40776	-2.83729	9.6962	-0.888434	-5.54493	6.02509	-2.37707	0.181727	-1.70859	2.51948	0.608409	-0.563151	-1.69458	2.8633	5.4001	-2.65523	-2.02892	5.96118
7.31667	-1.09593	-1.76245	6.66544	3.59998	-1.50925	2.90108	1.18386	10.1692	3.411	0.767293	7.64705	3.00741	1.41791	2.76313	9.8754	0.692679	1.05934	5.57666	7.93185	9.75565	2.70575	2.62411	14.1986
7.35	2.01252	-0.523602	10.7096	5.5252	2.60792	7.95868	5.03032	11.0384	9.41946	7.63623	10.9823	6.93294	6.50805	5.22323	15.8816	1.82716	6.22162	6.53777	11.2793	13.9604	15.3008	2.20023	16.6596
7.38333	-3.68126	0.0653477	2.8403	-3.81578	-4.82351	-4.60302	1.13507	-2.63577	1.16118	0.617727	-0.659031	1.52429	2.44186	1.88322	7.97449	-5.70945	-0.867575	4.55176	5.33265	9.28405	9.25143	-3.29594	9.53756
7.41667	-6.42224	-3.17575	-1.47091	-1.9607	-4.94313	-2.43834	-0.147536	-4.80609	-4.01848	-0.0760345	0.85075	-6.5375	4.23334	4.65277	3.82565	-3.02464	-3.3301	0.920418	4.5615	6.43978	3.07819	-5.26445	5.00304
7.45	-1.52189	-2.83008	1.37633	0.431959	-0.408183	-0.891906	7.50753	1.95768	-2.82818	2.5766	7.8469	-1.78352	4.39922	1.78175	0.882005	-0.83718	-2.66672	1.70935	7.4459	3.45943	0.259058	2.21033	4.74856
7.48333	4.14789	2.73278	3.10488	1.38471	0.556694	3.70297	7.60116	3.01403	3.09723	6.04197	5.32016	3.53963	4.20521	2.33395	4.65156	0.826627	-0.578018	7.8225	10.2876	5.77047	3.08931	1.4671	1.97906
7.51667	3.78208	7.80772	5.0035	4.46235	4.50817	1.1721	5.47422	6.76293	4.92647	8.00635	3.07737	9.11862	5.4924	2.79804	11.432	-2.31193	2.51875	10.7637	12.3995	7.28381	7.02139	1.10515	6.23156
7.55	1.06321	-1.66814	-3.75383	-1.33098	-2.91615	-1.39194	2.62922	-0.0910943	0.812065	-5.60926	-0.428127	3.90949	3.02968	0.548794	2.91167	-6.03632	-1.77189	0.580893	4.49938	-7.13194	0.569597	-4.72633	-0.147979
7.58333	-5.64316	-8.51956	-7.45173	-5.16272	-8.77178	-5.3753	-0.809523	-4.43602	-5.78108	-6.86367	-5.68061	-2.45135	0.391944	-3.7185	-3.31666	-7.38368	-4.50235	-6.62886	-1.28676	-3.92005	-5.71232	-10.8916	-2.65972
7.61667	0.260002	-1.76413	0.360871	8.13059	-0.220386	5.88862	7.51172	6.26531	5.53129	9.952	4.95184	7.93962	10.3872	4.84729	2.04143	1.35185	4.04126	3.99785	7.38399	6.60638	0.717555	-3.23359	4.59598
7.65	2.9612	-1.71928	3.91689	6.58482	2.69407	4.49808	5.66695	4.35291	7.38634	8.62186	4.30993	12.5175	5.86532	3.15425	0.269699	1.17441	0.319417	2.42318	9.93322	1.45493	8.82615	0.658365	4.60951
7.68333	2.24058	-1.88643	-0.796002	2.36039	0.172672	0.341728	4.5942	-2.33623	1.62289	-3.57199	0.98824	9.63328	3.63206	-1.074	-0.74891	-3.06348	-4.53913	1.31612	3.38072	1.16491	5.83272	1.46385	4.87287
7.71667	3.87835	-2.14633	-1.45813	2.30067	-1.01606	8.41542	4.16777	-3.00698	-0.365271	-0.344197	0.40007	8.0913	6.44519	-2.26411	-0.350492	-3.74404	-6.72489	-4.78705	9.01812	4.00752	3.55314	3.56679	5.32819
7.75	-0.315107	1.35884	-1.14264	-0.124383	-0.179312	-3.18594	3.28972	-6.66436	0.974772	3.5712	1.15449	3.35273	5.97471	-4.11015	1.7862	-4.46992	-8.16571	-5.45975	5.9443	3.89094	6.87185	2.88921	1.55455
7.78333	-4.10878	1.87143	-4.16863	-5.49809	-2.61833	-7.77589	1.13912	-8.28223	0.0731577	-1.19774	-1.57388	6.52661	2.83243	-0.815121	4.29446	-5.16256	-8.34845	0.232199	2.6793	-1.50657	-1.99529	2.17167	-1.30535
7.81667	1.35943	4.02804	-1.92829	-1.0655	0.139667	-1.36092	4.81634	-9.26064	6.00264	0.243368	0.093259	11.2015	2.35529	8.58097	5.9899	-1.12788	1.36018	8.89522	4.75644	1.77202	-1.23058	5.54466	1.03126
7.85	3.56631	2.61344	-0.82704	2.4775	3.1106	1.45545	7.42671	-3.45415	3.95108	-3.50356	2.74961	12.4787	4.63077	5.7316	2.64299	4.024	6.70811	15.2555	2.22697	5.53747	2.40504	3.7588	2.7612
7.88333	2.2194	-0.189888	-2.87772	-1.04224	1.08725	1.5673	3.88501	4.10291	4.42584	-9.18571	3.41448	7.13599	1.17168	7.22378	-1.34838	1.35484	2.64811	9.6095	-0.409342	3.07543	7.53313	5.9112	2.63136
7.91667	1.47771	0.080392	-3.88112	0.722857	1.12227	0.198646	1.51478	2.53644	9.62925	-3.13355	4.30532	5.22248	1.09776	5.93338	-0.300561	0.117087	2.69288	6.89693	1.26245	2.97317	10.9394	8.25949	-1.36442
7.95	2.25182	1.80129	-6.46366	1.53349	-2.63754	-1.99703	2.64442	-1.68277	4.54499	-1.86633	2.67234	2.62281	1.53441	3.22661	-0.133228	-1.3057	-0.883333	2.52768	-0.0686365	-1.43202	7.34182	6.97856	1.20263
7.98333	6.02364	4.33919	-5.34759	3.41449	-4.67111	-2.0314	0.549334	2.37694	0.670295	-2.27623	1.20857	2.23852	6.23151	5.42952	7.70713	6.68858	7.10877	7.62625	1.24283	6.24377	10.103	7.44828	4.78324

## Sheet: b-experimental error
s	-10	-5	-4	-3	-2	-1	0	1	2	3	4	5	10	15	20	25	35	40	50	60	100	200	300
1.31667	37.8409	37.8668	41.4461	38.8054	37.9339	37.3842	33.7004	36.781	36.3671	39.5805	37.9065	37.5506	41.0447	34.1281	34.615	35.088	43.2753	34.8612	36.1447	30.9713	35.4818	31.4741	33.4924
1.35	35.7001	35.5762	39.4756	37.4178	35.815	36.8105	33.8374	36.2373	35.1443	38.4437	37.0295	35.9361	40.3989	33.8614	32.5881	35.236	40.5032	33.8342	35.8182	30.0739	35.9629	31.1927	33.1905
1.38333	34.7178	34.9066	37.472	37.3602	34.0368	36.0329	33.0517	34.8635	34.1312	37.2708	36.0191	34.9434	39.8408	33.548	31.3715	33.9847	39.0814	32.1769	35.2171	30.0015	35.6719	31.1186	32.261
1.41667	33.3262	33.4505	35.3776	35.9909	33.4888	34.0779	30.9485	34.1904	32.9084	35.9407	34.3978	32.4182	37.3423	31.5361	29.3319	32.6598	37.961	31.3472	33.4374	28.0594	34.0329	30.6234	31.1001
1.45	31.8798	32.5114	33.831	35.6088	32.6203	30.8131	29.3703	32.2709	31.314	33.8941	33.2179	31.1355	34.7549	28.7166	29.2131	31.1303	35.6096	28.473	30.4523	27.7198	32.2451	29.1196	29.169
1.48333	30.1574	33.0932	32.3917	33.5146	30.9565	28.8313	28.4326	29.508	29.1038	31.0117	31.124	30.0543	34.0188	28.7023	26.3905	29.8694	34.0733	27.2042	30.0825	26.1143	30.6561	27.7942	27.7711
1.51667	28.6139	30.0052	31.0157	30.208	28.4035	26.9075	26.671	28.2029	26.6081	29.3038	29.6487	28.0707	31.1367	27.3376	24.929	28.4219	30.7026	27.3432	27.6979	24.715	27.8682	26.0225	25.8322
1.55	26.947	27.5964	27.155	26.7907	25.6417	25.1662	22.8372	26.1471	24.184	26.9226	26.9358	25.205	28.0061	24.0788	22.3461	25.8817	28.5471	23.7902	24.6886	22.3427	25.8778	23.237	23.9181
1.58333	24.9348	25.2852	25.2168	24.4354	24.1623	24.1395	20.5129	23.8331	23.7249	24.1079	25.7232	22.1535	27.0116	23.4155	21.196	23.2123	27.9705	21.6025	24.8366	22.3437	23.7472	21.8622	22.1891
1.61667	22.3529	23.267	23.6599	24.2106	22.2687	21.8535	19.4073	22.7451	21.5866	22.589	23.1904	20.5764	23.8301	20.177	20.476	20.9172	25.2474	18.9574	22.546	20.6251	21.0967	20.9964	19.7214
1.65	20.8409	20.5846	22.1444	22.4262	20.4546	21.2328	18.4981	21.2333	20.9901	21.224	22.3179	20.3531	22.2653	19.2944	19.1544	19.7716	23.5086	18.6992	21.1055	20.2232	20.8403	18.7612	19.613
1.68333	19.2606	19.4241	20.7457	21.1339	18.6186	18.6913	16.7916	20.1091	18.8411	19.4842	20.1796	19.0397	21.6239	17.548	17.7955	19.4708	21.2422	17.7098	19.1983	18.7398	20.7121	17.9776	17.8173
1.71667	17.9623	18.3275	20.16	20.373	18.4407	19.4867	17.3377	19.4132	18.8063	19.0289	18.592	19.3596	21.6643	17.1852	18.1549	19.48	20.6389	16.6757	19.7245	19.14	20.978	17.528	17.511
1.75	18.4996	17.0898	19.8244	20.15	18.5689	19.0213	16.5792	19.5858	18.5162	19.8204	18.6136	18.5996	20.9876	17.5352	17.1697	18.8775	19.7768	16.6864	18.491	19.0927	20.1186	16.7388	17.6841
1.78333	19.901	17.848	20.499	21.0373	18.4652	17.8331	18.337	20.3058	19.1641	20.2877	18.9535	18.6578	21.2096	17.1806	17.577	20.1928	20.1855	18.041	18.6272	17.6606	20.921	18.4673	17.9651
1.81667	20.2945	18.7854	20.679	21.19	18.0508	18.6509	18.4019	18.8082	18.084	20.2972	18.2375	18.8789	20.4881	18.178	18.5423	17.3009	21.17	18.3209	18.604	18.6885	21.3194	18.8616	18.3863
1.85	19.5524	18.4761	18.9578	20.2568	17.6299	18.7353	17.7086	18.7819	18.2234	18.5912	18.2193	18.6112	20.6591	17.5165	17.7386	18.7237	21.0442	18.2496	18.4336	17.6925	20.0643	17.7925	16.4412
1.88333	19.4462	17.7578	18.6989	19.4699	17.2951	17.6792	17.0503	18.6438	17.7093	17.8496	18.1836	18.0308	19.6908	15.6944	16.5114	17.8145	19.8926	17.6934	17.188	17.0534	20.0238	16.1265	15.8714
1.91667	20.2085	17.7424	18.8534	19.7776	17.8135	18.162	16.4945	19.3495	18.2718	19.6585	18.8798	17.9545	20.5569	16.2634	18.0053	16.3615	20.312	17.9584	17.9294	17.5956	19.1695	16.4786	18.3092
1.95	17.9511	16.7613	18.3903	17.9904	15.324	16.7462	16.2549	18.1024	17.1474	18.2776	17.4962	17.3641	18.2202	16.2328	17.258	15.0532	19.6337	17.0293	16.2962	16.019	17.6053	16.0641	16.7089
1.98333	16.8075	16.8954	19.7677	18.0371	15.0702	16.2617	15.604	17.8058	18.0534	17.3555	17.6266	17.3843	18.0736	16.2632	16.3068	16.6035	18.8903	16.4951	17.0736	15.8282	17.5057	15.7229	15.8255
2.01667	17.7093	17.6465	18.798	18.2564	16.3998	17.0775	14.9942	17.4698	17.7987	17.4765	18.3377	18.0985	18.9078	16.3558	16.0844	16.6313	18.8979	16.4858	16.2109	14.864	17.5374	15.7994	17.832
2.05	17.1518	17.0668	18.1897	18.1798	17.0143	16.8471	15.1354	17.1747	15.7376	18.3138	16.5544	17.1302	18.0616	16.333	15.9328	15.8177	17.0879	16.0385	16.5217	15.8756	16.6461	15.2717	17.1246
2.08333	17.3464	17.8676	18.0427	17.639	17.1819	16.6011	15.8572	16.1945	15.9796	17.6934	16.1519	16.8291	17.4088	16.3816	15.7304	16.2072	17.8866	16.2508	17.3406	16.0871	17.4928	14.349	16.3049
2.11667	17.1219	16.7468	17.1968	16.7228	16.8662	16.9745	15.4824	15.7404	15.2867	17.3583	15.603	16.9973	17.8191	15.8436	16.1946	15.4096	17.3934	15.2546	16.1626	15.1707	17.226	14.1479	15.5666
2.15	18.1682	16.3395	17.4272	16.6354	17.2036	17.0046	15.255	16.0087	14.7126	16.9417	15.999	17.4178	17.2307	16.2087	16.0456	16.1257	16.9754	15.2404	15.6155	14.6753	17.2458	14.1442	16.2096
2.18333	17.9272	16.9862	18.4144	16.9819	16.6027	18.3341	15.038	17.092	15.295	17.9783	15.6818	16.7503	17.849	15.8746	15.5312	16.9713	17.5704	15.7944	15.4837	15.8794	18.6204	14.4107	16.1286
2.21667	17.2434	16.0323	18.0256	17.2336	15.4876	17.4218	14.2671	16.6431	14.3856	16.7044	15.5499	15.9612	18.3807	15.8259	14.9867	16.4355	16.4021	14.4145	15.2283	14.948	17.3503	15.2459	15.8521
2.25	17.5826	16.2704	17.8751	16.2933	16.122	17.2618	16.0372	16.9569	15.1611	18.581	14.9976	17.6284	18.0579	15.0626	15.113	17.3219	16.6535	15.483	15.3985	15.1865	17.6218	15.2088	15.8853
2.28333	16.5609	16.3849	17.2955	17.0613	15.6217	16.3682	15.6213	16.3556	14.7747	16.6669	14.36	16.3965	18.1223	15.2641	14.6874	15.8963	16.865	15.07	14.167	14.9098	15.9803	14.5362	14.8661
2.31667	17.119	16.5978	16.5051	16.4825	17.2958	16.6789	15.322	16.7071	16.1684	16.5508	15.2302	16.3302	16.9477	15.1153	14.2842	15.0922	16.2558	14.1825	15.241	14.4357	16.1944	15.0355	15.3639
2.35	17.2435	15.854	17.0571	17.0943	16.6297	16.1601	15.7292	16.3611	16.4503	16.437	14.9199	17.1069	16.2552	14.6981	14.0963	15.9892	17.1142	13.649	15.4661	13.6194	16.6629	15.0036	16.5168
2.38333	17.1117	15.5033	17.3965	17.2582	15.8227	15.4911	15.0693	16.5435	15.8631	16.2495	15.4851	16.8835	16.9819	14.014	14.2902	16.1379	16.4893	13.5126	16.0511	14.7741	16.2963	15.6653	16.9013
2.41667	15.7031	15.7781	17.0902	17.011	15.4562	15.0094	14.5298	15.7122	16.2581	16.8992	15.6969	15.4184	17.925	14.517	14.0479	15.4253	16.7245	14.0757	15.4123	14.5725	15.4309	13.9006	16.1722
2.45	16.398	14.9645	16.841	16.3698	15.7532	15.5469	15.9327	16.1146	16.3661	16.1944	15.8837	14.769	18.2962	14.9226	14.0724	15.4741	17.3252	13.27	15.614	14.4619	15.8675	13.2073	15.1659
2.48333	16.0081	15.4279	16.0245	16.4493	16.5077	15.0303	15.1001	14.9638	15.0213	15.3907	14.7342	14.6142	17.5223	15.5339	13.75	15.1374	17.1628	13.216	15.3984	13.9419	15.228	13.3098	15.0494
2.51667	15.0997	14.9103	16.0723	16.5288	16.5197	15.064	14.2734	16.0267	15.1546	15.7219	14.484	14.7999	17.4719	14.0148	13.5217	15.1791	17.5696	13.3235	16.1376	14.6059	15.913	14.8897	15.2944
2.55	15.5911	15.2531	15.5662	16.9036	16.621	15.3023	14.5215	16.3503	15.4665	15.3485	14.5296	14.2415	16.8776	14.9885	14.4494	14.2943	16.1371	13.5864	16.8769	12.6	16.4532	15.6541	14.9278
2.58333	15.8156	14.5523	15.1276	16.9252	14.4439	14.8465	13.866	14.9762	13.621	14.4925	13.0841	14.8309	15.6613	13.7986	14.3092	12.6019	15.7051	12.6466	15.4416	13.4522	16.5204	14.267	12.8058
2.61667	14.2416	13.4862	15.6073	15.346	13.8773	14.9827	13.4965	15.0393	13.3209	14.0767	13.2583	14.4062	14.9584	12.9431	13.9282	12.3834	15.0792	10.8066	14.5738	13.1957	15.8311	14.357	13.1607
2.65	15.5508	13.6553	16.2305	16.5871	14.5105	15.5041	13.092	15.1535	13.4125	13.6747	14.9499	14.9593	15.5574	13.9448	15.6485	12.8429	15.8366	12.0094	14.7866	13.7918	15.9566	14.3731	13.3886
2.68333	16.0925	13.3277	15.4822	16.1842	14.6276	15.5247	13.1716	14.2484	13.3972	14.0163	13.3163	14.0261	15.8622	15.1407	15.8278	12.093	15.7822	12.4495	14.4915	12.5221	14.9925	14.0497	13.6105
2.71667	16.213	14.2651	14.772	15.8859	15.7228	15.4184	12.9366	15.2544	13.2328	13.7855	13.9016	13.3977	16.398	14.6201	15.4977	13.5869	14.1798	12.4768	14.7693	12.1193	16.548	14.7875	14.1826
2.75	14.9945	13.3709	13.4292	14.8593	13.5364	13.6578	12.5289	13.5997	12.138	13.7604	13.8829	14.0973	14.7789	14.1798	13.5553	12.5552	13.9785	12.0091	13.7882	12.7704	16.0837	13.6611	14.0592
2.78333	13.8615	13.4817	13.1376	14.5028	12.7313	13.6942	11.6689	13.8273	12.7487	13.3103	14.6582	13.3683	14.1016	11.5661	13.8099	12.3448	13.4011	11.6191	13.6229	12.5305	14.9255	12.5398	14.7519
2.81667	13.3118	13.4402	14.8789	14.4858	13.3653	14.672	11.7468	14.1063	12.9474	12.3797	14.4672	12.8731	15.7927	11.8643	13.4107	13.2398	13.0302	11.8674	14.4337	12.486	13.8206	13.0987	14.2185
2.85	12.621	12.7886	14.2102	14.6298	14.4808	15.1652	11.0434	14.5938	13.4525	13.1065	15.916	13.0038	15.5415	10.5026	13.7512	13.367	13.3385	11.7577	13.544	11.9886	12.3997	13.1798	13.2785
2.88333	11.4114	11.0503	12.5532	11.9045	12.1088	12.5422	10.5609	13.0672	11.3865	12.3688	13.9179	11.4321	13.2659	10.1491	12.0679	11.7876	11.7677	10.4116	12.9808	11.1763	11.6026	11.5477	11.8871
2.91667	11.7316	10.6038	12.8314	11.954	13.191	12.9633	11.1947	12.8714	10.3458	11.0926	13.7049	11.2007	12.7024	10.4318	10.6068	11.8319	10.634	10.0243	10.9452	11.0854	11.7299	11.4139	11.2168
2.95	11.4351	10.7984	12.9306	11.382	10.692	12.9924	11.8921	11.1671	11.5197	11.537	13.584	11.2221	12.1782	10.0517	10.0838	12.7412	11.065	11.8088	11.3331	11.2956	12.4636	12.0143	11.5573
2.98333	11.8743	11.3439	11.7341	11.591	11.377	12.146	11.8646	10.8734	10.1971	11.555	11.5671	11.6592	11.9052	10.8179	10.379	12.2353	10.628	11.0101	10.7825	11.6569	11.7524	11.3535	10.7402
3.01667	12.0801	12.2858	12.9382	11.8959	10.7903	10.9909	11.5739	10.7852	10.5927	11.96	11.2277	10.5639	11.4898	10.3206	9.85038	11.6001	11.5064	11.9073	9.88896	11.612	12.1625	12.3544	11.1542
3.05	11.6302	11.3387	12.6127	11.6384	11.0965	10.9516	11.8563	10.7327	10.8163	12.2798	11.5487	9.93484	10.7339	11.5878	9.81578	12.3241	10.6737	10.505	10.063	12.4995	12.2207	11.7785	11.1178
3.08333	11.0552	9.75758	11.2901	10.3519	11.1333	11.047	10.9154	10.7312	10.5569	11.4894	10.4025	10.3349	9.87858	11.2723	9.77573	9.91989	10.4271	10.292	10.4125	10.9229	10.8168	10.163	9.8843
3.11667	10.291	9.96114	12.093	10.3684	11.2036	9.95192	10.8866	10.6611	10.3965	10.3246	10.2609	9.97642	10.3646	11.1432	9.81606	10.1073	10.6134	10.486	10.7807	10.8362	10.4029	9.69604	9.95889
3.15	10.4535	10.0881	9.75829	9.96412	10.4134	11.2274	9.49515	10.4912	10.3703	10.3494	9.54489	9.93848	10.6438	10.9737	9.78618	9.05293	10.3333	9.83346	9.98022	10.6426	10.3309	9.76449	10.6649
3.18333	11.0063	9.61654	9.46276	9.61962	9.5413	10.9146	9.83014	10.5105	10.5624	10.0112	9.92976	10.25	10.2868	10.1888	9.52334	10.0651	9.26021	10.6873	9.71621	10.7993	11.2988	9.39872	11.3176
3.21667	9.68611	9.645	9.52352	10.3539	9.21555	10.3841	9.00608	10.3157	9.90284	10.1176	9.08579	11.1726	10.9268	9.83954	10.961	8.83091	9.49443	9.87616	10.2897	9.33214	10.5795	9.44824	10.2224
3.25	10.2907	9.93957	8.95457	9.45295	9.7453	8.73463	8.89713	9.28602	10.9699	9.9014	9.07819	11.2574	9.53483	9.8814	10.3714	9.19501	9.50979	9.07356	9.22389	9.70976	8.94878	9.86798	9.41741
3.28333	10.1708	9.97281	10.6129	9.39272	10.1634	11.0028	8.6062	10.0241	11.3098	10.4229	10.6626	11.5644	10.6078	10.2926	9.59821	9.15856	10.5086	9.32869	10.4174	9.87688	10.349	9.25575	10.6619
3.31667	10.3749	9.63358	10.7985	9.28341	10.0422	11.5332	8.90082	10.396	9.96763	9.90611	10.748	10.0372	10.4574	9.86925	10.4391	9.16869	9.2557	9.69286	10.7707	9.67982	9.93426	8.91681	10.8998
3.35	9.29011	10.3902	10.3636	8.77922	9.50633	10.5227	9.88805	10.5397	9.07045	10.0001	9.70511	10.2154	9.83004	9.99312	10.0095	8.55071	9.67054	9.26591	10.546	10.5207	9.77064	9.33022	9.30477
3.38333	8.02668	10.057	8.69437	9.07282	10.1517	10.3824	10.2754	10.4363	8.788	9.55196	8.46891	9.26234	9.4731	9.72488	9.91203	8.59899	9.29635	9.59141	9.59774	9.35266	9.47934	8.86032	8.88907
3.41667	10.0291	10.5652	9.09217	8.66686	9.42402	9.81353	10.2984	9.33286	11.1897	8.77853	9.19062	9.39445	8.85203	10.1824	9.47824	9.36754	10.2163	9.35011	10.0957	9.53011	9.76085	9.22499	9.60848
3.45	10.5349	10.0048	9.59239	9.07806	9.27819	9.55193	9.27339	9.4912	9.23191	8.31269	10.8593	9.59547	8.40215	9.37403	9.62567	9.84356	9.65234	8.8864	9.9796	8.4872	9.10146	8.90842	8.83154
3.48333	10.4635	9.94717	8.69121	8.51443	9.45942	9.03387	8.10525	9.19718	9.08271	7.96264	11.1731	9.87152	8.49133	9.08991	9.9352	9.5196	11.0423	9.18218	10.1746	9.04393	9.27206	9.03908	9.26719
3.51667	10.3169	9.86762	9.42262	9.40775	9.64311	10.5791	8.79506	8.81691	9.66199	8.46132	9.03493	9.52575	9.85575	8.63457	8.54867	9.28608	10.1992	8.22145	9.31024	8.84655	9.56383	9.9189	8.83473
3.55	9.03469	10.1014	8.58706	8.86908	9.05885	8.2926	10.3758	8.27905	8.79859	9.15286	8.83646	8.85379	9.8937	8.9668	9.97844	8.9933	9.4635	9.81316	8.52785	8.67593	8.53503	9.32099	8.48477
3.58333	8.57161	10.2673	9.52772	9.72158	8.44144	9.01737	10.4454	9.58014	8.92834	9.65799	10.3355	9.74653	10.1086	9.83376	10.1376	9.05735	9.15331	9.5152	8.62465	8.68725	8.44569	9.65279	7.76699
3.61667	7.27365	9.16161	8.99299	9.34369	8.8122	9.40439	9.12516	8.77786	8.71212	8.57849	8.28776	7.52428	8.51182	8.43012	7.98037	7.53028	8.75341	8.25495	7.89864	8.14792	8.85072	8.60168	8.10832
3.65	7.38492	8.68367	9.27546	9.74817	8.81198	8.67148	8.92515	8.75107	7.94159	8.21206	7.96251	8.69511	8.35878	8.81943	8.40706	8.91613	8.56684	8.78041	8.48168	8.76036	9.28944	8.76637	8.89513
3.68333	8.23081	8.21867	8.25713	9.73242	9.03808	8.94782	8.71289	8.52815	8.6173	7.96303	9.17093	9.3664	9.30739	8.85813	9.859	9.38302	8.45252	8.18249	9.32654	9.33713	9.27507	9.32642	8.66935
3.71667	8.41318	8.28821	8.84527	10.2792	9.26463	10.6423	9.40574	9.37237	9.67787	9.00717	8.51644	9.56775	9.61771	8.49983	9.94405	9.32323	8.26093	8.51388	9.18829	9.5742	10.1429	9.61257	9.57094
3.75	9.55358	8.69972	9.81485	9.48363	8.46201	9.51047	8.48504	9.64892	8.98582	9.66445	8.17482	8.56111	8.67821	8.50646	9.83475	9.34695	8.62621	8.43927	8.90472	9.22246	9.95733	9.49473	9.06746
3.78333	10.2072	9.84344	10.0406	9.75093	9.20416	10.0137	9.75634	9.43546	9.67944	9.59814	9.26202	8.17692	9.55986	8.9723	9.04102	8.73912	9.24479	8.94391	9.63193	8.92446	10.1293	10.0351	9.15859
3.81667	9.83501	9.51213	9.62265	11.5679	9.24849	9.12984	9.12247	8.96746	8.78947	8.91171	8.92009	8.3597	9.41501	8.99259	9.34815	8.93516	9.11953	8.4689	10.55	8.73797	9.75968	9.59237	9.04462
3.85	10.4042	9.56321	10.1415	10.5632	8.5817	8.9392	8.74766	10.3318	8.87161	9.23121	9.15494	9.56695	9.37726	10.5478	9.30907	9.36233	9.16425	8.73163	9.83648	9.64794	11.0305	9.4584	9.81123
3.88333	11.2767	10.7522	11.7473	11.8733	8.98335	10.6149	9.92184	10.5326	9.16212	8.48833	9.06204	10.4164	9.87811	10.9007	10.6813	10.2762	10.2275	10.3372	9.99459	11.0004	12.6528	10.3188	10.3961
3.91667	10.1107	10.2364	11.0538	10.2069	8.87329	11.6091	9.70747	10.1645	9.04368	8.52308	9.46779	9.16564	9.93043	8.97563	10.1102	9.3207	10.7011	10.0784	10.2205	9.65827	11.5716	9.43405	9.98894
3.95	10.0477	10.0733	9.67415	9.69111	8.58057	11.5591	8.27335	8.77311	8.39612	9.19506	9.46244	9.18143	10.6343	8.98748	10.7218	9.20382	10.2389	10.3246	9.1625	9.29271	9.47092	8.31032	9.69287
3.98333	10.041	8.65901	9.23869	10.2241	8.75724	9.84574	8.9138	8.93896	8.44054	9.78392	9.23041	8.42338	10.1864	8.92319	9.43725	8.71197	9.75473	8.75456	9.12058	8.91042	9.20931	9.12182	9.03358
4.01667	10.2266	8.67276	8.56112	9.24499	8.98114	9.51223	9.02434	8.96154	8.38199	9.98549	9.0679	9.07591	9.99196	9.5028	8.96541	8.96441	8.54164	8.06895	8.75851	8.23743	9.67157	8.77619	9.19028
4.05	9.38893	9.81413	10.0218	8.96784	8.74612	10.561	9.376	8.98681	8.74614	9.13635	8.67841	9.0839	10.9941	9.19987	8.9585	9.12592	10.2906	7.91673	9.74523	8.21948	9.39483	8.67478	10.002
4.08333	9.79222	11.0663	10.9466	10.2927	9.57446	11.7	10.1652	10.1473	10.5999	10.5201	9.82319	9.87341	12.0735	9.987	10.3585	9.68482	10.8796	9.52623	10.7443	9.90052	10.8856	10.0639	11.0915
4.11667	9.54264	11.0972	9.68689	9.47201	10.4572	11.4026	9.95575	10.6966	9.37797	10.6493	8.81358	10.4576	12.2404	10.3521	11.3888	10.2474	8.95721	9.96901	10.1262	10.1515	10.9097	10.7654	10.4362
4.15	10.4147	11.0601	9.78604	10.4796	10.5971	11.6145	10.1755	11.0049	9.19118	10.7174	10.6241	10.5837	11.5484	10.7399	11.6306	10.2349	10.1022	9.05199	9.56387	9.98528	10.8421	10.4457	11.4123
4.18333	9.9943	12.2262	9.6949	11.0378	10.6534	12.0606	11.1942	10.7691	10.6449	10.1759	11.4459	10.4681	11.449	10.5794	12.3703	10.2249	10.4151	9.13166	9.59843	9.20664	10.1439	10.2943	11.3172
4.21667	9.87635	10.5873	10.5173	11.4202	9.36977	10.9272	11.5602	10.307	10.0266	9.29149	10.4002	10.8081	11.938	9.83935	12.0244	9.43259	9.83615	8.77622	10.4575	9.0049	9.30086	8.77347	12.0848
4.25	10.578	9.98462	10.5932	11.0394	9.90359	11.4376	11.8148	10.5605	9.95038	10.6183	10.7493	11.4016	11.2622	9.74775	11.5909	10.6406	9.78187	8.80621	11.0257	9.77814	10.6435	9.30796	11.034
4.28333	11.183	9.72858	10.6618	11.5823	9.9057	10.9358	11.2552	10.3831	10.2719	10.4608	10.3388	11.9903	11.8317	11.0541	11.4068	10.8815	11.2358	8.90168	11.9005	10.208	11.2267	10.5644	11.3255
4.31667	11.4097	10.8181	11.8052	12.1532	10.4183	11.7712	11.5457	10.6886	10.6159	10.8454	11.2939	11.6493	12.5082	11.9413	12.1794	10.9426	11.6386	9.37594	12.7052	11.2129	10.8909	11.5708	11.8709
4.35	11.8598	9.93213	12.3634	11.3491	10.5359	11.3384	12.5515	11.7545	10.0967	10.5475	11.7979	11.1228	11.1904	10.7734	11.1803	11.1216	10.4605	9.60792	11.8066	11.3634	10.823	10.7083	11.9748
4.38333	11.6515	11.0869	12.9976	12.2647	11.2017	11.0347	12.2329	11.8011	10.8915	10.3547	11.5604	11.7017	12.4165	12.4094	11.2578	12.1634	11.6253	10.728	11.5163	11.4635	10.5718	11.2618	11.8041
4.41667	11.2812	10.9808	11.7545	12.4007	10.3964	11.8669	11.4094	10.7601	10.4618	10.6663	11.4196	11.2665	12.1932	10.9048	10.576	11.4841	12.011	10.6136	10.3977	11.5407	10.2087	11.964	11.745
4.45	10.6433	11.4217	12.3059	12.0303	10.7812	12.5	11.3152	11.4652	11.988	10.9659	12.3946	11.4154	12.9323	10.343	11.1207	11.497	12.1759	10.1814	11.2491	12.0377	10.1291	11.9472	12.3471
4.48333	11.4086	12.1172	12.3848	11.6746	11.7249	11.8807	10.7852	11.4489	11.1471	11.2085	12.1872	11.0345	13.194	10.1747	11.6633	11.0737	11.3663	10.2461	12.2068	10.4288	10.6581	11.931	11.7995
4.51667	12.3099	12.2208	13.2806	12.9177	12.7862	12.2856	10.5088	13.4029	11.47	12.7937	13.1609	12.5176	13.5517	11.6571	12.0475	12.7181	12.498	10.6578	13.9879	11.6153	11.7185	12.2008	11.6718
4.55	12.9468	11.8844	13.2658	13.2985	13.2565	12.1459	11.4223	12.6699	11.5978	12.7524	12.953	12.6445	13.5225	11.8905	11.7302	13.6934	13.5565	10.1176	13.5312	11.8016	12.4637	11.6567	11.9832
4.58333	12.9281	12.4566	13.3672	12.8305	12.593	12.6182	11.5069	12.5623	11.4039	12.8171	13.3202	14.1295	13.0299	11.371	11.6504	12.8251	12.6604	11.0147	13.5107	11.629	13.5426	11.7181	11.6153
4.61667	12.9698	13.1312	13.2512	13.2567	12.5537	13.6896	12.1813	13.4852	11.9815	13.8313	14.1941	13.5531	14.3653	12.1773	12.6183	12.1322	13.2312	11.0174	14.4107	12.1537	14.0595	12.3328	11.0895
4.65	14.4715	13.035	14.7117	14.2154	13.1637	13.9657	12.0233	13.6375	13.1036	13.9436	14.6241	14.4261	15.6468	11.6171	12.5375	12.2317	13.6113	11.632	14.9023	12.7084	13.9275	12.1593	12.8748
4.68333	15.1296	14.1012	15.323	14.3059	13.0662	13.775	14.7925	13.5972	14.5627	13.9343	14.0214	14.9448	15.3006	12.5364	13.0398	11.603	14.7179	12.7225	14.4399	15.3689	14.8543	12.9299	14.0869
4.71667	14.077	13.4057	13.9219	14.5002	11.9324	12.8139	13.5861	13.2571	12.9044	13.6515	13.4686	13.7702	14.5554	11.3367	11.8559	12.0241	13.0499	12.2816	14.2059	12.4166	13.7466	12.0825	13.6797
4.75	13.7622	13.0342	13.2593	14.8156	11.9941	12.3486	13.4169	13.9897	12.8609	13.5071	13.6863	13.8626	14.0685	12.0204	11.0323	13.3626	12.7	12.5777	13.7969	12.4974	13.8374	12.039	12.6276
4.78333	14.302	13.5367	14.156	14.4736	12.6901	13.1102	13.7768	13.4664	12.842	13.8041	14.2648	13.8688	14.9903	12.3362	12.5899	12.8401	13.2774	13.15	14.5577	12.6775	13.1621	12.9169	14.1017
4.81667	14.1445	14.085	14.3718	15.0988	13.777	13.746	14.6524	12.8124	13.1999	14.2533	15.0244	13.8522	16.4024	13.1094	12.5912	13.3651	14.5875	13.8079	14.7604	13.1326	13.9548	13.0282	13.917
4.85	14.6884	14.2079	15.0247	15.4877	13.7335	13.6875	13.6253	13.9195	14.007	15.3511	14.6864	14.1768	16.5012	12.5869	13.6406	14.4508	15.3302	12.9354	15.6493	12.8271	15.17	13.0154	14.0439
4.88333	15.2094	14.1217	16.175	15.8452	14.7095	14.4999	14.0204	14.7067	14.6112	15.0527	14.9968	15.011	16.708	12.5486	13.7904	13.046	15.5143	13.1036	15.9437	12.8022	15.1377	13.6583	13.8465
4.91667	15.0316	14.753	16.1648	15.4851	14.0794	15.0133	14.3636	15.514	14.8182	16.1438	15.7056	14.8855	16.7928	13.2813	14.0465	13.2237	14.9841	13.6521	15.4055	13.218	15.6842	13.2333	13.9533
4.95	15.1608	15.4029	16.2848	16.2478	14.0703	15.7927	14.374	16.7261	15.7297	15.5375	15.7076	15.4335	17.2437	13.6908	13.8447	13.9922	16.2131	13.8525	15.8641	12.8342	15.8656	13.4179	14.6471
4.98333	16.5466	15.8471	17.4172	17.6107	15.4079	16.5549	13.9772	17.5377	16.6247	16.5492	16.0832	16.3598	16.9989	12.8958	14.6401	15.3421	17.0878	14.6716	16.3957	13.4075	16.2805	14.4265	14.547
5.01667	16.2777	16.9186	17.8782	18.0543	16.4223	16.9068	14.2765	17.8716	15.6997	16.7696	15.8205	16.1645	17.002	13.7662	14.4526	15.7669	18.0763	14.3718	17.3965	13.5242	16.7485	14.1074	15.0106
5.05	15.6701	16.3704	17.2244	17.4009	15.8919	16.7795	14.2503	18.4283	14.8565	15.9519	15.9672	16.013	17.5222	13.6837	14.7841	15.5218	17.4428	14.4122	16.6685	14.5668	16.1133	13.9078	15.5131
5.08333	15.8308	16.391	17.8565	18.0278	16.5145	17.3824	15.0151	17.4667	14.6294	16.1091	16.3024	16.8642	18.1414	13.6887	14.8044	15.2272	16.8893	14.3688	16.1359	15.0206	16.9209	14.3916	15.4729
5.11667	15.8502	16.4298	16.9422	17.9388	15.5231	17.2306	14.8186	16.4533	15.188	15.7486	16.2455	16.79	18.1548	14.2063	14.5872	13.3811	17.2768	14.2793	16.863	14.1412	16.8939	13.6197	16.0108
5.15	16.2823	16.2894	17.2442	17.8101	16.5135	16.6594	14.4462	16.5677	14.847	16.0463	16.6655	16.2237	18.1426	14.929	15.1096	13.367	17.2631	14.6557	17.8372	14.3344	16.843	13.9304	15.4398
5.18333	17.6844	16.603	17.7396	17.455	17.9876	17.0757	14.6024	16.6868	15.1656	16.5057	17.2596	16.6917	18.3646	14.8528	15.1131	14.1624	17.8483	14.7281	16.9892	14.1947	17.602	14.3271	15.2861
5.21667	17.7375	17.2877	18.7651	17.976	18.0435	17.0702	15.0409	17.5328	15.7417	16.8503	16.6666	16.9179	18.5827	15.2608	15.6531	16.0423	18.2376	15.2527	16.5229	13.8338	19.3587	15.1364	16.1514
5.25	18.0417	18.2587	18.6137	17.6273	17.6236	16.4612	15.9844	18.0932	16.5131	16.6377	16.8055	16.8755	18.1577	16.0741	15.4428	16.1151	18.435	15.6306	17.0003	13.0877	19.7518	15.2787	16.6342
5.28333	16.9559	17.5492	18.5419	18.619	17.8542	16.9456	16.0889	18.5171	16.428	17.4012	17.1823	17.4167	18.0481	16.2509	15.6497	16.4317	18.0728	16.2448	17.0781	14.1457	19.4654	15.1331	16.2226
5.31667	16.6769	17.6611	18.6701	18.7339	17.7803	17.6388	16.2252	18.7542	17.2913	17.7402	17.9322	17.251	18.186	16.3763	16.0855	16.2785	17.7611	16.7053	17.7534	15.9274	19.6726	14.9097	16.6827
5.35	17.9622	17.65	19.0665	19.2911	18.7656	17.5026	16.0798	18.5099	17.8065	17.9424	18.0202	18.3508	18.7399	16.3077	15.9976	16.8937	18.4905	16.7395	17.5789	16.1178	19.6439	16.3837	16.9038
5.38333	18.411	18.4304	19.3547	19.1182	18.5307	18.3388	16.3434	17.9107	17.6926	18.4787	17.6462	18.4535	20.1888	17.4712	16.1702	16.8352	18.8624	17.0388	17.1706	16.7391	19.9526	15.5496	17.4943
5.41667	18.9773	19.1563	19.5559	19.8882	19.0942	19.3298	15.6879	18.0772	17.5666	18.7692	17.3177	17.9943	19.8701	17.2985	16.9939	16.5382	19.8076	16.854	17.2779	16.3092	19.7296	15.5885	18.2161
5.45	18.9691	19.4462	20.4117	20.5267	18.7593	19.7435	16.0343	19.358	18.4155	18.8661	18.302	18.5848	20.6707	16.7481	17.0219	17.1406	19.6213	16.4123	17.601	17.1201	20.2703	16.6601	18.9499
5.48333	19.3015	22.4357	21.0843	20.733	18.7939	20.0801	17.0386	20.2027	18.6614	19.4827	19.0438	19.5341	21.271	16.9774	17.2943	18.4985	19.5221	17.071	18.0861	17.4738	20.568	16.969	19.2607
5.51667	19.0564	19.5353	20.4802	19.913	18.8521	19.164	16.5141	20.2224	17.9028	19.2179	18.7759	19.1122	21.1074	16.9386	16.9542	17.2956	19.6379	17.6442	17.8387	16.9398	18.9518	16.526	18.3109
5.55	18.8422	18.0545	20.584	19.5711	18.8018	19.1222	16.4904	20.6622	16.9395	18.6384	18.2781	19.0138	20.8199	16.4998	17.5306	17.7553	19.5895	16.4343	18.253	17.0744	19.3065	15.7834	18.4528
5.58333	19.6345	19.0115	21.3528	19.8727	18.6697	19.1969	16.192	19.9758	17.3546	19.3454	19.1222	19.0244	21.5816	16.7575	17.0734	19.0272	19.299	16.6034	18.5715	17.7367	19.6558	16.4197	18.3351
5.61667	19.554	18.923	21.6293	20.078	18.6641	19.1082	17.0161	20.1144	17.5394	19.4102	19.2072	19.4201	21.2444	17.5593	17.5367	19.3439	19.8586	17.5476	18.1413	18.6316	19.9936	16.2467	19.2883
5.65	19.9152	18.2993	21.2647	19.5521	18.5011	19.4839	17.6199	20.1529	17.6073	19.6445	18.2778	19.2271	21.7387	17.8771	17.0462	18.8151	20.4086	17.4458	18.2664	18.4611	20.404	16.2574	19.3601
5.68333	19.5973	18.3956	21.5762	19.7291	19.2114	19.9937	17.7502	19.3102	17.7789	19.8559	18.3732	18.8309	21.5941	17.564	17.1567	18.5932	20.0474	16.9967	19.4855	18.8281	21.0907	17.6045	18.945
5.71667	18.6766	18.2195	21.343	19.9708	19.7584	19.6913	17.1971	18.9946	18.1108	19.7253	18.2566	18.1695	20.8963	16.8893	17.2708	18.3606	19.4215	16.6668	18.3186	18.457	21.7681	17.2219	17.8461
5.75	18.6481	19.0035	20.597	20.3622	19.9881	19.8111	17.446	19.412	17.7605	21.1044	18.5884	18.6463	22.061	17.2785	17.3589	18.1001	19.3866	17.179	18.4248	17.5524	21.7864	16.985	17.7303
5.78333	18.6635	18.7397	20.3889	20.3372	19.3582	19.4457	17.7418	19.1846	17.5244	20.844	18.5866	18.1474	22.6416	17.0645	17.9571	18.5885	19.1114	17.4721	18.3434	18.1869	20.4292	16.8104	16.873
5.81667	19.5183	18.8998	20.7566	21.1855	19.3814	19.606	18.225	20.0365	17.9843	20.4509	18.9487	18.4334	22.5393	16.8686	20.0097	19.2695	20.783	17.6633	19.0795	17.2021	20.9094	17.6429	17.2638
5.85	20.0327	19.4037	21.0537	20.9106	19.9884	20.0869	18.2495	20.1801	17.8522	21.4198	19.6045	19.1389	23.0782	17.509	18.3151	18.4048	20.8884	17.9905	20.1519	17.8295	20.5836	17.1358	17.5132
5.88333	20.3559	19.8956	20.9676	20.556	19.8746	20.1932	18.9829	20.3667	17.8785	20.857	19.4358	19.238	22.6029	17.0727	18.5162	17.9346	20.7717	17.3369	20.3665	18.3166	20.1869	16.9603	18.319
5.91667	21.11	21.2428	20.3534	21.7972	20.2505	19.8159	18.4317	20.2947	17.363	20.8366	19.288	18.5287	22.1245	16.4141	18.1809	17.363	20.6756	17.9436	20.7755	18.112	20.308	16.9612	18.8912
5.95	20.6731	20.541	20.6663	20.9774	20.1744	19.7826	19.0505	20.6953	17.3818	20.5965	19.3703	18.7796	22.0946	17.0903	17.7155	17.1855	20.365	18.4671	20.5779	18.3558	20.9384	17.1284	18.7258
5.98333	19.7416	19.8216	20.7267	20.9251	19.656	19.8273	19.2924	20.5246	17.9891	20.8251	19.3387	18.3839	21.3996	16.721	17.3765	18.0466	19.9193	17.6983	19.3807	18.779	21.358	16.9989	19.1212
6.01667	20.2004	19.6218	20.8047	22.0959	19.9723	19.6805	18.0726	21.7577	18.5928	20.7252	19.6059	19.4108	22.1854	17.1101	18.1495	18.3819	20.5417	18.2223	19.4343	18.0959	21.2179	18.4866	19.592
6.05	20.933	20.0867	21.3202	23.2352	21.1761	20.4112	18.0692	21.8755	19.6415	21.7006	20.5501	20.0434	23.0786	17.6312	18.8129	19.7129	21.2369	18.6213	20.2938	17.8726	21.5389	19.6408	20.3788
6.08333	20.3054	19.816	21.8329	22.7242	20.5396	20.1498	18.4018	21.5907	19.4251	20.2493	20.4083	19.852	23.8764	17.368	18.805	20.0632	20.7293	18.518	19.9878	18.4636	20.9761	18.0328	20.5323
6.11667	19.3469	19.6361	21.614	22.1343	19.6195	20.1674	17.7906	20.8847	19.1155	20.0419	20.1211	18.9812	24.0292	17.0636	18.1586	19.1697	20.984	18.2786	19.1634	17.9225	21.0601	17.5666	21.3247
6.15	20.7256	20.1551	22.0548	22.108	20.9037	20.6851	18.9763	20.9949	19.1897	20.9019	20.9387	19.8315	25.224	17.5626	19.5772	19.3818	21.7594	18.7637	19.8373	17.7724	21.5911	18.7554	20.2548
6.18333	20.4699	21.1198	21.9289	22.269	21.3239	20.3244	19.1268	21.2441	19.4598	21.5886	20.9014	20.1573	24.4084	17.9847	20.2223	19.1796	21.8485	18.9822	19.9048	18.3224	21.3599	19.2015	19.8994
6.21667	20.0448	21.157	22.3075	22.7961	21.4007	20.4158	18.8909	21.0236	19.8142	21.5989	21.2835	20.8293	24.2306	17.8955	19.8612	19.8313	21.2665	19.4406	19.9966	18.4662	21.9235	18.6866	19.966
6.25	20.8657	21.1419	22.767	22.9153	23.4272	21.2416	19.3387	21.7883	20.1403	21.3953	21.9213	20.5903	24.0166	17.8884	20.9614	19.1577	21.7001	19.0159	20.3042	19.1115	22.0219	19.132	20.1419
6.28333	21.0305	21.2221	23.6484	23.3364	21.4226	21.213	18.8863	22.0171	20.1583	21.2714	21.938	20.6697	24.0667	18.3258	20.8292	19.3538	22.2463	18.4973	20.0813	20.363	21.6314	19.2701	20.6621
6.31667	21.4129	21.4047	24.1204	23.5117	21.4073	21.158	18.8523	21.969	21.4116	21.7316	21.313	20.4398	24.0215	18.2545	20.757	19.9563	22.2933	18.8944	20.4188	20.2706	21.8338	19.2976	21.0279
6.35	22.2441	21.5052	24.4367	23.8864	22.262	21.5675	19.7309	22.9332	21.5547	22.2886	22.4405	20.9606	23.4058	19.0792	22.9548	20.9768	22.7837	19.0715	20.5307	20.8301	22.5045	20.0006	20.8665
6.38333	24.2339	22.525	25.1528	25.5819	24.9587	23.2669	20.7357	24.6872	23.6259	24.4868	25.8698	24.259	25.5625	20.3205	25.3769	21.4538	23.962	21.3197	22.4867	22.1575	25.3387	22.1194	22.422
6.41667	22.6928	21.8512	25.113	25.4019	24.3978	23.0371	20.9251	23.9274	22.9949	23.4652	25.0313	23.9553	25.9641	19.9211	24.3431	21.4467	23.9484	21.4638	22.0677	21.6012	24.5218	21.639	22.8625
6.45	22.1904	20.6928	24.514	24.2373	22.0965	22.1591	19.4792	22.6286	22.2093	22.1484	23.1635	21.8434	24.5547	18.8611	23.3789	21.2806	22.8716	19.9767	21.3626	20.7152	24.2384	20.4443	22.2624
6.48333	22.8657	20.4428	24.9039	24.3111	21.7097	22.0272	19.6858	22.1443	21.4268	21.7797	22.8551	21.8637	24.8064	18.934	23.2086	21.5145	23.399	19.8498	21.7275	19.9613	22.828	20.4505	22.2652
6.51667	22.1755	19.9671	24.4424	23.4352	21.181	22.0498	19.6249	22.0812	20.3097	21.0322	22.6402	21.3213	24.4868	18.7552	22.829	20.792	22.8899	19.5791	21.6216	20.0266	22.3122	20.1849	21.2733
6.55	22.3514	19.7066	23.4652	22.6748	21.2136	21.5654	19.5459	21.2382	19.6465	20.8224	22.9287	20.6574	23.3082	18.9882	22.2805	20.6324	22.1453	19.2306	20.5893	19.7501	23.1898	19.2992	21.0485
6.58333	23.3969	20.597	24.0942	22.7604	22.0618	21.4945	20.2775	21.9455	19.9232	21.3697	22.5928	20.8157	23.8727	19.551	23.5911	21.7473	22.6088	19.2336	21.0928	19.9292	23.2887	20.2082	20.7173
6.61667	22.8925	21.7234	24.3	22.8361	22.3452	21.6724	19.5171	22.3	19.6128	21.1954	22.0497	21.115	24.4227	19.7923	23.7403	21.794	23.0147	19.6573	21.3658	20.3661	23.4087	20.0237	20.3431
6.65	24.2233	21.9728	24.6919	23.9916	22.7883	21.3557	20.1501	23.9944	19.8915	22.8386	22.4985	22.5279	25.4554	20.126	24.0218	22.7062	23.3441	20.2197	22.8265	20.1686	23.6395	21.1794	20.6632
6.68333	24.6714	21.6929	25.0167	24.4284	23.2281	21.9381	20.3864	24.2326	20.5568	23.0345	22.8457	23.1104	26.1381	20.8654	24.6938	23.1005	23.7085	20.755	23.7418	20.7003	23.6662	21.573	20.8753
6.71667	24.6444	22.0859	24.8144	24.4742	23.2422	22.8946	20.6496	24.1883	20.8596	22.9994	22.7785	22.5821	25.7655	21.0403	24.2043	22.689	24.09	21.158	23.1545	21.277	23.8856	21.3664	20.7315
6.75	24.2158	22.7264	24.9469	24.7602	22.8496	22.7637	20.4506	23.7501	20.9316	22.8971	22.5611	22.1882	25.3299	20.6048	24.169	22.2338	24.1933	21.0386	23.1931	20.9652	23.5109	21.231	20.6635
6.78333	22.91	22.3149	24.5404	24.3716	22.5918	22.2768	19.8212	23.4315	21.1395	22.553	22.4156	22.2054	25.0028	20.0005	24.0994	21.3388	23.8247	20.6164	22.8508	21.1988	23.7848	20.8578	21.0114
6.81667	22.5997	22.1898	23.8065	23.1498	22.2318	21.958	19.7907	22.6775	20.9403	22.5096	21.6712	22.0088	24.5922	19.5718	24.0104	20.9189	23.7546	20.5369	22.533	20.6032	23.4241	19.5255	20.0279
6.85	22.9419	22.2441	23.7604	23.4159	22.3075	22.3559	20.1588	22.5357	20.62	22.61	21.4278	22.281	25.3162	20.1464	24.3842	21.061	23.3113	21.9048	22.1044	21.4302	22.8689	19.3243	20.304
6.88333	22.8524	22.7152	23.8958	23.9934	22.8329	22.9052	20.1742	23.1527	21.0783	22.9111	22.3375	21.7216	25.237	19.8875	24.1579	21.3784	23.9422	20.6768	22.7575	21.8254	23.1294	19.8399	20.8786
6.91667	23.7804	22.7754	23.6774	24.2331	22.8824	22.527	19.9601	23.1132	21.2264	22.9008	21.829	22.091	24.6858	20.6355	25.1356	21.9	24.2353	21.3636	23.0037	20.1147	23.2485	20.6025	21.2594
6.95	23.3117	22.2374	23.9113	25.0455	22.9234	22.7061	20.2733	22.6437	21.4528	23.0158	22.5022	21.6728	24.5434	19.6275	27.4206	21.4195	23.5287	21.3387	22.5792	20.4401	23.2713	20.4058	20.7794
6.98333	22.8359	22.4059	23.7423	24.1649	22.1409	22.3992	20.1594	22.2749	21.5805	23.8492	22.1559	21.8619	24.7015	19.0992	26.1499	21.2572	24.0281	21.0785	22.1732	20.8459	23.2071	19.7028	20.6717
7.01667	23.2972	22.3755	24.455	23.406	22.2115	22.8406	20.2192	22.1845	21.6822	23.2059	22.9063	22.3134	24.5892	19.1752	25.7841	20.4734	24.095	20.735	22.4619	20.4102	25.3081	20.3755	21.0402
7.05	23.8285	21.9711	24.5698	23.0581	22.2835	21.9905	21.6855	23.0418	21.5123	23.3274	22.3386	22.2149	24.863	19.7217	26.1055	21.1319	23.9009	20.3633	22.0175	19.9309	24.7079	20.5493	21.1785
7.08333	23.7093	22.5785	25.1369	23.7645	23.1146	22.6734	21.9813	24.1307	21.8684	23.7474	22.7152	21.7117	25.3933	19.9496	25.8423	21.7366	23.9884	20.6589	22.4217	19.654	24.1464	20.8346	21.9794
7.11667	23.3844	22.5013	25.3341	24.0084	23.1994	22.7513	20.2494	24.013	22.1029	22.7286	23.6588	22.5797	25.465	20.3164	25.143	22.1232	24.2877	20.7427	22.9289	20.5278	24.0702	20.458	21.881
7.15	24.1805	22.8295	25.8818	24.4456	24.1269	23.6776	20.6267	24.5183	22.9406	22.9493	23.914	23.183	26.0661	21.3798	24.7411	22.3668	24.7955	20.8694	23.6946	20.4573	25.8154	21.2901	22.5704
7.18333	24.2856	22.9987	26.1462	24.7618	24.2869	24.6554	21.098	24.247	23.6824	23.4094	23.4598	23.3023	26.4685	21.4934	24.411	22.7748	25.3958	21.0635	24.2962	20.6033	25.0377	21.7355	22.8101
7.21667	24.8045	23.1765	26.3561	24.6192	24.3538	24.0528	21.1149	24.1177	23.1427	23.3888	23.9587	22.8373	27.2142	21.2504	23.6575	22.8477	25.5966	20.8398	24.3218	20.1268	24.0423	22.2152	22.8085
7.25	24.4025	22.8043	25.8356	24.4934	23.9694	23.6841	20.9294	24.6282	23.1525	23.9441	23.9474	22.5835	27.1939	21.3671	22.8654	22.2736	25.2411	20.8217	24.6004	20.6209	24.2854	21.9735	22.4855
7.28333	23.3153	22.8911	25.3438	23.9741	22.6479	22.6413	21.1731	24.3555	22.6219	22.5916	23.3866	22.2548	26.7067	20.9912	21.4253	21.0415	24.4117	20.6095	23.6588	20.4421	24.1927	21.1732	22.373
7.31667	23.5102	22.7733	25.408	24.5212	22.765	22.662	21.0904	23.9163	21.2911	23.3116	22.6236	21.8989	26.4462	20.4443	21.4586	21.2258	23.9203	20.793	23.7983	20.307	24.0966	20.9196	22.2194
7.35	23.8804	22.2686	25.6043	24.8755	23.5517	23.5112	20.9611	23.1266	22.1176	22.8417	23.1632	21.9266	27.2562	21.3168	22.2142	22.1045	24.9632	20.9915	23.8036	21.3027	24.0308	20.9321	22.6779
7.38333	24.4966	22.8504	25.9796	25.215	23.981	24.0083	21.0537	23.6337	22.6467	22.9996	23.7652	22.2074	27.625	21.8441	22.8239	21.8827	25.3755	20.8484	24.0482	21.1821	24.8628	20.9504	22.8502
7.41667	24.8055	22.8752	26.0792	25.3544	24.3782	24.3608	21.0233	24.5907	22.7104	23.7867	24.479	22.6705	27.2598	21.4438	23.3556	22.9593	25.7049	20.4324	24.1711	21.2452	24.8115	21.5354	22.93
7.45	23.7981	23.0554	26.1537	24.6609	23.1878	23.954	21.24	23.5045	22.2055	23.2738	23.3663	22.2966	26.6501	21.7864	21.9535	22.4173	25.5458	20.2618	23.5836	21.6784	25.2257	21.0491	22.7928
7.48333	24.4053	23.1439	26.0143	25.1876	23.7159	24.0605	21.7666	23.3904	22.2866	23.6108	23.3225	22.9974	26.1168	22.0798	21.7856	23.1645	25.5367	20.279	23.4885	21.5801	26.1084	21.2077	22.3656
7.51667	24.8787	23.5175	25.6464	25.3068	23.671	23.7095	22.0494	22.995	22.0725	23.6548	22.9571	22.9792	26.5904	21.6211	22.0797	22.4996	25.4374	20.3379	23.1815	21.5962	25.8674	20.9265	22.5748
7.55	24.6622	23.4119	25.3428	25.3402	23.7261	24.7689	21.986	23.5346	22.163	24.1318	22.8224	23.1537	26.5809	21.7818	22.0574	21.6684	25.1143	20.187	23.6913	22.1033	24.8484	21.0547	22.1133
7.58333	24.9561	23.3812	25.9479	25.9456	24.2655	25.0702	21.9809	24.1089	22.2334	24.1855	22.9904	23.4466	27.022	21.8419	22.6928	22.1759	25.7452	21.3003	23.0347	22.3795	24.9839	22.121	21.9457
7.61667	23.9606	23.2682	26.1976	25.4319	23.7077	24.5949	23.0899	23.9469	21.8669	23.5801	23.2434	23.0615	26.4525	21.6421	22.0479	21.9067	25.5886	21.2944	23.0712	22.7418	25.1686	21.2282	22.3774
7.65	24.018	23.2293	25.8921	25.9123	23.62	23.7444	22.0683	23.8791	21.8214	23.2333	23.8637	24.3532	26.504	21.39	22.0415	22.0328	25.4984	20.5321	23.6105	22.391	24.9368	21.1435	21.9938
7.68333	24.8026	23.8807	27.3132	26.7237	25.3039	25.3872	22.5143	24.3259	22.5234	24.275	23.9075	24.1213	27.2973	22.281	22.6218	23.2659	26.3813	21.5589	24.4235	22.7943	26.0385	21.9504	22.2847
7.71667	25.3175	24.1497	27.5874	26.6237	26.1425	36.6171	22.7907	25.1569	22.8048	25.2902	25.3617	23.9279	27.8123	23.1388	23.3463	23.0209	26.5526	22.035	25.2311	22.6856	26.7738	22.4296	22.6845
7.75	25.0245	24.6301	27.1332	26.0938	26.4017	29.952	23.0938	24.6582	22.8572	25.2541	25.494	23.9509	28.3888	22.5014	23.0739	23.1504	26.2316	22.433	25.8313	22.8597	26.845	22.4147	23.1377
7.78333	25.4744	24.7009	28.193	26.3973	26.7279	25.5681	23.1116	24.8843	22.8529	25.5679	25.6787	24.6605	28.1528	22.7042	23.5412	23.3615	26.9138	22.6793	26.2749	23.1385	26.8859	23.2126	22.7544
7.81667	24.9883	24.4973	28.3186	26.1273	25.393	25.5533	22.9154	24.5779	22.8239	25.7516	24.8206	24.2578	27.6237	23.059	23.4131	22.6693	26.5093	23.5652	24.661	22.9313	26.3239	22.4386	22.324
7.85	24.3106	23.9977	27.6601	25.831	24.9441	24.9697	22.839	24.1675	22.26	25.2168	24.7853	24.2473	27.959	23.257	23.2629	22.468	25.788	23.1167	24.4955	22.4402	26.0335	21.8328	22.234
7.88333	25.0692	23.4073	27.6134	25.7358	24.5488	25.0264	23.8708	24.4249	22.2602	24.4612	25.0008	24.4306	27.4627	23.4373	22.9562	23.0793	25.4962	22.5488	24.5546	22.1479	26.3897	22.0645	23.0805
7.91667	25.5613	23.9461	28.0602	26.3024	24.7873	25.5694	23.2377	24.6798	23.4785	25.2256	24.6069	23.8864	27.3837	22.8017	23.1032	24.0105	25.5542	22.4462	25.133	23.0966	26.8638	22.3928	23.8828
7.95	26.1389	24.211	28.6429	27.1426	25.2125	25.7006	22.9198	24.9628	24.608	26.4035	24.9907	24.4963	28.3797	23.8278	23.7086	24.3331	26.0207	22.8518	26.2373	23.3996	26.8315	22.5443	23.8522
7.98333	26.9158	24.4586	28.3246	26.494	25.8286	25.9029	23.3737	25.2229	24.1363	26.0394	25.3837	24.228	29.0934	23.4774	23.3803	24.3918	26.2157	22.7363	26.1128	23.2698	26.5866	22.0928	23.6125
