# Supplementary material for: Capturing the generation and structural transformations of molecular ions
Source: Nature. 2024 Jan 10;625(7996):710–4. doi: 10.1038/s41586-023-06909-5 (PMC10808067; doi:10.1038/s41586-023-06909-5)
Supplement: Supplementary file 10 — Source Data Extended Data Fig. 6 [file 41586_2023_6909_MOESM10_ESM.xlsx]

## Sheet: a
s	Species_A+	iso-DBP+	4-mem MBP+	1,3-DBP+
1.31667	432.607	419.785	102.242	158.217
1.35	405.158	397.2	92.6584	158.297
1.38333	367.919	367.856	83.5437	153.373
1.41667	320.3	333.592	74.9407	144.79
1.45	279.249	296.152	66.8872	133.702
1.48333	263.252	257.153	59.4114	121.085
1.51667	224.824	218.053	52.5285	107.757
1.55	180.291	180.115	46.2394	94.3861
1.58333	142.039	144.398	40.5319	81.5055
1.61667	102.087	111.735	35.3786	69.5245
1.65	66.3931	82.7286	30.7407	58.7393
1.68333	30.4315	57.7708	26.57	49.3468
1.71667	-17.4508	37.0335	22.8103	41.453
1.75	-29.4438	20.502	19.4017	35.0862
1.78333	-27.8271	8.00054	16.2833	30.2087
1.81667	-31.5278	-0.79328	13.3959	26.7258
1.85	-30.0946	-6.30411	10.6851	24.4986
1.88333	-29.1371	-9.03125	8.10325	23.3555
1.91667	-25.6957	-9.52443	5.61173	23.0992
1.95	-21.4598	-8.34555	3.182	23.5197
1.98333	-21.8405	-6.04818	0.79595	24.4023
2.01667	-15.9901	-3.1545	-1.5529	25.5345
2.05	-6.8236	-0.13448	-3.86088	26.7152
2.08333	-3.97674	2.60334	-6.11502	27.7597
2.11667	-9.39978	4.72638	-8.29343	28.505
2.15	-13.0965	5.97988	-10.3683	28.8146
2.18333	-16.2001	6.18572	-12.3076	28.5796
2.21667	-13.3665	5.2466	-14.0762	27.7226
2.25	-20.5238	3.13452	-15.6398	26.1967
2.28333	-24.1673	-0.11654	-16.9657	23.9846
2.31667	-27.0513	-4.41447	-18.0252	21.0996
2.35	-28.5795	-8.69814	-18.3796	18.3094
2.38333	-34.0384	-14.3544	-18.8631	14.5875
2.41667	-39.7163	-20.7395	-19.0914	10.2985
2.45	-42.9468	-27.0333	-18.721	5.8644
2.48333	-41.2706	-33.17	-17.8776	1.46938
2.51667	-38.2452	-39.742	-16.7864	-3.88815
2.55	-49.1977	-46.9113	-15.9736	-9.89219
2.58333	-58.0828	-53.5028	-14.6956	-15.9332
2.61667	-66.1155	-59.5951	-13.3613	-21.5338
2.65	-68.0111	-65.3623	-12.3506	-26.7696
2.68333	-77.5768	-70.6458	-11.2708	-32.0407
2.71667	-87.6491	-75.424	-10.5083	-36.8443
2.75	-90.1902	-79.3384	-9.68377	-41.3196
2.78333	-90.7142	-82.1346	-8.85606	-45.1091
2.81667	-93.213	-84.2418	-8.22864	-48.6217
2.85	-86.5786	-84.6319	-7.07255	-51.3652
2.88333	-90.5644	-84.7909	-6.6329	-53.4725
2.91667	-89.0994	-82.9485	-5.65844	-54.1221
2.95	-94.3105	-80.0945	-4.81048	-53.9547
2.98333	-93.3979	-76.5123	-4.36335	-52.9017
3.01667	-96.9062	-72.028	-3.96903	-51.2449
3.05	-92.1876	-66.5214	-3.47201	-48.9416
3.08333	-80.3865	-59.3693	-2.06003	-45.8008
3.11667	-66.9951	-51.6217	-0.49905	-42.2599
3.15	-56.1669	-44.4143	0.2662	-38.6841
3.18333	-46.2535	-37.1949	0.90395	-34.8377
3.21667	-46.6583	-29.7526	1.58722	-30.5491
3.25	-43.4244	-22.6248	2.20642	-26.4523
3.28333	-47.2974	-15.6189	3.02156	-22.5227
3.31667	-41.1646	-9.25425	3.34643	-18.3713
3.35	-24.1336	-3.40798	3.58672	-14.2371
3.38333	-12.375	2.12324	4.00482	-9.9699
3.41667	-5.38851	7.89807	5.20842	-5.64198
3.45	-7.04036	13.2502	6.42718	-1.16843
3.48333	-12.7845	17.8865	7.71289	3.08763
3.51667	-13.2083	21.4616	8.85316	6.84428
3.55	-9.87047	23.4704	9.5577	9.9273
3.58333	-2.14247	25.6011	10.7986	13.3556
3.61667	4.06619	27.1903	12.3113	16.3827
3.65	9.8352	28.2284	13.8933	19.1148
3.68333	6.63027	28.9661	15.5004	21.8254
3.71667	14.471	29.2608	17.149	24.0888
3.75	4.8575	28.3317	17.9799	25.6615
3.78333	7.6356	27.0515	19.075	26.3153
3.81667	11.7058	24.874	19.6466	25.9915
3.85	22.8503	22.0425	19.5989	25.1244
3.88333	28.1869	18.8013	19.0819	23.8681
3.91667	17.6099	15.4863	17.8821	22.749
3.95	3.08867	11.763	16.0247	21.2669
3.98333	-1.87648	8.6415	13.9007	20.051
4.01667	-9.99454	6.16901	11.6501	18.822
4.05	-16.1538	4.48642	9.38447	17.7175
4.08333	-19.6562	3.42362	7.07812	16.6895
4.11667	-21.5703	3.60132	5.47041	15.4534
4.15	-17.4076	4.09458	3.55492	14.2322
4.18333	-19.1628	4.23424	0.93744	12.9131
4.21667	-16.5168	3.63261	-2.54652	10.9368
4.25	-19.5797	3.15579	-6.11509	8.66299
4.28333	-26.8921	2.88767	-9.39372	5.97655
4.31667	-25.742	3.35049	-11.9302	3.35217
4.35	-26.6486	3.46632	-14.6882	0.68715
4.38333	-22.0457	2.76946	-17.7809	-2.41
4.41667	-20.5615	1.86046	-20.8036	-5.31693
4.45	-13.8939	0.41367	-23.6005	-8.64616
4.48333	-8.44595	-1.32163	-26.2362	-11.7058
4.51667	-6.83796	-3.10722	-28.2941	-14.5395
4.55	-11.8511	-5.09666	-30.0311	-17.0326
4.58333	-17.6039	-6.13285	-30.3619	-18.7738
4.61667	-31.3083	-6.86209	-29.974	-19.7419
4.65	-41.5723	-8.1371	-29.3155	-20.6008
4.68333	-37.139	-9.60579	-28.1475	-21.1822
4.71667	-32.6816	-11.2557	-26.8019	-21.3973
4.75	-23.1896	-12.0595	-24.2985	-21.0657
4.78333	-16.1951	-12.6282	-21.3	-20.2305
4.81667	-13.8848	-13.2207	-18.0649	-19.3066
4.85	-15.1355	-12.9689	-14.0651	-17.7439
4.88333	-14.7841	-13.0898	-10.5138	-15.7917
4.91667	-13.0666	-12.9015	-6.98935	-13.372
4.95	-23.491	-12.9243	-4.07693	-10.5867
4.98333	-30.3313	-13.2744	-2.08264	-7.43236
5.01667	-30.9232	-13.0041	-0.23634	-3.83358
5.05	-23.3694	-11.611	1.99071	0.07411
5.08333	-18.0615	-9.33104	4.39537	4.2841
5.11667	-20.3053	-7.34589	6.04498	8.22185
5.15	-17.5262	-5.07945	7.35667	12.0442
5.18333	-12.3765	-2.31889	8.76746	15.5079
5.21667	-9.75765	1.02009	10.0216	19.1808
5.25	-5.84957	4.24882	10.9759	22.2989
5.28333	-3.2937	7.14133	11.5092	24.7638
5.31667	-1.48038	9.98142	11.6736	27.0982
5.35	6.35139	13.1321	12.0961	29.2068
5.38333	7.55538	16.476	12.7595	31.0479
5.41667	14.1014	19.4449	13.2792	32.3494
5.45	4.78675	21.7689	13.5125	33.1311
5.48333	8.56987	23.1045	13.2339	33.3631
5.51667	2.68097	23.5868	12.6151	33.1915
5.55	8.26899	23.2319	11.7423	32.6556
5.58333	10.2935	22.9544	11.2751	32.2827
5.61667	11.4717	21.9937	10.844	31.4785
5.65	7.9288	20.3777	10.2782	30.3261
5.68333	9.65753	18.6109	9.75551	29.3335
5.71667	7.52251	16.641	9.58429	27.9669
5.75	5.70813	14.0502	9.16001	26.4952
5.78333	3.64624	11.4394	9.1961	24.6359
5.81667	11.4369	8.31351	8.93873	22.458
5.85	16.1084	5.33036	8.82329	20.3222
5.88333	16.4495	2.22645	8.68119	17.9733
5.91667	6.73553	-1.2023	8.04873	15.6612
5.95	4.86168	-4.42248	7.35132	13.4763
5.98333	0.25834	-7.81849	6.21908	11.0346
6.01667	-3.06837	-11.0691	4.95329	8.37302
6.05	-5.97221	-14.0927	3.42742	5.86492
6.08333	-7.21024	-16.1864	2.43736	3.5067
6.11667	-8.35698	-17.0671	2.03078	1.47089
6.15	-8.11885	-17.4449	1.39631	-0.17554
6.18333	-8.61823	-17.6533	0.50098	-1.78329
6.21667	-5.41276	-17.0749	-0.07998	-3.25064
6.25	-6.29832	-15.8326	-0.41975	-4.54434
6.28333	-0.06924	-13.991	-0.46704	-5.8057
6.31667	-2.41951	-11.9872	-0.61392	-6.96093
6.35	2.10634	-9.81997	-0.83951	-7.86335
6.38333	4.26067	-7.58705	-0.91208	-8.87623
6.41667	5.82506	-5.29519	-1.0117	-9.61064
6.45	8.82228	-3.17836	-1.12537	-10.2819
6.48333	7.46033	-1.23837	-1.39076	-10.6351
6.51667	4.61643	1.08182	-1.09962	-10.5826
6.55	-0.03727	3.08166	-0.87622	-10.4192
6.58333	3.07347	5.2261	-0.38444	-9.83557
6.61667	2.7801	7.11306	-0.04915	-8.91054
6.65	5.70276	8.24112	0.07448	-8.20369
6.68333	4.87035	8.7273	-0.04254	-7.61558
6.71667	2.41554	8.55825	-0.41275	-7.23961
6.75	-3.79555	9.02327	0.09205	-6.6075
6.78333	-12.7744	9.03361	0.62256	-6.21083
6.81667	-11.2704	8.8498	1.11141	-5.78719
6.85	-6.0194	8.58384	1.79356	-5.52549
6.88333	-8.03385	7.72119	2.20427	-5.63574
6.91667	-8.95709	6.49191	2.52198	-6.15631
6.95	-2.14478	4.69973	2.41003	-7.0124
6.98333	0.60277	2.77142	2.09024	-7.8517
7.01667	-1.31259	1.11874	1.81939	-8.48968
7.05	3.16121	-0.48918	1.47867	-9.19139
7.08333	-2.55951	-2.00029	1.08178	-9.93428
7.11667	-1.60388	-3.37014	0.64401	-10.693
7.15	-2.24775	-4.56167	0.18174	-11.4403
7.18333	-5.4605	-5.54568	-0.28818	-12.147
7.21667	0.182	-6.30169	-0.74891	-12.7833
7.25	-3.70116	-6.81669	-1.18431	-13.3192
7.28333	0.24161	-7.08509	-1.57945	-13.7254
7.31667	3.63282	-7.10837	-1.92112	-13.9741
7.35	7.55788	-6.89401	-2.19846	-14.0397
7.38333	4.78224	-6.45504	-2.40339	-13.9004
7.41667	4.28968	-5.80941	-2.53101	-13.5384
7.45	0.87539	-4.97946	-2.57998	-12.9418
7.48333	4.21187	-3.99176	-2.55281	-12.1048
7.51667	6.21865	-2.87657	-2.45594	-11.0297
7.55	-0.51387	-1.66818	-2.29982	-9.72766
7.58333	-2.794	-0.40509	-2.09871	-8.22012
7.61667	3.54486	0.87015	-1.87041	-6.54004
7.65	0.98415	2.10995	-1.63579	-4.73343
7.68333	-1.43777	3.26146	-1.41793	-2.86059
7.71667	-2.11636	4.26634	-1.24134	-0.99788
7.75	-1.65791	5.05989	-1.13062	0.76077
7.78333	-0.21696	5.57103	-1.10894	2.3022
7.81667	5.67654	5.72218	-1.19637	3.49218
7.85	7.83695	5.42915	-1.40768	4.17341
7.88333	3.09691	4.60177	-1.74983	4.16369
7.91667	2.80226	3.14459	-2.21927	3.25359
7.95	-0.2437	0.95744	-2.7989	1.20434
7.98333	8.42986	-2.06238	-3.45429	-2.2547

## Sheet: b
s	Species_B+	Bromonium MBP+	4-mem MBP+	1-MBP+
1.31667	59.5802	60.617	102.242	89.2996
1.35	43.3657	46.2041	92.6584	82.499
1.38333	40.7791	34.7487	83.5437	76.8165
1.41667	24.1839	25.5822	74.9407	71.7622
1.45	11.5361	18.1858	66.8872	67.0057
1.48333	24.8462	12.1648	59.4114	62.3452
1.51667	21.3044	7.22501	52.5285	57.6827
1.55	-8.92881	3.15159	46.2394	52.9989
1.58333	-23.3217	-0.20683	40.5319	48.3321
1.61667	-32.2062	-2.95608	35.3786	43.7586
1.65	-28.4264	-5.16785	30.7407	39.3779
1.68333	-17.6671	-6.88908	26.57	35.2992
1.71667	-32.9009	-8.15359	22.8103	31.6283
1.75	-35.1934	-8.98607	19.4017	28.4615
1.78333	-22.6198	-9.40698	16.2833	25.8784
1.81667	-15.8646	-9.43874	13.3959	23.9349
1.85	-6.41651	-9.10528	10.6851	22.6637
1.88333	-9.20218	-8.4342	8.10325	22.0715
1.91667	-13.2053	-7.45892	5.61173	22.1377
1.95	-6.96098	-6.21654	3.182	22.8183
1.98333	6.02097	-4.74847	0.79595	24.0465
2.01667	8.32197	-3.10022	-1.5529	25.7349
2.05	14.5019	-1.31921	-3.86088	27.7812
2.08333	4.47103	0.54509	-6.11502	30.0703
2.11667	4.05392	2.44263	-8.29343	32.4784
2.15	8.2815	4.32402	-10.3683	34.8789
2.18333	17.36	6.14066	-12.3076	37.1443
2.21667	28.5748	7.84647	-14.0762	39.1519
2.25	15.8659	9.39826	-15.6398	40.7874
2.28333	4.97547	10.7559	-16.9657	41.9467
2.31667	3.08269	11.8842	-18.0252	42.5415
2.35	12.6071	12.4984	-18.3796	41.3426
2.38333	10.2915	12.7263	-18.8631	40.0808
2.41667	-7.88062	12.7155	-19.0914	38.4172
2.45	-4.16057	12.4323	-18.721	35.5369
2.48333	-2.21197	11.7788	-17.8776	31.7161
2.51667	13.113	11.3406	-16.7864	27.7708
2.55	-7.73097	10.5692	-15.9736	24.0319
2.58333	-9.26524	9.79508	-14.6956	19.6501
2.61667	-7.84351	8.55179	-13.3613	15.0629
2.65	-2.74831	6.62872	-12.3506	10.4396
2.68333	3.58502	4.8369	-11.2708	6.07955
2.71667	-0.15254	2.62601	-10.5083	2.06204
2.75	10.5931	0.5278	-9.68377	-1.76469
2.78333	-2.69182	-1.68197	-8.85606	-5.63833
2.81667	-6.21892	-3.75421	-8.22864	-8.93265
2.85	5.99844	-5.3704	-7.07255	-12.6252
2.88333	-16.2672	-7.22311	-6.6329	-14.8524
2.91667	-5.15287	-8.89679	-5.65844	-17.5483
2.95	-15.6888	-10.4834	-4.81048	-19.8235
2.98333	-18.7029	-12.2289	-4.36335	-21.4392
3.01667	-6.59327	-13.7001	-3.96903	-22.7172
3.05	-4.5517	-14.8325	-3.47201	-23.9086
3.08333	-9.15609	-14.988	-2.06003	-25.3693
3.11667	-7.32351	-14.5602	-0.49905	-26.283
3.15	-4.31331	-14.1904	0.2662	-25.8801
3.18333	-14.1272	-13.4745	0.90395	-24.6308
3.21667	-10.2402	-12.5113	1.58722	-23.0392
3.25	-5.11515	-11.0578	2.20642	-20.793
3.28333	-9.56145	-9.02939	3.02156	-18.3202
3.31667	-21.0339	-7.36139	3.34643	-15.3964
3.35	-11.1557	-5.60744	3.58672	-12.1928
3.38333	-7.87172	-3.69692	4.00482	-8.95702
3.41667	-1.94718	-1.21976	5.20842	-6.49087
3.45	3.91981	1.00559	6.42718	-4.45117
3.48333	5.95861	3.29167	7.71289	-2.41538
3.51667	2.33385	5.58255	8.85316	-0.16393
3.55	18.4064	7.81804	9.5577	3.0083
3.58333	15.647	9.93231	10.7986	5.11905
3.61667	10.6231	12.2253	12.3113	6.9282
3.65	23.4447	14.3903	13.8933	8.33965
3.68333	9.54447	16.1434	15.5004	9.02322
3.71667	14.7039	17.7995	17.149	9.24499
3.75	0.25067	18.7665	17.9799	9.67662
3.78333	3.89444	20.2134	19.075	9.92461
3.81667	1.13305	21.4516	19.6466	10.3488
3.85	14.1287	22.1377	19.5989	10.8358
3.88333	5.80189	22.3845	19.0819	11.4457
3.91667	4.33385	21.5677	17.8821	11.6423
3.95	-2.71161	20.2099	16.0247	12.2118
3.98333	8.71509	18.0669	13.9007	11.8475
4.01667	12.3022	15.4654	11.6501	10.5831
4.05	8.28852	12.4913	9.38447	8.49565
4.08333	7.94248	9.28631	7.07812	6.05597
4.11667	-0.3049	6.62041	5.47041	2.5891
4.15	3.6954	3.57825	3.55492	-0.96242
4.18333	1.18568	0.07176	0.93744	-3.63465
4.21667	9.5879	-3.74548	-2.54652	-5.35723
4.25	7.96288	-7.46417	-6.11509	-7.01148
4.28333	-13.4041	-10.5977	-9.39372	-8.50806
4.31667	0.67526	-13.0398	-11.9302	-10.3152
4.35	-4.55131	-15.5161	-14.6882	-11.5549
4.38333	-5.00486	-17.8241	-17.7809	-11.808
4.41667	-13.7829	-20.0381	-20.8036	-11.7269
4.45	-12.3488	-21.5798	-23.6005	-10.9822
4.48333	-10.4385	-22.9901	-26.2362	-9.97677
4.51667	-10.6083	-23.8464	-28.2941	-8.86599
4.55	-17.2852	-24.5012	-30.0311	-7.73444
4.58333	-5.93448	-24.2852	-30.3619	-7.55806
4.61667	-11.9986	-23.7842	-29.974	-7.77608
4.65	-18.4574	-22.8554	-29.3155	-7.40449
4.68333	0.38247	-21.4112	-28.1475	-6.73614
4.71667	3.73933	-19.952	-26.8019	-6.17515
4.75	19.8983	-17.724	-24.2985	-6.4285
4.78333	2.89351	-15.2035	-21.3	-6.7527
4.81667	1.68798	-12.3989	-18.0649	-6.99402
4.85	-0.14373	-9.20726	-14.0651	-7.77212
4.88333	-0.49089	-6.42474	-10.5138	-7.76756
4.91667	4.45856	-3.84671	-6.98935	-7.73502
4.95	0.63746	-1.87363	-4.07693	-7.05927
4.98333	0.00217	-0.81799	-2.08264	-5.68949
5.01667	-4.62386	-0.16612	-0.23634	-4.59246
5.05	9.66555	0.60065	1.99071	-4.17138
5.08333	7.57934	1.37514	4.39537	-4.01227
5.11667	-9.24061	1.7676	6.04498	-2.99623
5.15	-4.53528	1.93014	7.35667	-1.86463
5.18333	3.09957	2.40942	8.76746	-0.74352
5.21667	2.4787	2.53889	10.0216	0.04792
5.25	4.94018	2.75354	10.9759	1.2358
5.28333	1.73325	2.97919	11.5092	2.87228
5.31667	1.44858	2.84658	11.6736	4.44966
5.35	0.18855	2.97686	12.0961	5.67319
5.38333	2.98517	3.34038	12.7595	6.4608
5.41667	8.65386	3.74378	13.2792	7.11053
5.45	-4.51385	4.07202	13.5125	7.83412
5.48333	2.56614	4.15977	13.2339	8.87945
5.51667	-3.25766	4.0626	12.6151	10.0917
5.55	0.51964	3.83914	11.7423	11.4467
5.58333	5.35487	3.64215	11.2751	11.9619
5.61667	15.4761	3.62285	10.844	12.4917
5.65	3.07027	3.4807	10.2782	12.7398
5.68333	2.99222	3.00011	9.75551	12.1881
5.71667	4.53898	2.8903	9.58429	11.193
5.75	14.9269	2.52444	9.16001	10.3047
5.78333	6.37051	2.70622	9.1961	9.11187
5.81667	4.8468	2.71463	8.93873	7.98684
5.85	1.29474	2.72531	8.82329	6.53411
5.88333	4.5522	2.84544	8.68119	5.26592
5.91667	7.462	2.54309	8.04873	4.46683
5.95	6.48719	2.14158	7.35132	3.78941
5.98333	-0.70558	1.54645	6.21908	3.52462
6.01667	0.32717	1.04316	4.95329	3.57303
6.05	-5.01644	0.33156	3.42742	4.00646
6.08333	-0.74083	0.1544	2.43736	4.41015
6.11667	1.78667	0.34602	2.03078	4.27671
6.15	1.73016	0.17436	1.39631	4.17853
6.18333	-2.12556	-0.07765	0.50098	4.59196
6.21667	0.16251	-0.04611	-0.07998	4.79133
6.25	-1.27614	0.19408	-0.41975	4.84904
6.28333	0.30811	0.75018	-0.46704	4.68776
6.31667	-2.51172	1.2572	-0.61392	4.65428
6.35	-3.76426	1.6314	-0.83951	4.66658
6.38333	0.0019	2.32279	-0.91208	4.80361
6.41667	-0.02643	2.87258	-1.0117	4.86722
6.45	-11.6535	3.45821	-1.12537	5.08765
6.48333	-7.37345	3.72621	-1.39076	5.23596
6.51667	-8.63689	4.26395	-1.09962	4.93674
6.55	-5.32841	4.6595	-0.87622	4.58024
6.58333	0.88338	4.95476	-0.38444	3.65772
6.61667	-5.16962	4.78749	-0.04915	2.38484
6.65	-1.35292	4.58591	0.07448	1.52526
6.68333	1.12891	4.18488	-0.04254	0.81238
6.71667	-3.81246	3.60873	-0.41275	0.23771
6.75	-3.03639	3.52216	0.09205	-1.21193
6.78333	-3.88669	3.59621	0.62256	-2.35685
6.81667	-0.52232	3.49583	1.11141	-3.65408
6.85	6.92303	3.59433	1.79356	-5.00068
6.88333	-4.1854	3.66574	2.20427	-5.8207
6.91667	-4.80441	3.87158	2.52198	-6.3023
6.95	-1.2115	3.86814	2.41003	-6.27066
6.98333	-0.07085	3.62883	2.09024	-6.02825
7.01667	-4.9496	3.23334	1.81939	-5.95991
7.05	-0.97447	2.78259	1.47867	-5.78091
7.08333	-18.6291	2.28564	1.08178	-5.50947
7.11667	-8.59659	1.75219	0.64401	-5.1661
7.15	0.46139	1.19216	0.18174	-4.77309
7.18333	-1.87866	0.61509	-0.28818	-4.35378
7.21667	5.4447	0.02991	-0.74891	-3.93179
7.25	0.17392	-0.55547	-1.18431	-3.53034
7.28333	1.96284	-1.1345	-1.57945	-3.17145
7.31667	11.4992	-1.7022	-1.92112	-2.87521
7.35	18.6073	-2.25522	-2.19846	-2.6589
7.38333	3.07884	-2.79196	-2.40339	-2.5363
7.41667	-2.25504	-3.31241	-2.53101	-2.51692
7.45	5.19988	-3.81787	-2.57998	-2.60519
7.48333	7.40337	-4.3105	-2.55281	-2.79967
7.51667	11.2202	-4.79283	-2.45594	-3.09258
7.55	-1.44143	-5.26678	-2.29982	-3.46894
7.58333	-11.2399	-5.73266	-2.09871	-3.90598
7.61667	8.77863	-6.188	-1.87041	-4.37283
7.65	11.2748	-6.62588	-1.63579	-4.82993
7.68333	5.2621	-7.03311	-1.41793	-5.22866
7.71667	6.4984	-7.38827	-1.24134	-5.51137
7.75	3.13849	-7.65922	-1.13062	-5.61113
7.78333	-2.84042	-7.80028	-1.10894	-5.45186
7.81667	2.69267	-7.74943	-1.19637	-4.94866
7.85	5.42149	-7.42477	-1.40768	-4.00833
7.88333	6.51396	-6.72076	-1.74983	-2.5299
7.91667	6.86975	-5.50422	-2.21927	-0.40574
7.95	4.75903	-3.60997	-2.7989	2.47737
7.98333	6.1573	-0.83581	-3.45429	6.23674
