# Supplementary material for: Capturing the generation and structural transformations of molecular ions
Source: Nature. 2024 Jan 10;625(7996):710–4. doi: 10.1038/s41586-023-06909-5 (PMC10808067; doi:10.1038/s41586-023-06909-5)
Supplement: Supplementary file 11 — Source Data Extended Data Fig. 7 [file 41586_2023_6909_MOESM11_ESM.xlsx]

## Sheet: TJSH_2D_qds
0	-200	-199.5	-199	-198.5	-198	-197.5	-197	-196.5	-196	-195.5	-195	-194.5	-194	-193.5	-193	-192.5	-192	-191.5	-191	-190.5	-190	-189.5	-189	-188.5	-188	-187.5	-187	-186.5	-186	-185.5	-185	-184.5	-184	-183.5	-183	-182.5	-182	-181.5	-181	-180.5	-180	-179.5	-179	-178.5	-178	-177.5	-177	-176.5	-176
1.3	0	-3.34121e-06	-6.84831e-06	-1.05294e-05	-1.43928e-05	-1.84473e-05	-2.27023e-05	-2.71673e-05	-3.18524e-05	-3.67683e-05	-4.1926e-05	-4.7337e-05	-5.30136e-05	-5.89683e-05	-6.52144e-05	-7.17659e-05	-7.86372e-05	-8.58435e-05	-9.34007e-05	-0.000101325	-0.000109635	-0.000118347	-0.000127482	-0.000137058	-0.000147097	-0.00015762	-0.00016865	-0.000180211	-0.000192326	-0.000205023	-0.000218328	-0.000232269	-0.000246876	-0.00026218	-0.000278212	-0.000295006	-0.000312598	-0.000331023	-0.00035032	-0.000370529	-0.000391692	-0.000413851	-0.000437052	-0.000461342	-0.000486771	-0.00051339	-0.000541253	-0.000570415	-0.000600935
1.35	0	-3.2718e-06	-6.70603e-06	-1.03106e-05	-1.40936e-05	-1.80639e-05	-2.22303e-05	-2.66024e-05	-3.119e-05	-3.60035e-05	-4.10537e-05	-4.6352e-05	-5.19102e-05	-5.77407e-05	-6.38565e-05	-7.02713e-05	-7.69991e-05	-8.4055e-05	-9.14543e-05	-9.92133e-05	-0.000107349	-0.000115879	-0.000124823	-0.000134199	-0.000144027	-0.00015433	-0.000165129	-0.000176447	-0.000188309	-0.000200739	-0.000213765	-0.000227414	-0.000241714	-0.000256696	-0.000272391	-0.000288832	-0.000306053	-0.000324091	-0.000342982	-0.000362765	-0.000383481	-0.000405173	-0.000427885	-0.000451663	-0.000476555	-0.000502612	-0.000529886	-0.000558431	-0.000588306
1.4	0	-3.16625e-06	-6.48963e-06	-9.97775e-06	-1.36386e-05	-1.74805e-05	-2.15121e-05	-2.57427e-05	-3.01818e-05	-3.48393e-05	-3.97258e-05	-4.48523e-05	-5.02301e-05	-5.58714e-05	-6.17885e-05	-6.79948e-05	-7.45039e-05	-8.13301e-05	-8.84885e-05	-9.59948e-05	-0.000103865	-0.000112118	-0.000120769	-0.000129839	-0.000139347	-0.000149312	-0.000159758	-0.000170706	-0.000182179	-0.000194202	-0.000206801	-0.000220002	-0.000233833	-0.000248323	-0.000263502	-0.000279403	-0.000296057	-0.000313501	-0.00033177	-0.000350901	-0.000370934	-0.00039191	-0.000413871	-0.000436863	-0.000460932	-0.000486127	-0.000512497	-0.000540097	-0.000568981
1.45	0	-3.02926e-06	-6.20877e-06	-9.5458e-06	-1.3048e-05	-1.67232e-05	-2.05799e-05	-2.46268e-05	-2.8873e-05	-3.3328e-05	-3.80019e-05	-4.29052e-05	-4.80487e-05	-5.34441e-05	-5.91031e-05	-6.50385e-05	-7.12632e-05	-7.77911e-05	-8.46365e-05	-9.18143e-05	-9.93402e-05	-0.000107231	-0.000115503	-0.000124175	-0.000133265	-0.000142793	-0.000152779	-0.000163245	-0.000174213	-0.000185707	-0.00019775	-0.000210368	-0.000223588	-0.000237438	-0.000251946	-0.000267143	-0.00028306	-0.00029973	-0.000317189	-0.000335471	-0.000354614	-0.000374658	-0.000395642	-0.000417611	-0.000440608	-0.000464679	-0.000489873	-0.00051624	-0.000543834
1.5	0	-2.86658e-06	-5.87522e-06	-9.03279e-06	-1.23465e-05	-1.58238e-05	-1.94727e-05	-2.33013e-05	-2.73183e-05	-3.15328e-05	-3.59541e-05	-4.05922e-05	-4.54574e-05	-5.05605e-05	-5.59129e-05	-6.15263e-05	-6.74132e-05	-7.35865e-05	-8.00598e-05	-8.68472e-05	-9.39634e-05	-0.000101424	-0.000109245	-0.000117444	-0.000126038	-0.000135045	-0.000144485	-0.000154379	-0.000164746	-0.000175609	-0.000186992	-0.000198918	-0.000211412	-0.0002245	-0.00023821	-0.00025257	-0.00026761	-0.000283361	-0.000299855	-0.000317127	-0.000335212	-0.000354147	-0.000373969	-0.00039472	-0.000416441	-0.000439176	-0.00046297	-0.000487871	-0.000513929
1.55	0	-2.68461e-06	-5.50213e-06	-8.45897e-06	-1.15618e-05	-1.48178e-05	-1.82342e-05	-2.18187e-05	-2.55794e-05	-2.95247e-05	-3.36635e-05	-3.80049e-05	-4.25587e-05	-4.7335e-05	-5.23442e-05	-5.75976e-05	-6.31065e-05	-6.88831e-05	-7.49402e-05	-8.12907e-05	-8.79487e-05	-9.49284e-05	-0.000102245	-0.000109914	-0.000117953	-0.000126378	-0.000135207	-0.00014446	-0.000154155	-0.000164314	-0.000174957	-0.000186108	-0.000197789	-0.000210025	-0.000222842	-0.000236265	-0.000250324	-0.000265046	-0.000280463	-0.000296605	-0.000313505	-0.000331199	-0.000349721	-0.000369109	-0.000389403	-0.000410643	-0.00043287	-0.000456131	-0.00048047
1.6	0	-2.49015e-06	-5.10342e-06	-7.84574e-06	-1.07233e-05	-1.37427e-05	-1.69106e-05	-2.02343e-05	-2.37211e-05	-2.73788e-05	-3.12157e-05	-3.52402e-05	-3.94612e-05	-4.38882e-05	-4.85308e-05	-5.33994e-05	-5.85045e-05	-6.38573e-05	-6.94696e-05	-7.53535e-05	-8.15217e-05	-8.79877e-05	-9.47653e-05	-0.000101869	-0.000109314	-0.000117117	-0.000125294	-0.000133862	-0.000142839	-0.000152245	-0.000162099	-0.000172422	-0.000183235	-0.000194561	-0.000206424	-0.000218847	-0.000231857	-0.000245481	-0.000259745	-0.00027468	-0.000290316	-0.000306684	-0.000323818	-0.000341751	-0.000360521	-0.000380163	-0.000400718	-0.000422227	-0.000444731
1.65	0	-2.28997e-06	-4.693e-06	-7.21453e-06	-9.86024e-06	-1.26361e-05	-1.55484e-05	-1.86035e-05	-2.18084e-05	-2.51702e-05	-2.86964e-05	-3.23948e-05	-3.62735e-05	-4.03411e-05	-4.46065e-05	-4.90792e-05	-5.37688e-05	-5.86857e-05	-6.38405e-05	-6.92443e-05	-7.49089e-05	-8.08464e-05	-8.70696e-05	-9.35919e-05	-0.000100427	-0.00010759	-0.000115095	-0.000122959	-0.000131198	-0.00013983	-0.000148872	-0.000158344	-0.000168265	-0.000178656	-0.000189537	-0.000200933	-0.000212865	-0.000225359	-0.00023844	-0.000252135	-0.000266471	-0.000281477	-0.000297183	-0.000313622	-0.000330825	-0.000348827	-0.000367663	-0.000387372	-0.000407991
1.7	0	-2.09053e-06	-4.2841e-06	-6.58566e-06	-9.00039e-06	-1.15337e-05	-1.41913e-05	-1.69791e-05	-1.99033e-05	-2.29704e-05	-2.61872e-05	-2.95608e-05	-3.30986e-05	-3.68085e-05	-4.06984e-05	-4.47771e-05	-4.90532e-05	-5.35361e-05	-5.82356e-05	-6.31617e-05	-6.8325e-05	-7.37367e-05	-7.94084e-05	-8.5352e-05	-9.15803e-05	-9.81065e-05	-0.000104944	-0.000112108	-0.000119613	-0.000127475	-0.00013571	-0.000144336	-0.000153369	-0.00016283	-0.000172737	-0.00018311	-0.000193972	-0.000205343	-0.000217248	-0.00022971	-0.000242754	-0.000256407	-0.000270696	-0.000285649	-0.000301297	-0.000317669	-0.000334799	-0.00035272	-0.000371466
1.75	0	-1.8976e-06	-3.88858e-06	-5.97741e-06	-8.16877e-06	-1.04676e-05	-1.28789e-05	-1.54082e-05	-1.80611e-05	-2.08433e-05	-2.37611e-05	-2.68209e-05	-3.00294e-05	-3.33935e-05	-3.69208e-05	-4.06187e-05	-4.44954e-05	-4.85593e-05	-5.2819e-05	-5.72838e-05	-6.19633e-05	-6.68674e-05	-7.20065e-05	-7.73917e-05	-8.30343e-05	-8.89463e-05	-9.514e-05	-0.000101628	-0.000108425	-0.000115544	-0.000123001	-0.00013081	-0.000138988	-0.000147552	-0.000156519	-0.000165908	-0.000175737	-0.000186027	-0.000196798	-0.000208072	-0.000219872	-0.000232222	-0.000245145	-0.000258667	-0.000272817	-0.00028762	-0.000303106	-0.000319306	-0.000336252
1.8	0	-1.71605e-06	-3.5164e-06	-5.40509e-06	-7.38634e-06	-9.46455e-06	-1.16444e-05	-1.39306e-05	-1.63283e-05	-1.88428e-05	-2.14796e-05	-2.42444e-05	-2.71434e-05	-3.01828e-05	-3.33693e-05	-3.67097e-05	-4.02113e-05	-4.38816e-05	-4.77286e-05	-5.17604e-05	-5.59856e-05	-6.04133e-05	-6.50529e-05	-6.99141e-05	-7.50073e-05	-8.03431e-05	-8.59327e-05	-9.17878e-05	-9.79206e-05	-0.000104344	-0.000111071	-0.000118115	-0.000125492	-0.000133216	-0.000141302	-0.000149768	-0.000158631	-0.000167908	-0.000177618	-0.000187781	-0.000198416	-0.000209546	-0.000221191	-0.000233376	-0.000246124	-0.00025946	-0.00027341	-0.000288002	-0.000303263
1.85	0	-1.54959e-06	-3.17518e-06	-4.88043e-06	-6.66912e-06	-8.54523e-06	-1.05129e-05	-1.25765e-05	-1.47406e-05	-1.70099e-05	-1.93895e-05	-2.18844e-05	-2.45002e-05	-2.72424e-05	-3.01172e-05	-3.31307e-05	-3.62893e-05	-3.95999e-05	-4.30695e-05	-4.67056e-05	-5.05158e-05	-5.45084e-05	-5.86916e-05	-6.30744e-05	-6.7666e-05	-7.24759e-05	-7.75143e-05	-8.27915e-05	-8.83187e-05	-9.41071e-05	-0.000100169	-0.000106516	-0.000113162	-0.00012012	-0.000127405	-0.00013503	-0.000143013	-0.000151367	-0.000160111	-0.000169262	-0.000178838	-0.000188858	-0.000199342	-0.00021031	-0.000221784	-0.000233786	-0.00024634	-0.00025947	-0.000273202
1.9	0	-1.40064e-06	-2.86992e-06	-4.41111e-06	-6.02764e-06	-7.72309e-06	-9.50121e-06	-1.13659e-05	-1.33213e-05	-1.53717e-05	-1.75216e-05	-1.97756e-05	-2.21386e-05	-2.46158e-05	-2.72126e-05	-2.99345e-05	-3.27874e-05	-3.57773e-05	-3.89108e-05	-4.21943e-05	-4.5635e-05	-4.92401e-05	-5.30173e-05	-5.69743e-05	-6.11197e-05	-6.54619e-05	-7.00101e-05	-7.47737e-05	-7.97625e-05	-8.49869e-05	-9.04576e-05	-9.61858e-05	-0.000102183	-0.000108462	-0.000115035	-0.000121915	-0.000129117	-0.000136654	-0.000144542	-0.000152796	-0.000161434	-0.000170471	-0.000179926	-0.000189817	-0.000200164	-0.000210987	-0.000222306	-0.000234144	-0.000246524
1.95	0	-1.27033e-06	-2.60288e-06	-4.00062e-06	-5.46666e-06	-7.00425e-06	-8.61677e-06	-1.03078e-05	-1.2081e-05	-1.39403e-05	-1.58898e-05	-1.79337e-05	-2.00764e-05	-2.23226e-05	-2.46771e-05	-2.7145e-05	-2.97317e-05	-3.24425e-05	-3.52834e-05	-3.82604e-05	-4.13797e-05	-4.4648e-05	-4.80722e-05	-5.16594e-05	-5.54172e-05	-5.93535e-05	-6.34763e-05	-6.77943e-05	-7.23164e-05	-7.70518e-05	-8.20104e-05	-8.72023e-05	-9.2638e-05	-9.83287e-05	-0.000104286	-0.000110521	-0.000117048	-0.000123878	-0.000131027	-0.000138507	-0.000146334	-0.000154523	-0.000163091	-0.000172053	-0.000181428	-0.000191234	-0.00020149	-0.000212216	-0.000223432
2	0	-1.15844e-06	-2.37364e-06	-3.64832e-06	-4.9853e-06	-6.38755e-06	-7.85817e-06	-9.4004e-06	-1.10176e-05	-1.27134e-05	-1.44915e-05	-1.63556e-05	-1.831e-05	-2.03588e-05	-2.25064e-05	-2.47576e-05	-2.7117e-05	-2.95898e-05	-3.21813e-05	-3.48969e-05	-3.77425e-05	-4.0724e-05	-4.38478e-05	-4.71204e-05	-5.05487e-05	-5.41398e-05	-5.79012e-05	-6.18408e-05	-6.59667e-05	-7.02873e-05	-7.48116e-05	-7.95489e-05	-8.45087e-05	-8.97013e-05	-9.51371e-05	-0.000100827	-0.000106783	-0.000113016	-0.000119539	-0.000126366	-0.000133509	-0.000140982	-0.000148802	-0.000156982	-0.000165538	-0.000174488	-0.000183849	-0.000193639	-0.000203877
2.05	0	-1.06357e-06	-2.17932e-06	-3.34975e-06	-4.57746e-06	-5.86519e-06	-7.21579e-06	-8.63224e-06	-1.01177e-05	-1.16754e-05	-1.33087e-05	-1.50213e-05	-1.68168e-05	-1.86992e-05	-2.06726e-05	-2.27412e-05	-2.49095e-05	-2.71821e-05	-2.95639e-05	-3.206e-05	-3.46757e-05	-3.74165e-05	-4.02884e-05	-4.32972e-05	-4.64494e-05	-4.97515e-05	-5.32106e-05	-5.68336e-05	-6.06283e-05	-6.46024e-05	-6.87641e-05	-7.3122e-05	-7.7685e-05	-8.24624e-05	-8.7464e-05	-9.26999e-05	-9.81807e-05	-0.000103917	-0.000109921	-0.000116205	-0.00012278	-0.00012966	-0.000136859	-0.000144391	-0.00015227	-0.000160512	-0.000169133	-0.00017815	-0.00018758
2.1	0	-9.83279e-07	-2.01491e-06	-3.09721e-06	-4.23261e-06	-5.42364e-06	-6.67295e-06	-7.98332e-06	-9.35766e-06	-1.0799e-05	-1.23105e-05	-1.38955e-05	-1.55575e-05	-1.73001e-05	-1.91271e-05	-2.10425e-05	-2.30504e-05	-2.51551e-05	-2.73613e-05	-2.96736e-05	-3.20969e-05	-3.46365e-05	-3.72978e-05	-4.00864e-05	-4.30082e-05	-4.60693e-05	-4.92763e-05	-5.26357e-05	-5.61547e-05	-5.98406e-05	-6.37009e-05	-6.77437e-05	-7.19773e-05	-7.64104e-05	-8.10522e-05	-8.59119e-05	-9.09996e-05	-9.63255e-05	-0.0001019	-0.000107735	-0.000113842	-0.000120233	-0.000126921	-0.000133919	-0.000141241	-0.000148901	-0.000156914	-0.000165296	-0.000174064
2.15	0	-9.1433e-07	-1.87377e-06	-2.88047e-06	-3.93673e-06	-5.0449e-06	-6.20749e-06	-7.42707e-06	-8.70639e-06	-1.00483e-05	-1.14557e-05	-1.29318e-05	-1.44799e-05	-1.61033e-05	-1.78055e-05	-1.95904e-05	-2.14618e-05	-2.34239e-05	-2.54807e-05	-2.76369e-05	-2.9897e-05	-3.22659e-05	-3.47487e-05	-3.73507e-05	-4.00774e-05	-4.29347e-05	-4.59286e-05	-4.90653e-05	-5.23516e-05	-5.57943e-05	-5.94006e-05	-6.3178e-05	-6.71344e-05	-7.12779e-05	-7.56171e-05	-8.0161e-05	-8.49188e-05	-8.99003e-05	-9.51156e-05	-0.000100575	-0.00010629	-0.000112272	-0.000118533	-0.000125086	-0.000131943	-0.000139118	-0.000146625	-0.00015448	-0.000162697
2.2	0	-8.52942e-07	-1.74813e-06	-2.68759e-06	-3.67348e-06	-4.70803e-06	-5.79356e-06	-6.93255e-06	-8.12754e-06	-9.38122e-06	-1.06964e-05	-1.2076e-05	-1.35231e-05	-1.5041e-05	-1.66329e-05	-1.83024e-05	-2.00531e-05	-2.1889e-05	-2.38141e-05	-2.58324e-05	-2.79485e-05	-3.01669e-05	-3.24925e-05	-3.49301e-05	-3.74852e-05	-4.01631e-05	-4.29696e-05	-4.59107e-05	-4.89927e-05	-5.22219e-05	-5.56054e-05	-5.91501e-05	-6.28636e-05	-6.67536e-05	-7.08282e-05	-7.50958e-05	-7.95654e-05	-8.4246e-05	-8.91475e-05	-9.42797e-05	-9.96533e-05	-0.000105279	-0.000111168	-0.000117333	-0.000123786	-0.00013054	-0.000137608	-0.000145005	-0.000152745
2.25	0	-7.95092e-07	-1.62974e-06	-2.50586e-06	-3.42547e-06	-4.39067e-06	-5.40367e-06	-6.46678e-06	-7.5824e-06	-8.75307e-06	-9.98144e-06	-1.12703e-05	-1.26225e-05	-1.4041e-05	-1.55292e-05	-1.70902e-05	-1.87276e-05	-2.0445e-05	-2.22462e-05	-2.41351e-05	-2.6116e-05	-2.81931e-05	-3.0371e-05	-3.26545e-05	-3.50485e-05	-3.75581e-05	-4.0189e-05	-4.29466e-05	-4.58369e-05	-4.88662e-05	-5.20408e-05	-5.53676e-05	-5.88536e-05	-6.25061e-05	-6.63329e-05	-7.0342e-05	-7.45418e-05	-7.89411e-05	-8.3549e-05	-8.8375e-05	-9.34293e-05	-9.87221e-05	-0.000104264	-0.000110067	-0.000116143	-0.000122503	-0.000129162	-0.000136131	-0.000143426
2.3	0	-7.36801e-07	-1.51044e-06	-2.32271e-06	-3.1755e-06	-4.07078e-06	-5.01061e-06	-5.99717e-06	-7.03271e-06	-8.1196e-06	-9.26034e-06	-1.04575e-05	-1.17138e-05	-1.30322e-05	-1.44155e-05	-1.58669e-05	-1.73897e-05	-1.89873e-05	-2.06633e-05	-2.24213e-05	-2.42654e-05	-2.61995e-05	-2.8228e-05	-3.03554e-05	-3.25863e-05	-3.49256e-05	-3.73784e-05	-3.99501e-05	-4.26462e-05	-4.54727e-05	-4.84356e-05	-5.15412e-05	-5.47964e-05	-5.82079e-05	-6.17832e-05	-6.55297e-05	-6.94555e-05	-7.35689e-05	-7.78784e-05	-8.23932e-05	-8.71227e-05	-9.20768e-05	-9.72657e-05	-0.0001027	-0.000108392	-0.000114351	-0.000120592	-0.000127126	-0.000133967
2.35	0	-6.74415e-07	-1.38272e-06	-2.12659e-06	-2.90776e-06	-3.72806e-06	-4.5894e-06	-5.49379e-06	-6.44332e-06	-7.4402e-06	-8.48672e-06	-9.58531e-06	-1.07385e-05	-1.19489e-05	-1.32193e-05	-1.45526e-05	-1.59518e-05	-1.74201e-05	-1.89608e-05	-2.05774e-05	-2.22736e-05	-2.40531e-05	-2.59199e-05	-2.78782e-05	-2.99324e-05	-3.20869e-05	-3.43466e-05	-3.67165e-05	-3.92017e-05	-4.18078e-05	-4.45404e-05	-4.74054e-05	-5.04091e-05	-5.35581e-05	-5.6859e-05	-6.03191e-05	-6.39457e-05	-6.77466e-05	-7.173e-05	-7.59042e-05	-8.02781e-05	-8.4861e-05	-8.96625e-05	-9.46927e-05	-9.99621e-05	-0.000105482	-0.000111263	-0.000117318	-0.000123659
2.4	0	-6.04848e-07	-1.24027e-06	-1.90776e-06	-2.60892e-06	-3.3454e-06	-4.11894e-06	-4.93136e-06	-5.78456e-06	-6.68056e-06	-7.62143e-06	-8.60938e-06	-9.6467e-06	-1.07358e-05	-1.18792e-05	-1.30795e-05	-1.43396e-05	-1.56622e-05	-1.70505e-05	-1.85075e-05	-2.00367e-05	-2.16414e-05	-2.33254e-05	-2.50924e-05	-2.69464e-05	-2.88915e-05	-3.09322e-05	-3.3073e-05	-3.53186e-05	-3.76741e-05	-4.01446e-05	-4.27357e-05	-4.54529e-05	-4.83024e-05	-5.12903e-05	-5.4423e-05	-5.77076e-05	-6.1151e-05	-6.47607e-05	-6.85445e-05	-7.25105e-05	-7.66673e-05	-8.10236e-05	-8.55887e-05	-9.03723e-05	-9.53846e-05	-0.000100636	-0.000106138	-0.000111901
2.45	0	-5.25791e-07	-1.07832e-06	-1.65892e-06	-2.26898e-06	-2.90997e-06	-3.58342e-06	-4.29093e-06	-5.03418e-06	-5.81495e-06	-6.63507e-06	-7.49649e-06	-8.40124e-06	-9.35144e-06	-1.03493e-05	-1.13972e-05	-1.24976e-05	-1.36529e-05	-1.4866e-05	-1.61395e-05	-1.74766e-05	-1.88801e-05	-2.03534e-05	-2.18998e-05	-2.35228e-05	-2.52262e-05	-2.70138e-05	-2.88897e-05	-3.0858e-05	-3.29233e-05	-3.50902e-05	-3.73634e-05	-3.97482e-05	-4.22498e-05	-4.48737e-05	-4.76257e-05	-5.0512e-05	-5.35389e-05	-5.67129e-05	-6.00411e-05	-6.35307e-05	-6.71892e-05	-7.10247e-05	-7.50453e-05	-7.92597e-05	-8.36769e-05	-8.83064e-05	-9.31581e-05	-9.82422e-05
2.5	0	-4.35843e-07	-8.94016e-07	-1.37564e-06	-1.88189e-06	-2.414e-06	-2.97326e-06	-3.56102e-06	-4.1787e-06	-4.82779e-06	-5.50986e-06	-6.22653e-06	-6.97953e-06	-7.77064e-06	-8.60176e-06	-9.47485e-06	-1.0392e-05	-1.13553e-05	-1.23672e-05	-1.34299e-05	-1.45459e-05	-1.57179e-05	-1.69486e-05	-1.82409e-05	-1.95977e-05	-2.10222e-05	-2.25177e-05	-2.40877e-05	-2.57356e-05	-2.74654e-05	-2.92809e-05	-3.11862e-05	-3.31858e-05	-3.52841e-05	-3.74858e-05	-3.97959e-05	-4.22196e-05	-4.47623e-05	-4.74297e-05	-5.02277e-05	-5.31624e-05	-5.62404e-05	-5.94685e-05	-6.28536e-05	-6.64033e-05	-7.01253e-05	-7.40276e-05	-7.81187e-05	-8.24074e-05
2.55	0	-3.34601e-07	-6.86526e-07	-1.05665e-06	-1.44591e-06	-1.85525e-06	-2.2857e-06	-2.73832e-06	-3.21422e-06	-3.71458e-06	-4.24063e-06	-4.79365e-06	-5.375e-06	-5.98609e-06	-6.62841e-06	-7.30351e-06	-8.01304e-06	-8.75869e-06	-9.54228e-06	-1.03657e-05	-1.12308e-05	-1.21399e-05	-1.30949e-05	-1.40982e-05	-1.51522e-05	-1.62594e-05	-1.74223e-05	-1.86437e-05	-1.99264e-05	-2.12736e-05	-2.26882e-05	-2.41736e-05	-2.57332e-05	-2.73707e-05	-2.90898e-05	-3.08945e-05	-3.27888e-05	-3.47772e-05	-3.68642e-05	-3.90544e-05	-4.13529e-05	-4.37648e-05	-4.62956e-05	-4.89509e-05	-5.17367e-05	-5.46592e-05	-5.77249e-05	-6.09406e-05	-6.43133e-05
2.6	0	-2.22675e-07	-4.57097e-07	-7.03874e-07	-9.63645e-07	-1.23708e-06	-1.52487e-06	-1.82777e-06	-2.14655e-06	-2.48202e-06	-2.83503e-06	-3.20649e-06	-3.59733e-06	-4.00854e-06	-4.44117e-06	-4.8963e-06	-5.37506e-06	-5.87867e-06	-6.40838e-06	-6.9655e-06	-7.55143e-06	-8.1676e-06	-8.81556e-06	-9.4969e-06	-1.02133e-05	-1.09665e-05	-1.17583e-05	-1.25907e-05	-1.34658e-05	-1.43855e-05	-1.53522e-05	-1.63682e-05	-1.74359e-05	-1.85579e-05	-1.97369e-05	-2.09757e-05	-2.22771e-05	-2.36444e-05	-2.50808e-05	-2.65896e-05	-2.81743e-05	-2.98387e-05	-3.15867e-05	-3.34223e-05	-3.53499e-05	-3.73738e-05	-3.94987e-05	-4.17294e-05	-4.40713e-05
2.65	0	-1.01637e-07	-2.08954e-07	-3.22264e-07	-4.41894e-07	-5.68184e-07	-7.01499e-07	-8.42217e-07	-9.90741e-07	-1.14749e-06	-1.31291e-06	-1.48747e-06	-1.67166e-06	-1.866e-06	-2.07103e-06	-2.28733e-06	-2.51549e-06	-2.75616e-06	-3.00999e-06	-3.2777e-06	-3.56001e-06	-3.8577e-06	-4.17158e-06	-4.50252e-06	-4.85142e-06	-5.21921e-06	-5.6069e-06	-6.01553e-06	-6.4462e-06	-6.90006e-06	-7.37833e-06	-7.88227e-06	-8.41324e-06	-8.97263e-06	-9.56192e-06	-1.01827e-05	-1.08365e-05	-1.15251e-05	-1.22502e-05	-1.30139e-05	-1.38179e-05	-1.46645e-05	-1.55558e-05	-1.6494e-05	-1.74816e-05	-1.85211e-05	-1.96151e-05	-2.07663e-05	-2.19777e-05
2.7	0	2.60895e-08	5.2927e-08	8.05209e-08	1.08873e-07	1.3799e-07	1.67871e-07	1.9852e-07	2.29935e-07	2.62111e-07	2.95038e-07	3.28715e-07	3.63127e-07	3.98259e-07	4.34092e-07	4.70606e-07	5.07778e-07	5.45573e-07	5.8396e-07	6.229e-07	6.62349e-07	7.02254e-07	7.42559e-07	7.83201e-07	8.2411e-07	8.65208e-07	9.06404e-07	9.47607e-07	9.88712e-07	1.0296e-06	1.07014e-06	1.11021e-06	1.14964e-06	1.18827e-06	1.22593e-06	1.26242e-06	1.29752e-06	1.33101e-06	1.36265e-06	1.39216e-06	1.41927e-06	1.44364e-06	1.46496e-06	1.48285e-06	1.49694e-06	1.50681e-06	1.51201e-06	1.51206e-06	1.50644e-06
2.75	0	1.57379e-07	3.2214e-07	4.9462e-07	6.75164e-07	8.64138e-07	1.06192e-06	1.26891e-06	1.48551e-06	1.71216e-06	1.94931e-06	2.19741e-06	2.45697e-06	2.72848e-06	3.01248e-06	3.30951e-06	3.62016e-06	3.94501e-06	4.28469e-06	4.63985e-06	5.01117e-06	5.39934e-06	5.8051e-06	6.22921e-06	6.67246e-06	7.13569e-06	7.61973e-06	8.1255e-06	8.65391e-06	9.20593e-06	9.78257e-06	1.03849e-05	1.10139e-05	1.16708e-05	1.23568e-05	1.3073e-05	1.38208e-05	1.46014e-05	1.54162e-05	1.62667e-05	1.71542e-05	1.80804e-05	1.90468e-05	2.0055e-05	2.11069e-05	2.22041e-05	2.33484e-05	2.45419e-05	2.57864e-05
2.8	0	2.88606e-07	5.91247e-07	9.08589e-07	1.24132e-06	1.59017e-06	1.9559e-06	2.3393e-06	2.7412e-06	3.16247e-06	3.604e-06	4.06676e-06	4.55173e-06	5.05993e-06	5.59245e-06	6.15043e-06	6.73503e-06	7.34749e-06	7.98909e-06	8.66117e-06	9.36514e-06	1.01025e-05	1.08746e-05	1.16833e-05	1.25301e-05	1.34168e-05	1.43451e-05	1.5317e-05	1.63345e-05	1.73995e-05	1.85143e-05	1.96811e-05	2.09022e-05	2.21801e-05	2.35173e-05	2.49164e-05	2.63802e-05	2.79116e-05	2.95136e-05	3.11892e-05	3.29418e-05	3.47748e-05	3.66916e-05	3.8696e-05	4.07918e-05	4.29829e-05	4.52736e-05	4.76681e-05	5.0171e-05
2.85	0	4.15867e-07	8.52238e-07	1.3101e-06	1.79047e-06	2.29445e-06	2.82315e-06	3.37776e-06	3.95952e-06	4.56971e-06	5.2097e-06	5.88088e-06	6.58475e-06	7.32285e-06	8.09679e-06	8.90828e-06	9.75907e-06	1.0651e-05	1.1586e-05	1.25662e-05	1.35935e-05	1.46703e-05	1.57988e-05	1.69814e-05	1.82207e-05	1.95193e-05	2.08799e-05	2.23054e-05	2.37987e-05	2.53631e-05	2.70017e-05	2.87181e-05	3.05156e-05	3.23981e-05	3.43695e-05	3.64337e-05	3.8595e-05	4.08579e-05	4.32268e-05	4.57066e-05	4.83023e-05	5.10191e-05	5.38625e-05	5.68381e-05	5.99518e-05	6.32097e-05	6.66185e-05	7.01846e-05	7.39151e-05
2.9	0	5.35205e-07	1.09699e-06	1.68666e-06	2.30554e-06	2.95505e-06	3.63667e-06	4.35196e-06	5.10252e-06	5.89004e-06	6.71632e-06	7.58319e-06	8.49261e-06	9.4466e-06	1.04473e-05	1.14969e-05	1.25977e-05	1.37523e-05	1.4963e-05	1.62327e-05	1.75639e-05	1.89598e-05	2.04233e-05	2.19575e-05	2.35658e-05	2.52518e-05	2.70189e-05	2.8871e-05	3.08121e-05	3.28462e-05	3.49777e-05	3.72112e-05	3.95513e-05	4.2003e-05	4.45713e-05	4.72617e-05	5.00798e-05	5.30314e-05	5.61227e-05	5.93599e-05	6.27498e-05	6.62993e-05	7.00156e-05	7.39064e-05	7.79794e-05	8.22429e-05	8.67055e-05	9.13761e-05	9.6264e-05
2.95	0	6.42845e-07	1.31777e-06	2.02635e-06	2.7702e-06	3.55105e-06	4.37069e-06	5.231e-06	6.13394e-06	7.08158e-06	8.07607e-06	9.11967e-06	1.02147e-05	1.13637e-05	1.25693e-05	1.3834e-05	1.51608e-05	1.65527e-05	1.80126e-05	1.95439e-05	2.115e-05	2.28343e-05	2.46007e-05	2.64529e-05	2.8395e-05	3.04313e-05	3.25662e-05	3.48043e-05	3.71505e-05	3.96098e-05	4.21874e-05	4.4889e-05	4.77202e-05	5.06871e-05	5.3796e-05	5.70535e-05	6.04664e-05	6.40419e-05	6.77874e-05	7.17109e-05	7.58204e-05	8.01244e-05	8.46319e-05	8.93521e-05	9.42946e-05	9.94697e-05	0.000104888	0.00011056	0.000116497
3	0	7.35402e-07	1.50763e-06	2.31848e-06	3.16985e-06	4.06369e-06	5.0021e-06	5.98722e-06	7.02132e-06	8.10679e-06	9.24611e-06	1.04419e-05	1.16968e-05	1.30138e-05	1.43958e-05	1.58459e-05	1.73674e-05	1.89637e-05	2.06385e-05	2.23954e-05	2.42383e-05	2.61714e-05	2.81989e-05	3.03254e-05	3.25555e-05	3.48941e-05	3.73463e-05	3.99174e-05	4.26132e-05	4.54394e-05	4.84022e-05	5.15078e-05	5.47631e-05	5.8175e-05	6.17508e-05	6.54981e-05	6.94248e-05	7.35393e-05	7.78503e-05	8.23667e-05	8.70981e-05	9.20544e-05	9.72458e-05	0.000102683	0.000108378	0.000114341	0.000120585	0.000127124	0.000133969
3.05	0	8.10068e-07	1.6608e-06	2.55419e-06	3.49233e-06	4.4774e-06	5.5117e-06	6.59762e-06	7.73767e-06	8.9345e-06	1.01908e-05	1.15096e-05	1.28938e-05	1.43465e-05	1.58712e-05	1.74712e-05	1.91503e-05	2.09121e-05	2.27606e-05	2.47001e-05	2.67348e-05	2.88693e-05	3.11084e-05	3.34569e-05	3.59202e-05	3.85037e-05	4.12131e-05	4.40542e-05	4.70334e-05	5.01571e-05	5.34321e-05	5.68655e-05	6.04648e-05	6.42377e-05	6.81923e-05	7.23371e-05	7.66809e-05	8.1233e-05	8.6003e-05	9.1001e-05	9.62375e-05	0.000101724	0.000107471	0.000113491	0.000119796	0.0001264	0.000133317	0.000140559	0.000148143
3.1	0	8.64747e-07	1.77299e-06	2.72687e-06	3.72861e-06	4.78057e-06	5.88521e-06	7.04508e-06	8.2629e-06	9.54147e-06	1.08838e-05	1.22929e-05	1.3772e-05	1.53246e-05	1.69542e-05	1.86645e-05	2.04594e-05	2.2343e-05	2.43195e-05	2.63934e-05	2.85693e-05	3.08522e-05	3.32472e-05	3.57595e-05	3.83948e-05	4.11589e-05	4.4058e-05	4.70984e-05	5.02867e-05	5.36301e-05	5.71358e-05	6.08114e-05	6.46649e-05	6.87046e-05	7.29393e-05	7.73781e-05	8.20304e-05	8.69063e-05	9.2016e-05	9.73705e-05	0.000102981	0.00010886	0.000115018	0.00012147	0.000128229	0.000135308	0.000142722	0.000150487	0.000158619
3.15	0	8.98165e-07	1.84158e-06	2.83248e-06	3.87318e-06	4.96614e-06	6.11392e-06	7.31919e-06	8.58476e-06	9.91358e-06	1.13087e-05	1.27734e-05	1.43111e-05	1.59252e-05	1.76195e-05	1.93978e-05	2.12643e-05	2.32231e-05	2.52787e-05	2.74357e-05	2.96991e-05	3.2074e-05	3.45655e-05	3.71794e-05	3.99214e-05	4.27977e-05	4.58146e-05	4.89789e-05	5.22974e-05	5.57775e-05	5.94268e-05	6.32533e-05	6.72653e-05	7.14715e-05	7.5881e-05	8.05034e-05	8.53485e-05	9.04268e-05	9.57492e-05	0.000101327	0.000107172	0.000113296	0.000119713	0.000126436	0.000133478	0.000140856	0.000148583	0.000156677	0.000165153
3.2	0	9.09918e-07	1.86575e-06	2.86975e-06	3.92429e-06	5.03186e-06	6.19505e-06	7.4166e-06	8.69935e-06	1.00463e-05	1.14606e-05	1.29455e-05	1.45044e-05	1.6141e-05	1.78589e-05	1.96623e-05	2.15551e-05	2.35417e-05	2.56266e-05	2.78145e-05	3.01105e-05	3.25196e-05	3.50473e-05	3.76993e-05	4.04815e-05	4.34002e-05	4.64617e-05	4.96729e-05	5.30409e-05	5.65731e-05	6.02773e-05	6.41615e-05	6.82344e-05	7.25046e-05	7.69816e-05	8.1675e-05	8.65948e-05	9.17518e-05	9.71568e-05	0.000102822	0.000108758	0.000114979	0.000121497	0.000128326	0.000135481	0.000142976	0.000150828	0.000159051	0.000167665
3.25	0	9.0047e-07	1.84643e-06	2.84014e-06	3.88393e-06	4.98028e-06	6.13176e-06	7.34109e-06	8.61109e-06	9.94473e-06	1.13451e-05	1.28155e-05	1.43593e-05	1.59802e-05	1.76817e-05	1.94678e-05	2.13428e-05	2.33107e-05	2.53761e-05	2.75438e-05	2.98186e-05	3.22056e-05	3.47104e-05	3.73384e-05	4.00956e-05	4.29882e-05	4.60225e-05	4.92055e-05	5.2544e-05	5.60454e-05	5.97176e-05	6.35685e-05	6.76066e-05	7.18407e-05	7.62799e-05	8.0934e-05	8.5813e-05	9.09273e-05	9.6288e-05	0.000101907	0.000107795	0.000113966	0.000120432	0.000127207	0.000134305	0.000141742	0.000149532	0.000157692	0.000166239
3.3	0	8.71104e-07	1.78628e-06	2.7477e-06	3.75765e-06	4.81852e-06	5.93281e-06	7.10315e-06	8.33228e-06	9.62309e-06	1.09786e-05	1.24019e-05	1.38964e-05	1.54656e-05	1.7113e-05	1.88424e-05	2.06578e-05	2.25635e-05	2.45637e-05	2.6663e-05	2.88661e-05	3.11782e-05	3.36043e-05	3.61501e-05	3.88211e-05	4.16234e-05	4.45632e-05	4.76471e-05	5.0882e-05	5.42749e-05	5.78335e-05	6.15654e-05	6.5479e-05	6.95827e-05	7.38855e-05	7.83968e-05	8.31262e-05	8.80841e-05	9.32811e-05	9.87283e-05	0.000104437	0.000110421	0.00011669	0.00012326	0.000130144	0.000137356	0.000144911	0.000152825	0.000161115
3.35	0	8.23845e-07	1.68943e-06	2.59882e-06	3.55417e-06	4.55776e-06	5.61196e-06	6.71926e-06	7.88226e-06	9.1037e-06	1.03864e-05	1.17335e-05	1.31479e-05	1.46331e-05	1.61925e-05	1.78296e-05	1.95483e-05	2.13524e-05	2.32462e-05	2.5234e-05	2.73202e-05	2.95097e-05	3.18073e-05	3.42183e-05	3.67482e-05	3.94025e-05	4.21873e-05	4.51087e-05	4.81733e-05	5.13878e-05	5.47595e-05	5.82956e-05	6.2004e-05	6.58928e-05	6.99705e-05	7.42459e-05	7.87284e-05	8.34277e-05	8.83538e-05	9.35174e-05	9.89295e-05	0.000104602	0.000110546	0.000116775	0.000123302	0.00013014	0.000137304	0.00014481	0.000152672
3.4	0	7.61313e-07	1.56126e-06	2.40176e-06	3.28482e-06	4.21253e-06	5.18709e-06	6.21083e-06	7.28615e-06	8.41559e-06	9.6018e-06	1.08476e-05	1.21558e-05	1.35295e-05	1.49719e-05	1.64864e-05	1.80765e-05	1.97457e-05	2.1498e-05	2.33374e-05	2.5268e-05	2.72943e-05	2.94209e-05	3.16525e-05	3.39943e-05	3.64515e-05	3.90296e-05	4.17344e-05	4.4572e-05	4.75486e-05	5.06708e-05	5.39455e-05	5.738e-05	6.09818e-05	6.47588e-05	6.87193e-05	7.28717e-05	7.72252e-05	8.17892e-05	8.65734e-05	9.15882e-05	9.68442e-05	0.000102353	0.000108125	0.000114174	0.000120512	0.000127153	0.00013411	0.000141398
3.45	0	6.86592e-07	1.4081e-06	2.16625e-06	2.96287e-06	3.79986e-06	4.6792e-06	5.603e-06	6.57343e-06	7.5928e-06	8.66351e-06	9.78808e-06	1.09691e-05	1.22095e-05	1.35119e-05	1.48796e-05	1.63156e-05	1.78232e-05	1.9406e-05	2.10676e-05	2.28118e-05	2.46426e-05	2.65641e-05	2.85808e-05	3.06972e-05	3.2918e-05	3.52483e-05	3.76934e-05	4.02586e-05	4.29497e-05	4.57727e-05	4.87338e-05	5.18397e-05	5.50971e-05	5.85131e-05	6.20954e-05	6.58516e-05	6.97899e-05	7.3919e-05	7.82476e-05	8.27851e-05	8.75412e-05	9.25262e-05	9.77505e-05	0.000103225	0.000108962	0.000114973	0.000121271	0.000127869
3.5	0	6.03043e-07	1.23684e-06	1.90291e-06	2.60286e-06	3.33837e-06	4.1112e-06	4.9232e-06	5.7763e-06	6.67254e-06	7.61402e-06	8.60297e-06	9.64174e-06	1.07327e-05	1.18786e-05	1.30818e-05	1.43454e-05	1.56722e-05	1.70653e-05	1.85279e-05	2.00633e-05	2.16752e-05	2.33671e-05	2.51431e-05	2.7007e-05	2.89631e-05	3.10159e-05	3.31699e-05	3.54301e-05	3.78014e-05	4.02892e-05	4.2899e-05	4.56366e-05	4.85081e-05	5.15197e-05	5.46782e-05	5.79903e-05	6.14634e-05	6.5105e-05	6.8923e-05	7.29256e-05	7.71214e-05	8.15195e-05	8.61292e-05	9.09603e-05	9.60232e-05	0.000101328	0.000106887	0.000112711
3.55	0	5.1414e-07	1.05459e-06	1.62267e-06	2.21975e-06	2.84727e-06	3.50674e-06	4.19976e-06	4.92798e-06	5.69314e-06	6.49707e-06	7.34168e-06	8.22897e-06	9.16104e-06	1.01401e-05	1.11684e-05	1.22484e-05	1.33826e-05	1.45737e-05	1.58244e-05	1.71376e-05	1.85164e-05	1.99639e-05	2.14835e-05	2.30786e-05	2.47528e-05	2.651e-05	2.83542e-05	3.02895e-05	3.23203e-05	3.44512e-05	3.66868e-05	3.90323e-05	4.14928e-05	4.40737e-05	4.67808e-05	4.96201e-05	5.25976e-05	5.57201e-05	5.89942e-05	6.2427e-05	6.60261e-05	6.97991e-05	7.37541e-05	7.78996e-05	8.22445e-05	8.6798e-05	9.15696e-05	9.65695e-05
3.6	0	4.2329e-07	8.68356e-07	1.33629e-06	1.82824e-06	2.34539e-06	2.88902e-06	3.46044e-06	4.06104e-06	4.69225e-06	5.3556e-06	6.05269e-06	6.78517e-06	7.55481e-06	8.36342e-06	9.21292e-06	1.01053e-05	1.10428e-05	1.20274e-05	1.30615e-05	1.41476e-05	1.52882e-05	1.64859e-05	1.77434e-05	1.90638e-05	2.04499e-05	2.19051e-05	2.34326e-05	2.50359e-05	2.67187e-05	2.84848e-05	3.0338e-05	3.22827e-05	3.43232e-05	3.64639e-05	3.87098e-05	4.10657e-05	4.3537e-05	4.61289e-05	4.88472e-05	5.16979e-05	5.46871e-05	5.78214e-05	6.11074e-05	6.45524e-05	6.81637e-05	7.1949e-05	7.59164e-05	8.00742e-05
3.65	0	3.33675e-07	6.84654e-07	1.05381e-06	1.44206e-06	1.85036e-06	2.27972e-06	2.7312e-06	3.2059e-06	3.70499e-06	4.22969e-06	4.78127e-06	5.36107e-06	5.97049e-06	6.611e-06	7.28414e-06	7.99153e-06	8.73485e-06	9.51587e-06	1.03365e-05	1.11985e-05	1.21042e-05	1.30555e-05	1.40546e-05	1.51041e-05	1.62062e-05	1.73635e-05	1.85787e-05	1.98547e-05	2.11943e-05	2.26006e-05	2.40769e-05	2.56264e-05	2.72527e-05	2.89596e-05	3.07507e-05	3.26302e-05	3.46022e-05	3.66711e-05	3.88416e-05	4.11183e-05	4.35064e-05	4.60111e-05	4.86378e-05	5.13923e-05	5.42806e-05	5.73088e-05	6.04836e-05	6.38117e-05
3.7	0	2.48117e-07	5.09266e-07	7.84115e-07	1.07336e-06	1.37773e-06	1.69801e-06	2.03498e-06	2.38951e-06	2.76248e-06	3.15482e-06	3.5675e-06	4.00155e-06	4.45804e-06	4.93809e-06	5.4429e-06	5.97368e-06	6.53174e-06	7.11844e-06	7.73519e-06	8.3835e-06	9.06491e-06	9.78107e-06	1.05337e-05	1.13246e-05	1.21556e-05	1.30287e-05	1.3946e-05	1.49096e-05	1.59218e-05	1.69849e-05	1.81015e-05	1.9274e-05	2.05053e-05	2.17981e-05	2.31555e-05	2.45805e-05	2.60763e-05	2.76464e-05	2.92943e-05	3.10238e-05	3.28386e-05	3.47429e-05	3.67409e-05	3.8837e-05	4.10358e-05	4.33423e-05	4.57613e-05	4.82983e-05
3.75	0	1.6896e-07	3.47007e-07	5.34611e-07	7.32269e-07	9.40502e-07	1.15986e-06	1.39092e-06	1.63428e-06	1.89058e-06	2.16049e-06	2.44469e-06	2.74393e-06	3.05898e-06	3.39063e-06	3.73974e-06	4.1072e-06	4.49393e-06	4.90091e-06	5.32917e-06	5.77979e-06	6.25387e-06	6.75262e-06	7.27726e-06	7.82909e-06	8.40947e-06	9.01982e-06	9.66164e-06	1.03365e-05	1.1046e-05	1.17919e-05	1.25759e-05	1.34001e-05	1.42662e-05	1.51764e-05	1.61329e-05	1.71379e-05	1.81937e-05	1.93028e-05	2.04679e-05	2.16917e-05	2.29768e-05	2.43265e-05	2.57436e-05	2.72315e-05	2.87935e-05	3.04332e-05	3.21543e-05	3.39607e-05
3.8	0	9.80076e-08	2.01562e-07	3.10963e-07	4.26527e-07	5.48587e-07	6.77496e-07	8.13619e-07	9.57347e-07	1.10908e-06	1.26926e-06	1.43832e-06	1.61674e-06	1.80503e-06	2.00369e-06	2.21328e-06	2.43437e-06	2.66758e-06	2.91353e-06	3.1729e-06	3.44638e-06	3.73471e-06	4.03866e-06	4.35905e-06	4.69672e-06	5.05257e-06	5.42753e-06	5.82259e-06	6.23878e-06	6.67718e-06	7.13892e-06	7.62519e-06	8.13724e-06	8.67637e-06	9.24396e-06	9.84144e-06	1.04703e-05	1.11322e-05	1.18286e-05	1.25614e-05	1.33324e-05	1.41434e-05	1.49965e-05	1.58937e-05	1.68372e-05	1.78293e-05	1.88724e-05	1.99689e-05	2.11214e-05
3.85	0	3.64618e-08	7.54011e-08	1.1697e-07	1.61326e-07	2.0864e-07	2.59092e-07	3.12869e-07	3.70175e-07	4.31217e-07	4.96215e-07	5.65409e-07	6.39044e-07	7.17381e-07	8.00695e-07	8.89277e-07	9.83437e-07	1.08349e-06	1.18979e-06	1.30268e-06	1.42255e-06	1.54979e-06	1.68482e-06	1.82809e-06	1.98005e-06	2.14121e-06	2.31206e-06	2.49317e-06	2.68509e-06	2.88843e-06	3.10382e-06	3.33192e-06	3.57343e-06	3.82908e-06	4.09965e-06	4.38595e-06	4.68883e-06	5.00918e-06	5.34795e-06	5.70612e-06	6.08473e-06	6.48487e-06	6.90768e-06	7.35436e-06	7.82617e-06	8.32444e-06	8.85054e-06	9.40593e-06	9.99214e-06
3.9	0	-1.50681e-08	-3.02298e-08	-4.5459e-08	-6.07282e-08	-7.60022e-08	-9.12473e-08	-1.06424e-07	-1.2149e-07	-1.364e-07	-1.51105e-07	-1.65547e-07	-1.7967e-07	-1.93409e-07	-2.06696e-07	-2.19456e-07	-2.31607e-07	-2.43065e-07	-2.53737e-07	-2.6352e-07	-2.72309e-07	-2.79986e-07	-2.86431e-07	-2.91507e-07	-2.95076e-07	-2.96982e-07	-2.97066e-07	-2.95153e-07	-2.91055e-07	-2.84579e-07	-2.7551e-07	-2.63623e-07	-2.48682e-07	-2.30429e-07	-2.08593e-07	-1.82885e-07	-1.52999e-07	-1.18608e-07	-7.93661e-08	-3.49059e-08	1.51643e-08	7.12556e-08	1.3381e-07	2.0329e-07	2.80188e-07	3.6503e-07	4.58361e-07	5.60771e-07	6.72875e-07
3.95	0	-5.65462e-08	-1.15261e-07	-1.76217e-07	-2.39493e-07	-3.05166e-07	-3.73315e-07	-4.44025e-07	-5.17379e-07	-5.93465e-07	-6.72373e-07	-7.54191e-07	-8.39014e-07	-9.26939e-07	-1.01806e-06	-1.11249e-06	-1.21031e-06	-1.31164e-06	-1.41658e-06	-1.52524e-06	-1.63773e-06	-1.75416e-06	-1.87465e-06	-1.99932e-06	-2.12828e-06	-2.26165e-06	-2.39957e-06	-2.54214e-06	-2.68949e-06	-2.84176e-06	-2.99907e-06	-3.16155e-06	-3.32933e-06	-3.50254e-06	-3.68131e-06	-3.86578e-06	-4.05608e-06	-4.25234e-06	-4.4547e-06	-4.66328e-06	-4.87822e-06	-5.09965e-06	-5.3277e-06	-5.5625e-06	-5.80416e-06	-6.05282e-06	-6.3086e-06	-6.5716e-06	-6.84195e-06
4	0	-8.84546e-08	-1.80677e-07	-2.76823e-07	-3.7705e-07	-4.81522e-07	-5.90409e-07	-7.03888e-07	-8.22141e-07	-9.4536e-07	-1.07374e-06	-1.20749e-06	-1.34681e-06	-1.49193e-06	-1.64308e-06	-1.80049e-06	-1.96439e-06	-2.13506e-06	-2.31274e-06	-2.49771e-06	-2.69025e-06	-2.89064e-06	-3.0992e-06	-3.31622e-06	-3.54203e-06	-3.77696e-06	-4.02136e-06	-4.27557e-06	-4.53997e-06	-4.81494e-06	-5.10087e-06	-5.39815e-06	-5.70722e-06	-6.02849e-06	-6.36243e-06	-6.70947e-06	-7.07011e-06	-7.44483e-06	-7.83413e-06	-8.23854e-06	-8.65859e-06	-9.09484e-06	-9.54786e-06	-1.00182e-05	-1.05066e-05	-1.10135e-05	-1.15396e-05	-1.20856e-05	-1.26522e-05
4.05	0	-1.11706e-07	-2.28357e-07	-3.50167e-07	-4.77355e-07	-6.10148e-07	-7.48782e-07	-8.93506e-07	-1.04457e-06	-1.20225e-06	-1.36682e-06	-1.53856e-06	-1.71778e-06	-1.90479e-06	-2.0999e-06	-2.30347e-06	-2.51583e-06	-2.73734e-06	-2.9684e-06	-3.20937e-06	-3.46068e-06	-3.72275e-06	-3.99601e-06	-4.28091e-06	-4.57794e-06	-4.88757e-06	-5.21032e-06	-5.54671e-06	-5.89729e-06	-6.26264e-06	-6.64332e-06	-7.03997e-06	-7.4532e-06	-7.88368e-06	-8.33208e-06	-8.79911e-06	-9.28549e-06	-9.79199e-06	-1.03194e-05	-1.08685e-05	-1.14402e-05	-1.20352e-05	-1.26546e-05	-1.32993e-05	-1.39701e-05	-1.46682e-05	-1.53945e-05	-1.61501e-05	-1.69362e-05
4.1	0	-1.27548e-07	-2.60861e-07	-4.00191e-07	-5.458e-07	-6.97961e-07	-8.56955e-07	-1.02308e-06	-1.19665e-06	-1.37798e-06	-1.5674e-06	-1.76526e-06	-1.97193e-06	-2.18778e-06	-2.4132e-06	-2.6486e-06	-2.89441e-06	-3.15106e-06	-3.41902e-06	-3.69875e-06	-3.99077e-06	-4.29558e-06	-4.61372e-06	-4.94575e-06	-5.29225e-06	-5.65382e-06	-6.03109e-06	-6.4247e-06	-6.83534e-06	-7.26371e-06	-7.71054e-06	-8.17658e-06	-8.66262e-06	-9.16947e-06	-9.698e-06	-1.02491e-05	-1.08236e-05	-1.14225e-05	-1.20469e-05	-1.26976e-05	-1.33758e-05	-1.40826e-05	-1.48191e-05	-1.55865e-05	-1.6386e-05	-1.72189e-05	-1.80864e-05	-1.89901e-05	-1.99312e-05
4.15	0	-1.37457e-07	-2.81211e-07	-4.31542e-07	-5.88742e-07	-7.53113e-07	-9.2497e-07	-1.10465e-06	-1.29248e-06	-1.48883e-06	-1.69408e-06	-1.9086e-06	-2.1328e-06	-2.36711e-06	-2.61197e-06	-2.86782e-06	-3.13515e-06	-3.41446e-06	-3.70625e-06	-4.01106e-06	-4.32946e-06	-4.66202e-06	-5.00935e-06	-5.37208e-06	-5.75087e-06	-6.14638e-06	-6.55935e-06	-6.99049e-06	-7.44058e-06	-7.91042e-06	-8.40082e-06	-8.91266e-06	-9.44683e-06	-1.00043e-05	-1.05859e-05	-1.11928e-05	-1.1826e-05	-1.24865e-05	-1.31755e-05	-1.38941e-05	-1.46437e-05	-1.54253e-05	-1.62404e-05	-1.70903e-05	-1.79763e-05	-1.89001e-05	-1.9863e-05	-2.08667e-05	-2.19128e-05
4.2	0	-1.43016e-07	-2.92656e-07	-4.49218e-07	-6.13013e-07	-7.84364e-07	-9.63608e-07	-1.1511e-06	-1.3472e-06	-1.5523e-06	-1.76679e-06	-1.99109e-06	-2.22563e-06	-2.47087e-06	-2.72727e-06	-2.99534e-06	-3.27556e-06	-3.56849e-06	-3.87467e-06	-4.19469e-06	-4.52914e-06	-4.87865e-06	-5.24387e-06	-5.62549e-06	-6.02421e-06	-6.44076e-06	-6.87592e-06	-7.33048e-06	-7.80527e-06	-8.30116e-06	-8.81904e-06	-9.35985e-06	-9.92456e-06	-1.05142e-05	-1.11298e-05	-1.17724e-05	-1.24433e-05	-1.31435e-05	-1.38743e-05	-1.4637e-05	-1.54329e-05	-1.62634e-05	-1.713e-05	-1.8034e-05	-1.89771e-05	-1.99608e-05	-2.09869e-05	-2.2057e-05	-2.3173e-05
4.25	0	-1.45807e-07	-2.98438e-07	-4.58205e-07	-6.25432e-07	-8.00457e-07	-9.8363e-07	-1.17532e-06	-1.37591e-06	-1.58581e-06	-1.80542e-06	-2.03519e-06	-2.27557e-06	-2.52703e-06	-2.79008e-06	-3.06521e-06	-3.35297e-06	-3.65393e-06	-3.96866e-06	-4.29777e-06	-4.6419e-06	-5.00171e-06	-5.37788e-06	-5.77114e-06	-6.18224e-06	-6.61194e-06	-7.06106e-06	-7.53045e-06	-8.02098e-06	-8.53358e-06	-9.06919e-06	-9.62881e-06	-1.02135e-05	-1.08242e-05	-1.14622e-05	-1.21286e-05	-1.28247e-05	-1.35515e-05	-1.43106e-05	-1.51032e-05	-1.59308e-05	-1.67948e-05	-1.76967e-05	-1.86382e-05	-1.9621e-05	-2.06467e-05	-2.1717e-05	-2.2834e-05	-2.39995e-05
4.3	0	-1.4731e-07	-3.01593e-07	-4.63169e-07	-6.32376e-07	-8.09562e-07	-9.95091e-07	-1.18935e-06	-1.39273e-06	-1.60565e-06	-1.82854e-06	-2.06186e-06	-2.30609e-06	-2.5617e-06	-2.82923e-06	-3.1092e-06	-3.40218e-06	-3.70875e-06	-4.02952e-06	-4.36512e-06	-4.71623e-06	-5.08353e-06	-5.46775e-06	-5.86963e-06	-6.28997e-06	-6.72957e-06	-7.18929e-06	-7.67002e-06	-8.17268e-06	-8.69823e-06	-9.24769e-06	-9.8221e-06	-1.04225e-05	-1.10502e-05	-1.17061e-05	-1.23917e-05	-1.31081e-05	-1.38567e-05	-1.46389e-05	-1.54562e-05	-1.63099e-05	-1.72018e-05	-1.81334e-05	-1.91065e-05	-2.01227e-05	-2.11839e-05	-2.22921e-05	-2.34492e-05	-2.46573e-05
4.35	0	-1.48819e-07	-3.04769e-07	-4.68181e-07	-6.39405e-07	-8.18802e-07	-1.00675e-06	-1.20365e-06	-1.40992e-06	-1.62598e-06	-1.8523e-06	-2.08933e-06	-2.33758e-06	-2.59756e-06	-2.8698e-06	-3.15488e-06	-3.45337e-06	-3.76589e-06	-4.09308e-06	-4.4356e-06	-4.79415e-06	-5.16945e-06	-5.56227e-06	-5.9734e-06	-6.40365e-06	-6.85389e-06	-7.32502e-06	-7.81798e-06	-8.33373e-06	-8.8733e-06	-9.43775e-06	-1.00282e-05	-1.06458e-05	-1.12917e-05	-1.19672e-05	-1.26736e-05	-1.34122e-05	-1.41846e-05	-1.49921e-05	-1.58363e-05	-1.67188e-05	-1.76412e-05	-1.86054e-05	-1.9613e-05	-2.06661e-05	-2.17665e-05	-2.29163e-05	-2.41176e-05	-2.53726e-05
4.4	0	-1.51371e-07	-3.10089e-07	-4.76502e-07	-6.50974e-07	-8.33885e-07	-1.02563e-06	-1.22663e-06	-1.43732e-06	-1.65814e-06	-1.88959e-06	-2.13214e-06	-2.38633e-06	-2.65269e-06	-2.9318e-06	-3.22423e-06	-3.53062e-06	-3.8516e-06	-4.18785e-06	-4.54009e-06	-4.90903e-06	-5.29546e-06	-5.70018e-06	-6.12402e-06	-6.56787e-06	-7.03262e-06	-7.51925e-06	-8.02874e-06	-8.56213e-06	-9.12052e-06	-9.70502e-06	-1.03168e-05	-1.09572e-05	-1.16273e-05	-1.23286e-05	-1.30625e-05	-1.38304e-05	-1.46338e-05	-1.54743e-05	-1.63536e-05	-1.72734e-05	-1.82355e-05	-1.92418e-05	-2.02941e-05	-2.13946e-05	-2.25454e-05	-2.37486e-05	-2.50066e-05	-2.63217e-05
4.45	0	-1.55703e-07	-3.19063e-07	-4.90447e-07	-6.70243e-07	-8.58852e-07	-1.05669e-06	-1.26421e-06	-1.48186e-06	-1.71013e-06	-1.94953e-06	-2.20057e-06	-2.46382e-06	-2.73984e-06	-3.02925e-06	-3.33268e-06	-3.65077e-06	-3.98424e-06	-4.33379e-06	-4.70018e-06	-5.0842e-06	-5.48667e-06	-5.90845e-06	-6.35045e-06	-6.8136e-06	-7.29888e-06	-7.80732e-06	-8.33999e-06	-8.898e-06	-9.48254e-06	-1.00948e-05	-1.07361e-05	-1.14077e-05	-1.21111e-05	-1.28476e-05	-1.36188e-05	-1.44263e-05	-1.52717e-05	-1.61568e-05	-1.70832e-05	-1.8053e-05	-1.9068e-05	-2.01303e-05	-2.12421e-05	-2.24054e-05	-2.36227e-05	-2.48963e-05	-2.62287e-05	-2.76226e-05
4.5	0	-1.6223e-07	-3.32538e-07	-5.11319e-07	-6.98985e-07	-8.95966e-07	-1.10271e-06	-1.3197e-06	-1.54742e-06	-1.78639e-06	-2.03715e-06	-2.30027e-06	-2.57635e-06	-2.866e-06	-3.16988e-06	-3.48866e-06	-3.82305e-06	-4.17381e-06	-4.54172e-06	-4.92757e-06	-5.33223e-06	-5.75659e-06	-6.20157e-06	-6.66816e-06	-7.15738e-06	-7.67027e-06	-8.20797e-06	-8.77163e-06	-9.36247e-06	-9.98176e-06	-1.06308e-05	-1.1311e-05	-1.20239e-05	-1.27708e-05	-1.35535e-05	-1.43736e-05	-1.52327e-05	-1.61327e-05	-1.70754e-05	-1.80629e-05	-1.90972e-05	-2.01804e-05	-2.13148e-05	-2.25026e-05	-2.37464e-05	-2.50486e-05	-2.64119e-05	-2.7839e-05	-2.93329e-05
4.55	0	-1.71049e-07	-3.5071e-07	-5.3941e-07	-7.37592e-07	-9.45721e-07	-1.16428e-06	-1.39379e-06	-1.63478e-06	-1.88781e-06	-2.15346e-06	-2.43236e-06	-2.72514e-06	-3.03248e-06	-3.35508e-06	-3.69369e-06	-4.04906e-06	-4.42203e-06	-4.81342e-06	-5.22413e-06	-5.65509e-06	-6.10726e-06	-6.58166e-06	-7.07935e-06	-7.60144e-06	-8.1491e-06	-8.72355e-06	-9.32604e-06	-9.95792e-06	-1.06206e-05	-1.13154e-05	-1.20441e-05	-1.2808e-05	-1.36089e-05	-1.44486e-05	-1.53288e-05	-1.62515e-05	-1.72185e-05	-1.82321e-05	-1.92943e-05	-2.04074e-05	-2.15737e-05	-2.27958e-05	-2.40761e-05	-2.54175e-05	-2.68226e-05	-2.82944e-05	-2.98359e-05	-3.14504e-05
4.6	0	-1.81957e-07	-3.7316e-07	-5.74071e-07	-7.8517e-07	-1.00696e-06	-1.23997e-06	-1.48476e-06	-1.74191e-06	-2.01202e-06	-2.29573e-06	-2.59371e-06	-2.90666e-06	-3.23532e-06	-3.58045e-06	-3.94285e-06	-4.32337e-06	-4.7229e-06	-5.14234e-06	-5.58268e-06	-6.04491e-06	-6.53011e-06	-7.03939e-06	-7.57389e-06	-8.13484e-06	-8.72351e-06	-9.34124e-06	-9.9894e-06	-1.06695e-05	-1.13829e-05	-1.21314e-05	-1.29166e-05	-1.37402e-05	-1.46041e-05	-1.551e-05	-1.64602e-05	-1.74566e-05	-1.85013e-05	-1.95968e-05	-2.07453e-05	-2.19493e-05	-2.32115e-05	-2.45345e-05	-2.59213e-05	-2.73746e-05	-2.88977e-05	-3.04938e-05	-3.21662e-05	-3.39185e-05
4.65	0	-1.94496e-07	-3.98945e-07	-6.13845e-07	-8.3972e-07	-1.07712e-06	-1.3266e-06	-1.58879e-06	-1.8643e-06	-2.1538e-06	-2.45798e-06	-2.77756e-06	-3.11331e-06	-3.46603e-06	-3.83654e-06	-4.22573e-06	-4.63451e-06	-5.06384e-06	-5.51472e-06	-5.98822e-06	-6.48543e-06	-7.00751e-06	-7.55566e-06	-8.13116e-06	-8.73533e-06	-9.36956e-06	-1.00353e-05	-1.07341e-05	-1.14675e-05	-1.22371e-05	-1.30448e-05	-1.38924e-05	-1.47817e-05	-1.57148e-05	-1.66937e-05	-1.77206e-05	-1.87978e-05	-1.99277e-05	-2.11128e-05	-2.23557e-05	-2.36591e-05	-2.50258e-05	-2.64589e-05	-2.79614e-05	-2.95366e-05	-3.1188e-05	-3.29189e-05	-3.47332e-05	-3.66348e-05
4.7	0	-2.08001e-07	-4.267e-07	-6.56633e-07	-8.98365e-07	-1.15249e-06	-1.41962e-06	-1.70041e-06	-1.99554e-06	-2.30572e-06	-2.63171e-06	-2.97429e-06	-3.33428e-06	-3.71255e-06	-4.11e-06	-4.52757e-06	-4.96626e-06	-5.42711e-06	-5.91121e-06	-6.4197e-06	-6.95378e-06	-7.51469e-06	-8.10375e-06	-8.72233e-06	-9.37188e-06	-1.00539e-05	-1.07699e-05	-1.15217e-05	-1.23108e-05	-1.31392e-05	-1.40087e-05	-1.49213e-05	-1.58791e-05	-1.68842e-05	-1.79389e-05	-1.90456e-05	-2.02068e-05	-2.14249e-05	-2.27029e-05	-2.40434e-05	-2.54496e-05	-2.69243e-05	-2.8471e-05	-3.0093e-05	-3.17938e-05	-3.35771e-05	-3.54469e-05	-3.74071e-05	-3.94619e-05
4.75	0	-2.21674e-07	-4.54781e-07	-6.999e-07	-9.57634e-07	-1.22862e-06	-1.51352e-06	-1.81302e-06	-2.12787e-06	-2.45883e-06	-2.80671e-06	-3.17233e-06	-3.5566e-06	-3.96043e-06	-4.38479e-06	-4.83071e-06	-5.29924e-06	-5.7915e-06	-6.30868e-06	-6.85198e-06	-7.42269e-06	-8.02217e-06	-8.65181e-06	-9.3131e-06	-1.00076e-05	-1.07369e-05	-1.15027e-05	-1.23067e-05	-1.31509e-05	-1.40372e-05	-1.49676e-05	-1.59442e-05	-1.69693e-05	-1.80453e-05	-1.91744e-05	-2.03593e-05	-2.16028e-05	-2.29074e-05	-2.42762e-05	-2.57123e-05	-2.72188e-05	-2.87991e-05	-3.04566e-05	-3.2195e-05	-3.40181e-05	-3.59299e-05	-3.79346e-05	-4.00366e-05	-4.22402e-05
4.8	0	-2.34634e-07	-4.8139e-07	-7.40879e-07	-1.01374e-06	-1.30065e-06	-1.60232e-06	-1.91948e-06	-2.2529e-06	-2.60341e-06	-2.97186e-06	-3.35914e-06	-3.76618e-06	-4.19398e-06	-4.64357e-06	-5.11601e-06	-5.61245e-06	-6.13408e-06	-6.68213e-06	-7.2579e-06	-7.86277e-06	-8.49815e-06	-9.16555e-06	-9.86654e-06	-1.06028e-05	-1.13759e-05	-1.21878e-05	-1.30404e-05	-1.39355e-05	-1.48753e-05	-1.5862e-05	-1.68978e-05	-1.7985e-05	-1.91261e-05	-2.03238e-05	-2.15808e-05	-2.28998e-05	-2.42839e-05	-2.57362e-05	-2.72599e-05	-2.88583e-05	-3.05352e-05	-3.22941e-05	-3.41389e-05	-3.60738e-05	-3.81028e-05	-4.02306e-05	-4.24617e-05	-4.48009e-05
4.85	0	-2.46007e-07	-5.04725e-07	-7.76798e-07	-1.0629e-06	-1.36373e-06	-1.68003e-06	-2.01258e-06	-2.3622e-06	-2.72973e-06	-3.11607e-06	-3.52216e-06	-3.94898e-06	-4.39757e-06	-4.869e-06	-5.36441e-06	-5.88498e-06	-6.43196e-06	-7.00666e-06	-7.61043e-06	-8.24471e-06	-8.91099e-06	-9.61085e-06	-1.03459e-05	-1.1118e-05	-1.19287e-05	-1.27801e-05	-1.36742e-05	-1.46128e-05	-1.55984e-05	-1.6633e-05	-1.77192e-05	-1.88593e-05	-2.00559e-05	-2.13119e-05	-2.263e-05	-2.40132e-05	-2.54646e-05	-2.69875e-05	-2.85852e-05	-3.02614e-05	-3.20197e-05	-3.38641e-05	-3.57986e-05	-3.78275e-05	-3.99552e-05	-4.21863e-05	-4.45258e-05	-4.69786e-05
4.9	0	-2.54968e-07	-5.231e-07	-8.05063e-07	-1.10155e-06	-1.4133e-06	-1.74106e-06	-2.08565e-06	-2.44791e-06	-2.82871e-06	-3.22899e-06	-3.64972e-06	-4.0919e-06	-4.55662e-06	-5.04498e-06	-5.55816e-06	-6.09739e-06	-6.66395e-06	-7.25918e-06	-7.88451e-06	-8.5414e-06	-9.23141e-06	-9.95617e-06	-1.07174e-05	-1.15168e-05	-1.23563e-05	-1.32378e-05	-1.41634e-05	-1.51352e-05	-1.61555e-05	-1.72265e-05	-1.83509e-05	-1.9531e-05	-2.07696e-05	-2.20695e-05	-2.34336e-05	-2.48651e-05	-2.63671e-05	-2.79429e-05	-2.95962e-05	-3.13305e-05	-3.31498e-05	-3.50579e-05	-3.70592e-05	-3.91581e-05	-4.1359e-05	-4.36668e-05	-4.60865e-05	-4.86234e-05
4.95	0	-2.60805e-07	-5.35057e-07	-8.23432e-07	-1.12664e-06	-1.44543e-06	-1.78058e-06	-2.1329e-06	-2.50326e-06	-2.89255e-06	-3.30172e-06	-3.73176e-06	-4.1837e-06	-4.65863e-06	-5.15769e-06	-5.68207e-06	-6.23302e-06	-6.81185e-06	-7.41993e-06	-8.0587e-06	-8.72966e-06	-9.4344e-06	-1.01746e-05	-1.09519e-05	-1.17681e-05	-1.26253e-05	-1.35252e-05	-1.44701e-05	-1.54621e-05	-1.65035e-05	-1.75966e-05	-1.87439e-05	-1.99481e-05	-2.12119e-05	-2.25382e-05	-2.39298e-05	-2.539e-05	-2.6922e-05	-2.85292e-05	-3.02152e-05	-3.19837e-05	-3.38387e-05	-3.57841e-05	-3.78243e-05	-3.99638e-05	-4.22071e-05	-4.45592e-05	-4.70251e-05	-4.96102e-05
5	0	-2.62957e-07	-5.39444e-07	-8.30142e-07	-1.13576e-06	-1.45705e-06	-1.79479e-06	-2.1498e-06	-2.52295e-06	-2.91513e-06	-3.3273e-06	-3.76044e-06	-4.21559e-06	-4.69385e-06	-5.19635e-06	-5.72429e-06	-6.27892e-06	-6.86155e-06	-7.47356e-06	-8.11639e-06	-8.79155e-06	-9.50061e-06	-1.02452e-05	-1.10271e-05	-1.18481e-05	-1.27102e-05	-1.36152e-05	-1.45652e-05	-1.55625e-05	-1.66093e-05	-1.77081e-05	-1.88612e-05	-2.00713e-05	-2.13411e-05	-2.26735e-05	-2.40715e-05	-2.55382e-05	-2.70768e-05	-2.86908e-05	-3.03837e-05	-3.21592e-05	-3.40214e-05	-3.59741e-05	-3.80217e-05	-4.01687e-05	-4.24196e-05	-4.47794e-05	-4.7253e-05	-4.98459e-05
5.05	0	-2.61042e-07	-5.35481e-07	-8.23989e-07	-1.12727e-06	-1.44606e-06	-1.78113e-06	-2.13329e-06	-2.5034e-06	-2.89234e-06	-3.30104e-06	-3.73048e-06	-4.18169e-06	-4.65575e-06	-5.15377e-06	-5.67693e-06	-6.22647e-06	-6.80369e-06	-7.40993e-06	-8.04661e-06	-8.71522e-06	-9.41732e-06	-1.01545e-05	-1.09285e-05	-1.17412e-05	-1.25943e-05	-1.34898e-05	-1.44297e-05	-1.54163e-05	-1.64517e-05	-1.75383e-05	-1.86786e-05	-1.9875e-05	-2.11303e-05	-2.24473e-05	-2.3829e-05	-2.52782e-05	-2.67984e-05	-2.83928e-05	-3.0065e-05	-3.18185e-05	-3.36573e-05	-3.55852e-05	-3.76066e-05	-3.97257e-05	-4.19471e-05	-4.42756e-05	-4.67162e-05	-4.92739e-05
5.1	0	-2.54864e-07	-5.22771e-07	-8.04371e-07	-1.10035e-06	-1.41142e-06	-1.73832e-06	-2.08186e-06	-2.44284e-06	-2.82214e-06	-3.22066e-06	-3.63934e-06	-4.07917e-06	-4.54121e-06	-5.02653e-06	-5.53628e-06	-6.07165e-06	-6.63389e-06	-7.22432e-06	-7.8443e-06	-8.49528e-06	-9.17875e-06	-9.8963e-06	-1.06496e-05	-1.14403e-05	-1.22702e-05	-1.31413e-05	-1.40555e-05	-1.50149e-05	-1.60216e-05	-1.70779e-05	-1.81862e-05	-1.93489e-05	-2.05687e-05	-2.18481e-05	-2.31902e-05	-2.45977e-05	-2.60739e-05	-2.76219e-05	-2.9245e-05	-3.0947e-05	-3.27313e-05	-3.46019e-05	-3.65628e-05	-3.86182e-05	-4.07725e-05	-4.30302e-05	-4.53961e-05	-4.78753e-05
5.15	0	-2.44416e-07	-5.013e-07	-7.71272e-07	-1.05498e-06	-1.35311e-06	-1.66637e-06	-1.99551e-06	-2.34132e-06	-2.70461e-06	-3.08625e-06	-3.48713e-06	-3.9082e-06	-4.35045e-06	-4.81491e-06	-5.30267e-06	-5.81486e-06	-6.35268e-06	-6.91736e-06	-7.51021e-06	-8.13259e-06	-8.78593e-06	-9.47173e-06	-1.01915e-05	-1.0947e-05	-1.17398e-05	-1.25718e-05	-1.34448e-05	-1.43608e-05	-1.53218e-05	-1.633e-05	-1.73876e-05	-1.84969e-05	-1.96605e-05	-2.08808e-05	-2.21606e-05	-2.35026e-05	-2.49097e-05	-2.63851e-05	-2.79318e-05	-2.95533e-05	-3.1253e-05	-3.30345e-05	-3.49017e-05	-3.68585e-05	-3.89091e-05	-4.10577e-05	-4.33089e-05	-4.56674e-05
5.2	0	-2.29859e-07	-4.71403e-07	-7.25211e-07	-9.9189e-07	-1.27208e-06	-1.56643e-06	-1.87566e-06	-2.20049e-06	-2.54168e-06	-2.90004e-06	-3.2764e-06	-3.67166e-06	-4.08672e-06	-4.52255e-06	-4.98016e-06	-5.46061e-06	-5.965e-06	-6.4945e-06	-7.0503e-06	-7.63369e-06	-8.24599e-06	-8.88858e-06	-9.56293e-06	-1.02705e-05	-1.1013e-05	-1.1792e-05	-1.26092e-05	-1.34666e-05	-1.43659e-05	-1.53091e-05	-1.62985e-05	-1.7336e-05	-1.8424e-05	-1.95649e-05	-2.07611e-05	-2.20152e-05	-2.33299e-05	-2.47082e-05	-2.61528e-05	-2.76669e-05	-2.92537e-05	-3.09166e-05	-3.26591e-05	-3.44849e-05	-3.63977e-05	-3.84017e-05	-4.05008e-05	-4.26996e-05
5.25	0	-2.11496e-07	-4.33704e-07	-6.67155e-07	-9.12401e-07	-1.17002e-06	-1.44063e-06	-1.72485e-06	-2.02335e-06	-2.33684e-06	-2.66605e-06	-3.01173e-06	-3.37469e-06	-3.75577e-06	-4.15585e-06	-4.57584e-06	-5.01671e-06	-5.47946e-06	-5.96515e-06	-6.47488e-06	-7.00979e-06	-7.57111e-06	-8.16009e-06	-8.77804e-06	-9.42636e-06	-1.01065e-05	-1.08199e-05	-1.15682e-05	-1.23531e-05	-1.31762e-05	-1.40394e-05	-1.49445e-05	-1.58935e-05	-1.68886e-05	-1.79317e-05	-1.90252e-05	-2.01714e-05	-2.13728e-05	-2.26319e-05	-2.39514e-05	-2.5334e-05	-2.67828e-05	-2.83007e-05	-2.98908e-05	-3.15566e-05	-3.33014e-05	-3.5129e-05	-3.70429e-05	-3.90472e-05
5.3	0	-1.89736e-07	-3.89047e-07	-5.98403e-07	-8.18298e-07	-1.04925e-06	-1.29179e-06	-1.54649e-06	-1.81394e-06	-2.09477e-06	-2.38961e-06	-2.69915e-06	-3.02411e-06	-3.36522e-06	-3.72326e-06	-4.09906e-06	-4.49345e-06	-4.90734e-06	-5.34166e-06	-5.79739e-06	-6.27553e-06	-6.77718e-06	-7.30343e-06	-7.85546e-06	-8.4345e-06	-9.04181e-06	-9.67873e-06	-1.03467e-05	-1.1047e-05	-1.17814e-05	-1.25514e-05	-1.33586e-05	-1.42047e-05	-1.50917e-05	-1.60214e-05	-1.69957e-05	-1.80168e-05	-1.90867e-05	-2.02078e-05	-2.13824e-05	-2.2613e-05	-2.3902e-05	-2.52523e-05	-2.66665e-05	-2.81477e-05	-2.96987e-05	-3.13229e-05	-3.30235e-05	-3.48039e-05
5.35	0	-1.65053e-07	-3.38404e-07	-5.20459e-07	-7.11643e-07	-9.12399e-07	-1.12319e-06	-1.34452e-06	-1.57687e-06	-1.8208e-06	-2.07686e-06	-2.34562e-06	-2.62772e-06	-2.92378e-06	-3.23447e-06	-3.56051e-06	-3.90261e-06	-4.26154e-06	-4.63812e-06	-5.03317e-06	-5.44757e-06	-5.88224e-06	-6.33814e-06	-6.81627e-06	-7.31768e-06	-7.84345e-06	-8.39474e-06	-8.97274e-06	-9.57869e-06	-1.02139e-05	-1.08797e-05	-1.15776e-05	-1.2309e-05	-1.30755e-05	-1.38787e-05	-1.47203e-05	-1.5602e-05	-1.65257e-05	-1.74934e-05	-1.8507e-05	-1.95686e-05	-2.06804e-05	-2.18447e-05	-2.30638e-05	-2.43403e-05	-2.56767e-05	-2.70757e-05	-2.85401e-05	-3.00729e-05
5.4	0	-1.37944e-07	-2.82796e-07	-4.34895e-07	-5.94591e-07	-7.62253e-07	-9.38265e-07	-1.12303e-06	-1.31697e-06	-1.52053e-06	-1.73417e-06	-1.95838e-06	-2.19365e-06	-2.44052e-06	-2.69954e-06	-2.97129e-06	-3.25637e-06	-3.55542e-06	-3.8691e-06	-4.1981e-06	-4.54313e-06	-4.90497e-06	-5.28439e-06	-5.68222e-06	-6.09932e-06	-6.5366e-06	-6.99499e-06	-7.47547e-06	-7.97907e-06	-8.50686e-06	-9.05996e-06	-9.63954e-06	-1.02468e-05	-1.0883e-05	-1.15496e-05	-1.22478e-05	-1.29791e-05	-1.37451e-05	-1.45473e-05	-1.53873e-05	-1.62669e-05	-1.71879e-05	-1.8152e-05	-1.91613e-05	-2.02178e-05	-2.13235e-05	-2.24808e-05	-2.36917e-05	-2.49589e-05
5.45	0	-1.08889e-07	-2.23211e-07	-3.43232e-07	-4.69226e-07	-6.01481e-07	-7.40298e-07	-8.85992e-07	-1.03889e-06	-1.19935e-06	-1.36771e-06	-1.54437e-06	-1.7297e-06	-1.92414e-06	-2.1281e-06	-2.34205e-06	-2.56644e-06	-2.80177e-06	-3.04856e-06	-3.30735e-06	-3.57869e-06	-3.86318e-06	-4.16142e-06	-4.47406e-06	-4.80177e-06	-5.14524e-06	-5.5052e-06	-5.88242e-06	-6.27769e-06	-6.69185e-06	-7.12574e-06	-7.58029e-06	-8.05643e-06	-8.55514e-06	-9.07746e-06	-9.62445e-06	-1.01972e-05	-1.0797e-05	-1.14249e-05	-1.20822e-05	-1.27703e-05	-1.34905e-05	-1.42442e-05	-1.50331e-05	-1.58585e-05	-1.67221e-05	-1.76257e-05	-1.85709e-05	-1.95597e-05
5.5	0	-7.8317e-08	-1.6053e-07	-2.46828e-07	-3.37407e-07	-4.32471e-07	-5.32235e-07	-6.36924e-07	-7.46771e-07	-8.62023e-07	-9.82936e-07	-1.10978e-06	-1.24283e-06	-1.38238e-06	-1.52874e-06	-1.68223e-06	-1.84318e-06	-2.01193e-06	-2.18887e-06	-2.37436e-06	-2.5688e-06	-2.77261e-06	-2.98622e-06	-3.21009e-06	-3.44468e-06	-3.69049e-06	-3.94804e-06	-4.21785e-06	-4.5005e-06	-4.79655e-06	-5.10663e-06	-5.43137e-06	-5.77143e-06	-6.1275e-06	-6.50029e-06	-6.89057e-06	-7.29912e-06	-7.72674e-06	-8.17428e-06	-8.64264e-06	-9.13274e-06	-9.64552e-06	-1.0182e-05	-1.07432e-05	-1.13302e-05	-1.19442e-05	-1.25863e-05	-1.32577e-05	-1.39598e-05
5.55	0	-4.6584e-08	-9.54809e-08	-1.46803e-07	-2.00664e-07	-2.57187e-07	-3.16496e-07	-3.78724e-07	-4.44007e-07	-5.12492e-07	-5.84328e-07	-6.59672e-07	-7.38688e-07	-8.21548e-07	-9.08431e-07	-9.99524e-07	-1.09502e-06	-1.19513e-06	-1.30005e-06	-1.41002e-06	-1.52527e-06	-1.64602e-06	-1.77255e-06	-1.9051e-06	-2.04396e-06	-2.18941e-06	-2.34174e-06	-2.50127e-06	-2.66832e-06	-2.84323e-06	-3.02634e-06	-3.21802e-06	-3.41866e-06	-3.62865e-06	-3.8484e-06	-4.07834e-06	-4.31892e-06	-4.5706e-06	-4.83388e-06	-5.10924e-06	-5.39722e-06	-5.69837e-06	-6.01324e-06	-6.34243e-06	-6.68656e-06	-7.04624e-06	-7.42216e-06	-7.815e-06	-8.22546e-06
5.6	0	-1.39535e-08	-2.86042e-08	-4.39868e-08	-6.01341e-08	-7.70825e-08	-9.48678e-08	-1.1353e-07	-1.33108e-07	-1.53644e-07	-1.75183e-07	-1.97768e-07	-2.21448e-07	-2.46273e-07	-2.72292e-07	-2.9956e-07	-3.28131e-07	-3.58064e-07	-3.89419e-07	-4.22256e-07	-4.56641e-07	-4.92641e-07	-5.30326e-07	-5.69769e-07	-6.11044e-07	-6.54228e-07	-6.99404e-07	-7.46654e-07	-7.96064e-07	-8.47727e-07	-9.01733e-07	-9.5818e-07	-1.01717e-06	-1.0788e-06	-1.14318e-06	-1.21042e-06	-1.28064e-06	-1.35395e-06	-1.43047e-06	-1.51033e-06	-1.59366e-06	-1.6806e-06	-1.77128e-06	-1.86584e-06	-1.96443e-06	-2.0672e-06	-2.17431e-06	-2.28591e-06	-2.40218e-06
5.65	0	1.94048e-08	3.97516e-08	6.10869e-08	8.34568e-08	1.06914e-07	1.31509e-07	1.57298e-07	1.8434e-07	2.12694e-07	2.42425e-07	2.73599e-07	3.06286e-07	3.4056e-07	3.76497e-07	4.14179e-07	4.5369e-07	4.95118e-07	5.38557e-07	5.84103e-07	6.3186e-07	6.81934e-07	7.34437e-07	7.89487e-07	8.47208e-07	9.07728e-07	9.71183e-07	1.03772e-06	1.10747e-06	1.18061e-06	1.2573e-06	1.3377e-06	1.422e-06	1.51038e-06	1.60305e-06	1.7002e-06	1.80206e-06	1.90885e-06	2.02081e-06	2.13819e-06	2.26125e-06	2.39027e-06	2.52552e-06	2.66731e-06	2.81596e-06	2.97179e-06	3.13515e-06	3.3064e-06	3.48592e-06
5.7	0	5.34045e-08	1.09415e-07	1.68155e-07	2.29754e-07	2.9435e-07	3.62087e-07	4.33112e-07	5.07585e-07	5.85666e-07	6.6753e-07	7.53354e-07	8.43328e-07	9.37647e-07	1.03652e-06	1.14015e-06	1.24878e-06	1.36263e-06	1.48195e-06	1.60701e-06	1.73806e-06	1.87539e-06	2.0193e-06	2.17009e-06	2.32808e-06	2.49361e-06	2.66703e-06	2.84871e-06	3.03903e-06	3.2384e-06	3.44723e-06	3.66596e-06	3.89505e-06	4.13497e-06	4.38624e-06	4.64936e-06	4.92489e-06	5.2134e-06	5.51547e-06	5.83174e-06	6.16284e-06	6.50947e-06	6.87232e-06	7.25213e-06	7.64968e-06	8.06577e-06	8.50124e-06	8.95696e-06	9.43386e-06
5.75	0	8.80292e-08	1.8035e-07	2.77167e-07	3.78692e-07	4.85152e-07	5.96779e-07	7.13818e-07	8.36527e-07	9.65171e-07	1.10003e-06	1.2414e-06	1.38959e-06	1.54491e-06	1.70771e-06	1.87833e-06	2.05713e-06	2.24451e-06	2.44085e-06	2.64659e-06	2.86215e-06	3.08799e-06	3.3246e-06	3.57245e-06	3.83209e-06	4.10405e-06	4.3889e-06	4.68724e-06	4.99967e-06	5.32686e-06	5.66948e-06	6.02822e-06	6.40384e-06	6.79709e-06	7.20879e-06	7.63976e-06	8.09089e-06	8.56308e-06	9.0573e-06	9.57452e-06	1.01158e-05	1.06822e-05	1.12749e-05	1.18949e-05	1.25437e-05	1.32224e-05	1.39324e-05	1.4675e-05	1.54518e-05
5.8	0	1.23297e-07	2.52599e-07	3.88191e-07	5.30371e-07	6.79452e-07	8.35761e-07	9.99637e-07	1.17144e-06	1.35154e-06	1.54033e-06	1.73822e-06	1.94562e-06	2.163e-06	2.39082e-06	2.62955e-06	2.87972e-06	3.14185e-06	3.4165e-06	3.70424e-06	4.0057e-06	4.32149e-06	4.65228e-06	4.99877e-06	5.36167e-06	5.74174e-06	6.13976e-06	6.55656e-06	6.99299e-06	7.44996e-06	7.92839e-06	8.42926e-06	8.95359e-06	9.50244e-06	1.00769e-05	1.06782e-05	1.13074e-05	1.19659e-05	1.2655e-05	1.3376e-05	1.41304e-05	1.49196e-05	1.57452e-05	1.66088e-05	1.75121e-05	1.84569e-05	1.9445e-05	2.04783e-05	2.15587e-05
5.85	0	1.5923e-07	3.26209e-07	5.01307e-07	6.84905e-07	8.77407e-07	1.07923e-06	1.29082e-06	1.51263e-06	1.74515e-06	1.98887e-06	2.24432e-06	2.51205e-06	2.79263e-06	3.08666e-06	3.39477e-06	3.71761e-06	4.05587e-06	4.41026e-06	4.78152e-06	5.17044e-06	5.57782e-06	6.00453e-06	6.45143e-06	6.91948e-06	7.40962e-06	7.92286e-06	8.46028e-06	9.02295e-06	9.61204e-06	1.02287e-05	1.08743e-05	1.155e-05	1.22572e-05	1.29974e-05	1.3772e-05	1.45826e-05	1.54308e-05	1.63182e-05	1.72466e-05	1.82178e-05	1.92338e-05	2.02965e-05	2.1408e-05	2.25704e-05	2.3786e-05	2.50571e-05	2.63861e-05	2.77756e-05
5.9	0	1.95815e-07	4.01157e-07	6.16479e-07	8.42251e-07	1.07897e-06	1.32715e-06	1.58733e-06	1.86007e-06	2.14597e-06	2.44564e-06	2.75972e-06	3.0889e-06	3.43386e-06	3.79536e-06	4.17415e-06	4.57104e-06	4.98687e-06	5.42251e-06	5.87888e-06	6.35693e-06	6.85767e-06	7.38213e-06	7.9314e-06	8.50661e-06	9.10896e-06	9.73968e-06	1.04001e-05	1.10915e-05	1.18153e-05	1.2573e-05	1.33661e-05	1.41962e-05	1.5065e-05	1.59742e-05	1.69256e-05	1.79212e-05	1.89628e-05	2.00526e-05	2.11927e-05	2.23852e-05	2.36326e-05	2.49373e-05	2.63018e-05	2.77287e-05	2.92207e-05	3.07808e-05	3.24118e-05	3.4117e-05
5.95	0	2.32961e-07	4.77261e-07	7.33434e-07	1.00204e-06	1.28368e-06	1.57895e-06	1.8885e-06	2.213e-06	2.55315e-06	2.90969e-06	3.28338e-06	3.67502e-06	4.08545e-06	4.51555e-06	4.96623e-06	5.43844e-06	5.93317e-06	6.45148e-06	6.99446e-06	7.56322e-06	8.15897e-06	8.78294e-06	9.43643e-06	1.01208e-05	1.08374e-05	1.15878e-05	1.23734e-05	1.31959e-05	1.4057e-05	1.49584e-05	1.59019e-05	1.68894e-05	1.79229e-05	1.90045e-05	2.01363e-05	2.13205e-05	2.25596e-05	2.38558e-05	2.52119e-05	2.66304e-05	2.8114e-05	2.96658e-05	3.12886e-05	3.29856e-05	3.476e-05	3.66153e-05	3.8555e-05	4.05827e-05
6	0	2.7047e-07	5.54112e-07	8.51549e-07	1.16343e-06	1.49045e-06	1.83331e-06	2.19276e-06	2.56958e-06	2.96459e-06	3.37864e-06	3.81262e-06	4.26746e-06	4.74413e-06	5.24365e-06	5.76709e-06	6.31555e-06	6.89019e-06	7.49222e-06	8.12291e-06	8.78359e-06	9.47561e-06	1.02004e-05	1.09596e-05	1.17546e-05	1.25871e-05	1.34588e-05	1.43715e-05	1.53271e-05	1.63276e-05	1.73748e-05	1.8471e-05	1.96184e-05	2.08192e-05	2.20759e-05	2.33909e-05	2.4767e-05	2.62067e-05	2.77129e-05	2.92887e-05	3.0937e-05	3.26611e-05	3.44643e-05	3.63501e-05	3.83222e-05	4.03843e-05	4.25404e-05	4.47945e-05	4.7151e-05
6.05	0	3.07999e-07	6.31013e-07	9.69752e-07	1.32496e-06	1.69742e-06	2.08795e-06	2.49739e-06	2.92664e-06	3.37662e-06	3.84832e-06	4.34275e-06	4.86096e-06	5.40408e-06	5.97326e-06	6.56971e-06	7.19471e-06	7.84957e-06	8.53569e-06	9.25449e-06	1.00075e-05	1.07963e-05	1.16225e-05	1.24878e-05	1.33941e-05	1.43432e-05	1.5337e-05	1.63777e-05	1.74672e-05	1.86079e-05	1.98021e-05	2.10521e-05	2.23606e-05	2.37301e-05	2.51633e-05	2.66632e-05	2.82327e-05	2.98749e-05	3.15931e-05	3.33906e-05	3.5271e-05	3.72379e-05	3.92952e-05	4.14469e-05	4.3697e-05	4.605e-05	4.85104e-05	5.10827e-05	5.3772e-05
6.1	0	3.45045e-07	7.06931e-07	1.08646e-06	1.48447e-06	1.90183e-06	2.33946e-06	2.79832e-06	3.27941e-06	3.78377e-06	4.3125e-06	4.86674e-06	5.44768e-06	6.05658e-06	6.69474e-06	7.36352e-06	8.06435e-06	8.79872e-06	9.56818e-06	1.03744e-05	1.12189e-05	1.21037e-05	1.30305e-05	1.40013e-05	1.50181e-05	1.60829e-05	1.71981e-05	1.83658e-05	1.95885e-05	2.08687e-05	2.2209e-05	2.36121e-05	2.50808e-05	2.66182e-05	2.82272e-05	2.99112e-05	3.16735e-05	3.35175e-05	3.54469e-05	3.74656e-05	3.95776e-05	4.17868e-05	4.40977e-05	4.65148e-05	4.90427e-05	5.16863e-05	5.44507e-05	5.73411e-05	6.03632e-05
6.15	0	3.80933e-07	7.80489e-07	1.19955e-06	1.63906e-06	2.09996e-06	2.58329e-06	3.0901e-06	3.6215e-06	4.17865e-06	4.76276e-06	5.3751e-06	6.017e-06	6.68983e-06	7.39505e-06	8.13416e-06	8.90876e-06	9.72049e-06	1.05711e-05	1.14623e-05	1.23961e-05	1.33744e-05	1.43992e-05	1.54728e-05	1.65973e-05	1.7775e-05	1.90085e-05	2.03003e-05	2.1653e-05	2.30694e-05	2.45524e-05	2.61051e-05	2.77305e-05	2.9432e-05	3.1213e-05	3.3077e-05	3.50279e-05	3.70695e-05	3.92059e-05	4.14412e-05	4.378e-05	4.62268e-05	4.87864e-05	5.14638e-05	5.42642e-05	5.71931e-05	6.0256e-05	6.34589e-05	6.6808e-05
6.2	0	4.14825e-07	8.49965e-07	1.30639e-06	1.78511e-06	2.28719e-06	2.81373e-06	3.36591e-06	3.94492e-06	4.55204e-06	5.18859e-06	5.85596e-06	6.5556e-06	7.28903e-06	8.05782e-06	8.86364e-06	9.70821e-06	1.05933e-05	1.15209e-05	1.24929e-05	1.35114e-05	1.45786e-05	1.56966e-05	1.68678e-05	1.80948e-05	1.938e-05	2.07261e-05	2.2136e-05	2.36124e-05	2.51586e-05	2.67776e-05	2.84728e-05	3.02476e-05	3.21057e-05	3.40507e-05	3.60867e-05	3.82177e-05	4.0448e-05	4.27821e-05	4.52245e-05	4.77802e-05	5.04542e-05	5.32518e-05	5.61784e-05	5.92398e-05	6.24419e-05	6.57909e-05	6.92934e-05	7.2956e-05
6.25	0	4.45733e-07	9.13336e-07	1.40385e-06	1.91838e-06	2.45805e-06	3.02408e-06	3.6177e-06	4.24023e-06	4.89304e-06	5.57756e-06	6.29529e-06	7.04779e-06	7.8367e-06	8.66373e-06	9.53066e-06	1.04394e-05	1.13918e-05	1.239e-05	1.34361e-05	1.45324e-05	1.56811e-05	1.68847e-05	1.81457e-05	1.94669e-05	2.08509e-05	2.23006e-05	2.38191e-05	2.54095e-05	2.70752e-05	2.88195e-05	3.06461e-05	3.25586e-05	3.4561e-05	3.66575e-05	3.88521e-05	4.11494e-05	4.3554e-05	4.60708e-05	4.87047e-05	5.1461e-05	5.43451e-05	5.73629e-05	6.05202e-05	6.38233e-05	6.72786e-05	7.08928e-05	7.4673e-05	7.86264e-05
6.3	0	4.72558e-07	9.68344e-07	1.48847e-06	2.0341e-06	2.60646e-06	3.20681e-06	3.8365e-06	4.49691e-06	5.1895e-06	5.9158e-06	6.67741e-06	7.47599e-06	8.31328e-06	9.19112e-06	1.01114e-05	1.10761e-05	1.20874e-05	1.31473e-05	1.42582e-05	1.54225e-05	1.66426e-05	1.79211e-05	1.92607e-05	2.06644e-05	2.2135e-05	2.36755e-05	2.52894e-05	2.69798e-05	2.87504e-05	3.06048e-05	3.25468e-05	3.45804e-05	3.67099e-05	3.89395e-05	4.12738e-05	4.37176e-05	4.62758e-05	4.89536e-05	5.17563e-05	5.46896e-05	5.77593e-05	6.09716e-05	6.43328e-05	6.78495e-05	7.15286e-05	7.53775e-05	7.94035e-05	8.36145e-05
6.35	0	4.94126e-07	1.01259e-06	1.55655e-06	2.12724e-06	2.72593e-06	3.35396e-06	4.01274e-06	4.70372e-06	5.42845e-06	6.18851e-06	6.9856e-06	7.82146e-06	8.69792e-06	9.6169e-06	1.05804e-05	1.15905e-05	1.26495e-05	1.37595e-05	1.49231e-05	1.61426e-05	1.74208e-05	1.87602e-05	2.01639e-05	2.16348e-05	2.31759e-05	2.47906e-05	2.64822e-05	2.82543e-05	3.01106e-05	3.2055e-05	3.40914e-05	3.62242e-05	3.84576e-05	4.07964e-05	4.32453e-05	4.58092e-05	4.84935e-05	5.13036e-05	5.4245e-05	5.73239e-05	6.05463e-05	6.39187e-05	6.74478e-05	7.11406e-05	7.50045e-05	7.90469e-05	8.3276e-05	8.76999e-05
6.4	0	5.09252e-07	1.04363e-06	1.60434e-06	2.19265e-06	2.80989e-06	3.45743e-06	4.13673e-06	4.8493e-06	5.59673e-06	6.38069e-06	7.2029e-06	8.06518e-06	8.96944e-06	9.91765e-06	1.09119e-05	1.19543e-05	1.30473e-05	1.41931e-05	1.53942e-05	1.66532e-05	1.79729e-05	1.9356e-05	2.08055e-05	2.23246e-05	2.39164e-05	2.55844e-05	2.73319e-05	2.91628e-05	3.10809e-05	3.30902e-05	3.51949e-05	3.73993e-05	3.9708e-05	4.21259e-05	4.46578e-05	4.7309e-05	5.00849e-05	5.29911e-05	5.60336e-05	5.92186e-05	6.25523e-05	6.60417e-05	6.96935e-05	7.35152e-05	7.75143e-05	8.16987e-05	8.60768e-05	9.06571e-05
6.45	0	5.16798e-07	1.05914e-06	1.62825e-06	2.22543e-06	2.85202e-06	3.50943e-06	4.19914e-06	4.9227e-06	5.68173e-06	6.4779e-06	7.31301e-06	8.18889e-06	9.10749e-06	1.00708e-05	1.1081e-05	1.21403e-05	1.32509e-05	1.44154e-05	1.56362e-05	1.6916e-05	1.82576e-05	1.96638e-05	2.11377e-05	2.26824e-05	2.43012e-05	2.59976e-05	2.77752e-05	2.96377e-05	3.15891e-05	3.36334e-05	3.5775e-05	3.80183e-05	4.03681e-05	4.28291e-05	4.54064e-05	4.81055e-05	5.09318e-05	5.38911e-05	5.69895e-05	6.02332e-05	6.36288e-05	6.71833e-05	7.09037e-05	7.47976e-05	7.88726e-05	8.31369e-05	8.7599e-05	9.22677e-05
6.5	0	5.15737e-07	1.05701e-06	1.62505e-06	2.22114e-06	2.84665e-06	3.50297e-06	4.1916e-06	4.91409e-06	5.67204e-06	6.46717e-06	7.30123e-06	8.1761e-06	9.09371e-06	1.00561e-05	1.10654e-05	1.21238e-05	1.32336e-05	1.43973e-05	1.56175e-05	1.68967e-05	1.82377e-05	1.96435e-05	2.11171e-05	2.26616e-05	2.42803e-05	2.59768e-05	2.77547e-05	2.96176e-05	3.15697e-05	3.36149e-05	3.57576e-05	3.80022e-05	4.03536e-05	4.28166e-05	4.53962e-05	4.80979e-05	5.09272e-05	5.389e-05	5.69923e-05	6.02404e-05	6.3641e-05	6.7201e-05	7.09276e-05	7.48282e-05	7.89108e-05	8.31834e-05	8.76547e-05	9.23334e-05
6.55	0	5.05228e-07	1.03551e-06	1.59206e-06	2.17614e-06	2.78908e-06	3.43228e-06	4.10718e-06	4.81532e-06	5.55828e-06	6.33774e-06	7.15544e-06	8.01321e-06	8.91296e-06	9.85668e-06	1.08465e-05	1.18845e-05	1.29731e-05	1.41146e-05	1.53116e-05	1.65666e-05	1.78824e-05	1.92618e-05	2.07078e-05	2.22236e-05	2.38125e-05	2.54777e-05	2.72229e-05	2.90519e-05	3.09684e-05	3.29767e-05	3.50808e-05	3.72852e-05	3.95947e-05	4.20139e-05	4.45481e-05	4.72023e-05	4.99822e-05	5.28934e-05	5.5942e-05	5.91342e-05	6.24766e-05	6.5976e-05	6.96394e-05	7.34743e-05	7.74884e-05	8.16899e-05	8.6087e-05	9.06886e-05
6.6	0	4.84668e-07	9.93406e-07	1.52738e-06	2.08781e-06	2.67598e-06	3.29322e-06	3.94094e-06	4.6206e-06	5.33374e-06	6.08197e-06	6.86696e-06	7.69048e-06	8.55436e-06	9.46053e-06	1.0411e-05	1.14079e-05	1.24534e-05	1.35499e-05	1.46996e-05	1.59053e-05	1.71694e-05	1.84947e-05	1.98842e-05	2.13408e-05	2.28677e-05	2.44682e-05	2.61457e-05	2.79038e-05	2.97463e-05	3.1677e-05	3.37001e-05	3.58199e-05	3.80408e-05	4.03674e-05	4.28048e-05	4.53579e-05	4.80321e-05	5.08328e-05	5.3766e-05	5.68376e-05	6.0054e-05	6.34218e-05	6.69477e-05	7.0639e-05	7.45032e-05	7.8548e-05	8.27816e-05	8.72124e-05
6.65	0	4.53754e-07	9.30075e-07	1.43006e-06	1.95485e-06	2.50565e-06	3.08371e-06	3.69036e-06	4.32698e-06	4.99499e-06	5.69592e-06	6.43134e-06	7.20291e-06	8.01236e-06	8.86149e-06	9.75221e-06	1.06865e-05	1.16664e-05	1.26941e-05	1.37719e-05	1.49021e-05	1.60873e-05	1.73299e-05	1.86328e-05	1.99987e-05	2.14306e-05	2.29317e-05	2.45051e-05	2.61542e-05	2.78826e-05	2.96939e-05	3.15921e-05	3.35811e-05	3.56651e-05	3.78486e-05	4.01361e-05	4.25324e-05	4.50426e-05	4.76718e-05	5.04256e-05	5.33095e-05	5.63296e-05	5.94921e-05	6.28034e-05	6.62703e-05	6.98999e-05	7.36994e-05	7.76766e-05	8.18395e-05
6.7	0	4.12522e-07	8.45588e-07	1.30019e-06	1.77739e-06	2.27827e-06	2.80397e-06	3.35571e-06	3.93474e-06	4.54237e-06	5.17998e-06	5.84901e-06	6.55097e-06	7.28744e-06	8.06007e-06	8.87059e-06	9.72081e-06	1.06126e-05	1.1548e-05	1.2529e-05	1.35578e-05	1.46367e-05	1.5768e-05	1.69543e-05	1.8198e-05	1.95019e-05	2.08689e-05	2.23018e-05	2.38039e-05	2.53782e-05	2.70282e-05	2.87574e-05	3.05695e-05	3.24684e-05	3.4458e-05	3.65425e-05	3.87264e-05	4.10142e-05	4.34107e-05	4.59208e-05	4.85499e-05	5.13033e-05	5.41867e-05	5.72061e-05	6.03676e-05	6.36776e-05	6.7143e-05	7.07707e-05	7.4568e-05
6.75	0	3.61377e-07	7.40773e-07	1.13907e-06	1.55718e-06	1.99606e-06	2.45674e-06	2.94025e-06	3.44771e-06	3.98028e-06	4.53915e-06	5.12561e-06	5.74097e-06	6.38663e-06	7.06403e-06	7.7747e-06	8.52023e-06	9.30228e-06	1.01226e-05	1.0983e-05	1.18854e-05	1.28317e-05	1.38242e-05	1.48648e-05	1.5956e-05	1.71001e-05	1.82995e-05	1.9557e-05	2.08752e-05	2.22569e-05	2.37052e-05	2.5223e-05	2.68138e-05	2.84808e-05	3.02276e-05	3.2058e-05	3.39756e-05	3.59847e-05	3.80894e-05	4.02941e-05	4.26034e-05	4.50221e-05	4.75553e-05	5.0208e-05	5.29858e-05	5.58944e-05	5.89397e-05	6.21279e-05	6.54655e-05
6.8	0	3.01101e-07	6.17237e-07	9.4914e-07	1.29758e-06	1.66336e-06	2.04732e-06	2.45034e-06	2.87336e-06	3.31732e-06	3.78326e-06	4.27222e-06	4.78532e-06	5.32371e-06	5.88862e-06	6.4813e-06	7.10311e-06	7.75542e-06	8.43969e-06	9.15745e-06	9.91029e-06	1.06999e-05	1.1528e-05	1.23963e-05	1.3307e-05	1.42618e-05	1.52629e-05	1.63125e-05	1.74129e-05	1.85664e-05	1.97756e-05	2.10429e-05	2.23713e-05	2.37634e-05	2.52222e-05	2.67509e-05	2.83528e-05	3.0031e-05	3.17893e-05	3.36313e-05	3.55609e-05	3.7582e-05	3.96989e-05	4.19159e-05	4.42376e-05	4.66689e-05	4.92146e-05	5.18801e-05	5.46706e-05
6.85	0	2.32851e-07	4.77346e-07	7.34056e-07	1.00357e-06	1.28653e-06	1.58357e-06	1.89538e-06	2.22269e-06	2.56623e-06	2.9268e-06	3.30522e-06	3.70235e-06	4.1191e-06	4.5564e-06	5.01525e-06	5.49667e-06	6.00176e-06	6.53164e-06	7.0875e-06	7.67057e-06	8.28216e-06	8.92361e-06	9.59636e-06	1.03019e-05	1.10417e-05	1.18175e-05	1.26309e-05	1.34837e-05	1.43778e-05	1.53151e-05	1.62977e-05	1.73275e-05	1.8407e-05	1.95382e-05	2.07238e-05	2.19662e-05	2.3268e-05	2.4632e-05	2.60611e-05	2.75582e-05	2.91265e-05	3.07693e-05	3.249e-05	3.42922e-05	3.61795e-05	3.81559e-05	4.02254e-05	4.23923e-05
6.9	0	1.58126e-07	3.24179e-07	4.98546e-07	6.81634e-07	8.73871e-07	1.0757e-06	1.28759e-06	1.51004e-06	1.74355e-06	1.98866e-06	2.24593e-06	2.51596e-06	2.79936e-06	3.09678e-06	3.40888e-06	3.73639e-06	4.08003e-06	4.44058e-06	4.81886e-06	5.21572e-06	5.63203e-06	6.06873e-06	6.52679e-06	7.00722e-06	7.5111e-06	8.03952e-06	8.59365e-06	9.17472e-06	9.78397e-06	1.04228e-05	1.10925e-05	1.17945e-05	1.25305e-05	1.33019e-05	1.41105e-05	1.49579e-05	1.58459e-05	1.67766e-05	1.77517e-05	1.87735e-05	1.9844e-05	2.09655e-05	2.21404e-05	2.3371e-05	2.46601e-05	2.60101e-05	2.7424e-05	2.89046e-05
6.95	0	7.8731e-08	1.61432e-07	2.48297e-07	3.39533e-07	4.35354e-07	5.35987e-07	6.41666e-07	7.5264e-07	8.69169e-07	9.91523e-07	1.11999e-06	1.25486e-06	1.39646e-06	1.5451e-06	1.70113e-06	1.86491e-06	2.03682e-06	2.21724e-06	2.40659e-06	2.6053e-06	2.81382e-06	3.03263e-06	3.26221e-06	3.50309e-06	3.7558e-06	4.02091e-06	4.29902e-06	4.59073e-06	4.89671e-06	5.21763e-06	5.5542e-06	5.90715e-06	6.27727e-06	6.66536e-06	7.07228e-06	7.49891e-06	7.94617e-06	8.41504e-06	8.90652e-06	9.42168e-06	9.96161e-06	1.05275e-05	1.11205e-05	1.17419e-05	1.2393e-05	1.30752e-05	1.379e-05	1.45388e-05
7	0	-3.28971e-09	-6.70231e-09	-1.02414e-08	-1.3911e-08	-1.77138e-08	-2.16534e-08	-2.57338e-08	-2.99577e-08	-3.43289e-08	-3.88514e-08	-4.35272e-08	-4.83603e-08	-5.33536e-08	-5.85107e-08	-6.38339e-08	-6.93253e-08	-7.49886e-08	-8.0826e-08	-8.68389e-08	-9.30292e-08	-9.93987e-08	-1.05949e-07	-1.12681e-07	-1.19595e-07	-1.2669e-07	-1.33966e-07	-1.41423e-07	-1.49058e-07	-1.5687e-07	-1.64855e-07	-1.73009e-07	-1.81329e-07	-1.89808e-07	-1.98441e-07	-2.07218e-07	-2.16132e-07	-2.25172e-07	-2.34328e-07	-2.43586e-07	-2.52931e-07	-2.62349e-07	-2.7182e-07	-2.81325e-07	-2.90841e-07	-3.00345e-07	-3.09809e-07	-3.19203e-07	-3.28497e-07
[truncated: 2,352 more columns]

## Sheet: comparison_qdS
q	trj_avged	q	speciesA+	speciesB+
1.3	-90.3666	1.31667	2210.63	377.212
1.35	-80.0852	1.35	2075.57	319.119
1.4	-69.1799	1.38333	1912.69	259.866
1.45	-57.8553	1.41667	1728.75	201.57
1.5	-46.3109	1.45	1530.43	146.085
1.55	-34.7452	1.48333	1324.33	94.9775
1.6	-23.359	1.51667	1116.53	49.4895
1.65	-12.3585	1.55	912.426	10.539
1.7	-1.95596	1.58333	716.699	-21.2665
1.75	7.63232	1.61667	533.161	-45.6437
1.8	16.1906	1.65	364.739	-62.5905
1.85	23.5121	1.68333	213.528	-72.3534
1.9	29.4092	1.71667	80.7678	-75.4171
1.95	33.7259	1.75	-33.0405	-72.4394
2	36.3507	1.78333	-128.035	-64.2149
2.05	37.2288	1.81667	-204.94	-51.6477
2.1	36.3717	1.85	-264.912	-35.6889
2.15	33.8642	1.88333	-309.443	-17.3075
2.2	29.8666	1.91667	-340.283	2.54227
2.25	24.6119	1.95	-359.322	22.9632
2.3	18.3981	1.98333	-368.52	43.1316
2.35	11.5747	2.01667	-369.847	62.324
2.4	4.52576	2.05	-365.218	79.9323
2.45	-2.35119	2.08333	-356.456	95.4667
2.5	-8.66774	2.11667	-345.259	108.57
2.55	-14.0677	2.15	-333.172	119.008
2.6	-18.2489	2.18333	-321.577	126.665
2.65	-20.982	2.21667	-311.666	131.54
2.7	-22.125	2.25	-304.44	133.726
2.75	-21.6325	2.28333	-300.707	133.399
2.8	-19.5582	2.31667	-301.055	130.805
2.85	-16.0516	2.35	-305.861	126.237
2.9	-11.3476	2.38333	-315.297	120.02
2.95	-5.75155	2.41667	-329.302	112.499
3	0.381501	2.45	-347.608	104.019
3.05	6.66984	2.48333	-369.749	94.9155
3.1	12.7302	2.51667	-395.049	85.5027
3.15	18.2023	2.55	-422.666	76.0641
3.2	22.7724	2.58333	-451.617	66.8489
3.25	26.1922	2.61667	-480.786	58.0658
3.3	28.2941	2.65	-508.988	49.8822
3.35	29.0004	2.68333	-534.998	42.4268
3.4	28.3264	2.71667	-557.594	35.7886
3.45	26.3764	2.75	-575.618	30.0225
3.5	23.3355	2.78333	-588.004	25.155
3.55	19.4537	2.81667	-593.837	21.1867
3.6	15.0279	2.85	-592.393	18.1008
3.65	10.3801	2.88333	-583.151	15.8674
3.7	5.83404	2.91667	-565.854	14.4488
3.75	1.69317	2.95	-540.496	13.8048
3.8	-1.78055	2.98333	-507.325	13.8959
3.85	-4.38397	3.01667	-466.87	14.6863
3.9	-5.9858	3.05	-419.891	16.1461
3.95	-6.53441	3.08333	-367.355	18.2514
4	-6.05998	3.11667	-310.431	20.9845
4.05	-4.67072	3.15	-250.411	24.3319
4.1	-2.54385	3.18333	-188.677	28.2834
4.15	0.0882844	3.21667	-126.662	32.8278
4.2	2.95573	3.25	-65.7745	37.9509
4.25	5.77089	3.28333	-7.36284	43.6324
4.3	8.24959	3.31667	47.3325	49.8407
4.35	10.1316	3.35	97.2312	56.5317
4.4	11.1996	3.38333	141.43	63.6463
4.45	11.2945	3.41667	179.248	71.1055
4.5	10.3274	3.45	210.233	78.8126
4.55	8.28608	3.48333	234.16	86.6519
4.6	5.2363	3.51667	251.053	94.4866
4.65	1.31806	3.55	261.152	102.164
4.7	-3.26347	3.58333	264.889	109.517
4.75	-8.25128	3.61667	262.888	116.365
4.8	-13.3533	3.65	255.901	122.522
4.85	-18.2614	3.68333	244.786	127.798
4.9	-22.6717	3.71667	230.468	132.006
4.95	-26.3041	3.75	213.894	134.968
5	-28.9207	3.78333	195.994	136.521
5.05	-30.341	3.81667	177.649	136.518
5.1	-30.4533	3.85	159.656	134.842
5.15	-29.2222	3.88333	142.705	131.402
5.2	-26.6905	3.91667	127.352	126.143
5.25	-22.9762	3.95	114.011	119.046
5.3	-18.2653	3.98333	102.949	110.131
5.35	-12.7997	4.01667	94.2786	99.4598
5.4	-6.86196	4.05	87.9708	87.134
5.45	-0.757795	4.08333	83.8701	73.2928
5.5	5.20279	4.11667	81.7003	58.1162
5.55	10.7243	4.15	81.0981	41.8153
5.6	15.5436	4.18333	81.6332	24.6294
5.65	19.4448	4.21667	82.8295	6.82569
5.7	22.2717	4.25	84.1991	-11.314
5.75	23.9356	4.28333	85.2615	-29.4942
5.8	24.4193	4.31667	85.5711	-47.415
5.85	23.7759	4.35	84.7378	-64.7802
5.9	22.1235	4.38333	82.4399	-81.2999
5.95	19.6359	4.41667	78.4466	-96.7023
6	16.53	4.45	72.62	-110.738
6.05	13.0505	4.48333	64.9183	-123.183
6.1	9.45355	4.51667	55.4055	-133.848
6.15	5.9896	4.55	44.2365	-142.583
6.2	2.8875	4.58333	31.6522	-149.27
6.25	0.340014	4.61667	17.9726	-153.843
6.3	-1.50782	4.65	3.57407	-156.272
6.35	-2.56697	4.68333	-11.1221	-156.571
6.4	-2.80884	4.71667	-25.668	-154.797
6.45	-2.26565	4.75	-39.6116	-151.046
6.5	-1.02679	4.78333	-52.5091	-145.449
6.55	0.768542	4.81667	-63.9483	-138.17
6.6	2.94182	4.85	-73.5626	-129.399
6.65	5.28811	4.88333	-81.0403	-119.351
6.7	7.59052	4.91667	-86.1447	-108.255
6.75	9.6352	4.95	-88.7158	-96.3538
6.8	11.2259	4.98333	-88.6735	-83.8929
6.85	12.1972	5.01667	-86.0293	-71.1183
6.9	12.4255	5.05	-80.8753	-58.2693
6.95	11.8373	5.08333	-73.3819	-45.5755
7	10.4135	5.11667	-63.7971	-33.2492
		5.15	-52.4287	-21.4828
		5.18333	-39.6367	-10.4479
		5.21667	-25.8223	-0.287889
		5.25	-11.4089	8.88079
		5.28333	3.16755	16.9682
		5.31667	17.4759	23.9159
		5.35	31.1042	29.6925
		5.38333	43.6682	34.2929
		5.41667	54.8295	37.7394
		5.45	64.302	40.0765
		5.48333	71.8559	41.3687
		5.51667	77.3325	41.6994
		5.55	80.6401	41.1657
		5.58333	81.7547	39.8754
		5.61667	80.7259	37.945
		5.65	77.6655	35.4943
		5.68333	72.7438	32.6453
		5.71667	66.1866	29.518
		5.75	58.2603	26.2277
		5.78333	49.2647	22.8843
		5.81667	39.5233	19.5881
		5.85	29.3684	16.4296
		5.88333	19.1339	13.4889
		5.91667	9.14119	10.8331
		5.95	-0.310921	8.51704
		5.98333	-8.95184	6.58388
		6.01667	-16.5532	5.06335
		6.05	-22.9316	3.97378
		6.08333	-27.9513	3.3227
		6.11667	-31.534	3.10646
		6.15	-33.6541	3.31244
		6.18333	-34.3379	3.91977
		6.21667	-33.6667	4.89975
		6.25	-31.7663	6.21776
		6.28333	-28.8031	7.8339
		6.31667	-24.98	9.7038
		6.35	-20.5242	11.78
		6.38333	-15.6806	14.0123
		6.41667	-10.703	16.3489
		6.45	-5.84278	18.737
		6.48333	-1.34303	21.1233
		6.51667	2.57319	23.4545
		6.55	5.70907	25.6785
		6.58333	7.89862	27.7437
		6.61667	9.01658	29.6008
		6.65	8.97869	31.2023
		6.68333	7.74336	32.5036
		6.71667	5.31705	33.4634
		6.75	1.74884	34.0441
		6.78333	-2.87116	34.2126
		6.81667	-8.41226	33.9409
		6.85	-14.7125	33.2066
		6.88333	-21.5824	31.9936
		6.91667	-28.8114	30.2931
		6.95	-36.1774	28.1033
		6.98333	-43.4518	25.4305
		7.01667	-50.4095	22.2895
		7.05	-56.835	18.7042
		7.08333	-62.5292	14.7061
		7.11667	-67.3172	10.3365
		7.15	-71.0518	5.64491
		7.18333	-73.617	0.688378
		7.21667	-74.9344	-4.46821
		7.25	-74.9613	-9.75336
		7.28333	-73.6911	-15.0908
		7.31667	-71.1557	-20.3997
		7.35	-67.4201	-25.5965
		7.38333	-62.5792	-30.597
		7.41667	-56.7561	-35.3175
		7.45	-50.0954	-39.6766
		7.48333	-42.7572	-43.5974
		7.51667	-34.913	-47.0093
		7.55	-26.7389	-49.8492
		7.58333	-18.4099	-52.0631
		7.61667	-10.0944	-53.6089
		7.65	-1.94977	-54.4556
		7.68333	5.88168	-54.5855
		7.71667	13.2777	-53.9948
		7.75	20.1365	-52.6938
		7.78333	26.3786	-50.7062
		7.81667	31.9499	-48.07
		7.85	36.8179	-44.8362
		7.88333	40.9719	-41.0673
		7.91667	44.4218	-36.8364
		7.95	47.1955	-32.2267
		7.98333	49.3345	-27.3277
