# Supplementary material for: Capturing the generation and structural transformations of molecular ions
Source: Nature. 2024 Jan 10;625(7996):710–4. doi: 10.1038/s41586-023-06909-5 (PMC10808067; doi:10.1038/s41586-023-06909-5)
Supplement: Supplementary file 12 — Source Data Extended Data Fig. 8 [file 41586_2023_6909_MOESM12_ESM.xlsx]

## Sheet: TS1
Reaction Coordinate	Energy (kcal/mol)
-13.8718	5.41098e-07
-13.5742	0.00574
-13.2777	0.01982
-13.0097	0.05891
-12.7158	0.0568
-12.4306	0.09644
-12.1367	0.11827
-11.8464	0.16595
-11.5511	0.20879
-11.2628	0.27148
-10.9719	0.32032
-10.6853	0.3935
-10.3974	0.45672
-10.1224	0.57022
-9.83977	0.60424
-9.57067	0.70568
-9.2919	0.72066
-9.02757	0.83877
-8.7439	0.83864
-8.45697	0.91993
-8.16491	1.01136
-7.8772	1.12518
-7.60441	1.28875
-7.32926	1.40856
-7.05433	1.53629
-6.76279	1.64382
-6.46999	1.82394
-6.18536	2.05024
-5.91055	2.31916
-5.62571	2.50721
-5.33266	2.7409
-5.04602	3.08697
-4.7733	3.53058
-4.48418	3.78414
-4.18739	4.28811
-3.88916	5.03014
-3.59031	6.0195
-3.29115	7.26659
-2.99195	8.71395
-2.69277	10.2355
-2.3936	11.6712
-2.0944	12.8999
-1.79519	13.8971
-1.49597	14.6972
-1.19677	15.3335
-0.89759	15.8239
-0.59848	16.1751
-0.29932	16.3872
0	16.4582
0	16.4582
0.29932	16.3879
0.59847	16.1809
0.89758	15.8459
1.19674	15.3968
1.49593	14.8532
1.79514	14.2418
2.09437	13.5961
2.3936	12.9555
2.69283	12.363
2.99202	11.8628
3.29088	11.4862
3.58857	11.2223
3.88387	11.0729
4.16163	10.9255
4.4354	10.7612
4.72049	10.6194
5.00215	10.4831
5.28878	10.3317
5.58376	10.2083
5.87901	10.0917
6.17534	9.98639
6.47333	9.89257
6.7717	9.80961
7.0694	9.73686
7.36656	9.67313
7.6635	9.61753
7.96072	9.56963
8.25852	9.52909
8.55671	9.49541
8.85515	9.46822
9.15357	9.44693
9.45143	9.43127
9.74765	9.42025
10.0433	9.41407
10.2924	9.41163
10.4415	9.41163

## Sheet: TS2
Reaction Coordinate	E(kcal/mol)
-13.8351	9.56682
-13.6961	9.57172
-13.5613	9.58034
-13.4244	9.58552
-13.2927	9.59697
-13.1567	9.60031
-13.0223	9.60946
-12.885	9.61574
-12.7496	9.6258
-12.614	9.635
-12.4778	9.6438
-12.339	9.6516
-12.1993	9.66144
-12.0599	9.67211
-11.921	9.68338
-11.7849	9.69589
-11.6495	9.70743
-11.5165	9.71961
-11.3808	9.72671
-11.2425	9.73582
-11.1018	9.74586
-10.9603	9.75681
-10.8185	9.76787
-10.6779	9.77913
-10.5377	9.79017
-10.4009	9.80245
-10.265	9.81293
-10.1321	9.8258
-9.99758	9.83353
-9.86284	9.84224
-9.72821	9.85009
-9.59295	9.85679
-9.45826	9.8655
-9.32399	9.87618
-9.18951	9.88734
-9.05869	9.90871
-8.92572	9.91686
-8.79519	9.92931
-8.67309	9.93882
-8.54963	9.93882
-8.43136	9.97044
-8.3027	9.92965
-8.17472	9.92304
-8.04281	9.91611
-7.9142	9.92278
-7.79131	9.93702
-7.65853	9.9322
-7.53046	9.94633
-7.39742	9.96055
-7.27228	10.0085
-7.13758	10.0058
-7.00419	10.0451
-6.86927	10.0922
-6.73282	10.1532
-6.59234	10.2351
-6.44965	10.3638
-6.3064	10.5441
-6.16294	10.7776
-6.01946	11.0628
-5.87595	11.3963
-5.73244	11.7739
-5.58893	12.191
-5.44542	12.6431
-5.30192	13.1259
-5.15844	13.6352
-5.01497	14.1669
-4.87156	14.7176
-4.72817	15.2828
-4.5848	15.8604
-4.44139	16.4462
-4.29796	17.0403
-4.15449	17.6393
-4.01102	18.242
-3.86754	18.8455
-3.72414	19.4482
-3.58079	20.048
-3.43761	20.6408
-3.29433	21.2277
-3.15107	21.8062
-3.00774	22.3806
-2.86463	22.9438
-2.72219	23.5001
-2.57971	24.0251
-2.43688	24.5352
-2.29354	25.0333
-2.15009	25.5196
-2.0066	25.9843
-1.86311	26.4231
-1.71962	26.8327
-1.57614	27.2104
-1.43267	27.5544
-1.28922	27.8628
-1.1458	28.1347
-1.00239	28.3695
-0.85903	28.5676
-0.71573	28.7296
-0.57251	28.8572
-0.42941	28.9521
-0.2866	29.0168
-0.14355	29.0534
0	29.0651
0.14355	29.0541
0.28656	29.0225
0.42914	28.9714
0.57197	28.902
0.71485	28.8149
0.8578	28.7104
1.00076	28.5884
1.14378	28.4489
1.2868	28.2915
1.42987	28.1162
1.57292	27.9221
1.71609	27.7095
1.85907	27.4768
2.0023	27.2321
2.14382	26.9947
2.28348	26.7803
2.41898	26.4639
2.5581	26.1524
2.69705	25.7917
2.8376	25.3716
2.9799	24.9063
3.12286	24.3805
3.26599	23.786
3.40913	23.1175
3.55238	22.3816
3.69561	21.596
3.83893	20.793
3.98221	20.0146
4.12541	19.2947
4.26835	18.6476
4.41097	18.0547
4.5535	17.4944
4.69633	16.9468
4.83922	16.4014
4.98236	15.8514
5.12523	15.2995
5.26836	14.7582
5.41134	14.2474
5.55436	13.7953
5.69694	13.4343
5.83768	13.2247
5.97318	12.9669
6.11104	12.8312
6.24895	12.7589
6.38255	12.7545
6.50811	12.6518
6.6407	12.5995
6.77728	12.5556
6.91403	12.5216
7.04952	12.4913

## Sheet: TS3
Reaction Coordinate	Energy (kcal/mol)
-6.42764	12.3802
-6.29596	12.3844
-6.1626	12.3893
-6.03037	12.3939
-5.89725	12.3984
-5.76628	12.402
-5.63467	12.4048
-5.51241	12.4088
-5.38229	12.4092
-5.25913	12.4128
-5.13698	12.4188
-5.00892	12.4209
-4.88947	12.424
-4.76888	12.4222
-4.64759	12.4223
-4.52585	12.4247
-4.40025	12.429
-4.28161	12.4417
-4.16211	12.4375
-4.04113	12.4336
-3.92274	12.4329
-3.79696	12.4296
-3.68033	12.4374
-3.56178	12.4381
-3.44437	12.4427
-3.31745	12.4356
-3.19586	12.4501
-3.07199	12.4637
-2.9484	12.4892
-2.82149	12.5088
-2.69179	12.5431
-2.56043	12.594
-2.42629	12.6585
-2.29382	12.7458
-2.16115	12.8446
-2.03177	12.9672
-1.89888	13.0749
-1.76434	13.2061
-1.62843	13.3546
-1.49253	13.5158
-1.35642	13.682
-1.2204	13.8494
-1.0843	14.0135
-0.9483	14.1705
-0.81226	14.3162
-0.67661	14.4477
-0.54086	14.5598
-0.40495	15.0283
-0.26919	15.0962
-0.13619	15.1387
0	15.1514
0.13619	15.1341
0.26965	15.0845
0.40553	15.0039
0.54149	14.8906
0.67752	14.7447
0.81357	14.5665
0.94965	14.3563
1.08575	14.1151
1.22185	13.8442
1.35797	13.5449
1.49409	13.2189
1.63022	12.8677
1.76636	12.4935
1.90249	12.0981
2.03864	11.6835
2.17477	11.2517
2.31092	10.8054
2.44705	10.3469
2.5832	9.88038
2.71923	9.40999
2.85515	8.95126
2.99018	8.49037
3.125	8.02587
3.25996	7.54543
3.39587	7.07534
3.53188	6.61134
3.66799	6.15893
3.80406	5.71937
3.94012	5.29685
4.07607	4.89345
4.21183	4.51191
4.34736	4.15106
4.48278	3.81087
4.61837	3.4967
4.75385	3.21026
4.88898	2.96216
5.02247	2.72874
5.15648	2.51885
5.2913	2.33343
5.42667	2.17517
5.56163	1.84433
5.69413	1.73284
5.82508	1.63072
5.95677	1.54495
6.08789	1.47873
6.21704	1.42487
6.34503	1.37336
6.47507	1.34071
6.60248	1.33045
6.72371	1.30875
