# Supplementary material for: Capturing the generation and structural transformations of molecular ions
Source: Nature. 2024 Jan 10;625(7996):710–4. doi: 10.1038/s41586-023-06909-5 (PMC10808067; doi:10.1038/s41586-023-06909-5)
Supplement: Supplementary file 13 — Source Data Extended Data Fig. 9 [file 41586_2023_6909_MOESM13_ESM.xlsx]

## Sheet: DBP
s0				d0				d1				d2				d3
Br1-C1-C2-C3(°)	Br2-C3-C2-C1(°)	Energy		Br1-C1-C2-C3(°)	Br2-C3-C2-C1(°)	Energy		Br1-C1-C2-C3(°)	Br2-C3-C2-C1(°)	Energy		Br1-C1-C2-C3(°)	Br2-C3-C2-C1(°)	Energy		Br1-C1-C2-C3(°)	Br2-C3-C2-C1(°)	Energy
-96.0632	96.3352	-5261.27		-96.0632	96.3352	-5260.91		-96.0632	96.3352	-5260.9		-96.0632	96.3352	-5260.9		-96.0632	96.3352	-5260.88
-91.0631	96.3354	-5261.27		-91.0631	96.3354	-5260.91		-91.0631	96.3354	-5260.9		-91.0631	96.3354	-5260.9		-91.0631	96.3354	-5260.88
-86.0632	96.3354	-5261.27		-86.0632	96.3354	-5260.91		-86.0632	96.3354	-5260.9		-86.0632	96.3354	-5260.9		-86.0632	96.3354	-5260.88
-81.0632	96.3354	-5261.27		-81.0632	96.3354	-5260.92		-81.0632	96.3354	-5260.9		-81.0632	96.3354	-5260.9		-81.0632	96.3354	-5260.88
-76.0633	96.3354	-5261.27		-76.0633	96.3354	-5260.92		-76.0633	96.3354	-5260.9		-76.0633	96.3354	-5260.9		-76.0633	96.3354	-5260.88
-71.0633	96.3354	-5261.27		-71.0633	96.3354	-5260.92		-71.0633	96.3354	-5260.9		-71.0633	96.3354	-5260.9		-71.0633	96.3354	-5260.88
-66.0632	96.3354	-5261.27		-66.0632	96.3354			-66.0632	96.3354			-66.0632	96.3354			-66.0632	96.3354
-61.0633	96.3355	-5261.27		-61.0633	96.3355	-5260.92		-61.0633	96.3355	-5260.9		-61.0633	96.3355	-5260.9		-61.0633	96.3355	-5260.88
-56.0632	96.3355	-5261.27		-56.0632	96.3355	-5260.92		-56.0632	96.3355	-5260.9		-56.0632	96.3355	-5260.9		-56.0632	96.3355	-5260.88
-51.0631	96.3353	-5261.27		-51.0631	96.3353	-5260.92		-51.0631	96.3353	-5260.9		-51.0631	96.3353	-5260.9		-51.0631	96.3353	-5260.88
-46.0632	96.3354	-5261.27		-46.0632	96.3354			-46.0632	96.3354			-46.0632	96.3354			-46.0632	96.3354
-41.0631	96.3354	-5261.27		-41.0631	96.3354			-41.0631	96.3354			-41.0631	96.3354			-41.0631	96.3354
-36.0632	96.3355	-5261.27		-36.0632	96.3355	-5260.91		-36.0632	96.3355	-5260.9		-36.0632	96.3355	-5260.9		-36.0632	96.3355	-5260.88
-31.0631	96.3355	-5261.27		-31.0631	96.3355			-31.0631	96.3355			-31.0631	96.3355			-31.0631	96.3355
-26.0631	96.3354	-5261.27		-26.0631	96.3354	-5260.91		-26.0631	96.3354	-5260.9		-26.0631	96.3354	-5260.89		-26.0631	96.3354	-5260.88
-21.0631	96.3354	-5261.27		-21.0631	96.3354	-5260.91		-21.0631	96.3354	-5260.9		-21.0631	96.3354	-5260.89		-21.0631	96.3354	-5260.88
-16.0632	96.3355	-5261.27		-16.0632	96.3355	-5260.91		-16.0632	96.3355	-5260.9		-16.0632	96.3355	-5260.89		-16.0632	96.3355	-5260.88
-11.0632	96.3355	-5261.27		-11.0632	96.3355	-5260.9		-11.0632	96.3355	-5260.9		-11.0632	96.3355	-5260.89		-11.0632	96.3355	-5260.88
-6.06315	96.3354	-5261.27		-6.06315	96.3354	-5260.9		-6.06315	96.3354	-5260.9		-6.06315	96.3354	-5260.89		-6.06315	96.3354	-5260.89
-1.06315	96.3355	-5261.27		-1.06315	96.3355	-5260.9		-1.06315	96.3355	-5260.9		-1.06315	96.3355	-5260.89		-1.06315	96.3355	-5260.89
3.93683	96.3355	-5261.27		3.93683	96.3355	-5260.9		3.93683	96.3355	-5260.9		3.93683	96.3355	-5260.89		3.93683	96.3355	-5260.89
8.93693	96.3354	-5261.27		8.93693	96.3354	-5260.9		8.93693	96.3354	-5260.9		8.93693	96.3354	-5260.89		8.93693	96.3354	-5260.89
13.937	96.3354	-5261.27		13.937	96.3354	-5260.9		13.937	96.3354	-5260.9		13.937	96.3354	-5260.89		13.937	96.3354	-5260.89
18.9369	96.3354	-5261.27		18.9369	96.3354	-5260.9		18.9369	96.3354	-5260.9		18.9369	96.3354	-5260.89		18.9369	96.3354	-5260.89
23.937	96.3353	-5261.27		23.937	96.3353	-5260.9		23.937	96.3353	-5260.9		23.937	96.3353	-5260.89		23.937	96.3353	-5260.89
28.937	96.3352	-5261.27		28.937	96.3352	-5260.9		28.937	96.3352	-5260.9		28.937	96.3352	-5260.89		28.937	96.3352	-5260.89
33.937	96.3352	-5261.27		33.937	96.3352			33.937	96.3352			33.937	96.3352			33.937	96.3352
38.9369	96.3351	-5261.27		38.9369	96.3351	-5260.9		38.9369	96.3351	-5260.9		38.9369	96.3351	-5260.89		38.9369	96.3351	-5260.89
43.9369	96.3352	-5261.27		43.9369	96.3352	-5260.91		43.9369	96.3352	-5260.9		43.9369	96.3352	-5260.9		43.9369	96.3352	-5260.89
48.9369	96.3352	-5261.27		48.9369	96.3352	-5260.91		48.9369	96.3352	-5260.9		48.9369	96.3352	-5260.9		48.9369	96.3352	-5260.89
53.9368	96.3351	-5261.27		53.9368	96.3351	-5260.91		53.9368	96.3351	-5260.9		53.9368	96.3351	-5260.9		53.9368	96.3351	-5260.89
58.9369	96.3352	-5261.28		58.9369	96.3352	-5260.91		58.9369	96.3352	-5260.9		58.9369	96.3352	-5260.9		58.9369	96.3352	-5260.89
63.9368	96.3351	-5261.28		63.9368	96.3351	-5260.91		63.9368	96.3351	-5260.9		63.9368	96.3351	-5260.9		63.9368	96.3351	-5260.89
68.9368	96.3351	-5261.28		68.9368	96.3351	-5260.91		68.9368	96.3351	-5260.9		68.9368	96.3351	-5260.9		68.9368	96.3351	-5260.89
73.9367	96.3352	-5261.28		73.9367	96.3352	-5260.9		73.9367	96.3352	-5260.9		73.9367	96.3352	-5260.9		73.9367	96.3352	-5260.89
78.9367	96.3351	-5261.27		78.9367	96.3351	-5260.9		78.9367	96.3351	-5260.9		78.9367	96.3351	-5260.9		78.9367	96.3351	-5260.89
83.9367	96.3352	-5261.27		83.9367	96.3352	-5260.9		83.9367	96.3352	-5260.9		83.9367	96.3352	-5260.89		83.9367	96.3352	-5260.89
88.9365	96.3352	-5261.27		88.9365	96.3352	-5260.9		88.9365	96.3352	-5260.9		88.9365	96.3352	-5260.89		88.9365	96.3352	-5260.89
93.9366	96.3353	-5261.27		93.9366	96.3353	-5260.9		93.9366	96.3353	-5260.9		93.9366	96.3353	-5260.89		93.9366	96.3353	-5260.89
98.9366	96.3352	-5261.27		98.9366	96.3352	-5260.9		98.9366	96.3352	-5260.89		98.9366	96.3352	-5260.89		98.9366	96.3352	-5260.89
103.937	96.3353	-5261.27		103.937	96.3353	-5260.9		103.937	96.3353	-5260.89		103.937	96.3353	-5260.89		103.937	96.3353	-5260.89
108.937	96.3352	-5261.27		108.937	96.3352	-5260.9		108.937	96.3352	-5260.89		108.937	96.3352	-5260.89		108.937	96.3352	-5260.88
113.937	96.3353	-5261.27		113.937	96.3353	-5260.9		113.937	96.3353	-5260.89		113.937	96.3353	-5260.89		113.937	96.3353	-5260.88
118.937	96.3352	-5261.27		118.937	96.3352	-5260.9		118.937	96.3352	-5260.89		118.937	96.3352	-5260.89		118.937	96.3352	-5260.88
123.937	96.3352	-5261.27		123.937	96.3352	-5260.9		123.937	96.3352	-5260.89		123.937	96.3352	-5260.89		123.937	96.3352	-5260.88
128.937	96.3353	-5261.27		128.937	96.3353	-5260.9		128.937	96.3353	-5260.89		128.937	96.3353	-5260.89		128.937	96.3353	-5260.88
133.937	96.3353	-5261.27		133.937	96.3353	-5260.9		133.937	96.3353	-5260.89		133.937	96.3353	-5260.89		133.937	96.3353	-5260.88
138.937	96.3353	-5261.27		138.937	96.3353	-5260.9		138.937	96.3353	-5260.89		138.937	96.3353	-5260.89		138.937	96.3353	-5260.88
143.937	96.3353	-5261.27		143.937	96.3353	-5260.9		143.937	96.3353	-5260.9		143.937	96.3353	-5260.89		143.937	96.3353	-5260.89
148.937	96.3353	-5261.27		148.937	96.3353	-5260.9		148.937	96.3353	-5260.9		148.937	96.3353	-5260.89		148.937	96.3353	-5260.89
153.937	96.3353	-5261.27		153.937	96.3353	-5260.9		153.937	96.3353	-5260.9		153.937	96.3353	-5260.89		153.937	96.3353	-5260.89
158.937	96.3353	-5261.27		158.937	96.3353	-5260.9		158.937	96.3353	-5260.9		158.937	96.3353	-5260.89		158.937	96.3353	-5260.89
163.937	96.3351	-5261.27		163.937	96.3351	-5260.9		163.937	96.3351	-5260.9		163.937	96.3351	-5260.89		163.937	96.3351	-5260.89
168.937	96.3353	-5261.27		168.937	96.3353	-5260.9		168.937	96.3353	-5260.9		168.937	96.3353	-5260.89		168.937	96.3353	-5260.89
173.937	96.3352	-5261.27		173.937	96.3352	-5260.9		173.937	96.3352	-5260.9		173.937	96.3352	-5260.89		173.937	96.3352	-5260.89
178.937	96.3351	-5261.27		178.937	96.3351	-5260.9		178.937	96.3351	-5260.9		178.937	96.3351	-5260.9		178.937	96.3351	-5260.89
-176.063	96.3352	-5261.27		-176.063	96.3352	-5260.9		-176.063	96.3352	-5260.9		-176.063	96.3352	-5260.9		-176.063	96.3352	-5260.89
-171.063	96.3351	-5261.27		-171.063	96.3351	-5260.9		-171.063	96.3351	-5260.9		-171.063	96.3351	-5260.9		-171.063	96.3351	-5260.89
-166.063	96.3352	-5261.27		-166.063	96.3352	-5260.9		-166.063	96.3352	-5260.9		-166.063	96.3352	-5260.89		-166.063	96.3352	-5260.89
-161.063	96.3353	-5261.27		-161.063	96.3353	-5260.9		-161.063	96.3353	-5260.9		-161.063	96.3353	-5260.89		-161.063	96.3353	-5260.89
-156.063	96.3354	-5261.27		-156.063	96.3354	-5260.9		-156.063	96.3354	-5260.9		-156.063	96.3354	-5260.89		-156.063	96.3354	-5260.89
-151.063	96.3354	-5261.27		-151.063	96.3354	-5260.9		-151.063	96.3354	-5260.9		-151.063	96.3354	-5260.89		-151.063	96.3354	-5260.89
-146.063	96.3355	-5261.27		-146.063	96.3355	-5260.9		-146.063	96.3355	-5260.9		-146.063	96.3355	-5260.89		-146.063	96.3355	-5260.89
-141.063	96.3355	-5261.27		-141.063	96.3355	-5260.9		-141.063	96.3355	-5260.9		-141.063	96.3355	-5260.89		-141.063	96.3355	-5260.89
-136.063	96.3355	-5261.27		-136.063	96.3355	-5260.9		-136.063	96.3355	-5260.9		-136.063	96.3355	-5260.89		-136.063	96.3355	-5260.89
-131.063	96.3355	-5261.27		-131.063	96.3355	-5260.9		-131.063	96.3355	-5260.89		-131.063	96.3355	-5260.89		-131.063	96.3355	-5260.89
-126.063	96.3356	-5261.27		-126.063	96.3356	-5260.9		-126.063	96.3356	-5260.89		-126.063	96.3356	-5260.89		-126.063	96.3356	-5260.89
-121.063	96.3355	-5261.27		-121.063	96.3355	-5260.9		-121.063	96.3355	-5260.89		-121.063	96.3355	-5260.89		-121.063	96.3355	-5260.89
-116.063	96.3355	-5261.27		-116.063	96.3355			-116.063	96.3355			-116.063	96.3355			-116.063	96.3355
-111.063	96.3355	-5261.27		-111.063	96.3355	-5260.9		-111.063	96.3355	-5260.89		-111.063	96.3355	-5260.89		-111.063	96.3355	-5260.88
-106.063	96.3354	-5261.27		-106.063	96.3354	-5260.91		-106.063	96.3354	-5260.9		-106.063	96.3354	-5260.89		-106.063	96.3354	-5260.88
-101.063	96.3354	-5261.27		-101.063	96.3354	-5260.91		-101.063	96.3354	-5260.9		-101.063	96.3354	-5260.89		-101.063	96.3354	-5260.88
-96.0631	96.3354	-5261.27		-96.0631	96.3354	-5260.91		-96.0631	96.3354	-5260.9		-96.0631	96.3354	-5260.9		-96.0631	96.3354	-5260.88
-96.0634	101.335	-5261.27		-96.0634	101.335	-5260.91		-96.0634	101.335	-5260.9		-96.0634	101.335	-5260.89		-96.0634	101.335	-5260.88
-101.063	101.335	-5261.27		-101.063	101.335	-5260.91		-101.063	101.335	-5260.9		-101.063	101.335	-5260.89		-101.063	101.335	-5260.88
-106.063	101.335	-5261.27		-106.063	101.335	-5260.9		-106.063	101.335	-5260.89		-106.063	101.335	-5260.89		-106.063	101.335	-5260.88
-111.063	101.336	-5261.27		-111.063	101.336			-111.063	101.336			-111.063	101.336			-111.063	101.336
-116.063	101.335	-5261.27		-116.063	101.335	-5260.9		-116.063	101.335	-5260.89		-116.063	101.335	-5260.89		-116.063	101.335	-5260.88
-121.063	101.336	-5261.27		-121.063	101.336			-121.063	101.336			-121.063	101.336			-121.063	101.336
-126.063	101.335	-5261.27		-126.063	101.335	-5260.9		-126.063	101.335	-5260.89		-126.063	101.335	-5260.89		-126.063	101.335	-5260.88
-131.063	101.336	-5261.27		-131.063	101.336	-5260.9		-131.063	101.336	-5260.89		-131.063	101.336	-5260.89		-131.063	101.336	-5260.89
-136.063	101.336	-5261.27		-136.063	101.336	-5260.9		-136.063	101.336	-5260.89		-136.063	101.336	-5260.89		-136.063	101.336	-5260.89
-141.063	101.335	-5261.27		-141.063	101.335	-5260.9		-141.063	101.335	-5260.89		-141.063	101.335	-5260.89		-141.063	101.335	-5260.89
-146.063	101.335	-5261.27		-146.063	101.335	-5260.9		-146.063	101.335	-5260.9		-146.063	101.335	-5260.89		-146.063	101.335	-5260.89
-151.063	101.335	-5261.27		-151.063	101.335	-5260.9		-151.063	101.335	-5260.9		-151.063	101.335	-5260.89		-151.063	101.335	-5260.89
-156.063	101.335	-5261.27		-156.063	101.335	-5260.9		-156.063	101.335	-5260.9		-156.063	101.335	-5260.89		-156.063	101.335	-5260.89
-161.063	101.335	-5261.27		-161.063	101.335			-161.063	101.335			-161.063	101.335			-161.063	101.335
-166.063	101.335	-5261.27		-166.063	101.335	-5260.9		-166.063	101.335	-5260.9		-166.063	101.335	-5260.89		-166.063	101.335	-5260.89
-171.064	101.335	-5261.27		-171.064	101.335			-171.064	101.335			-171.064	101.335			-171.064	101.335
-176.064	101.335	-5261.27		-176.064	101.335	-5260.9		-176.064	101.335	-5260.9		-176.064	101.335	-5260.89		-176.064	101.335	-5260.89
178.937	101.335	-5261.27		178.937	101.335	-5260.9		178.937	101.335	-5260.9		178.937	101.335	-5260.89		178.937	101.335	-5260.89
173.937	101.335	-5261.27		173.937	101.335	-5260.9		173.937	101.335	-5260.9		173.937	101.335	-5260.89		173.937	101.335	-5260.89
168.937	101.335	-5261.27		168.937	101.335	-5260.9		168.937	101.335	-5260.9		168.937	101.335	-5260.89		168.937	101.335	-5260.89
163.937	101.335	-5261.27		163.937	101.335	-5260.9		163.937	101.335	-5260.9		163.937	101.335	-5260.89		163.937	101.335	-5260.89
158.937	101.335	-5261.27		158.937	101.335	-5260.9		158.937	101.335	-5260.9		158.937	101.335	-5260.89		158.937	101.335	-5260.89
153.937	101.335	-5261.27		153.937	101.335	-5260.9		153.937	101.335	-5260.9		153.937	101.335	-5260.89		153.937	101.335	-5260.89
148.937	101.335	-5261.27		148.937	101.335	-5260.9		148.937	101.335	-5260.9		148.937	101.335	-5260.89		148.937	101.335	-5260.89
143.937	101.335	-5261.27		143.937	101.335	-5260.9		143.937	101.335	-5260.89		143.937	101.335	-5260.89		143.937	101.335	-5260.88
138.937	101.335	-5261.27		138.937	101.335	-5260.9		138.937	101.335	-5260.89		138.937	101.335	-5260.89		138.937	101.335	-5260.88
133.937	101.335	-5261.27		133.937	101.335	-5260.9		133.937	101.335	-5260.89		133.937	101.335	-5260.89		133.937	101.335	-5260.88
128.937	101.335	-5261.27		128.937	101.335	-5260.9		128.937	101.335	-5260.89		128.937	101.335	-5260.89		128.937	101.335	-5260.88
123.937	101.335	-5261.27		123.937	101.335	-5260.9		123.937	101.335	-5260.89		123.937	101.335	-5260.89		123.937	101.335	-5260.88
118.937	101.335	-5261.27		118.937	101.335	-5260.9		118.937	101.335	-5260.89		118.937	101.335	-5260.89		118.937	101.335	-5260.88
113.937	101.335	-5261.27		113.937	101.335	-5260.9		113.937	101.335	-5260.89		113.937	101.335	-5260.89		113.937	101.335	-5260.88
108.937	101.335	-5261.27		108.937	101.335	-5260.9		108.937	101.335	-5260.89		108.937	101.335	-5260.89		108.937	101.335	-5260.88
103.937	101.335	-5261.27		103.937	101.335	-5260.9		103.937	101.335	-5260.89		103.937	101.335	-5260.89		103.937	101.335	-5260.88
98.9366	101.335	-5261.27		98.9366	101.335			98.9366	101.335			98.9366	101.335			98.9366	101.335
93.9366	101.335	-5261.27		93.9366	101.335	-5260.9		93.9366	101.335	-5260.89		93.9366	101.335	-5260.89		93.9366	101.335	-5260.89
88.9366	101.335	-5261.27		88.9366	101.335	-5260.9		88.9366	101.335	-5260.9		88.9366	101.335	-5260.89		88.9366	101.335	-5260.89
83.9366	101.335	-5261.27		83.9366	101.335	-5260.9		83.9366	101.335	-5260.9		83.9366	101.335	-5260.89		83.9366	101.335	-5260.89
78.9366	101.335	-5261.27		78.9366	101.335	-5260.9		78.9366	101.335	-5260.9		78.9366	101.335	-5260.89		78.9366	101.335	-5260.89
73.9367	101.335	-5261.27		73.9367	101.335			73.9367	101.335			73.9367	101.335			73.9367	101.335
68.9366	101.335	-5261.27		68.9366	101.335	-5260.9		68.9366	101.335	-5260.9		68.9366	101.335	-5260.9		68.9366	101.335	-5260.89
63.9367	101.335	-5261.27		63.9367	101.335	-5260.91		63.9367	101.335	-5260.9		63.9367	101.335	-5260.9		63.9367	101.335	-5260.89
58.9367	101.335	-5261.27		58.9367	101.335	-5260.91		58.9367	101.335	-5260.9		58.9367	101.335	-5260.9		58.9367	101.335	-5260.89
53.9367	101.335	-5261.27		53.9367	101.335			53.9367	101.335			53.9367	101.335			53.9367	101.335
48.9368	101.335	-5261.27		48.9368	101.335	-5260.91		48.9368	101.335	-5260.9		48.9368	101.335	-5260.89		48.9368	101.335	-5260.89
43.9368	101.335	-5261.27		43.9368	101.335	-5260.91		43.9368	101.335	-5260.9		43.9368	101.335	-5260.89		43.9368	101.335	-5260.89
38.9368	101.335	-5261.27		38.9368	101.335	-5260.9		38.9368	101.335	-5260.9		38.9368	101.335	-5260.89		38.9368	101.335	-5260.89
33.9368	101.335	-5261.27		33.9368	101.335	-5260.9		33.9368	101.335	-5260.9		33.9368	101.335	-5260.89		33.9368	101.335	-5260.89
28.9368	101.335	-5261.27		28.9368	101.335	-5260.9		28.9368	101.335	-5260.9		28.9368	101.335	-5260.89		28.9368	101.335	-5260.88
23.937	101.335	-5261.27		23.937	101.335	-5260.9		23.937	101.335	-5260.9		23.937	101.335	-5260.89		23.937	101.335	-5260.88
18.9368	101.335	-5261.27		18.9368	101.335	-5260.9		18.9368	101.335	-5260.9		18.9368	101.335	-5260.89		18.9368	101.335	-5260.88
13.9369	101.335	-5261.27		13.9369	101.335	-5260.9		13.9369	101.335	-5260.9		13.9369	101.335	-5260.89		13.9369	101.335	-5260.88
8.93675	101.335	-5261.27		8.93675	101.335	-5260.9		8.93675	101.335	-5260.9		8.93675	101.335	-5260.89		8.93675	101.335	-5260.88
3.93685	101.335	-5261.26		3.93685	101.335	-5260.9		3.93685	101.335	-5260.9		3.93685	101.335	-5260.89		3.93685	101.335	-5260.88
-1.06323	101.335	-5261.26		-1.06323	101.335	-5260.9		-1.06323	101.335	-5260.9		-1.06323	101.335	-5260.89		-1.06323	101.335	-5260.88
-6.06313	101.335	-5261.26		-6.06313	101.335	-5260.9		-6.06313	101.335	-5260.9		-6.06313	101.335	-5260.89		-6.06313	101.335	-5260.88
-11.0634	101.335	-5261.27		-11.0634	101.335	-5260.9		-11.0634	101.335	-5260.9		-11.0634	101.335	-5260.89		-11.0634	101.335	-5260.88
-16.0632	101.336	-5261.27		-16.0632	101.336	-5260.9		-16.0632	101.336	-5260.9		-16.0632	101.336	-5260.89		-16.0632	101.336	-5260.89
-21.0634	101.335	-5261.27		-21.0634	101.335	-5260.9		-21.0634	101.335	-5260.9		-21.0634	101.335	-5260.89		-21.0634	101.335	-5260.89
-26.0633	101.336	-5261.27		-26.0633	101.336	-5260.91		-26.0633	101.336	-5260.9		-26.0633	101.336	-5260.89		-26.0633	101.336	-5260.88
-31.0634	101.335	-5261.27		-31.0634	101.335	-5260.91		-31.0634	101.335	-5260.9		-31.0634	101.335	-5260.89		-31.0634	101.335	-5260.88
-36.0633	101.336	-5261.27		-36.0633	101.336	-5260.91		-36.0633	101.336	-5260.9		-36.0633	101.336	-5260.9		-36.0633	101.336	-5260.88
-41.0632	101.335	-5261.27		-41.0632	101.335	-5260.91		-41.0632	101.335	-5260.9		-41.0632	101.335	-5260.9		-41.0632	101.335	-5260.88
-46.0632	101.335	-5261.27		-46.0632	101.335	-5260.91		-46.0632	101.335	-5260.9		-46.0632	101.335	-5260.9		-46.0632	101.335	-5260.88
-51.0632	101.335	-5261.27		-51.0632	101.335	-5260.92		-51.0632	101.335	-5260.9		-51.0632	101.335	-5260.9		-51.0632	101.335	-5260.88
-56.0633	101.335	-5261.27		-56.0633	101.335	-5260.92		-56.0633	101.335	-5260.9		-56.0633	101.335	-5260.9		-56.0633	101.335	-5260.88
-61.0633	101.335	-5261.27		-61.0633	101.335	-5260.92		-61.0633	101.335	-5260.9		-61.0633	101.335	-5260.9		-61.0633	101.335	-5260.88
-66.0634	101.335	-5261.27		-66.0634	101.335	-5260.92		-66.0634	101.335	-5260.9		-66.0634	101.335	-5260.9		-66.0634	101.335	-5260.88
-71.0634	101.335	-5261.27		-71.0634	101.335	-5260.92		-71.0634	101.335	-5260.9		-71.0634	101.335	-5260.9		-71.0634	101.335	-5260.89
-76.0634	101.335	-5261.27		-76.0634	101.335	-5260.91		-76.0634	101.335	-5260.9		-76.0634	101.335	-5260.9		-76.0634	101.335	-5260.89
-81.0634	101.335	-5261.27		-81.0634	101.335	-5260.91		-81.0634	101.335	-5260.9		-81.0634	101.335	-5260.9		-81.0634	101.335	-5260.89
-86.0633	101.335	-5261.27		-86.0633	101.335	-5260.91		-86.0633	101.335	-5260.9		-86.0633	101.335	-5260.9		-86.0633	101.335	-5260.89
-91.0631	101.335	-5261.27		-91.0631	101.335	-5260.91		-91.0631	101.335	-5260.9		-91.0631	101.335	-5260.9		-91.0631	101.335	-5260.89
-96.0631	101.335	-5261.27		-96.0631	101.335	-5260.91		-96.0631	101.335	-5260.9		-96.0631	101.335	-5260.89		-96.0631	101.335	-5260.88
-96.0635	106.335	-5261.27		-96.0635	106.335	-5260.91		-96.0635	106.335	-5260.9		-96.0635	106.335	-5260.89		-96.0635	106.335	-5260.88
-91.0631	106.335	-5261.27		-91.0631	106.335	-5260.91		-91.0631	106.335	-5260.9		-91.0631	106.335	-5260.89		-91.0631	106.335	-5260.89
-86.0631	106.335	-5261.27		-86.0631	106.335	-5260.91		-86.0631	106.335	-5260.9		-86.0631	106.335	-5260.9		-86.0631	106.335	-5260.89
-81.0631	106.335	-5261.27		-81.0631	106.335	-5260.91		-81.0631	106.335	-5260.9		-81.0631	106.335	-5260.9		-81.0631	106.335	-5260.89
-76.0631	106.336	-5261.27		-76.0631	106.336	-5260.91		-76.0631	106.336	-5260.9		-76.0631	106.336	-5260.9		-76.0631	106.336	-5260.89
-71.0631	106.335	-5261.27		-71.0631	106.335	-5260.91		-71.0631	106.335	-5260.9		-71.0631	106.335	-5260.9		-71.0631	106.335	-5260.89
-66.0632	106.335	-5261.27		-66.0632	106.335	-5260.91		-66.0632	106.335	-5260.9		-66.0632	106.335	-5260.9		-66.0632	106.335	-5260.89
-61.0633	106.335	-5261.27		-61.0633	106.335	-5260.91		-61.0633	106.335	-5260.9		-61.0633	106.335	-5260.9		-61.0633	106.335	-5260.89
-56.0632	106.336	-5261.27		-56.0632	106.336	-5260.91		-56.0632	106.336	-5260.9		-56.0632	106.336	-5260.9		-56.0632	106.336	-5260.89
-51.0632	106.336	-5261.27		-51.0632	106.336	-5260.91		-51.0632	106.336	-5260.9		-51.0632	106.336	-5260.9		-51.0632	106.336	-5260.89
-46.0632	106.335	-5261.27		-46.0632	106.335	-5260.91		-46.0632	106.335	-5260.9		-46.0632	106.335	-5260.9		-46.0632	106.335	-5260.89
-41.0631	106.335	-5261.27		-41.0631	106.335	-5260.91		-41.0631	106.335	-5260.9		-41.0631	106.335	-5260.9		-41.0631	106.335	-5260.89
-36.0633	106.336	-5261.27		-36.0633	106.336	-5260.91		-36.0633	106.336	-5260.9		-36.0633	106.336	-5260.89		-36.0633	106.336	-5260.89
-31.0632	106.335	-5261.27		-31.0632	106.335	-5260.91		-31.0632	106.335	-5260.9		-31.0632	106.335	-5260.89		-31.0632	106.335	-5260.89
-26.0632	106.335	-5261.27		-26.0632	106.335			-26.0632	106.335			-26.0632	106.335			-26.0632	106.335
-21.0632	106.335	-5261.27		-21.0632	106.335	-5260.9		-21.0632	106.335	-5260.9		-21.0632	106.335	-5260.89		-21.0632	106.335	-5260.89
-16.0632	106.335	-5261.27		-16.0632	106.335	-5260.9		-16.0632	106.335	-5260.9		-16.0632	106.335	-5260.89		-16.0632	106.335	-5260.88
-11.0632	106.335	-5261.26		-11.0632	106.335	-5260.9		-11.0632	106.335	-5260.9		-11.0632	106.335	-5260.89		-11.0632	106.335	-5260.88
-6.06308	106.335	-5261.26		-6.06308	106.335	-5260.9		-6.06308	106.335	-5260.9		-6.06308	106.335	-5260.89		-6.06308	106.335	-5260.88
-1.06312	106.335	-5261.26		-1.06312	106.335	-5260.9		-1.06312	106.335	-5260.9		-1.06312	106.335	-5260.89		-1.06312	106.335	-5260.88
3.93689	106.335	-5261.26		3.93689	106.335	-5260.9		3.93689	106.335	-5260.89		3.93689	106.335	-5260.89		3.93689	106.335	-5260.88
8.93694	106.335	-5261.26		8.93694	106.335	-5260.9		8.93694	106.335	-5260.89		8.93694	106.335	-5260.89		8.93694	106.335	-5260.88
13.9369	106.335	-5261.26		13.9369	106.335	-5260.9		13.9369	106.335	-5260.89		13.9369	106.335	-5260.89		13.9369	106.335	-5260.88
18.937	106.335	-5261.27		18.937	106.335	-5260.9		18.937	106.335	-5260.9		18.937	106.335	-5260.89		18.937	106.335	-5260.88
23.9368	106.335	-5261.27		23.9368	106.335	-5260.9		23.9368	106.335	-5260.9		23.9368	106.335	-5260.89		23.9368	106.335	-5260.88
28.937	106.335	-5261.27		28.937	106.335	-5260.9		28.937	106.335	-5260.9		28.937	106.335	-5260.89		28.937	106.335	-5260.88
33.9369	106.335	-5261.27		33.9369	106.335	-5260.9		33.9369	106.335	-5260.9		33.9369	106.335	-5260.89		33.9369	106.335	-5260.88
38.9369	106.335	-5261.27		38.9369	106.335	-5260.9		38.9369	106.335	-5260.9		38.9369	106.335	-5260.89		38.9369	106.335	-5260.89
43.9369	106.335	-5261.27		43.9369	106.335	-5260.9		43.9369	106.335	-5260.9		43.9369	106.335	-5260.89		43.9369	106.335	-5260.89
48.9368	106.335	-5261.27		48.9368	106.335	-5260.91		48.9368	106.335	-5260.9		48.9368	106.335	-5260.89		48.9368	106.335	-5260.89
53.9369	106.335	-5261.27		53.9369	106.335	-5260.91		53.9369	106.335	-5260.9		53.9369	106.335	-5260.89		53.9369	106.335	-5260.89
58.9368	106.335	-5261.27		58.9368	106.335	-5260.91		58.9368	106.335	-5260.9		58.9368	106.335	-5260.89		58.9368	106.335	-5260.89
63.9368	106.335	-5261.27		63.9368	106.335	-5260.9		63.9368	106.335	-5260.9		63.9368	106.335	-5260.89		63.9368	106.335	-5260.89
68.9367	106.335	-5261.27		68.9367	106.335	-5260.9		68.9367	106.335	-5260.9		68.9367	106.335	-5260.89		68.9367	106.335	-5260.89
73.9367	106.335	-5261.27		73.9367	106.335	-5260.9		73.9367	106.335	-5260.9		73.9367	106.335	-5260.89		73.9367	106.335	-5260.89
78.9367	106.335	-5261.27		78.9367	106.335	-5260.9		78.9367	106.335	-5260.9		78.9367	106.335	-5260.89		78.9367	106.335	-5260.89
83.9366	106.335	-5261.27		83.9366	106.335	-5260.9		83.9366	106.335	-5260.9		83.9366	106.335	-5260.89		83.9366	106.335	-5260.89
88.9366	106.335	-5261.27		88.9366	106.335			88.9366	106.335			88.9366	106.335			88.9366	106.335
93.9367	106.335	-5261.27		93.9367	106.335	-5260.9		93.9367	106.335	-5260.89		93.9367	106.335	-5260.89		93.9367	106.335	-5260.89
98.9366	106.335	-5261.27		98.9366	106.335	-5260.9		98.9366	106.335	-5260.89		98.9366	106.335	-5260.89		98.9366	106.335	-5260.88
103.937	106.335	-5261.27		103.937	106.335	-5260.9		103.937	106.335	-5260.89		103.937	106.335	-5260.89		103.937	106.335	-5260.88
108.937	106.335	-5261.27		108.937	106.335	-5260.9		108.937	106.335	-5260.89		108.937	106.335	-5260.89		108.937	106.335	-5260.88
113.937	106.335	-5261.27		113.937	106.335	-5260.9		113.937	106.335	-5260.89		113.937	106.335	-5260.89		113.937	106.335	-5260.88
118.937	106.335	-5261.27		118.937	106.335	-5260.9		118.937	106.335	-5260.89		118.937	106.335	-5260.89		118.937	106.335	-5260.88
123.937	106.335	-5261.27		123.937	106.335	-5260.9		123.937	106.335	-5260.89		123.937	106.335	-5260.89		123.937	106.335	-5260.88
128.937	106.335	-5261.27		128.937	106.335	-5260.9		128.937	106.335	-5260.89		128.937	106.335	-5260.89		128.937	106.335	-5260.88
133.937	106.335	-5261.27		133.937	106.335	-5260.9		133.937	106.335	-5260.89		133.937	106.335	-5260.89		133.937	106.335	-5260.88
138.937	106.335	-5261.27		138.937	106.335	-5260.9		138.937	106.335	-5260.89		138.937	106.335	-5260.89		138.937	106.335	-5260.88
143.937	106.335	-5261.27		143.937	106.335	-5260.9		143.937	106.335	-5260.89		143.937	106.335	-5260.89		143.937	106.335	-5260.88
148.937	106.335	-5261.27		148.937	106.335	-5260.9		148.937	106.335	-5260.89		148.937	106.335	-5260.89		148.937	106.335	-5260.88
153.937	106.335	-5261.27		153.937	106.335	-5260.9		153.937	106.335	-5260.9		153.937	106.335	-5260.89		153.937	106.335	-5260.89
158.937	106.335	-5261.27		158.937	106.335	-5260.9		158.937	106.335	-5260.9		158.937	106.335	-5260.89		158.937	106.335	-5260.89
163.937	106.335	-5261.27		163.937	106.335	-5260.9		163.937	106.335	-5260.9		163.937	106.335	-5260.89		163.937	106.335	-5260.89
168.937	106.335	-5261.27		168.937	106.335	-5260.9		168.937	106.335	-5260.9		168.937	106.335	-5260.89		168.937	106.335	-5260.89
173.937	106.335	-5261.27		173.937	106.335	-5260.9		173.937	106.335	-5260.9		173.937	106.335	-5260.89		173.937	106.335	-5260.89
178.937	106.335	-5261.27		178.937	106.335	-5260.9		178.937	106.335	-5260.9		178.937	106.335	-5260.89		178.937	106.335	-5260.89
-176.063	106.335	-5261.27		-176.063	106.335	-5260.9		-176.063	106.335	-5260.9		-176.063	106.335	-5260.89		-176.063	106.335	-5260.89
-171.063	106.335	-5261.27		-171.063	106.335	-5260.9		-171.063	106.335	-5260.9		-171.063	106.335	-5260.89		-171.063	106.335	-5260.89
-166.063	106.335	-5261.27		-166.063	106.335	-5260.9		-166.063	106.335	-5260.9		-166.063	106.335	-5260.89		-166.063	106.335	-5260.89
-161.063	106.335	-5261.27		-161.063	106.335	-5260.9		-161.063	106.335	-5260.9		-161.063	106.335	-5260.89		-161.063	106.335	-5260.89
-156.063	106.335	-5261.27		-156.063	106.335	-5260.9		-156.063	106.335	-5260.9		-156.063	106.335	-5260.89		-156.063	106.335	-5260.89
-151.063	106.335	-5261.27		-151.063	106.335	-5260.9		-151.063	106.335	-5260.89		-151.063	106.335	-5260.89		-151.063	106.335	-5260.89
-146.063	106.335	-5261.27		-146.063	106.335	-5260.9		-146.063	106.335	-5260.89		-146.063	106.335	-5260.89		-146.063	106.335	-5260.89
-141.063	106.335	-5261.27		-141.063	106.335	-5260.9		-141.063	106.335	-5260.89		-141.063	106.335	-5260.89		-141.063	106.335	-5260.89
-136.063	106.336	-5261.27		-136.063	106.336	-5260.9		-136.063	106.336	-5260.89		-136.063	106.336	-5260.89		-136.063	106.336	-5260.88
-131.063	106.335	-5261.27		-131.063	106.335	-5260.9		-131.063	106.335	-5260.89		-131.063	106.335	-5260.89		-131.063	106.335	-5260.88
-126.063	106.336	-5261.27		-126.063	106.336	-5260.9		-126.063	106.336	-5260.89		-126.063	106.336	-5260.89		-126.063	106.336	-5260.88
-121.063	106.335	-5261.27		-121.063	106.335	-5260.9		-121.063	106.335	-5260.89		-121.063	106.335	-5260.89		-121.063	106.335	-5260.88
-116.063	106.336	-5261.27		-116.063	106.336	-5260.9		-116.063	106.336	-5260.89		-116.063	106.336	-5260.89		-116.063	106.336	-5260.88
-111.063	106.335	-5261.27		-111.063	106.335	-5260.9		-111.063	106.335	-5260.89		-111.063	106.335	-5260.89		-111.063	106.335	-5260.88
-106.063	106.335	-5261.27		-106.063	106.335	-5260.9		-106.063	106.335	-5260.89		-106.063	106.335	-5260.89		-106.063	106.335	-5260.88
-101.063	106.335	-5261.27		-101.063	106.335			-101.063	106.335			-101.063	106.335			-101.063	106.335
-96.0631	106.335	-5261.27		-96.0631	106.335			-96.0631	106.335			-96.0631	106.335			-96.0631	106.335
-96.0635	111.335	-5261.27		-96.0635	111.335	-5260.9		-96.0635	111.335	-5260.89		-96.0635	111.335	-5260.89		-96.0635	111.335	-5260.89
-101.063	111.335	-5261.27		-101.063	111.335	-5260.9		-101.063	111.335	-5260.89		-101.063	111.335	-5260.89		-101.063	111.335	-5260.88
-106.063	111.336	-5261.27		-106.063	111.336	-5260.9		-106.063	111.336	-5260.89		-106.063	111.336	-5260.89		-106.063	111.336	-5260.88
-111.063	111.335	-5261.27		-111.063	111.335	-5260.9		-111.063	111.335	-5260.89		-111.063	111.335	-5260.89		-111.063	111.335	-5260.88
-116.063	111.335	-5261.27		-116.063	111.335	-5260.9		-116.063	111.335	-5260.89		-116.063	111.335	-5260.89		-116.063	111.335	-5260.88
-121.063	111.336	-5261.26		-121.063	111.336	-5260.9		-121.063	111.336	-5260.89		-121.063	111.336	-5260.89		-121.063	111.336	-5260.88
-126.063	111.335	-5261.27		-126.063	111.335	-5260.9		-126.063	111.335	-5260.89		-126.063	111.335	-5260.89		-126.063	111.335	-5260.88
-131.063	111.335	-5261.27		-131.063	111.335	-5260.89		-131.063	111.335	-5260.89		-131.063	111.335	-5260.89		-131.063	111.335	-5260.88
-136.063	111.335	-5261.27		-136.063	111.335	-5260.89		-136.063	111.335	-5260.89		-136.063	111.335	-5260.89		-136.063	111.335	-5260.88
-141.063	111.336	-5261.27		-141.063	111.336	-5260.9		-141.063	111.336	-5260.89		-141.063	111.336	-5260.89		-141.063	111.336	-5260.88
-146.063	111.335	-5261.27		-146.063	111.335	-5260.9		-146.063	111.335	-5260.89		-146.063	111.335	-5260.89		-146.063	111.335	-5260.89
-151.063	111.335	-5261.27		-151.063	111.335	-5260.9		-151.063	111.335	-5260.89		-151.063	111.335	-5260.89		-151.063	111.335	-5260.89
-156.063	111.335	-5261.27		-156.063	111.335	-5260.9		-156.063	111.335	-5260.89		-156.063	111.335	-5260.89		-156.063	111.335	-5260.89
-161.063	111.335	-5261.27		-161.063	111.335	-5260.9		-161.063	111.335	-5260.89		-161.063	111.335	-5260.89		-161.063	111.335	-5260.89
-166.063	111.335	-5261.27		-166.063	111.335	-5260.9		-166.063	111.335	-5260.9		-166.063	111.335	-5260.89		-166.063	111.335	-5260.89
-171.063	111.335	-5261.27		-171.063	111.335	-5260.9		-171.063	111.335	-5260.9		-171.063	111.335	-5260.89		-171.063	111.335	-5260.89
-176.063	111.335	-5261.27		-176.063	111.335			-176.063	111.335			-176.063	111.335			-176.063	111.335
178.937	111.335	-5261.27		178.937	111.335	-5260.9		178.937	111.335	-5260.9		178.937	111.335	-5260.89		178.937	111.335	-5260.89
173.937	111.335	-5261.27		173.937	111.335	-5260.9		173.937	111.335	-5260.9		173.937	111.335	-5260.89		173.937	111.335	-5260.89
168.937	111.335	-5261.27		168.937	111.335	-5260.9		168.937	111.335	-5260.9		168.937	111.335	-5260.89		168.937	111.335	-5260.89
163.937	111.335	-5261.27		163.937	111.335	-5260.9		163.937	111.335	-5260.9		163.937	111.335	-5260.89		163.937	111.335	-5260.89
158.937	111.335	-5261.27		158.937	111.335	-5260.9		158.937	111.335	-5260.89		158.937	111.335	-5260.89		158.937	111.335	-5260.89
153.937	111.335	-5261.27		153.937	111.335	-5260.9		153.937	111.335	-5260.89		153.937	111.335	-5260.89		153.937	111.335	-5260.88
148.937	111.335	-5261.27		148.937	111.335	-5260.9		148.937	111.335	-5260.89		148.937	111.335	-5260.89		148.937	111.335	-5260.88
143.937	111.335	-5261.27		143.937	111.335	-5260.9		143.937	111.335	-5260.89		143.937	111.335	-5260.89		143.937	111.335	-5260.88
138.937	111.335	-5261.27		138.937	111.335			138.937	111.335			138.937	111.335			138.937	111.335
133.937	111.335	-5261.27		133.937	111.335	-5260.9		133.937	111.335	-5260.89		133.937	111.335	-5260.89		133.937	111.335	-5260.88
128.937	111.335	-5261.27		128.937	111.335	-5260.9		128.937	111.335	-5260.89		128.937	111.335	-5260.89		128.937	111.335	-5260.88
123.937	111.335	-5261.27		123.937	111.335	-5260.9		123.937	111.335	-5260.89		123.937	111.335	-5260.89		123.937	111.335	-5260.88
118.937	111.335	-5261.27		118.937	111.335	-5260.9		118.937	111.335	-5260.89		118.937	111.335	-5260.89		118.937	111.335	-5260.88
113.937	111.335	-5261.27		113.937	111.335	-5260.9		113.937	111.335	-5260.89		113.937	111.335	-5260.89		113.937	111.335	-5260.88
108.937	111.335	-5261.27		108.937	111.335			108.937	111.335			108.937	111.335			108.937	111.335
103.937	111.335	-5261.27		103.937	111.335	-5260.9		103.937	111.335	-5260.89		103.937	111.335	-5260.89		103.937	111.335	-5260.88
98.9366	111.335	-5261.27		98.9366	111.335	-5260.9		98.9366	111.335	-5260.89		98.9366	111.335	-5260.89		98.9366	111.335	-5260.88
93.9366	111.335	-5261.27		93.9366	111.335	-5260.9		93.9366	111.335	-5260.89		93.9366	111.335	-5260.89		93.9366	111.335	-5260.89
88.9365	111.335	-5261.27		88.9365	111.335	-5260.9		88.9365	111.335	-5260.89		88.9365	111.335	-5260.89		88.9365	111.335	-5260.89
83.9366	111.335	-5261.27		83.9366	111.335	-5260.9		83.9366	111.335	-5260.9		83.9366	111.335	-5260.89		83.9366	111.335	-5260.89
78.9366	111.335	-5261.27		78.9366	111.335	-5260.9		78.9366	111.335	-5260.9		78.9366	111.335	-5260.89		78.9366	111.335	-5260.89
73.9366	111.335	-5261.27		73.9366	111.335	-5260.9		73.9366	111.335	-5260.9		73.9366	111.335	-5260.89		73.9366	111.335	-5260.89
68.9366	111.335	-5261.27		68.9366	111.335	-5260.9		68.9366	111.335	-5260.9		68.9366	111.335	-5260.89		68.9366	111.335	-5260.89
63.9367	111.335	-5261.27		63.9367	111.335	-5260.9		63.9367	111.335	-5260.9		63.9367	111.335	-5260.89		63.9367	111.335	-5260.89
58.9367	111.335	-5261.27		58.9367	111.335	-5260.9		58.9367	111.335	-5260.9		58.9367	111.335	-5260.89		58.9367	111.335	-5260.89
53.9367	111.335	-5261.27		53.9367	111.335	-5260.9		53.9367	111.335	-5260.9		53.9367	111.335	-5260.89		53.9367	111.335	-5260.89
48.9367	111.335	-5261.27		48.9367	111.335	-5260.9		48.9367	111.335	-5260.9		48.9367	111.335	-5260.89		48.9367	111.335	-5260.89
43.9368	111.335	-5261.27		43.9368	111.335	-5260.9		43.9368	111.335	-5260.9		43.9368	111.335	-5260.89		43.9368	111.335	-5260.89
38.9368	111.335	-5261.27		38.9368	111.335	-5260.9		38.9368	111.335	-5260.9		38.9368	111.335	-5260.89		38.9368	111.335	-5260.88
33.9367	111.335	-5261.27		33.9367	111.335	-5260.9		33.9367	111.335	-5260.9		33.9367	111.335	-5260.89		33.9367	111.335	-5260.88
28.9368	111.335	-5261.27		28.9368	111.335	-5260.9		28.9368	111.335	-5260.9		28.9368	111.335	-5260.89		28.9368	111.335	-5260.88
23.9368	111.335	-5261.27		23.9368	111.335	-5260.9		23.9368	111.335	-5260.9		23.9368	111.335	-5260.89		23.9368	111.335	-5260.88
18.9369	111.335	-5261.27		18.9369	111.335	-5260.9		18.9369	111.335	-5260.89		18.9369	111.335	-5260.89		18.9369	111.335	-5260.88
13.9367	111.335	-5261.26		13.9367	111.335	-5260.9		13.9367	111.335	-5260.89		13.9367	111.335	-5260.89		13.9367	111.335	-5260.88
8.93694	111.335	-5261.26		8.93694	111.335	-5260.9		8.93694	111.335	-5260.89		8.93694	111.335	-5260.89		8.93694	111.335	-5260.88
3.93657	111.335	-5261.26		3.93657	111.335	-5260.9		3.93657	111.335	-5260.89		3.93657	111.335	-5260.89		3.93657	111.335	-5260.88
-1.06322	111.335	-5261.26		-1.06322	111.335	-5260.9		-1.06322	111.335	-5260.89		-1.06322	111.335	-5260.89		-1.06322	111.335	-5260.88
-6.0634	111.335	-5261.26		-6.0634	111.335	-5260.9		-6.0634	111.335	-5260.89		-6.0634	111.335	-5260.89		-6.0634	111.335	-5260.88
-11.0633	111.335	-5261.26		-11.0633	111.335	-5260.9		-11.0633	111.335	-5260.9		-11.0633	111.335	-5260.89		-11.0633	111.335	-5260.88
-16.0634	111.335	-5261.26		-16.0634	111.335	-5260.9		-16.0634	111.335	-5260.9		-16.0634	111.335	-5260.89		-16.0634	111.335	-5260.88
-21.0632	111.336	-5261.27		-21.0632	111.336	-5260.9		-21.0632	111.336	-5260.9		-21.0632	111.336	-5260.89		-21.0632	111.336	-5260.88
-26.0634	111.335	-5261.27		-26.0634	111.335	-5260.9		-26.0634	111.335	-5260.9		-26.0634	111.335	-5260.89		-26.0634	111.335	-5260.89
-31.0632	111.335	-5261.27		-31.0632	111.335	-5260.9		-31.0632	111.335	-5260.9		-31.0632	111.335	-5260.89		-31.0632	111.335	-5260.89
-36.0633	111.335	-5261.27		-36.0633	111.335	-5260.9		-36.0633	111.335	-5260.9		-36.0633	111.335	-5260.89		-36.0633	111.335	-5260.89
-41.0633	111.335	-5261.27		-41.0633	111.335	-5260.91		-41.0633	111.335	-5260.9		-41.0633	111.335	-5260.89		-41.0633	111.335	-5260.89
-46.0634	111.335	-5261.27		-46.0634	111.335	-5260.91		-46.0634	111.335	-5260.9		-46.0634	111.335	-5260.9		-46.0634	111.335	-5260.89
-51.0633	111.335	-5261.27		-51.0633	111.335	-5260.91		-51.0633	111.335	-5260.9		-51.0633	111.335	-5260.9		-51.0633	111.335	-5260.89
-56.0632	111.335	-5261.27		-56.0632	111.335	-5260.91		-56.0632	111.335	-5260.9		-56.0632	111.335	-5260.9		-56.0632	111.335	-5260.89
-61.0633	111.335	-5261.27		-61.0633	111.335	-5260.91		-61.0633	111.335	-5260.9		-61.0633	111.335	-5260.9		-61.0633	111.335	-5260.89
-66.0633	111.335	-5261.27		-66.0633	111.335	-5260.91		-66.0633	111.335	-5260.9		-66.0633	111.335	-5260.9		-66.0633	111.335	-5260.89
-71.0633	111.335	-5261.27		-71.0633	111.335	-5260.91		-71.0633	111.335	-5260.9		-71.0633	111.335	-5260.9		-71.0633	111.335	-5260.89
-76.0632	111.335	-5261.27		-76.0632	111.335			-76.0632	111.335			-76.0632	111.335			-76.0632	111.335
-81.0631	111.335	-5261.27		-81.0631	111.335	-5260.91		-81.0631	111.335	-5260.9		-81.0631	111.335	-5260.9		-81.0631	111.335	-5260.89
-86.0632	111.335	-5261.27		-86.0632	111.335	-5260.91		-86.0632	111.335	-5260.9		-86.0632	111.335	-5260.9		-86.0632	111.335	-5260.89
-91.0631	111.335	-5261.27		-91.0631	111.335	-5260.91		-91.0631	111.335	-5260.9		-91.0631	111.335	-5260.89		-91.0631	111.335	-5260.89
-96.0631	111.335	-5261.27		-96.0631	111.335	-5260.9		-96.0631	111.335	-5260.9		-96.0631	111.335	-5260.89		-96.0631	111.335	-5260.89
-96.0634	116.335	-5261.27		-96.0634	116.335	-5260.9		-96.0634	116.335	-5260.89		-96.0634	116.335	-5260.89		-96.0634	116.335	-5260.89
-91.063	116.335	-5261.27		-91.063	116.335	-5260.9		-91.063	116.335	-5260.9		-91.063	116.335	-5260.89		-91.063	116.335	-5260.89
-86.063	116.335	-5261.27		-86.063	116.335	-5260.9		-86.063	116.335	-5260.9		-86.063	116.335	-5260.89		-86.063	116.335	-5260.89
-81.0631	116.335	-5261.27		-81.0631	116.335	-5260.91		-81.0631	116.335	-5260.9		-81.0631	116.335	-5260.9		-81.0631	116.335	-5260.89
-76.0632	116.335	-5261.27		-76.0632	116.335	-5260.91		-76.0632	116.335	-5260.9		-76.0632	116.335	-5260.9		-76.0632	116.335	-5260.89
-71.0631	116.335	-5261.27		-71.0631	116.335	-5260.91		-71.0631	116.335	-5260.9		-71.0631	116.335	-5260.9		-71.0631	116.335	-5260.89
-66.0631	116.335	-5261.27		-66.0631	116.335	-5260.91		-66.0631	116.335	-5260.9		-66.0631	116.335	-5260.9		-66.0631	116.335	-5260.89
-61.0633	116.335	-5261.27		-61.0633	116.335	-5260.91		-61.0633	116.335	-5260.9		-61.0633	116.335	-5260.9		-61.0633	116.335	-5260.89
-56.0632	116.336	-5261.27		-56.0632	116.336	-5260.91		-56.0632	116.336	-5260.9		-56.0632	116.336	-5260.9		-56.0632	116.336	-5260.89
-51.0632	116.335	-5261.27		-51.0632	116.335	-5260.91		-51.0632	116.335	-5260.9		-51.0632	116.335	-5260.89		-51.0632	116.335	-5260.89
-46.0632	116.335	-5261.27		-46.0632	116.335	-5260.91		-46.0632	116.335	-5260.9		-46.0632	116.335	-5260.89		-46.0632	116.335	-5260.89
-41.0632	116.336	-5261.27		-41.0632	116.336	-5260.9		-41.0632	116.336	-5260.9		-41.0632	116.336	-5260.89		-41.0632	116.336	-5260.89
-36.0632	116.335	-5261.27		-36.0632	116.335			-36.0632	116.335			-36.0632	116.335			-36.0632	116.335
-31.0633	116.335	-5261.27		-31.0633	116.335	-5260.9		-31.0633	116.335	-5260.9		-31.0633	116.335	-5260.89		-31.0633	116.335	-5260.89
-26.0632	116.335	-5261.27		-26.0632	116.335	-5260.9		-26.0632	116.335	-5260.9		-26.0632	116.335	-5260.89		-26.0632	116.335	-5260.88
-21.0634	116.335	-5261.26		-21.0634	116.335	-5260.9		-21.0634	116.335	-5260.9		-21.0634	116.335	-5260.89		-21.0634	116.335	-5260.88
-16.0632	116.335	-5261.26		-16.0632	116.335	-5260.9		-16.0632	116.335	-5260.89		-16.0632	116.335	-5260.89		-16.0632	116.335	-5260.88
-11.0634	116.335	-5261.26		-11.0634	116.335	-5260.9		-11.0634	116.335	-5260.89		-11.0634	116.335	-5260.89		-11.0634	116.335	-5260.88
-6.06312	116.335	-5261.26		-6.06312	116.335	-5260.9		-6.06312	116.335	-5260.89		-6.06312	116.335	-5260.89		-6.06312	116.335	-5260.88
-1.06328	116.335	-5261.26		-1.06328	116.335	-5260.9		-1.06328	116.335	-5260.89		-1.06328	116.335	-5260.89		-1.06328	116.335	-5260.88
3.93694	116.335	-5261.26		3.93694	116.335	-5260.9		3.93694	116.335	-5260.89		3.93694	116.335	-5260.89		3.93694	116.335	-5260.88
8.93697	116.335	-5261.26		8.93697	116.335	-5260.9		8.93697	116.335	-5260.89		8.93697	116.335	-5260.89		8.93697	116.335	-5260.88
13.9369	116.335	-5261.26		13.9369	116.335	-5260.9		13.9369	116.335	-5260.89		13.9369	116.335	-5260.89		13.9369	116.335	-5260.88
18.9369	116.335	-5261.26		18.9369	116.335	-5260.9		18.9369	116.335	-5260.89		18.9369	116.335	-5260.89		18.9369	116.335	-5260.88
23.937	116.335	-5261.27		23.937	116.335	-5260.9		23.937	116.335	-5260.89		23.937	116.335	-5260.89		23.937	116.335	-5260.88
28.9369	116.335	-5261.27		28.9369	116.335	-5260.9		28.9369	116.335	-5260.9		28.9369	116.335	-5260.89		28.9369	116.335	-5260.88
33.9369	116.335	-5261.27		33.9369	116.335	-5260.9		33.9369	116.335	-5260.9		33.9369	116.335	-5260.89		33.9369	116.335	-5260.88
38.9369	116.335	-5261.27		38.9369	116.335	-5260.9		38.9369	116.335	-5260.9		38.9369	116.335	-5260.89		38.9369	116.335	-5260.88
43.9369	116.335	-5261.27		43.9369	116.335	-5260.9		43.9369	116.335	-5260.9		43.9369	116.335	-5260.89		43.9369	116.335	-5260.89
48.9369	116.335	-5261.27		48.9369	116.335	-5260.9		48.9369	116.335	-5260.9		48.9369	116.335	-5260.89		48.9369	116.335	-5260.89
53.9368	116.335	-5261.27		53.9368	116.335	-5260.9		53.9368	116.335	-5260.9		53.9368	116.335	-5260.89		53.9368	116.335	-5260.89
58.9368	116.335	-5261.27		58.9368	116.335			58.9368	116.335			58.9368	116.335			58.9368	116.335
63.9368	116.335	-5261.27		63.9368	116.335	-5260.9		63.9368	116.335	-5260.9		63.9368	116.335	-5260.89		63.9368	116.335	-5260.89
68.9368	116.335	-5261.27		68.9368	116.335	-5260.9		68.9368	116.335	-5260.9		68.9368	116.335	-5260.89		68.9368	116.335	-5260.89
73.9367	116.335	-5261.27		73.9367	116.335	-5260.9		73.9367	116.335	-5260.9		73.9367	116.335	-5260.89		73.9367	116.335	-5260.89
78.9366	116.335	-5261.27		78.9366	116.335	-5260.9		78.9366	116.335	-5260.9		78.9366	116.335	-5260.89		78.9366	116.335	-5260.89
83.9366	116.335	-5261.27		83.9366	116.335	-5260.9		83.9366	116.335	-5260.9		83.9366	116.335	-5260.89		83.9366	116.335	-5260.89
88.9366	116.335	-5261.27		88.9366	116.335	-5260.9		88.9366	116.335	-5260.89		88.9366	116.335	-5260.89		88.9366	116.335	-5260.89
93.9365	116.335	-5261.27		93.9365	116.335	-5260.9		93.9365	116.335	-5260.89		93.9365	116.335	-5260.89		93.9365	116.335	-5260.88
98.9367	116.335	-5261.27		98.9367	116.335	-5260.9		98.9367	116.335	-5260.89		98.9367	116.335	-5260.89		98.9367	116.335	-5260.88
103.937	116.335	-5261.27		103.937	116.335	-5260.9		103.937	116.335	-5260.89		103.937	116.335	-5260.89		103.937	116.335	-5260.88
108.937	116.335	-5261.27		108.937	116.335	-5260.9		108.937	116.335	-5260.89		108.937	116.335	-5260.89		108.937	116.335	-5260.88
113.937	116.335	-5261.27		113.937	116.335	-5260.89		113.937	116.335	-5260.89		113.937	116.335	-5260.89		113.937	116.335	-5260.88
118.937	116.335	-5261.27		118.937	116.335	-5260.89		118.937	116.335	-5260.89		118.937	116.335	-5260.89		118.937	116.335	-5260.88
123.937	116.335	-5261.27		123.937	116.335			123.937	116.335			123.937	116.335			123.937	116.335
128.937	116.335	-5261.27		128.937	116.335	-5260.9		128.937	116.335	-5260.89		128.937	116.335	-5260.89		128.937	116.335	-5260.88
133.937	116.335	-5261.27		133.937	116.335	-5260.9		133.937	116.335	-5260.89		133.937	116.335	-5260.89		133.937	116.335	-5260.88
138.937	116.335	-5261.27		138.937	116.335	-5260.9		138.937	116.335	-5260.89		138.937	116.335	-5260.89		138.937	116.335	-5260.88
143.937	116.335	-5261.27		143.937	116.335	-5260.9		143.937	116.335	-5260.89		143.937	116.335	-5260.89		143.937	116.335	-5260.88
148.937	116.335	-5261.27		148.937	116.335	-5260.9		148.937	116.335	-5260.89		148.937	116.335	-5260.89		148.937	116.335	-5260.88
153.937	116.335	-5261.27		153.937	116.335	-5260.9		153.937	116.335	-5260.89		153.937	116.335	-5260.89		153.937	116.335	-5260.88
158.937	116.335	-5261.27		158.937	116.335	-5260.9		158.937	116.335	-5260.89		158.937	116.335	-5260.89		158.937	116.335	-5260.89
163.937	116.335	-5261.27		163.937	116.335	-5260.9		163.937	116.335	-5260.89		163.937	116.335	-5260.89		163.937	116.335	-5260.89
168.937	116.335	-5261.27		168.937	116.335	-5260.9		168.937	116.335	-5260.9		168.937	116.335	-5260.89		168.937	116.335	-5260.89
173.937	116.335	-5261.27		173.937	116.335	-5260.9		173.937	116.335	-5260.9		173.937	116.335	-5260.89		173.937	116.335	-5260.89
178.937	116.335	-5261.27		178.937	116.335	-5260.9		178.937	116.335	-5260.9		178.937	116.335	-5260.89		178.937	116.335	-5260.89
-176.063	116.335	-5261.27		-176.063	116.335	-5260.9		-176.063	116.335	-5260.89		-176.063	116.335	-5260.89		-176.063	116.335	-5260.89
-171.063	116.335	-5261.27		-171.063	116.335	-5260.9		-171.063	116.335	-5260.89		-171.063	116.335	-5260.89		-171.063	116.335	-5260.89
-166.063	116.335	-5261.27		-166.063	116.335	-5260.9		-166.063	116.335	-5260.89		-166.063	116.335	-5260.89		-166.063	116.335	-5260.89
-161.063	116.335	-5261.27		-161.063	116.335	-5260.9		-161.063	116.335	-5260.89		-161.063	116.335	-5260.89		-161.063	116.335	-5260.89
-156.063	116.335	-5261.27		-156.063	116.335	-5260.9		-156.063	116.335	-5260.89		-156.063	116.335	-5260.89		-156.063	116.335	-5260.89
-151.063	116.335	-5261.27		-151.063	116.335	-5260.9		-151.063	116.335	-5260.89		-151.063	116.335	-5260.89		-151.063	116.335	-5260.89
-146.063	116.335	-5261.27		-146.063	116.335	-5260.9		-146.063	116.335	-5260.89		-146.063	116.335	-5260.89		-146.063	116.335	-5260.88
-141.063	116.335	-5261.27		-141.063	116.335	-5260.89		-141.063	116.335	-5260.89		-141.063	116.335	-5260.89		-141.063	116.335	-5260.88
-136.063	116.335	-5261.27		-136.063	116.335	-5260.89		-136.063	116.335	-5260.89		-136.063	116.335	-5260.89		-136.063	116.335	-5260.88
-131.063	116.336	-5261.27		-131.063	116.336	-5260.89		-131.063	116.336	-5260.89		-131.063	116.336	-5260.89		-131.063	116.336	-5260.88
-126.063	116.336	-5261.26		-126.063	116.336	-5260.89		-126.063	116.336	-5260.89		-126.063	116.336	-5260.89		-126.063	116.336	-5260.88
-121.063	116.335	-5261.26		-121.063	116.335	-5260.89		-121.063	116.335	-5260.89		-121.063	116.335	-5260.89		-121.063	116.335	-5260.88
-116.063	116.336	-5261.26		-116.063	116.336	-5260.9		-116.063	116.336	-5260.89		-116.063	116.336	-5260.89		-116.063	116.336	-5260.88
-111.063	116.335	-5261.27		-111.063	116.335	-5260.9		-111.063	116.335	-5260.89		-111.063	116.335	-5260.89		-111.063	116.335	-5260.88
-106.063	116.335	-5261.27		-106.063	116.335	-5260.9		-106.063	116.335	-5260.89		-106.063	116.335	-5260.89		-106.063	116.335	-5260.88
-101.063	116.335	-5261.27		-101.063	116.335	-5260.9		-101.063	116.335	-5260.89		-101.063	116.335	-5260.89		-101.063	116.335	-5260.88
-96.0632	116.335	-5261.27		-96.0632	116.335	-5260.9		-96.0632	116.335	-5260.89		-96.0632	116.335	-5260.89		-96.0632	116.335	-5260.89
-96.0635	121.335	-5261.27		-96.0635	121.335	-5260.9		-96.0635	121.335	-5260.89		-96.0635	121.335	-5260.89		-96.0635	121.335	-5260.89
-101.063	121.335	-5261.27		-101.063	121.335	-5260.9		-101.063	121.335	-5260.89		-101.063	121.335	-5260.89		-101.063	121.335	-5260.88
-106.063	121.335	-5261.27		-106.063	121.335	-5260.9		-106.063	121.335	-5260.89		-106.063	121.335	-5260.89		-106.063	121.335	-5260.88
-111.063	121.335	-5261.26		-111.063	121.335	-5260.9		-111.063	121.335	-5260.89		-111.063	121.335	-5260.89		-111.063	121.335	-5260.88
-116.063	121.336	-5261.26		-116.063	121.336	-5260.89		-116.063	121.336	-5260.89		-116.063	121.336	-5260.89		-116.063	121.336	-5260.88
-121.063	121.336	-5261.26		-121.063	121.336	-5260.89		-121.063	121.336	-5260.89		-121.063	121.336	-5260.89		-121.063	121.336	-5260.88
-126.063	121.335	-5261.26		-126.063	121.335	-5260.89		-126.063	121.335	-5260.89		-126.063	121.335	-5260.89		-126.063	121.335	-5260.88
-131.063	121.335	-5261.26		-131.063	121.335			-131.063	121.335			-131.063	121.335			-131.063	121.335
-136.063	121.335	-5261.27		-136.063	121.335			-136.063	121.335			-136.063	121.335			-136.063	121.335
-141.063	121.335	-5261.27		-141.063	121.335	-5260.89		-141.063	121.335	-5260.89		-141.063	121.335	-5260.89		-141.063	121.335	-5260.88
-146.063	121.335	-5261.27		-146.063	121.335	-5260.89		-146.063	121.335	-5260.89		-146.063	121.335	-5260.89		-146.063	121.335	-5260.88
-151.063	121.335	-5261.27		-151.063	121.335			-151.063	121.335			-151.063	121.335			-151.063	121.335
-156.063	121.335	-5261.27		-156.063	121.335	-5260.9		-156.063	121.335	-5260.89		-156.063	121.335	-5260.89		-156.063	121.335	-5260.89
-161.063	121.335	-5261.27		-161.063	121.335	-5260.9		-161.063	121.335	-5260.89		-161.063	121.335	-5260.89		-161.063	121.335	-5260.89
-166.063	121.335	-5261.27		-166.063	121.335	-5260.9		-166.063	121.335	-5260.89		-166.063	121.335	-5260.89		-166.063	121.335	-5260.89
-171.063	121.335	-5261.27		-171.063	121.335	-5260.9		-171.063	121.335	-5260.89		-171.063	121.335	-5260.89		-171.063	121.335	-5260.89
-176.063	121.335	-5261.27		-176.063	121.335	-5260.9		-176.063	121.335	-5260.89		-176.063	121.335	-5260.89		-176.063	121.335	-5260.89
178.937	121.335	-5261.27		178.937	121.335	-5260.9		178.937	121.335	-5260.89		178.937	121.335	-5260.89		178.937	121.335	-5260.89
173.937	121.335	-5261.27		173.937	121.335	-5260.9		173.937	121.335	-5260.89		173.937	121.335	-5260.89		173.937	121.335	-5260.89
168.937	121.335	-5261.27		168.937	121.335	-5260.9		168.937	121.335	-5260.89		168.937	121.335	-5260.89		168.937	121.335	-5260.89
163.937	121.335	-5261.27		163.937	121.335	-5260.9		163.937	121.335	-5260.89		163.937	121.335	-5260.89		163.937	121.335	-5260.89
158.937	121.335	-5261.27		158.937	121.335	-5260.9		158.937	121.335	-5260.89		158.937	121.335	-5260.89		158.937	121.335	-5260.89
153.937	121.335	-5261.27		153.937	121.335	-5260.9		153.937	121.335	-5260.89		153.937	121.335	-5260.89		153.937	121.335	-5260.88
148.937	121.335	-5261.27		148.937	121.335	-5260.9		148.937	121.335	-5260.89		148.937	121.335	-5260.89		148.937	121.335	-5260.88
143.937	121.335	-5261.27		143.937	121.335	-5260.9		143.937	121.335	-5260.89		143.937	121.335	-5260.89		143.937	121.335	-5260.88
138.937	121.335	-5261.27		138.937	121.335	-5260.9		138.937	121.335	-5260.89		138.937	121.335	-5260.89		138.937	121.335	-5260.88
133.937	121.335	-5261.27		133.937	121.335	-5260.9		133.937	121.335	-5260.89		133.937	121.335	-5260.89		133.937	121.335	-5260.88
128.937	121.335	-5261.27		128.937	121.335	-5260.9		128.937	121.335	-5260.89		128.937	121.335	-5260.89		128.937	121.335	-5260.88
123.937	121.335	-5261.27		123.937	121.335	-5260.89		123.937	121.335	-5260.89		123.937	121.335	-5260.89		123.937	121.335	-5260.88
118.937	121.335	-5261.27		118.937	121.335	-5260.89		118.937	121.335	-5260.89		118.937	121.335	-5260.89		118.937	121.335	-5260.88
113.937	121.335	-5261.27		113.937	121.335	-5260.89		113.937	121.335	-5260.89		113.937	121.335	-5260.89		113.937	121.335	-5260.88
108.937	121.335	-5261.27		108.937	121.335	-5260.9		108.937	121.335	-5260.89		108.937	121.335	-5260.89		108.937	121.335	-5260.88
103.937	121.335	-5261.27		103.937	121.335	-5260.9		103.937	121.335	-5260.89		103.937	121.335	-5260.89		103.937	121.335	-5260.88
98.9366	121.335	-5261.27		98.9366	121.335	-5260.9		98.9366	121.335	-5260.89		98.9366	121.335	-5260.89		98.9366	121.335	-5260.88
93.9365	121.335	-5261.27		93.9365	121.335	-5260.9		93.9365	121.335	-5260.89		93.9365	121.335	-5260.89		93.9365	121.335	-5260.88
88.9365	121.335	-5261.27		88.9365	121.335	-5260.9		88.9365	121.335	-5260.89		88.9365	121.335	-5260.89		88.9365	121.335	-5260.89
83.9366	121.335	-5261.27		83.9366	121.335	-5260.9		83.9366	121.335	-5260.9		83.9366	121.335	-5260.89		83.9366	121.335	-5260.89
78.9366	121.335	-5261.27		78.9366	121.335			78.9366	121.335			78.9366	121.335			78.9366	121.335
73.9366	121.335	-5261.27		73.9366	121.335	-5260.9		73.9366	121.335	-5260.9		73.9366	121.335	-5260.89		73.9366	121.335	-5260.89
68.9366	121.335	-5261.27		68.9366	121.335	-5260.9		68.9366	121.335	-5260.9		68.9366	121.335	-5260.89		68.9366	121.335	-5260.89
63.9366	121.335	-5261.27		63.9366	121.335	-5260.9		63.9366	121.335	-5260.9		63.9366	121.335	-5260.89		63.9366	121.335	-5260.89
58.9367	121.335	-5261.27		58.9367	121.335	-5260.9		58.9367	121.335	-5260.9		58.9367	121.335	-5260.89		58.9367	121.335	-5260.89
53.9367	121.335	-5261.27		53.9367	121.335	-5260.9		53.9367	121.335	-5260.9		53.9367	121.335	-5260.89		53.9367	121.335	-5260.89
48.9367	121.335	-5261.27		48.9367	121.335			48.9367	121.335			48.9367	121.335			48.9367	121.335
43.9367	121.335	-5261.27		43.9367	121.335	-5260.9		43.9367	121.335	-5260.9		43.9367	121.335	-5260.89		43.9367	121.335	-5260.89
38.9367	121.335	-5261.27		38.9367	121.335	-5260.9		38.9367	121.335	-5260.9		38.9367	121.335	-5260.89		38.9367	121.335	-5260.88
33.9368	121.335	-5261.27		33.9368	121.335	-5260.9		33.9368	121.335	-5260.9		33.9368	121.335	-5260.89		33.9368	121.335	-5260.88
28.9368	121.335	-5261.27		28.9368	121.335	-5260.9		28.9368	121.335	-5260.9		28.9368	121.335	-5260.89		28.9368	121.335	-5260.88
23.9368	121.335	-5261.27		23.9368	121.335	-5260.9		23.9368	121.335	-5260.89		23.9368	121.335	-5260.89		23.9368	121.335	-5260.88
18.9368	121.335	-5261.26		18.9368	121.335	-5260.9		18.9368	121.335	-5260.89		18.9368	121.335	-5260.89		18.9368	121.335	-5260.88
13.9367	121.335	-5261.26		13.9367	121.335	-5260.9		13.9367	121.335	-5260.89		13.9367	121.335	-5260.89		13.9367	121.335	-5260.88
8.93694	121.335	-5261.26		8.93694	121.335	-5260.9		8.93694	121.335	-5260.89		8.93694	121.335	-5260.89		8.93694	121.335	-5260.88
3.93658	121.335	-5261.26		3.93658	121.335	-5260.9		3.93658	121.335	-5260.89		3.93658	121.335	-5260.89		3.93658	121.335	-5260.88
-1.06315	121.335	-5261.26		-1.06315	121.335	-5260.9		-1.06315	121.335	-5260.89		-1.06315	121.335	-5260.89		-1.06315	121.335	-5260.88
-6.06345	121.335	-5261.26		-6.06345	121.335	-5260.9		-6.06345	121.335	-5260.89		-6.06345	121.335	-5260.89		-6.06345	121.335	-5260.88
-11.0633	121.335	-5261.26		-11.0633	121.335	-5260.9		-11.0633	121.335	-5260.89		-11.0633	121.335	-5260.89		-11.0633	121.335	-5260.88
-16.0634	121.335	-5261.26		-16.0634	121.335	-5260.9		-16.0634	121.335	-5260.89		-16.0634	121.335	-5260.89		-16.0634	121.335	-5260.88
-21.0633	121.335	-5261.26		-21.0633	121.335	-5260.9		-21.0633	121.335	-5260.9		-21.0633	121.335	-5260.89		-21.0633	121.335	-5260.88
-26.0633	121.335	-5261.27		-26.0633	121.335	-5260.9		-26.0633	121.335	-5260.9		-26.0633	121.335	-5260.89		-26.0633	121.335	-5260.88
-31.0633	121.335	-5261.27		-31.0633	121.335	-5260.9		-31.0633	121.335	-5260.9		-31.0633	121.335	-5260.89		-31.0633	121.335	-5260.88
-36.0635	121.335	-5261.27		-36.0635	121.335			-36.0635	121.335			-36.0635	121.335			-36.0635	121.335
-41.0635	121.335	-5261.27		-41.0635	121.335	-5260.9		-41.0635	121.335	-5260.9		-41.0635	121.335	-5260.89		-41.0635	121.335	-5260.89
-46.0633	121.335	-5261.27		-46.0633	121.335	-5260.9		-46.0633	121.335	-5260.9		-46.0633	121.335	-5260.89		-46.0633	121.335	-5260.89
-51.0633	121.335	-5261.27		-51.0633	121.335	-5260.91		-51.0633	121.335	-5260.9		-51.0633	121.335	-5260.89		-51.0633	121.335	-5260.89
-56.0633	121.335	-5261.27		-56.0633	121.335	-5260.91		-56.0633	121.335	-5260.9		-56.0633	121.335	-5260.89		-56.0633	121.335	-5260.89
-61.0633	121.335	-5261.27		-61.0633	121.335	-5260.91		-61.0633	121.335	-5260.9		-61.0633	121.335	-5260.9		-61.0633	121.335	-5260.89
-66.0633	121.335	-5261.27		-66.0633	121.335	-5260.91		-66.0633	121.335	-5260.9		-66.0633	121.335	-5260.9		-66.0633	121.335	-5260.89
-71.0632	121.336	-5261.27		-71.0632	121.336	-5260.91		-71.0632	121.336	-5260.9		-71.0632	121.336	-5260.9		-71.0632	121.336	-5260.89
-76.0631	121.335	-5261.27		-76.0631	121.335	-5260.91		-76.0631	121.335	-5260.9		-76.0631	121.335	-5260.9		-76.0631	121.335	-5260.89
-81.0631	121.335	-5261.27		-81.0631	121.335	-5260.9		-81.0631	121.335	-5260.9		-81.0631	121.335	-5260.89		-81.0631	121.335	-5260.89
-86.0631	121.335	-5261.27		-86.0631	121.335	-5260.9		-86.0631	121.335	-5260.9		-86.0631	121.335	-5260.89		-86.0631	121.335	-5260.89
-91.063	121.335	-5261.27		-91.063	121.335	-5260.9		-91.063	121.335	-5260.9		-91.063	121.335	-5260.89		-91.063	121.335	-5260.89
-96.0631	121.335	-5261.27		-96.0631	121.335	-5260.9		-96.0631	121.335	-5260.89		-96.0631	121.335	-5260.89		-96.0631	121.335	-5260.89
-96.0636	126.335	-5261.27		-96.0636	126.335	-5260.9		-96.0636	126.335	-5260.89		-96.0636	126.335	-5260.89		-96.0636	126.335	-5260.89
-91.0631	126.335	-5261.27		-91.0631	126.335	-5260.9		-91.0631	126.335	-5260.9		-91.0631	126.335	-5260.89		-91.0631	126.335	-5260.89
-86.0631	126.335	-5261.27		-86.0631	126.335	-5260.9		-86.0631	126.335	-5260.9		-86.0631	126.335	-5260.89		-86.0631	126.335	-5260.89
-81.0631	126.335	-5261.27		-81.0631	126.335	-5260.9		-81.0631	126.335	-5260.9		-81.0631	126.335	-5260.89		-81.0631	126.335	-5260.89
-76.0631	126.335	-5261.27		-76.0631	126.335	-5260.9		-76.0631	126.335	-5260.9		-76.0631	126.335	-5260.89		-76.0631	126.335	-5260.89
-71.0631	126.335	-5261.27		-71.0631	126.335	-5260.91		-71.0631	126.335	-5260.9		-71.0631	126.335	-5260.9		-71.0631	126.335	-5260.89
-66.0632	126.335	-5261.27		-66.0632	126.335	-5260.91		-66.0632	126.335	-5260.9		-66.0632	126.335	-5260.9		-66.0632	126.335	-5260.89
-61.0632	126.335	-5261.27		-61.0632	126.335	-5260.91		-61.0632	126.335	-5260.9		-61.0632	126.335	-5260.89		-61.0632	126.335	-5260.89
-56.0632	126.336	-5261.27		-56.0632	126.336	-5260.9		-56.0632	126.336	-5260.9		-56.0632	126.336	-5260.89		-56.0632	126.336	-5260.89
-51.0632	126.335	-5261.27		-51.0632	126.335	-5260.9		-51.0632	126.335	-5260.9		-51.0632	126.335	-5260.89		-51.0632	126.335	-5260.89
-46.0632	126.336	-5261.27		-46.0632	126.336	-5260.9		-46.0632	126.336	-5260.9		-46.0632	126.336	-5260.89		-46.0632	126.336	-5260.89
-41.0633	126.335	-5261.27		-41.0633	126.335	-5260.9		-41.0633	126.335	-5260.9		-41.0633	126.335	-5260.89		-41.0633	126.335	-5260.89
-36.0633	126.335	-5261.27		-36.0633	126.335	-5260.9		-36.0633	126.335	-5260.9		-36.0633	126.335	-5260.89		-36.0633	126.335	-5260.89
-31.0634	126.336	-5261.27		-31.0634	126.336	-5260.9		-31.0634	126.336	-5260.9		-31.0634	126.336	-5260.89		-31.0634	126.336	-5260.88
-26.0633	126.335	-5261.27		-26.0633	126.335	-5260.9		-26.0633	126.335	-5260.9		-26.0633	126.335	-5260.89		-26.0633	126.335	-5260.88
-21.0635	126.335	-5261.26		-21.0635	126.335	-5260.9		-21.0635	126.335	-5260.89		-21.0635	126.335	-5260.89		-21.0635	126.335	-5260.88
-16.0632	126.336	-5261.26		-16.0632	126.336			-16.0632	126.336			-16.0632	126.336			-16.0632	126.336
-11.0634	126.335	-5261.26		-11.0634	126.335	-5260.9		-11.0634	126.335	-5260.89		-11.0634	126.335	-5260.89		-11.0634	126.335	-5260.88
-6.06317	126.335	-5261.26		-6.06317	126.335	-5260.9		-6.06317	126.335	-5260.89		-6.06317	126.335	-5260.89		-6.06317	126.335	-5260.88
-1.06329	126.335	-5261.26		-1.06329	126.335	-5260.9		-1.06329	126.335	-5260.89		-1.06329	126.335	-5260.89		-1.06329	126.335	-5260.88
3.93693	126.335	-5261.26		3.93693	126.335	-5260.9		3.93693	126.335	-5260.89		3.93693	126.335	-5260.89		3.93693	126.335	-5260.88
8.93679	126.335	-5261.26		8.93679	126.335	-5260.9		8.93679	126.335	-5260.89		8.93679	126.335	-5260.89		8.93679	126.335	-5260.88
13.9369	126.335	-5261.26		13.9369	126.335	-5260.9		13.9369	126.335	-5260.89		13.9369	126.335	-5260.89		13.9369	126.335	-5260.88
18.9368	126.335	-5261.26		18.9368	126.335	-5260.9		18.9368	126.335	-5260.89		18.9368	126.335	-5260.89		18.9368	126.335	-5260.88
23.937	126.335	-5261.27		23.937	126.335	-5260.9		23.937	126.335	-5260.89		23.937	126.335	-5260.89		23.937	126.335	-5260.88
28.9369	126.335	-5261.27		28.9369	126.335	-5260.9		28.9369	126.335	-5260.9		28.9369	126.335	-5260.89		28.9369	126.335	-5260.88
33.9369	126.335	-5261.27		33.9369	126.335	-5260.9		33.9369	126.335	-5260.9		33.9369	126.335	-5260.89		33.9369	126.335	-5260.88
38.9368	126.335	-5261.27		38.9368	126.335	-5260.9		38.9368	126.335	-5260.9		38.9368	126.335	-5260.89		38.9368	126.335	-5260.88
43.9368	126.335	-5261.27		43.9368	126.335	-5260.9		43.9368	126.335	-5260.9		43.9368	126.335	-5260.89		43.9368	126.335	-5260.89
48.9369	126.335	-5261.27		48.9369	126.335	-5260.9		48.9369	126.335	-5260.9		48.9369	126.335	-5260.89		48.9369	126.335	-5260.89
53.9368	126.335	-5261.27		53.9368	126.335	-5260.9		53.9368	126.335	-5260.9		53.9368	126.335	-5260.89		53.9368	126.335	-5260.89
58.9368	126.335	-5261.27		58.9368	126.335	-5260.9		58.9368	126.335	-5260.9		58.9368	126.335	-5260.89		58.9368	126.335	-5260.89
63.9368	126.335	-5261.27		63.9368	126.335	-5260.9		63.9368	126.335	-5260.9		63.9368	126.335	-5260.89		63.9368	126.335	-5260.89
68.9367	126.335	-5261.27		68.9367	126.335	-5260.9		68.9367	126.335	-5260.9		68.9367	126.335	-5260.89		68.9367	126.335	-5260.89
73.9367	126.335	-5261.27		73.9367	126.335	-5260.9		73.9367	126.335	-5260.9		73.9367	126.335	-5260.89		73.9367	126.335	-5260.89
78.9367	126.335	-5261.27		78.9367	126.335	-5260.9		78.9367	126.335	-5260.9		78.9367	126.335	-5260.89		78.9367	126.335	-5260.89
83.9366	126.335	-5261.27		83.9366	126.335	-5260.9		83.9366	126.335	-5260.9		83.9366	126.335	-5260.89		83.9366	126.335	-5260.89
88.9367	126.335	-5261.27		88.9367	126.335	-5260.9		88.9367	126.335	-5260.89		88.9367	126.335	-5260.89		88.9367	126.335	-5260.89
93.9366	126.335	-5261.27		93.9366	126.335	-5260.9		93.9366	126.335	-5260.89		93.9366	126.335	-5260.89		93.9366	126.335	-5260.88
98.9366	126.335	-5261.27		98.9366	126.335	-5260.9		98.9366	126.335	-5260.89		98.9366	126.335	-5260.89		98.9366	126.335	-5260.88
103.937	126.335	-5261.27		103.937	126.335			103.937	126.335			103.937	126.335			103.937	126.335
108.937	126.335	-5261.27		108.937	126.335	-5260.9		108.937	126.335	-5260.89		108.937	126.335	-5260.89		108.937	126.335	-5260.88
113.937	126.335	-5261.27		113.937	126.335	-5260.9		113.937	126.335	-5260.89		113.937	126.335	-5260.89		113.937	126.335	-5260.88
118.937	126.335	-5261.27		118.937	126.335	-5260.89		118.937	126.335	-5260.89		118.937	126.335	-5260.89		118.937	126.335	-5260.88
123.937	126.335	-5261.27		123.937	126.335	-5260.9		123.937	126.335	-5260.89		123.937	126.335	-5260.89		123.937	126.335	-5260.88
128.937	126.335	-5261.27		128.937	126.335	-5260.9		128.937	126.335	-5260.89		128.937	126.335	-5260.89		128.937	126.335	-5260.88
133.937	126.335	-5261.27		133.937	126.335	-5260.9		133.937	126.335	-5260.89		133.937	126.335	-5260.89		133.937	126.335	-5260.88
138.937	126.335	-5261.27		138.937	126.335	-5260.9		138.937	126.335	-5260.89		138.937	126.335	-5260.89		138.937	126.335	-5260.88
143.937	126.335	-5261.27		143.937	126.335	-5260.9		143.937	126.335	-5260.89		143.937	126.335	-5260.89		143.937	126.335	-5260.88
148.937	126.335	-5261.27		148.937	126.335	-5260.9		148.937	126.335	-5260.89		148.937	126.335	-5260.89		148.937	126.335	-5260.88
153.937	126.335	-5261.27		153.937	126.335	-5260.9		153.937	126.335	-5260.89		153.937	126.335	-5260.89		153.937	126.335	-5260.88
158.937	126.335	-5261.27		158.937	126.335	-5260.9		158.937	126.335	-5260.89		158.937	126.335	-5260.89		158.937	126.335	-5260.88
163.937	126.335	-5261.27		163.937	126.335	-5260.9		163.937	126.335	-5260.89		163.937	126.335	-5260.89		163.937	126.335	-5260.89
168.937	126.335	-5261.27		168.937	126.335	-5260.9		168.937	126.335	-5260.89		168.937	126.335	-5260.89		168.937	126.335	-5260.89
173.937	126.335	-5261.27		173.937	126.335	-5260.9		173.937	126.335	-5260.89		173.937	126.335	-5260.89		173.937	126.335	-5260.89
178.937	126.335	-5261.27		178.937	126.335	-5260.9		178.937	126.335	-5260.89		178.937	126.335	-5260.89		178.937	126.335	-5260.89
-176.063	126.335	-5261.27		-176.063	126.335	-5260.9		-176.063	126.335	-5260.89		-176.063	126.335	-5260.89		-176.063	126.335	-5260.89
-171.063	126.335	-5261.27		-171.063	126.335	-5260.9		-171.063	126.335	-5260.89		-171.063	126.335	-5260.89		-171.063	126.335	-5260.89
-166.063	126.335	-5261.27		-166.063	126.335	-5260.9		-166.063	126.335	-5260.89		-166.063	126.335	-5260.89		-166.063	126.335	-5260.89
-161.063	126.335	-5261.27		-161.063	126.335	-5260.9		-161.063	126.335	-5260.89		-161.063	126.335	-5260.89		-161.063	126.335	-5260.89
-156.063	126.335	-5261.27		-156.063	126.335	-5260.9		-156.063	126.335	-5260.89		-156.063	126.335	-5260.89		-156.063	126.335	-5260.89
-151.063	126.335	-5261.27		-151.063	126.335	-5260.9		-151.063	126.335	-5260.89		-151.063	126.335	-5260.89		-151.063	126.335	-5260.89
-146.063	126.335	-5261.27		-146.063	126.335	-5260.89		-146.063	126.335	-5260.89		-146.063	126.335	-5260.89		-146.063	126.335	-5260.88
-141.063	126.335	-5261.27		-141.063	126.335	-5260.89		-141.063	126.335	-5260.89		-141.063	126.335	-5260.89		-141.063	126.335	-5260.88
-136.063	126.335	-5261.27		-136.063	126.335	-5260.89		-136.063	126.335	-5260.89		-136.063	126.335	-5260.89		-136.063	126.335	-5260.88
-131.063	126.335	-5261.26		-131.063	126.335	-5260.89		-131.063	126.335	-5260.89		-131.063	126.335	-5260.89		-131.063	126.335	-5260.88
-126.063	126.335	-5261.26		-126.063	126.335	-5260.89		-126.063	126.335	-5260.89		-126.063	126.335	-5260.89		-126.063	126.335	-5260.88
-121.063	126.336	-5261.26		-121.063	126.336			-121.063	126.336			-121.063	126.336			-121.063	126.336
-116.063	126.335	-5261.26		-116.063	126.335	-5260.89		-116.063	126.335	-5260.89		-116.063	126.335	-5260.89		-116.063	126.335	-5260.88
-111.063	126.336	-5261.27		-111.063	126.336	-5260.9		-111.063	126.336	-5260.89		-111.063	126.336	-5260.89		-111.063	126.336	-5260.88
-106.063	126.335	-5261.27		-106.063	126.335	-5260.9		-106.063	126.335	-5260.89		-106.063	126.335	-5260.89		-106.063	126.335	-5260.88
-101.063	126.335	-5261.27		-101.063	126.335	-5260.9		-101.063	126.335	-5260.89		-101.063	126.335	-5260.89		-101.063	126.335	-5260.88
-96.063	126.335	-5261.27		-96.063	126.335	-5260.9		-96.063	126.335	-5260.89		-96.063	126.335	-5260.89		-96.063	126.335	-5260.89
-96.0635	131.335	-5261.27		-96.0635	131.335	-5260.9		-96.0635	131.335	-5260.89		-96.0635	131.335	-5260.89		-96.0635	131.335	-5260.89
-101.063	131.335	-5261.27		-101.063	131.335	-5260.9		-101.063	131.335	-5260.89		-101.063	131.335	-5260.89		-101.063	131.335	-5260.89
-106.063	131.335	-5261.27		-106.063	131.335	-5260.9		-106.063	131.335	-5260.89		-106.063	131.335	-5260.89		-106.063	131.335	-5260.88
-111.063	131.335	-5261.27		-111.063	131.335	-5260.89		-111.063	131.335	-5260.89		-111.063	131.335	-5260.89		-111.063	131.335	-5260.88
-116.063	131.335	-5261.27		-116.063	131.335	-5260.89		-116.063	131.335	-5260.89		-116.063	131.335	-5260.89		-116.063	131.335	-5260.88
-121.063	131.335	-5261.26		-121.063	131.335	-5260.89		-121.063	131.335	-5260.89		-121.063	131.335	-5260.89		-121.063	131.335	-5260.88
-126.063	131.335	-5261.27		-126.063	131.335	-5260.89		-126.063	131.335	-5260.89		-126.063	131.335	-5260.89		-126.063	131.335	-5260.88
-131.063	131.335	-5261.27		-131.063	131.335	-5260.89		-131.063	131.335	-5260.89		-131.063	131.335	-5260.89		-131.063	131.335	-5260.88
-136.063	131.335	-5261.27		-136.063	131.335			-136.063	131.335			-136.063	131.335			-136.063	131.335
-141.063	131.335	-5261.27		-141.063	131.335	-5260.89		-141.063	131.335	-5260.89		-141.063	131.335	-5260.89		-141.063	131.335	-5260.88
-146.063	131.335	-5261.27		-146.063	131.335	-5260.9		-146.063	131.335	-5260.89		-146.063	131.335	-5260.89		-146.063	131.335	-5260.88
-151.064	131.335	-5261.27		-151.064	131.335			-151.064	131.335			-151.064	131.335			-151.064	131.335
-156.063	131.335	-5261.27		-156.063	131.335	-5260.9		-156.063	131.335	-5260.89		-156.063	131.335	-5260.89		-156.063	131.335	-5260.89
-161.063	131.335	-5261.27		-161.063	131.335	-5260.9		-161.063	131.335	-5260.89		-161.063	131.335	-5260.89		-161.063	131.335	-5260.89
-166.063	131.335	-5261.27		-166.063	131.335	-5260.9		-166.063	131.335	-5260.89		-166.063	131.335	-5260.89		-166.063	131.335	-5260.89
-171.063	131.335	-5261.27		-171.063	131.335	-5260.9		-171.063	131.335	-5260.89		-171.063	131.335	-5260.89		-171.063	131.335	-5260.89
-176.063	131.335	-5261.27		-176.063	131.335	-5260.9		-176.063	131.335	-5260.89		-176.063	131.335	-5260.89		-176.063	131.335	-5260.89
178.937	131.335	-5261.27		178.937	131.335	-5260.9		178.937	131.335	-5260.89		178.937	131.335	-5260.89		178.937	131.335	-5260.89
173.937	131.335	-5261.27		173.937	131.335	-5260.9		173.937	131.335	-5260.9		173.937	131.335	-5260.89		173.937	131.335	-5260.89
168.937	131.335	-5261.27		168.937	131.335	-5260.9		168.937	131.335	-5260.89		168.937	131.335	-5260.89		168.937	131.335	-5260.89
163.937	131.335	-5261.27		163.937	131.335	-5260.9		163.937	131.335	-5260.89		163.937	131.335	-5260.89		163.937	131.335	-5260.89
158.937	131.335	-5261.27		158.937	131.335	-5260.9		158.937	131.335	-5260.89		158.937	131.335	-5260.89		158.937	131.335	-5260.89
153.937	131.335	-5261.27		153.937	131.335	-5260.9		153.937	131.335	-5260.89		153.937	131.335	-5260.89		153.937	131.335	-5260.88
148.937	131.335	-5261.27		148.937	131.335	-5260.9		148.937	131.335	-5260.89		148.937	131.335	-5260.89		148.937	131.335	-5260.88
143.937	131.335	-5261.27		143.937	131.335	-5260.9		143.937	131.335	-5260.89		143.937	131.335	-5260.89		143.937	131.335	-5260.88
138.937	131.335	-5261.27		138.937	131.335	-5260.9		138.937	131.335	-5260.89		138.937	131.335	-5260.89		138.937	131.335	-5260.88
133.937	131.335	-5261.27		133.937	131.335	-5260.9		133.937	131.335	-5260.89		133.937	131.335	-5260.89		133.937	131.335	-5260.88
128.937	131.335	-5261.27		128.937	131.335	-5260.9		128.937	131.335	-5260.89		128.937	131.335	-5260.89		128.937	131.335	-5260.88
123.937	131.335	-5261.27		123.937	131.335	-5260.9		123.937	131.335	-5260.89		123.937	131.335	-5260.89		123.937	131.335	-5260.88
118.937	131.335	-5261.27		118.937	131.335	-5260.9		118.937	131.335	-5260.89		118.937	131.335	-5260.89		118.937	131.335	-5260.88
113.937	131.335	-5261.27		113.937	131.335	-5260.9		113.937	131.335	-5260.89		113.937	131.335	-5260.89		113.937	131.335	-5260.88
108.937	131.335	-5261.27		108.937	131.335	-5260.9		108.937	131.335	-5260.89		108.937	131.335	-5260.89		108.937	131.335	-5260.88
103.937	131.335	-5261.27		103.937	131.335	-5260.9		103.937	131.335	-5260.89		103.937	131.335	-5260.89		103.937	131.335	-5260.88
98.9366	131.335	-5261.27		98.9366	131.335	-5260.9		98.9366	131.335	-5260.89		98.9366	131.335	-5260.89		98.9366	131.335	-5260.88
93.9366	131.335	-5261.27		93.9366	131.335	-5260.9		93.9366	131.335	-5260.89		93.9366	131.335	-5260.89		93.9366	131.335	-5260.88
88.9366	131.335	-5261.27		88.9366	131.335	-5260.9		88.9366	131.335	-5260.89		88.9366	131.335	-5260.89		88.9366	131.335	-5260.89
83.9366	131.335	-5261.27		83.9366	131.335	-5260.9		83.9366	131.335	-5260.9		83.9366	131.335	-5260.89		83.9366	131.335	-5260.89
78.9366	131.335	-5261.27		78.9366	131.335	-5260.9		78.9366	131.335	-5260.9		78.9366	131.335	-5260.89		78.9366	131.335	-5260.89
73.9366	131.335	-5261.27		73.9366	131.335	-5260.9		73.9366	131.335	-5260.9		73.9366	131.335	-5260.9		73.9366	131.335	-5260.89
68.9367	131.335	-5261.27		68.9367	131.335	-5260.9		68.9367	131.335	-5260.9		68.9367	131.335	-5260.9		68.9367	131.335	-5260.89
63.9366	131.335	-5261.27		63.9366	131.335	-5260.9		63.9366	131.335	-5260.9		63.9366	131.335	-5260.89		63.9366	131.335	-5260.89
58.9366	131.335	-5261.27		58.9366	131.335			58.9366	131.335			58.9366	131.335			58.9366	131.335
53.9368	131.335	-5261.27		53.9368	131.335	-5260.9		53.9368	131.335	-5260.9		53.9368	131.335	-5260.89		53.9368	131.335	-5260.89
48.9367	131.335	-5261.27		48.9367	131.335	-5260.9		48.9367	131.335	-5260.9		48.9367	131.335	-5260.89		48.9367	131.335	-5260.89
43.9368	131.335	-5261.27		43.9368	131.335	-5260.9		43.9368	131.335	-5260.9		43.9368	131.335	-5260.89		43.9368	131.335	-5260.89
38.9367	131.335	-5261.27		38.9367	131.335	-5260.9		38.9367	131.335	-5260.9		38.9367	131.335	-5260.89		38.9367	131.335	-5260.89
33.9367	131.335	-5261.27		33.9367	131.335	-5260.9		33.9367	131.335	-5260.9		33.9367	131.335	-5260.89		33.9367	131.335	-5260.88
28.9367	131.335	-5261.27		28.9367	131.335	-5260.9		28.9367	131.335	-5260.9		28.9367	131.335	-5260.89		28.9367	131.335	-5260.88
23.9368	131.335	-5261.27		23.9368	131.335	-5260.9		23.9368	131.335	-5260.9		23.9368	131.335	-5260.89		23.9368	131.335	-5260.88
18.9367	131.335	-5261.27		18.9367	131.335	-5260.9		18.9367	131.335	-5260.89		18.9367	131.335	-5260.89		18.9367	131.335	-5260.88
13.9368	131.335	-5261.26		13.9368	131.335	-5260.9		13.9368	131.335	-5260.89		13.9368	131.335	-5260.89		13.9368	131.335	-5260.88
8.93668	131.335	-5261.26		8.93668	131.335	-5260.9		8.93668	131.335	-5260.89		8.93668	131.335	-5260.89		8.93668	131.335	-5260.88
3.93678	131.335	-5261.26		3.93678	131.335	-5260.9		3.93678	131.335	-5260.89		3.93678	131.335	-5260.89		3.93678	131.335	-5260.88
-1.06339	131.335	-5261.26		-1.06339	131.335	-5260.9		-1.06339	131.335	-5260.89		-1.06339	131.335	-5260.89		-1.06339	131.335	-5260.88
-6.06337	131.335	-5261.26		-6.06337	131.335	-5260.9		-6.06337	131.335	-5260.89		-6.06337	131.335	-5260.89		-6.06337	131.335	-5260.88
-11.0634	131.335	-5261.26		-11.0634	131.335	-5260.9		-11.0634	131.335	-5260.89		-11.0634	131.335	-5260.89		-11.0634	131.335	-5260.88
-16.0634	131.335	-5261.26		-16.0634	131.335	-5260.9		-16.0634	131.335	-5260.89		-16.0634	131.335	-5260.89		-16.0634	131.335	-5260.88
-21.0635	131.335	-5261.26		-21.0635	131.335	-5260.9		-21.0635	131.335	-5260.89		-21.0635	131.335	-5260.89		-21.0635	131.335	-5260.88
-26.0634	131.335	-5261.27		-26.0634	131.335	-5260.9		-26.0634	131.335	-5260.9		-26.0634	131.335	-5260.89		-26.0634	131.335	-5260.88
-31.0635	131.335	-5261.27		-31.0635	131.335	-5260.9		-31.0635	131.335	-5260.9		-31.0635	131.335	-5260.89		-31.0635	131.335	-5260.88
-36.0634	131.335	-5261.27		-36.0634	131.335	-5260.9		-36.0634	131.335	-5260.9		-36.0634	131.335	-5260.89		-36.0634	131.335	-5260.88
-41.0634	131.335	-5261.27		-41.0634	131.335	-5260.9		-41.0634	131.335	-5260.9		-41.0634	131.335	-5260.89		-41.0634	131.335	-5260.89
-46.0634	131.335	-5261.27		-46.0634	131.335	-5260.9		-46.0634	131.335	-5260.9		-46.0634	131.335	-5260.89		-46.0634	131.335	-5260.89
-51.0634	131.335	-5261.27		-51.0634	131.335	-5260.9		-51.0634	131.335	-5260.9		-51.0634	131.335	-5260.89		-51.0634	131.335	-5260.89
-56.0633	131.335	-5261.27		-56.0633	131.335	-5260.9		-56.0633	131.335	-5260.9		-56.0633	131.335	-5260.89		-56.0633	131.335	-5260.89
-61.0633	131.335	-5261.27		-61.0633	131.335	-5260.9		-61.0633	131.335	-5260.9		-61.0633	131.335	-5260.89		-61.0633	131.335	-5260.89
-66.0633	131.335	-5261.27		-66.0633	131.335	-5260.9		-66.0633	131.335	-5260.9		-66.0633	131.335	-5260.89		-66.0633	131.335	-5260.89
-71.0633	131.335	-5261.27		-71.0633	131.335	-5260.9		-71.0633	131.335	-5260.9		-71.0633	131.335	-5260.89		-71.0633	131.335	-5260.89
-76.0631	131.335	-5261.27		-76.0631	131.335	-5260.9		-76.0631	131.335	-5260.9		-76.0631	131.335	-5260.89		-76.0631	131.335	-5260.89
-81.0631	131.335	-5261.27		-81.0631	131.335	-5260.9		-81.0631	131.335	-5260.9		-81.0631	131.335	-5260.89		-81.0631	131.335	-5260.89
-86.0631	131.335	-5261.27		-86.0631	131.335	-5260.9		-86.0631	131.335	-5260.9		-86.0631	131.335	-5260.89		-86.0631	131.335	-5260.89
-91.063	131.335	-5261.27		-91.063	131.335	-5260.9		-91.063	131.335	-5260.9		-91.063	131.335	-5260.89		-91.063	131.335	-5260.89
-96.0631	131.335	-5261.27		-96.0631	131.335	-5260.9		-96.0631	131.335	-5260.89		-96.0631	131.335	-5260.89		-96.0631	131.335	-5260.89
-96.0636	136.335	-5261.27		-96.0636	136.335	-5260.9		-96.0636	136.335	-5260.9		-96.0636	136.335	-5260.89		-96.0636	136.335	-5260.89
-91.063	136.335	-5261.27		-91.063	136.335			-91.063	136.335			-91.063	136.335			-91.063	136.335
-86.0631	136.335	-5261.27		-86.0631	136.335	-5260.9		-86.0631	136.335	-5260.9		-86.0631	136.335	-5260.89		-86.0631	136.335	-5260.89
-81.063	136.335	-5261.27		-81.063	136.335	-5260.9		-81.063	136.335	-5260.9		-81.063	136.335	-5260.89		-81.063	136.335	-5260.89
-76.0631	136.335	-5261.27		-76.0631	136.335	-5260.9		-76.0631	136.335	-5260.9		-76.0631	136.335	-5260.89		-76.0631	136.335	-5260.89
-71.0631	136.336	-5261.27		-71.0631	136.336	-5260.9		-71.0631	136.336	-5260.9		-71.0631	136.336	-5260.89		-71.0631	136.336	-5260.89
-66.0631	136.335	-5261.27		-66.0631	136.335	-5260.9		-66.0631	136.335	-5260.9		-66.0631	136.335	-5260.89		-66.0631	136.335	-5260.89
-61.0632	136.335	-5261.27		-61.0632	136.335	-5260.9		-61.0632	136.335	-5260.9		-61.0632	136.335	-5260.89		-61.0632	136.335	-5260.89
-56.0632	136.335	-5261.27		-56.0632	136.335	-5260.9		-56.0632	136.335	-5260.9		-56.0632	136.335	-5260.89		-56.0632	136.335	-5260.89
-51.0633	136.336	-5261.27		-51.0633	136.336	-5260.9		-51.0633	136.336	-5260.9		-51.0633	136.336	-5260.89		-51.0633	136.336	-5260.89
-46.0634	136.336	-5261.27		-46.0634	136.336	-5260.9		-46.0634	136.336	-5260.9		-46.0634	136.336	-5260.89		-46.0634	136.336	-5260.89
-41.0633	136.336	-5261.27		-41.0633	136.336	-5260.9		-41.0633	136.336	-5260.9		-41.0633	136.336	-5260.89		-41.0633	136.336	-5260.89
-36.0633	136.335	-5261.27		-36.0633	136.335	-5260.9		-36.0633	136.335	-5260.9		-36.0633	136.335	-5260.89		-36.0633	136.335	-5260.88
-31.0634	136.335	-5261.27		-31.0634	136.335	-5260.9		-31.0634	136.335	-5260.9		-31.0634	136.335	-5260.89		-31.0634	136.335	-5260.88
-26.0633	136.336	-5261.27		-26.0633	136.336			-26.0633	136.336			-26.0633	136.336			-26.0633	136.336
-21.0635	136.335	-5261.27		-21.0635	136.335	-5260.9		-21.0635	136.335	-5260.89		-21.0635	136.335	-5260.89		-21.0635	136.335	-5260.88
-16.0632	136.336	-5261.26		-16.0632	136.336	-5260.9		-16.0632	136.336	-5260.89		-16.0632	136.336	-5260.89		-16.0632	136.336	-5260.88
-11.0634	136.335	-5261.26		-11.0634	136.335	-5260.9		-11.0634	136.335	-5260.89		-11.0634	136.335	-5260.89		-11.0634	136.335	-5260.88
-6.06315	136.335	-5261.26		-6.06315	136.335	-5260.9		-6.06315	136.335	-5260.89		-6.06315	136.335	-5260.89		-6.06315	136.335	-5260.88
-1.06337	136.335	-5261.26		-1.06337	136.335	-5260.9		-1.06337	136.335	-5260.89		-1.06337	136.335	-5260.89		-1.06337	136.335	-5260.88
3.93688	136.335	-5261.26		3.93688	136.335			3.93688	136.335			3.93688	136.335			3.93688	136.335
8.93681	136.335	-5261.26		8.93681	136.335	-5260.9		8.93681	136.335	-5260.89		8.93681	136.335	-5260.89		8.93681	136.335	-5260.88
13.937	136.335	-5261.26		13.937	136.335			13.937	136.335			13.937	136.335			13.937	136.335
18.9369	136.335	-5261.27		18.9369	136.335			18.9369	136.335			18.9369	136.335			18.9369	136.335
23.9369	136.335	-5261.27		23.9369	136.335	-5260.9		23.9369	136.335	-5260.9		23.9369	136.335	-5260.89		23.9369	136.335	-5260.88
28.9368	136.335	-5261.27		28.9368	136.335	-5260.9		28.9368	136.335	-5260.9		28.9368	136.335	-5260.89		28.9368	136.335	-5260.88
33.9369	136.335	-5261.27		33.9369	136.335	-5260.9		33.9369	136.335	-5260.9		33.9369	136.335	-5260.89		33.9369	136.335	-5260.88
38.9369	136.335	-5261.27		38.9369	136.335	-5260.9		38.9369	136.335	-5260.9		38.9369	136.335	-5260.89		38.9369	136.335	-5260.89
43.9368	136.335	-5261.27		43.9368	136.335			43.9368	136.335			43.9368	136.335			43.9368	136.335
48.9369	136.335	-5261.27		48.9369	136.335	-5260.9		48.9369	136.335	-5260.9		48.9369	136.335	-5260.89		48.9369	136.335	-5260.89
53.9368	136.335	-5261.27		53.9368	136.335	-5260.9		53.9368	136.335	-5260.9		53.9368	136.335	-5260.89		53.9368	136.335	-5260.89
58.9369	136.335	-5261.27		58.9369	136.335	-5260.9		58.9369	136.335	-5260.9		58.9369	136.335	-5260.9		58.9369	136.335	-5260.89
63.9367	136.335	-5261.27		63.9367	136.335	-5260.9		63.9367	136.335	-5260.9		63.9367	136.335	-5260.9		63.9367	136.335	-5260.89
68.9368	136.335	-5261.27		68.9368	136.335	-5260.9		68.9368	136.335	-5260.9		68.9368	136.335	-5260.9		68.9368	136.335	-5260.89
73.9366	136.335	-5261.27		73.9366	136.335	-5260.9		73.9366	136.335	-5260.9		73.9366	136.335	-5260.9		73.9366	136.335	-5260.89
78.9366	136.335	-5261.27		78.9366	136.335	-5260.9		78.9366	136.335	-5260.9		78.9366	136.335	-5260.89		78.9366	136.335	-5260.89
83.9366	136.335	-5261.27		83.9366	136.335	-5260.9		83.9366	136.335	-5260.9		83.9366	136.335	-5260.89		83.9366	136.335	-5260.89
88.9367	136.335	-5261.27		88.9367	136.335	-5260.9		88.9367	136.335	-5260.9		88.9367	136.335	-5260.89		88.9367	136.335	-5260.89
93.9365	136.335	-5261.27		93.9365	136.335	-5260.9		93.9365	136.335	-5260.89		93.9365	136.335	-5260.89		93.9365	136.335	-5260.89
98.9366	136.335	-5261.27		98.9366	136.335	-5260.9		98.9366	136.335	-5260.89		98.9366	136.335	-5260.89		98.9366	136.335	-5260.88
103.937	136.335	-5261.27		103.937	136.335	-5260.9		103.937	136.335	-5260.89		103.937	136.335	-5260.89		103.937	136.335	-5260.88
108.937	136.335	-5261.27		108.937	136.335	-5260.9		108.937	136.335	-5260.89		108.937	136.335	-5260.89		108.937	136.335	-5260.88
113.937	136.335	-5261.27		113.937	136.335	-5260.9		113.937	136.335	-5260.89		113.937	136.335	-5260.89		113.937	136.335	-5260.88
118.937	136.335	-5261.27		118.937	136.335	-5260.9		118.937	136.335	-5260.89		118.937	136.335	-5260.89		118.937	136.335	-5260.88
123.937	136.335	-5261.27		123.937	136.335	-5260.9		123.937	136.335	-5260.89		123.937	136.335	-5260.89		123.937	136.335	-5260.88
128.937	136.335	-5261.27		128.937	136.335	-5260.9		128.937	136.335	-5260.89		128.937	136.335	-5260.89		128.937	136.335	-5260.88
133.937	136.335	-5261.27		133.937	136.335			133.937	136.335			133.937	136.335			133.937	136.335
138.937	136.335	-5261.27		138.937	136.335	-5260.9		138.937	136.335	-5260.89		138.937	136.335	-5260.89		138.937	136.335	-5260.88
143.937	136.335	-5261.27		143.937	136.335			143.937	136.335			143.937	136.335			143.937	136.335
148.937	136.335	-5261.27		148.937	136.335			148.937	136.335			148.937	136.335			148.937	136.335
153.937	136.335	-5261.27		153.937	136.335	-5260.9		153.937	136.335	-5260.89		153.937	136.335	-5260.89		153.937	136.335	-5260.88
158.937	136.335	-5261.27		158.937	136.335	-5260.9		158.937	136.335	-5260.89		158.937	136.335	-5260.89		158.937	136.335	-5260.89
163.937	136.335	-5261.27		163.937	136.335	-5260.9		163.937	136.335	-5260.89		163.937	136.335	-5260.89		163.937	136.335	-5260.89
168.937	136.335	-5261.27		168.937	136.335	-5260.9		168.937	136.335	-5260.9		168.937	136.335	-5260.89		168.937	136.335	-5260.89
173.937	136.335	-5261.27		173.937	136.335			173.937	136.335			173.937	136.335			173.937	136.335
178.937	136.335	-5261.27		178.937	136.335	-5260.9		178.937	136.335	-5260.9		178.937	136.335	-5260.89		178.937	136.335	-5260.89
-176.063	136.335	-5261.27		-176.063	136.335	-5260.9		-176.063	136.335	-5260.9		-176.063	136.335	-5260.89		-176.063	136.335	-5260.89
-171.063	136.336	-5261.27		-171.063	136.336	-5260.9		-171.063	136.336	-5260.9		-171.063	136.336	-5260.89		-171.063	136.336	-5260.89
-166.063	136.336	-5261.27		-166.063	136.336	-5260.9		-166.063	136.336	-5260.9		-166.063	136.336	-5260.89		-166.063	136.336	-5260.89
-161.063	136.335	-5261.27		-161.063	136.335	-5260.9		-161.063	136.335	-5260.89		-161.063	136.335	-5260.89		-161.063	136.335	-5260.89
-156.063	136.335	-5261.27		-156.063	136.335	-5260.9		-156.063	136.335	-5260.89		-156.063	136.335	-5260.89		-156.063	136.335	-5260.89
-151.063	136.335	-5261.27		-151.063	136.335	-5260.9		-151.063	136.335	-5260.89		-151.063	136.335	-5260.89		-151.063	136.335	-5260.89
-146.063	136.335	-5261.27		-146.063	136.335	-5260.9		-146.063	136.335	-5260.89		-146.063	136.335	-5260.89		-146.063	136.335	-5260.88
-141.063	136.335	-5261.27		-141.063	136.335	-5260.89		-141.063	136.335	-5260.89		-141.063	136.335	-5260.89		-141.063	136.335	-5260.88
-136.063	136.335	-5261.27		-136.063	136.335			-136.063	136.335			-136.063	136.335			-136.063	136.335
-131.063	136.335	-5261.27		-131.063	136.335	-5260.89		-131.063	136.335	-5260.89		-131.063	136.335	-5260.89		-131.063	136.335	-5260.88
-126.063	136.335	-5261.27		-126.063	136.335	-5260.89		-126.063	136.335	-5260.89		-126.063	136.335	-5260.89		-126.063	136.335	-5260.88
-121.063	136.335	-5261.27		-121.063	136.335	-5260.89		-121.063	136.335	-5260.89		-121.063	136.335	-5260.89		-121.063	136.335	-5260.88
-116.063	136.335	-5261.27		-116.063	136.335	-5260.89		-116.063	136.335	-5260.89		-116.063	136.335	-5260.89		-116.063	136.335	-5260.88
-111.063	136.335	-5261.27		-111.063	136.335	-5260.9		-111.063	136.335	-5260.89		-111.063	136.335	-5260.89		-111.063	136.335	-5260.88
-106.063	136.335	-5261.27		-106.063	136.335			-106.063	136.335			-106.063	136.335			-106.063	136.335
-101.063	136.335	-5261.27		-101.063	136.335	-5260.9		-101.063	136.335	-5260.89		-101.063	136.335	-5260.89		-101.063	136.335	-5260.89
-96.0631	136.335	-5261.27		-96.0631	136.335	-5260.9		-96.0631	136.335	-5260.9		-96.0631	136.335	-5260.89		-96.0631	136.335	-5260.89
-96.0635	141.335	-5261.27		-96.0635	141.335	-5260.9		-96.0635	141.335	-5260.9		-96.0635	141.335	-5260.89		-96.0635	141.335	-5260.89
-101.063	141.335	-5261.27		-101.063	141.335	-5260.9		-101.063	141.335	-5260.89		-101.063	141.335	-5260.89		-101.063	141.335	-5260.89
-106.063	141.335	-5261.27		-106.063	141.335	-5260.9		-106.063	141.335	-5260.89		-106.063	141.335	-5260.89		-106.063	141.335	-5260.89
-111.063	141.335	-5261.27		-111.063	141.335	-5260.9		-111.063	141.335	-5260.89		-111.063	141.335	-5260.89		-111.063	141.335	-5260.88
-116.063	141.335	-5261.27		-116.063	141.335	-5260.89		-116.063	141.335	-5260.89		-116.063	141.335	-5260.89		-116.063	141.335	-5260.88
-121.063	141.335	-5261.27		-121.063	141.335	-5260.89		-121.063	141.335	-5260.89		-121.063	141.335	-5260.89		-121.063	141.335	-5260.88
-126.063	141.335	-5261.27		-126.063	141.335	-5260.89		-126.063	141.335	-5260.89		-126.063	141.335	-5260.89		-126.063	141.335	-5260.88
-131.064	141.335	-5261.27		-131.064	141.335	-5260.89		-131.064	141.335	-5260.89		-131.064	141.335	-5260.89		-131.064	141.335	-5260.88
-136.063	141.335	-5261.27		-136.063	141.335	-5260.89		-136.063	141.335	-5260.89		-136.063	141.335	-5260.89		-136.063	141.335	-5260.88
-141.063	141.335	-5261.27		-141.063	141.335	-5260.9		-141.063	141.335	-5260.89		-141.063	141.335	-5260.89		-141.063	141.335	-5260.88
-146.064	141.335	-5261.27		-146.064	141.335	-5260.9		-146.064	141.335	-5260.89		-146.064	141.335	-5260.89		-146.064	141.335	-5260.89
-151.063	141.335	-5261.27		-151.063	141.335	-5260.9		-151.063	141.335	-5260.89		-151.063	141.335	-5260.89		-151.063	141.335	-5260.89
-156.063	141.335	-5261.27		-156.063	141.335	-5260.9		-156.063	141.335	-5260.89		-156.063	141.335	-5260.89		-156.063	141.335	-5260.89
-161.063	141.335	-5261.27		-161.063	141.335	-5260.9		-161.063	141.335	-5260.9		-161.063	141.335	-5260.89		-161.063	141.335	-5260.89
-166.063	141.335	-5261.27		-166.063	141.335	-5260.9		-166.063	141.335	-5260.9		-166.063	141.335	-5260.89		-166.063	141.335	-5260.89
-171.063	141.336	-5261.27		-171.063	141.336	-5260.9		-171.063	141.336	-5260.9		-171.063	141.336	-5260.89		-171.063	141.336	-5260.89
-176.063	141.335	-5261.27		-176.063	141.335	-5260.9		-176.063	141.335	-5260.9		-176.063	141.335	-5260.89		-176.063	141.335	-5260.89
178.937	141.335	-5261.27		178.937	141.335	-5260.9		178.937	141.335	-5260.9		178.937	141.335	-5260.89		178.937	141.335	-5260.89
173.937	141.335	-5261.27		173.937	141.335	-5260.9		173.937	141.335	-5260.9		173.937	141.335	-5260.89		173.937	141.335	-5260.89
168.937	141.335	-5261.27		168.937	141.335	-5260.9		168.937	141.335	-5260.9		168.937	141.335	-5260.89		168.937	141.335	-5260.89
163.937	141.335	-5261.27		163.937	141.335	-5260.9		163.937	141.335	-5260.9		163.937	141.335	-5260.89		163.937	141.335	-5260.89
158.937	141.335	-5261.27		158.937	141.335	-5260.9		158.937	141.335	-5260.89		158.937	141.335	-5260.89		158.937	141.335	-5260.89
153.937	141.335	-5261.27		153.937	141.335	-5260.9		153.937	141.335	-5260.89		153.937	141.335	-5260.89		153.937	141.335	-5260.89
148.937	141.335	-5261.27		148.937	141.335	-5260.9		148.937	141.335	-5260.89		148.937	141.335	-5260.89		148.937	141.335	-5260.88
143.937	141.335	-5261.27		143.937	141.335	-5260.9		143.937	141.335	-5260.89		143.937	141.335	-5260.89		143.937	141.335	-5260.88
138.937	141.335	-5261.27		138.937	141.335	-5260.9		138.937	141.335	-5260.89		138.937	141.335	-5260.89		138.937	141.335	-5260.88
133.937	141.335	-5261.27		133.937	141.335	-5260.9		133.937	141.335	-5260.89		133.937	141.335	-5260.89		133.937	141.335	-5260.88
128.937	141.335	-5261.27		128.937	141.335	-5260.9		128.937	141.335	-5260.89		128.937	141.335	-5260.89		128.937	141.335	-5260.88
123.937	141.335	-5261.27		123.937	141.335	-5260.9		123.937	141.335	-5260.89		123.937	141.335	-5260.89		123.937	141.335	-5260.88
118.937	141.335	-5261.27		118.937	141.335	-5260.9		118.937	141.335	-5260.89		118.937	141.335	-5260.89		118.937	141.335	-5260.88
113.937	141.335	-5261.27		113.937	141.335	-5260.9		113.937	141.335	-5260.89		113.937	141.335	-5260.89		113.937	141.335	-5260.88
108.937	141.335	-5261.27		108.937	141.335	-5260.9		108.937	141.335	-5260.89		108.937	141.335	-5260.89		108.937	141.335	-5260.88
103.937	141.335	-5261.27		103.937	141.335	-5260.9		103.937	141.335	-5260.89		103.937	141.335	-5260.89		103.937	141.335	-5260.88
98.9365	141.335	-5261.27		98.9365	141.335	-5260.9		98.9365	141.335	-5260.89		98.9365	141.335	-5260.89		98.9365	141.335	-5260.88
93.9366	141.335	-5261.27		93.9366	141.335	-5260.9		93.9366	141.335	-5260.9		93.9366	141.335	-5260.89		93.9366	141.335	-5260.89
88.9365	141.335	-5261.27		88.9365	141.335	-5260.9		88.9365	141.335	-5260.9		88.9365	141.335	-5260.89		88.9365	141.335	-5260.89
83.9365	141.335	-5261.27		83.9365	141.335	-5260.9		83.9365	141.335	-5260.9		83.9365	141.335	-5260.89		83.9365	141.335	-5260.89
78.9366	141.335	-5261.27		78.9366	141.335	-5260.9		78.9366	141.335	-5260.9		78.9366	141.335	-5260.9		78.9366	141.335	-5260.89
73.9366	141.335	-5261.27		73.9366	141.335	-5260.9		73.9366	141.335	-5260.9		73.9366	141.335	-5260.9		73.9366	141.335	-5260.89
68.9366	141.335	-5261.27		68.9366	141.335	-5260.9		68.9366	141.335	-5260.9		68.9366	141.335	-5260.9		68.9366	141.335	-5260.89
63.9367	141.335	-5261.27		63.9367	141.335	-5260.91		63.9367	141.335	-5260.9		63.9367	141.335	-5260.9		63.9367	141.335	-5260.89
58.9367	141.335	-5261.27		58.9367	141.335	-5260.91		58.9367	141.335	-5260.9		58.9367	141.335	-5260.9		58.9367	141.335	-5260.89
53.9367	141.335	-5261.27		53.9367	141.335	-5260.91		53.9367	141.335	-5260.9		53.9367	141.335	-5260.9		53.9367	141.335	-5260.89
48.9367	141.335	-5261.27		48.9367	141.335	-5260.91		48.9367	141.335	-5260.9		48.9367	141.335	-5260.89		48.9367	141.335	-5260.89
43.9367	141.335	-5261.27		43.9367	141.335	-5260.9		43.9367	141.335	-5260.9		43.9367	141.335	-5260.89		43.9367	141.335	-5260.89
38.9368	141.335	-5261.27		38.9368	141.335	-5260.9		38.9368	141.335	-5260.9		38.9368	141.335	-5260.89		38.9368	141.335	-5260.89
33.9368	141.335	-5261.27		33.9368	141.335	-5260.9		33.9368	141.335	-5260.9		33.9368	141.335	-5260.89		33.9368	141.335	-5260.89
28.9367	141.335	-5261.27		28.9367	141.335	-5260.9		28.9367	141.335	-5260.9		28.9367	141.335	-5260.89		28.9367	141.335	-5260.88
23.9367	141.335	-5261.27		23.9367	141.335	-5260.9		23.9367	141.335	-5260.9		23.9367	141.335	-5260.89		23.9367	141.335	-5260.88
18.9367	141.335	-5261.27		18.9367	141.335	-5260.9		18.9367	141.335	-5260.9		18.9367	141.335	-5260.89		18.9367	141.335	-5260.88
13.9367	141.335	-5261.27		13.9367	141.335	-5260.9		13.9367	141.335	-5260.89		13.9367	141.335	-5260.89		13.9367	141.335	-5260.88
8.93666	141.335	-5261.27		8.93666	141.335	-5260.9		8.93666	141.335	-5260.89		8.93666	141.335	-5260.89		8.93666	141.335	-5260.88
3.93674	141.335	-5261.26		3.93674	141.335	-5260.9		3.93674	141.335	-5260.89		3.93674	141.335	-5260.89		3.93674	141.335	-5260.88
-1.06338	141.335	-5261.26		-1.06338	141.335	-5260.9		-1.06338	141.335	-5260.89		-1.06338	141.335	-5260.89		-1.06338	141.335	-5260.88
-6.06344	141.335	-5261.26		-6.06344	141.335			-6.06344	141.335			-6.06344	141.335			-6.06344	141.335
-11.0635	141.335	-5261.26		-11.0635	141.335	-5260.9		-11.0635	141.335	-5260.89		-11.0635	141.335	-5260.89		-11.0635	141.335	-5260.88
-16.0635	141.335	-5261.27		-16.0635	141.335	-5260.9		-16.0635	141.335	-5260.89		-16.0635	141.335	-5260.89		-16.0635	141.335	-5260.88
-21.0635	141.335	-5261.27		-21.0635	141.335	-5260.9		-21.0635	141.335	-5260.89		-21.0635	141.335	-5260.89		-21.0635	141.335	-5260.88
-26.0635	141.335	-5261.27		-26.0635	141.335	-5260.9		-26.0635	141.335	-5260.9		-26.0635	141.335	-5260.89		-26.0635	141.335	-5260.88
-31.0635	141.335	-5261.27		-31.0635	141.335	-5260.9		-31.0635	141.335	-5260.9		-31.0635	141.335	-5260.89		-31.0635	141.335	-5260.88
-36.0634	141.335	-5261.27		-36.0634	141.335	-5260.9		-36.0634	141.335	-5260.9		-36.0634	141.335	-5260.89		-36.0634	141.335	-5260.88
-41.0635	141.335	-5261.27		-41.0635	141.335	-5260.9		-41.0635	141.335	-5260.9		-41.0635	141.335	-5260.89		-41.0635	141.335	-5260.89
-46.0634	141.335	-5261.27		-46.0634	141.335	-5260.9		-46.0634	141.335	-5260.9		-46.0634	141.335	-5260.89		-46.0634	141.335	-5260.89
-51.0634	141.335	-5261.27		-51.0634	141.335	-5260.9		-51.0634	141.335	-5260.9		-51.0634	141.335	-5260.89		-51.0634	141.335	-5260.89
-56.0634	141.335	-5261.27		-56.0634	141.335	-5260.91		-56.0634	141.335	-5260.9		-56.0634	141.335	-5260.89		-56.0634	141.335	-5260.89
-61.0633	141.335	-5261.27		-61.0633	141.335			-61.0633	141.335			-61.0633	141.335			-61.0633	141.335
-66.0634	141.336	-5261.27		-66.0634	141.336	-5260.9		-66.0634	141.336	-5260.9		-66.0634	141.336	-5260.89		-66.0634	141.336	-5260.89
-71.0633	141.335	-5261.27		-71.0633	141.335	-5260.9		-71.0633	141.335	-5260.9		-71.0633	141.335	-5260.89		-71.0633	141.335	-5260.89
-76.0632	141.335	-5261.27		-76.0632	141.335	-5260.9		-76.0632	141.335	-5260.9		-76.0632	141.335	-5260.89		-76.0632	141.335	-5260.89
-81.0631	141.335	-5261.27		-81.0631	141.335	-5260.9		-81.0631	141.335	-5260.9		-81.0631	141.335	-5260.89		-81.0631	141.335	-5260.89
-86.0631	141.335	-5261.27		-86.0631	141.335			-86.0631	141.335			-86.0631	141.335			-86.0631	141.335
-91.0631	141.335	-5261.27		-91.0631	141.335	-5260.9		-91.0631	141.335	-5260.9		-91.0631	141.335	-5260.89		-91.0631	141.335	-5260.89
-96.063	141.335	-5261.27		-96.063	141.335	-5260.9		-96.063	141.335	-5260.9		-96.063	141.335	-5260.89		-96.063	141.335	-5260.89
-96.0634	146.335	-5261.27		-96.0634	146.335	-5260.9		-96.0634	146.335	-5260.9		-96.0634	146.335	-5260.89		-96.0634	146.335	-5260.89
-91.0631	146.335	-5261.27		-91.0631	146.335			-91.0631	146.335			-91.0631	146.335			-91.0631	146.335
-86.063	146.335	-5261.27		-86.063	146.335	-5260.9		-86.063	146.335	-5260.9		-86.063	146.335	-5260.89		-86.063	146.335	-5260.89
-81.0631	146.335	-5261.27		-81.0631	146.335	-5260.9		-81.0631	146.335	-5260.9		-81.0631	146.335	-5260.89		-81.0631	146.335	-5260.89
-76.0631	146.335	-5261.27		-76.0631	146.335	-5260.9		-76.0631	146.335	-5260.9		-76.0631	146.335	-5260.89		-76.0631	146.335	-5260.89
-71.0631	146.335	-5261.27		-71.0631	146.335	-5260.9		-71.0631	146.335	-5260.9		-71.0631	146.335	-5260.9		-71.0631	146.335	-5260.89
-66.0632	146.335	-5261.27		-66.0632	146.335	-5260.91		-66.0632	146.335	-5260.9		-66.0632	146.335	-5260.9		-66.0632	146.335	-5260.89
-61.0632	146.335	-5261.27		-61.0632	146.335	-5260.91		-61.0632	146.335	-5260.9		-61.0632	146.335	-5260.89		-61.0632	146.335	-5260.89
-56.0632	146.335	-5261.27		-56.0632	146.335	-5260.91		-56.0632	146.335	-5260.9		-56.0632	146.335	-5260.89		-56.0632	146.335	-5260.89
-51.0632	146.335	-5261.27		-51.0632	146.335	-5260.91		-51.0632	146.335	-5260.9		-51.0632	146.335	-5260.89		-51.0632	146.335	-5260.89
-46.0633	146.335	-5261.27		-46.0633	146.335	-5260.91		-46.0633	146.335	-5260.9		-46.0633	146.335	-5260.89		-46.0633	146.335	-5260.89
-41.0634	146.335	-5261.27		-41.0634	146.335			-41.0634	146.335			-41.0634	146.335			-41.0634	146.335
-36.0634	146.335	-5261.27		-36.0634	146.335	-5260.9		-36.0634	146.335	-5260.9		-36.0634	146.335	-5260.89		-36.0634	146.335	-5260.88
-31.0633	146.335	-5261.27		-31.0633	146.335	-5260.9		-31.0633	146.335	-5260.9		-31.0633	146.335	-5260.89		-31.0633	146.335	-5260.88
-26.0635	146.335	-5261.27		-26.0635	146.335	-5260.9		-26.0635	146.335	-5260.9		-26.0635	146.335	-5260.89		-26.0635	146.335	-5260.88
-21.0632	146.336	-5261.27		-21.0632	146.336	-5260.9		-21.0632	146.336	-5260.9		-21.0632	146.336	-5260.89		-21.0632	146.336	-5260.88
-16.0634	146.335	-5261.27		-16.0634	146.335	-5260.9		-16.0634	146.335	-5260.89		-16.0634	146.335	-5260.89		-16.0634	146.335	-5260.88
-11.0632	146.335	-5261.27		-11.0632	146.335	-5260.9		-11.0632	146.335	-5260.89		-11.0632	146.335	-5260.89		-11.0632	146.335	-5260.88
-6.06334	146.335	-5261.27		-6.06334	146.335	-5260.9		-6.06334	146.335	-5260.89		-6.06334	146.335	-5260.89		-6.06334	146.335	-5260.88
-1.06326	146.335	-5261.27		-1.06326	146.335	-5260.9		-1.06326	146.335	-5260.89		-1.06326	146.335	-5260.89		-1.06326	146.335	-5260.88
3.93668	146.335	-5261.27		3.93668	146.335	-5260.9		3.93668	146.335	-5260.89		3.93668	146.335	-5260.89		3.93668	146.335	-5260.88
8.93692	146.335	-5261.27		8.93692	146.335	-5260.9		8.93692	146.335	-5260.89		8.93692	146.335	-5260.89		8.93692	146.335	-5260.88
13.9369	146.335	-5261.27		13.9369	146.335	-5260.9		13.9369	146.335	-5260.9		13.9369	146.335	-5260.89		13.9369	146.335	-5260.88
18.9369	146.335	-5261.27		18.9369	146.335	-5260.9		18.9369	146.335	-5260.9		18.9369	146.335	-5260.89		18.9369	146.335	-5260.88
23.9367	146.335	-5261.27		23.9367	146.335	-5260.9		23.9367	146.335	-5260.9		23.9367	146.335	-5260.89		23.9367	146.335	-5260.88
28.9368	146.335	-5261.27		28.9368	146.335	-5260.9		28.9368	146.335	-5260.9		28.9368	146.335	-5260.89		28.9368	146.335	-5260.89
33.9369	146.335	-5261.27		33.9369	146.335	-5260.9		33.9369	146.335	-5260.9		33.9369	146.335	-5260.89		33.9369	146.335	-5260.89
38.9369	146.335	-5261.27		38.9369	146.335	-5260.9		38.9369	146.335	-5260.9		38.9369	146.335	-5260.89		38.9369	146.335	-5260.89
43.9368	146.335	-5261.27		43.9368	146.335	-5260.91		43.9368	146.335	-5260.9		43.9368	146.335	-5260.89		43.9368	146.335	-5260.89
48.9368	146.335	-5261.27		48.9368	146.335	-5260.91		48.9368	146.335	-5260.9		48.9368	146.335	-5260.9		48.9368	146.335	-5260.89
53.9369	146.335	-5261.28		53.9369	146.335	-5260.91		53.9369	146.335	-5260.9		53.9369	146.335	-5260.9		53.9369	146.335	-5260.89
58.9368	146.335	-5261.28		58.9368	146.335	-5260.91		58.9368	146.335	-5260.9		58.9368	146.335	-5260.9		58.9368	146.335	-5260.89
63.9368	146.335	-5261.28		63.9368	146.335	-5260.91		63.9368	146.335	-5260.9		63.9368	146.335	-5260.9		63.9368	146.335	-5260.89
68.9368	146.335	-5261.28		68.9368	146.335	-5260.91		68.9368	146.335	-5260.9		68.9368	146.335	-5260.9		68.9368	146.335	-5260.89
73.9367	146.335	-5261.27		73.9367	146.335	-5260.9		73.9367	146.335	-5260.9		73.9367	146.335	-5260.9		73.9367	146.335	-5260.89
78.9367	146.335	-5261.27		78.9367	146.335	-5260.9		78.9367	146.335	-5260.9		78.9367	146.335	-5260.9		78.9367	146.335	-5260.89
83.9366	146.335	-5261.27		83.9366	146.335			83.9366	146.335			83.9366	146.335			83.9366	146.335
88.9365	146.335	-5261.27		88.9365	146.335	-5260.9		88.9365	146.335	-5260.9		88.9365	146.335	-5260.89		88.9365	146.335	-5260.89
93.9365	146.335	-5261.27		93.9365	146.335	-5260.9		93.9365	146.335	-5260.9		93.9365	146.335	-5260.89		93.9365	146.335	-5260.89
98.9366	146.335	-5261.27		98.9366	146.335	-5260.9		98.9366	146.335	-5260.9		98.9366	146.335	-5260.89		98.9366	146.335	-5260.89
103.937	146.335	-5261.27		103.937	146.335	-5260.9		103.937	146.335	-5260.89		103.937	146.335	-5260.89		103.937	146.335	-5260.88
108.937	146.335	-5261.27		108.937	146.335	-5260.9		108.937	146.335	-5260.89		108.937	146.335	-5260.89		108.937	146.335	-5260.88
113.937	146.335	-5261.27		113.937	146.335			113.937	146.335			113.937	146.335			113.937	146.335
118.937	146.335	-5261.27		118.937	146.335	-5260.9		118.937	146.335	-5260.89		118.937	146.335	-5260.89		118.937	146.335	-5260.88
123.937	146.335	-5261.27		123.937	146.335	-5260.9		123.937	146.335	-5260.89		123.937	146.335	-5260.89		123.937	146.335	-5260.88
128.937	146.335	-5261.27		128.937	146.335	-5260.9		128.937	146.335	-5260.89		128.937	146.335	-5260.89		128.937	146.335	-5260.88
133.937	146.335	-5261.27		133.937	146.335	-5260.9		133.937	146.335	-5260.89		133.937	146.335	-5260.89		133.937	146.335	-5260.88
138.937	146.335	-5261.27		138.937	146.335	-5260.9		138.937	146.335	-5260.89		138.937	146.335	-5260.89		138.937	146.335	-5260.88
143.937	146.335	-5261.27		143.937	146.335	-5260.9		143.937	146.335	-5260.89		143.937	146.335	-5260.89		143.937	146.335	-5260.88
148.937	146.335	-5261.27		148.937	146.335	-5260.9		148.937	146.335	-5260.89		148.937	146.335	-5260.89		148.937	146.335	-5260.89
153.937	146.335	-5261.27		153.937	146.335	-5260.9		153.937	146.335	-5260.89		153.937	146.335	-5260.89		153.937	146.335	-5260.89
158.937	146.335	-5261.27		158.937	146.335	-5260.9		158.937	146.335	-5260.9		158.937	146.335	-5260.89		158.937	146.335	-5260.89
163.937	146.335	-5261.27		163.937	146.335	-5260.9		163.937	146.335	-5260.9		163.937	146.335	-5260.89		163.937	146.335	-5260.89
168.937	146.335	-5261.27		168.937	146.335	-5260.9		168.937	146.335	-5260.9		168.937	146.335	-5260.89		168.937	146.335	-5260.89
173.937	146.335	-5261.27		173.937	146.335	-5260.9		173.937	146.335	-5260.9		173.937	146.335	-5260.89		173.937	146.335	-5260.89
178.937	146.335	-5261.27		178.937	146.335	-5260.9		178.937	146.335	-5260.9		178.937	146.335	-5260.89		178.937	146.335	-5260.89
-176.063	146.335	-5261.27		-176.063	146.335	-5260.9		-176.063	146.335	-5260.9		-176.063	146.335	-5260.89		-176.063	146.335	-5260.89
-171.063	146.336	-5261.27		-171.063	146.336	-5260.9		-171.063	146.336	-5260.9		-171.063	146.336	-5260.89		-171.063	146.336	-5260.89
-166.063	146.335	-5261.27		-166.063	146.335	-5260.9		-166.063	146.335	-5260.9		-166.063	146.335	-5260.89		-166.063	146.335	-5260.89
-161.063	146.335	-5261.27		-161.063	146.335	-5260.9		-161.063	146.335	-5260.9		-161.063	146.335	-5260.89		-161.063	146.335	-5260.89
-156.063	146.335	-5261.27		-156.063	146.335	-5260.9		-156.063	146.335	-5260.9		-156.063	146.335	-5260.89		-156.063	146.335	-5260.89
-151.063	146.335	-5261.27		-151.063	146.335	-5260.9		-151.063	146.335	-5260.89		-151.063	146.335	-5260.89		-151.063	146.335	-5260.89
-146.063	146.335	-5261.27		-146.063	146.335	-5260.9		-146.063	146.335	-5260.89		-146.063	146.335	-5260.89		-146.063	146.335	-5260.89
-141.063	146.335	-5261.27		-141.063	146.335	-5260.9		-141.063	146.335	-5260.89		-141.063	146.335	-5260.89		-141.063	146.335	-5260.89
-136.063	146.335	-5261.27		-136.063	146.335	-5260.9		-136.063	146.335	-5260.89		-136.063	146.335	-5260.89		-136.063	146.335	-5260.88
-131.063	146.335	-5261.27		-131.063	146.335	-5260.9		-131.063	146.335	-5260.89		-131.063	146.335	-5260.89		-131.063	146.335	-5260.88
-126.063	146.335	-5261.27		-126.063	146.335	-5260.9		-126.063	146.335	-5260.89		-126.063	146.335	-5260.89		-126.063	146.335	-5260.88
-121.063	146.335	-5261.27		-121.063	146.335	-5260.9		-121.063	146.335	-5260.89		-121.063	146.335	-5260.89		-121.063	146.335	-5260.88
-116.063	146.335	-5261.27		-116.063	146.335			-116.063	146.335			-116.063	146.335			-116.063	146.335
-111.063	146.335	-5261.27		-111.063	146.335	-5260.9		-111.063	146.335	-5260.89		-111.063	146.335	-5260.89		-111.063	146.335	-5260.89
-106.063	146.335	-5261.27		-106.063	146.335	-5260.9		-106.063	146.335	-5260.89		-106.063	146.335	-5260.89		-106.063	146.335	-5260.89
-101.063	146.335	-5261.27		-101.063	146.335	-5260.9		-101.063	146.335	-5260.9		-101.063	146.335	-5260.89		-101.063	146.335	-5260.89
-96.063	146.335	-5261.27		-96.063	146.335	-5260.9		-96.063	146.335	-5260.9		-96.063	146.335	-5260.89		-96.063	146.335	-5260.89
-96.0633	151.335	-5261.27		-96.0633	151.335	-5260.9		-96.0633	151.335	-5260.9		-96.0633	151.335	-5260.89		-96.0633	151.335	-5260.89
-101.063	151.335	-5261.27		-101.063	151.335	-5260.9		-101.063	151.335	-5260.9		-101.063	151.335	-5260.89		-101.063	151.335	-5260.89
-106.063	151.335	-5261.27		-106.063	151.335	-5260.9		-106.063	151.335	-5260.89		-106.063	151.335	-5260.89		-106.063	151.335	-5260.89
-111.063	151.335	-5261.27		-111.063	151.335	-5260.9		-111.063	151.335	-5260.89		-111.063	151.335	-5260.89		-111.063	151.335	-5260.89
-116.063	151.335	-5261.27		-116.063	151.335	-5260.9		-116.063	151.335	-5260.89		-116.063	151.335	-5260.89		-116.063	151.335	-5260.89
-121.063	151.335	-5261.27		-121.063	151.335	-5260.9		-121.063	151.335	-5260.89		-121.063	151.335	-5260.89		-121.063	151.335	-5260.89
-126.064	151.335	-5261.27		-126.064	151.335	-5260.9		-126.064	151.335	-5260.89		-126.064	151.335	-5260.89		-126.064	151.335	-5260.89
-131.064	151.335	-5261.27		-131.064	151.335			-131.064	151.335			-131.064	151.335			-131.064	151.335
-136.063	151.335	-5261.27		-136.063	151.335	-5260.9		-136.063	151.335	-5260.89		-136.063	151.335	-5260.89		-136.063	151.335	-5260.89
-141.064	151.335	-5261.27		-141.064	151.335	-5260.9		-141.064	151.335	-5260.89		-141.064	151.335	-5260.89		-141.064	151.335	-5260.89
-146.064	151.335	-5261.27		-146.064	151.335	-5260.9		-146.064	151.335	-5260.89		-146.064	151.335	-5260.89		-146.064	151.335	-5260.89
-151.063	151.335	-5261.27		-151.063	151.335	-5260.9		-151.063	151.335	-5260.9		-151.063	151.335	-5260.89		-151.063	151.335	-5260.89
-156.064	151.335	-5261.27		-156.064	151.335	-5260.9		-156.064	151.335	-5260.9		-156.064	151.335	-5260.89		-156.064	151.335	-5260.89
-161.063	151.335	-5261.27		-161.063	151.335	-5260.9		-161.063	151.335	-5260.9		-161.063	151.335	-5260.89		-161.063	151.335	-5260.89
-166.063	151.335	-5261.27		-166.063	151.335	-5260.9		-166.063	151.335	-5260.9		-166.063	151.335	-5260.89		-166.063	151.335	-5260.89
-171.063	151.335	-5261.27		-171.063	151.335			-171.063	151.335			-171.063	151.335			-171.063	151.335
-176.063	151.335	-5261.27		-176.063	151.335	-5260.9		-176.063	151.335	-5260.9		-176.063	151.335	-5260.89		-176.063	151.335	-5260.89
178.937	151.336	-5261.27		178.937	151.336			178.937	151.336			178.937	151.336			178.937	151.336
173.937	151.335	-5261.27		173.937	151.335	-5260.9		173.937	151.335	-5260.9		173.937	151.335	-5260.9		173.937	151.335	-5260.89
168.937	151.335	-5261.27		168.937	151.335	-5260.9		168.937	151.335	-5260.9		168.937	151.335	-5260.9		168.937	151.335	-5260.89
163.937	151.335	-5261.27		163.937	151.335	-5260.9		163.937	151.335	-5260.9		163.937	151.335	-5260.9		163.937	151.335	-5260.89
158.937	151.335	-5261.27		158.937	151.335	-5260.9		158.937	151.335	-5260.9		158.937	151.335	-5260.89		158.937	151.335	-5260.89
153.937	151.335	-5261.27		153.937	151.335	-5260.9		153.937	151.335	-5260.89		153.937	151.335	-5260.89		153.937	151.335	-5260.89
148.937	151.335	-5261.27		148.937	151.335	-5260.9		148.937	151.335	-5260.89		148.937	151.335	-5260.89		148.937	151.335	-5260.89
143.937	151.335	-5261.27		143.937	151.335			143.937	151.335			143.937	151.335			143.937	151.335
138.937	151.335	-5261.27		138.937	151.335	-5260.9		138.937	151.335	-5260.89		138.937	151.335	-5260.89		138.937	151.335	-5260.88
133.937	151.335	-5261.27		133.937	151.335	-5260.9		133.937	151.335	-5260.89		133.937	151.335	-5260.89		133.937	151.335	-5260.88
128.937	151.335	-5261.27		128.937	151.335	-5260.9		128.937	151.335	-5260.89		128.937	151.335	-5260.89		128.937	151.335	-5260.88
123.937	151.335	-5261.27		123.937	151.335			123.937	151.335			123.937	151.335			123.937	151.335
118.937	151.335	-5261.27		118.937	151.335	-5260.9		118.937	151.335	-5260.89		118.937	151.335	-5260.89		118.937	151.335	-5260.88
113.937	151.335	-5261.27		113.937	151.335	-5260.9		113.937	151.335	-5260.89		113.937	151.335	-5260.89		113.937	151.335	-5260.88
108.937	151.335	-5261.27		108.937	151.335	-5260.9		108.937	151.335	-5260.89		108.937	151.335	-5260.89		108.937	151.335	-5260.88
103.937	151.335	-5261.27		103.937	151.335	-5260.9		103.937	151.335	-5260.9		103.937	151.335	-5260.89		103.937	151.335	-5260.89
98.9366	151.335	-5261.27		98.9366	151.335	-5260.9		98.9366	151.335	-5260.9		98.9366	151.335	-5260.89		98.9366	151.335	-5260.89
93.9366	151.335	-5261.27		93.9366	151.335	-5260.9		93.9366	151.335	-5260.9		93.9366	151.335	-5260.89		93.9366	151.335	-5260.89
88.9366	151.335	-5261.27		88.9366	151.335	-5260.9		88.9366	151.335	-5260.9		88.9366	151.335	-5260.89		88.9366	151.335	-5260.89
83.9366	151.335	-5261.27		83.9366	151.335	-5260.9		83.9366	151.335	-5260.9		83.9366	151.335	-5260.9		83.9366	151.335	-5260.89
78.9365	151.335	-5261.27		78.9365	151.335	-5260.9		78.9365	151.335	-5260.9		78.9365	151.335	-5260.9		78.9365	151.335	-5260.89
73.9366	151.335	-5261.28		73.9366	151.335	-5260.91		73.9366	151.335	-5260.9		73.9366	151.335	-5260.9		73.9366	151.335	-5260.89
68.9366	151.335	-5261.28		68.9366	151.335	-5260.91		68.9366	151.335	-5260.9		68.9366	151.335	-5260.9		68.9366	151.335	-5260.89
63.9366	151.335	-5261.28		63.9366	151.335			63.9366	151.335			63.9366	151.335			63.9366	151.335
58.9368	151.335	-5261.28		58.9368	151.335	-5260.91		58.9368	151.335	-5260.9		58.9368	151.335	-5260.9		58.9368	151.335	-5260.89
53.9367	151.335	-5261.28		53.9367	151.335	-5260.91		53.9367	151.335	-5260.9		53.9367	151.335	-5260.9		53.9367	151.335	-5260.89
48.9367	151.335	-5261.28		48.9367	151.335	-5260.91		48.9367	151.335	-5260.9		48.9367	151.335	-5260.9		48.9367	151.335	-5260.89
43.9367	151.335	-5261.27		43.9367	151.335	-5260.91		43.9367	151.335	-5260.9		43.9367	151.335	-5260.9		43.9367	151.335	-5260.89
38.9367	151.335	-5261.27		38.9367	151.335	-5260.91		38.9367	151.335	-5260.9		38.9367	151.335	-5260.89		38.9367	151.335	-5260.89
33.9367	151.335	-5261.27		33.9367	151.335	-5260.9		33.9367	151.335	-5260.9		33.9367	151.335	-5260.89		33.9367	151.335	-5260.89
28.9368	151.335	-5261.27		28.9368	151.335	-5260.9		28.9368	151.335	-5260.9		28.9368	151.335	-5260.89		28.9368	151.335	-5260.89
23.9367	151.335	-5261.27		23.9367	151.335	-5260.9		23.9367	151.335	-5260.9		23.9367	151.335	-5260.89		23.9367	151.335	-5260.88
18.9367	151.335	-5261.27		18.9367	151.335	-5260.9		18.9367	151.335	-5260.9		18.9367	151.335	-5260.89		18.9367	151.335	-5260.88
13.9367	151.335	-5261.27		13.9367	151.335	-5260.9		13.9367	151.335	-5260.9		13.9367	151.335	-5260.89		13.9367	151.335	-5260.88
8.93673	151.335	-5261.27		8.93673	151.335	-5260.9		8.93673	151.335	-5260.9		8.93673	151.335	-5260.89		8.93673	151.335	-5260.88
3.93667	151.335	-5261.27		3.93667	151.335	-5260.9		3.93667	151.335	-5260.9		3.93667	151.335	-5260.89		3.93667	151.335	-5260.88
-1.06338	151.335	-5261.27		-1.06338	151.335	-5260.9		-1.06338	151.335	-5260.89		-1.06338	151.335	-5260.89		-1.06338	151.335	-5260.88
-6.06346	151.335	-5261.27		-6.06346	151.335	-5260.9		-6.06346	151.335	-5260.89		-6.06346	151.335	-5260.89		-6.06346	151.335	-5260.88
-11.0634	151.335	-5261.27		-11.0634	151.335	-5260.9		-11.0634	151.335	-5260.89		-11.0634	151.335	-5260.89		-11.0634	151.335	-5260.88
-16.0633	151.335	-5261.27		-16.0633	151.335	-5260.9		-16.0633	151.335	-5260.9		-16.0633	151.335	-5260.89		-16.0633	151.335	-5260.88
-21.0634	151.335	-5261.27		-21.0634	151.335	-5260.9		-21.0634	151.335	-5260.9		-21.0634	151.335	-5260.89		-21.0634	151.335	-5260.88
-26.0634	151.335	-5261.27		-26.0634	151.335	-5260.9		-26.0634	151.335	-5260.9		-26.0634	151.335	-5260.89		-26.0634	151.335	-5260.88
-31.0634	151.335	-5261.27		-31.0634	151.335	-5260.9		-31.0634	151.335	-5260.9		-31.0634	151.335	-5260.89		-31.0634	151.335	-5260.88
-36.0634	151.335	-5261.27		-36.0634	151.335	-5260.9		-36.0634	151.335	-5260.9		-36.0634	151.335	-5260.89		-36.0634	151.335	-5260.88
-41.0634	151.335	-5261.27		-41.0634	151.335	-5260.91		-41.0634	151.335	-5260.9		-41.0634	151.335	-5260.89		-41.0634	151.335	-5260.89
-46.0634	151.335	-5261.27		-46.0634	151.335	-5260.91		-46.0634	151.335	-5260.9		-46.0634	151.335	-5260.89		-46.0634	151.335	-5260.89
-51.0634	151.335	-5261.27		-51.0634	151.335	-5260.91		-51.0634	151.335	-5260.9		-51.0634	151.335	-5260.89		-51.0634	151.335	-5260.89
-56.0634	151.335	-5261.27		-56.0634	151.335	-5260.91		-56.0634	151.335	-5260.9		-56.0634	151.335	-5260.9		-56.0634	151.335	-5260.89
-61.0633	151.335	-5261.28		-61.0633	151.335	-5260.91		-61.0633	151.335	-5260.9		-61.0633	151.335	-5260.9		-61.0633	151.335	-5260.89
-66.0633	151.336	-5261.28		-66.0633	151.336	-5260.91		-66.0633	151.336	-5260.9		-66.0633	151.336	-5260.9		-66.0633	151.336	-5260.89
-71.0632	151.335	-5261.28		-71.0632	151.335	-5260.91		-71.0632	151.335	-5260.9		-71.0632	151.335	-5260.9		-71.0632	151.335	-5260.89
-76.0632	151.336	-5261.27		-76.0632	151.336	-5260.9		-76.0632	151.336	-5260.9		-76.0632	151.336	-5260.9		-76.0632	151.336	-5260.89
-81.0631	151.335	-5261.27		-81.0631	151.335	-5260.9		-81.0631	151.335	-5260.9		-81.0631	151.335	-5260.9		-81.0631	151.335	-5260.89
-86.0631	151.335	-5261.27		-86.0631	151.335	-5260.9		-86.0631	151.335	-5260.9		-86.0631	151.335	-5260.89		-86.0631	151.335	-5260.89
-91.0631	151.335	-5261.27		-91.0631	151.335	-5260.9		-91.0631	151.335	-5260.9		-91.0631	151.335	-5260.89		-91.0631	151.335	-5260.89
-96.0631	151.335	-5261.27		-96.0631	151.335	-5260.9		-96.0631	151.335	-5260.9		-96.0631	151.335	-5260.89		-96.0631	151.335	-5260.89
-96.0633	156.335	-5261.27		-96.0633	156.335	-5260.9		-96.0633	156.335	-5260.9		-96.0633	156.335	-5260.89		-96.0633	156.335	-5260.89
-91.0631	156.335	-5261.27		-91.0631	156.335	-5260.9		-91.0631	156.335	-5260.9		-91.0631	156.335	-5260.89		-91.0631	156.335	-5260.89
-86.0631	156.335	-5261.27		-86.0631	156.335	-5260.9		-86.0631	156.335	-5260.9		-86.0631	156.335	-5260.9		-86.0631	156.335	-5260.89
-81.0631	156.336	-5261.28		-81.0631	156.336	-5260.9		-81.0631	156.336	-5260.9		-81.0631	156.336	-5260.9		-81.0631	156.336	-5260.89
-76.0631	156.336	-5261.28		-76.0631	156.336	-5260.91		-76.0631	156.336	-5260.9		-76.0631	156.336	-5260.9		-76.0631	156.336	-5260.89
-71.0632	156.335	-5261.28		-71.0632	156.335	-5260.91		-71.0632	156.335	-5260.9		-71.0632	156.335	-5260.9		-71.0632	156.335	-5260.89
-66.0632	156.335	-5261.28		-66.0632	156.335	-5260.91		-66.0632	156.335	-5260.9		-66.0632	156.335	-5260.9		-66.0632	156.335	-5260.89
-61.0632	156.335	-5261.28		-61.0632	156.335	-5260.91		-61.0632	156.335	-5260.9		-61.0632	156.335	-5260.9		-61.0632	156.335	-5260.89
-56.0633	156.335	-5261.28		-56.0633	156.335	-5260.91		-56.0633	156.335	-5260.9		-56.0633	156.335	-5260.9		-56.0633	156.335	-5260.89
-51.0632	156.335	-5261.27		-51.0632	156.335	-5260.91		-51.0632	156.335	-5260.9		-51.0632	156.335	-5260.9		-51.0632	156.335	-5260.89
-46.0633	156.335	-5261.27		-46.0633	156.335	-5260.91		-46.0633	156.335	-5260.9		-46.0633	156.335	-5260.89		-46.0633	156.335	-5260.89
-41.0634	156.335	-5261.27		-41.0634	156.335	-5260.91		-41.0634	156.335	-5260.9		-41.0634	156.335	-5260.89		-41.0634	156.335	-5260.89
-36.0633	156.335	-5261.27		-36.0633	156.335	-5260.91		-36.0633	156.335	-5260.9		-36.0633	156.335	-5260.89		-36.0633	156.335	-5260.88
-31.0635	156.335	-5261.27		-31.0635	156.335	-5260.9		-31.0635	156.335	-5260.9		-31.0635	156.335	-5260.89		-31.0635	156.335	-5260.88
-26.0633	156.336	-5261.27		-26.0633	156.336	-5260.9		-26.0633	156.336	-5260.9		-26.0633	156.336	-5260.89		-26.0633	156.336	-5260.88
-21.0634	156.335	-5261.27		-21.0634	156.335	-5260.9		-21.0634	156.335	-5260.9		-21.0634	156.335	-5260.89		-21.0634	156.335	-5260.88
-16.0633	156.336	-5261.27		-16.0633	156.336	-5260.9		-16.0633	156.336	-5260.9		-16.0633	156.336	-5260.89		-16.0633	156.336	-5260.88
-11.0634	156.335	-5261.27		-11.0634	156.335			-11.0634	156.335			-11.0634	156.335			-11.0634	156.335
-6.06323	156.335	-5261.27		-6.06323	156.335	-5260.9		-6.06323	156.335	-5260.9		-6.06323	156.335	-5260.89		-6.06323	156.335	-5260.88
-1.06328	156.335	-5261.27		-1.06328	156.335	-5260.9		-1.06328	156.335	-5260.9		-1.06328	156.335	-5260.89		-1.06328	156.335	-5260.88
3.93692	156.335	-5261.27		3.93692	156.335	-5260.9		3.93692	156.335	-5260.9		3.93692	156.335	-5260.89		3.93692	156.335	-5260.88
8.93688	156.335	-5261.27		8.93688	156.335	-5260.9		8.93688	156.335	-5260.9		8.93688	156.335	-5260.89		8.93688	156.335	-5260.88
13.9369	156.335	-5261.27		13.9369	156.335	-5260.9		13.9369	156.335	-5260.9		13.9369	156.335	-5260.89		13.9369	156.335	-5260.88
18.9368	156.335	-5261.27		18.9368	156.335	-5260.9		18.9368	156.335	-5260.9		18.9368	156.335	-5260.89		18.9368	156.335	-5260.88
23.9369	156.335	-5261.27		23.9369	156.335	-5260.9		23.9369	156.335	-5260.9		23.9369	156.335	-5260.89		23.9369	156.335	-5260.89
28.9368	156.335	-5261.27		28.9368	156.335	-5260.9		28.9368	156.335	-5260.9		28.9368	156.335	-5260.89		28.9368	156.335	-5260.89
33.9368	156.335	-5261.27		33.9368	156.335	-5260.91		33.9368	156.335	-5260.9		33.9368	156.335	-5260.89		33.9368	156.335	-5260.89
38.9369	156.335	-5261.27		38.9369	156.335			38.9369	156.335			38.9369	156.335			38.9369	156.335
43.9368	156.335	-5261.28		43.9368	156.335	-5260.91		43.9368	156.335	-5260.9		43.9368	156.335	-5260.9		43.9368	156.335	-5260.89
48.9369	156.335	-5261.28		48.9369	156.335	-5260.91		48.9369	156.335	-5260.9		48.9369	156.335	-5260.9		48.9369	156.335	-5260.89
53.9369	156.335	-5261.28		53.9369	156.335	-5260.91		53.9369	156.335	-5260.9		53.9369	156.335	-5260.9		53.9369	156.335	-5260.89
58.9368	156.335	-5261.28		58.9368	156.335			58.9368	156.335			58.9368	156.335			58.9368	156.335
63.9368	156.335	-5261.28		63.9368	156.335	-5260.91		63.9368	156.335	-5260.9		63.9368	156.335	-5260.9		63.9368	156.335	-5260.89
68.9368	156.335	-5261.28		68.9368	156.335	-5260.91		68.9368	156.335	-5260.9		68.9368	156.335	-5260.9		68.9368	156.335	-5260.89
73.9367	156.335	-5261.28		73.9367	156.335	-5260.91		73.9367	156.335	-5260.9		73.9367	156.335	-5260.9		73.9367	156.335	-5260.89
78.9367	156.335	-5261.28		78.9367	156.335	-5260.91		78.9367	156.335	-5260.9		78.9367	156.335	-5260.9		78.9367	156.335	-5260.89
83.9367	156.335	-5261.27		83.9367	156.335	-5260.9		83.9367	156.335	-5260.9		83.9367	156.335	-5260.9		83.9367	156.335	-5260.89
88.9366	156.335	-5261.27		88.9366	156.335	-5260.9		88.9366	156.335	-5260.9		88.9366	156.335	-5260.89		88.9366	156.335	-5260.89
93.9366	156.335	-5261.27		93.9366	156.335	-5260.9		93.9366	156.335	-5260.9		93.9366	156.335	-5260.89		93.9366	156.335	-5260.89
98.9366	156.335	-5261.27		98.9366	156.335	-5260.9		98.9366	156.335	-5260.9		98.9366	156.335	-5260.89		98.9366	156.335	-5260.89
103.937	156.335	-5261.27		103.937	156.335	-5260.9		103.937	156.335	-5260.9		103.937	156.335	-5260.89		103.937	156.335	-5260.89
108.937	156.335	-5261.27		108.937	156.335	-5260.9		108.937	156.335	-5260.89		108.937	156.335	-5260.89		108.937	156.335	-5260.89
113.937	156.335	-5261.27		113.937	156.335	-5260.9		113.937	156.335	-5260.89		113.937	156.335	-5260.89		113.937	156.335	-5260.89
118.937	156.335	-5261.27		118.937	156.335	-5260.9		118.937	156.335	-5260.89		118.937	156.335	-5260.89		118.937	156.335	-5260.88
123.937	156.335	-5261.27		123.937	156.335	-5260.9		123.937	156.335	-5260.89		123.937	156.335	-5260.89		123.937	156.335	-5260.88
128.937	156.335	-5261.27		128.937	156.335	-5260.9		128.937	156.335	-5260.89		128.937	156.335	-5260.89		128.937	156.335	-5260.88
133.937	156.335	-5261.27		133.937	156.335	-5260.9		133.937	156.335	-5260.89		133.937	156.335	-5260.89		133.937	156.335	-5260.88
138.937	156.335	-5261.27		138.937	156.335	-5260.9		138.937	156.335	-5260.89		138.937	156.335	-5260.89		138.937	156.335	-5260.89
143.937	156.335	-5261.27		143.937	156.335	-5260.9		143.937	156.335	-5260.89		143.937	156.335	-5260.89		143.937	156.335	-5260.89
148.937	156.335	-5261.27		148.937	156.335	-5260.9		148.937	156.335	-5260.89		148.937	156.335	-5260.89		148.937	156.335	-5260.89
153.937	156.335	-5261.27		153.937	156.335			153.937	156.335			153.937	156.335			153.937	156.335
158.937	156.335	-5261.27		158.937	156.335	-5260.9		158.937	156.335	-5260.9		158.937	156.335	-5260.9		158.937	156.335	-5260.89
163.937	156.335	-5261.27		163.937	156.335	-5260.9		163.937	156.335	-5260.9		163.937	156.335	-5260.9		163.937	156.335	-5260.89
168.937	156.335	-5261.28		168.937	156.335	-5260.9		168.937	156.335	-5260.9		168.937	156.335	-5260.9		168.937	156.335	-5260.89
173.937	156.335	-5261.28		173.937	156.335	-5260.9		173.937	156.335	-5260.9		173.937	156.335	-5260.9		173.937	156.335	-5260.89
178.937	156.335	-5261.28		178.937	156.335	-5260.9		178.937	156.335	-5260.9		178.937	156.335	-5260.9		178.937	156.335	-5260.89
-176.063	156.336	-5261.28		-176.063	156.336	-5260.9		-176.063	156.336	-5260.9		-176.063	156.336	-5260.9		-176.063	156.336	-5260.89
-171.063	156.336	-5261.28		-171.063	156.336	-5260.9		-171.063	156.336	-5260.9		-171.063	156.336	-5260.89		-171.063	156.336	-5260.89
-166.063	156.336	-5261.27		-166.063	156.336	-5260.9		-166.063	156.336	-5260.9		-166.063	156.336	-5260.89		-166.063	156.336	-5260.89
-161.063	156.335	-5261.27		-161.063	156.335	-5260.9		-161.063	156.335	-5260.9		-161.063	156.335	-5260.89		-161.063	156.335	-5260.89
-156.063	156.335	-5261.27		-156.063	156.335	-5260.9		-156.063	156.335	-5260.9		-156.063	156.335	-5260.89		-156.063	156.335	-5260.89
-151.063	156.335	-5261.27		-151.063	156.335	-5260.9		-151.063	156.335	-5260.9		-151.063	156.335	-5260.89		-151.063	156.335	-5260.89
-146.063	156.335	-5261.27		-146.063	156.335			-146.063	156.335			-146.063	156.335			-146.063	156.335
-141.063	156.335	-5261.27		-141.063	156.335	-5260.9		-141.063	156.335	-5260.89		-141.063	156.335	-5260.89		-141.063	156.335	-5260.89
-136.063	156.335	-5261.27		-136.063	156.335			-136.063	156.335			-136.063	156.335			-136.063	156.335
-131.064	156.335	-5261.27		-131.064	156.335	-5260.9		-131.064	156.335	-5260.89		-131.064	156.335	-5260.89		-131.064	156.335	-5260.89
-126.063	156.335	-5261.27		-126.063	156.335			-126.063	156.335			-126.063	156.335			-126.063	156.335
-121.063	156.335	-5261.27		-121.063	156.335	-5260.9		-121.063	156.335	-5260.89		-121.063	156.335	-5260.89		-121.063	156.335	-5260.89
-116.063	156.335	-5261.27		-116.063	156.335	-5260.9		-116.063	156.335	-5260.89		-116.063	156.335	-5260.89		-116.063	156.335	-5260.89
-111.063	156.335	-5261.27		-111.063	156.335	-5260.9		-111.063	156.335	-5260.89		-111.063	156.335	-5260.89		-111.063	156.335	-5260.89
-106.063	156.335	-5261.27		-106.063	156.335	-5260.9		-106.063	156.335	-5260.9		-106.063	156.335	-5260.89		-106.063	156.335	-5260.89
-101.063	156.335	-5261.27		-101.063	156.335	-5260.9		-101.063	156.335	-5260.9		-101.063	156.335	-5260.89		-101.063	156.335	-5260.89
-96.0631	156.335	-5261.27		-96.0631	156.335	-5260.9		-96.0631	156.335	-5260.9		-96.0631	156.335	-5260.89		-96.0631	156.335	-5260.89
-96.0633	161.335	-5261.27		-96.0633	161.335	-5260.9		-96.0633	161.335	-5260.9		-96.0633	161.335	-5260.89		-96.0633	161.335	-5260.89
-101.063	161.335	-5261.27		-101.063	161.335	-5260.9		-101.063	161.335	-5260.9		-101.063	161.335	-5260.89		-101.063	161.335	-5260.89
-106.063	161.335	-5261.27		-106.063	161.335	-5260.9		-106.063	161.335	-5260.9		-106.063	161.335	-5260.89		-106.063	161.335	-5260.89
-111.063	161.335	-5261.27		-111.063	161.335	-5260.9		-111.063	161.335	-5260.89		-111.063	161.335	-5260.89		-111.063	161.335	-5260.89
-116.063	161.335	-5261.27		-116.063	161.335	-5260.9		-116.063	161.335	-5260.89		-116.063	161.335	-5260.89		-116.063	161.335	-5260.89
-121.063	161.335	-5261.27		-121.063	161.335	-5260.9		-121.063	161.335	-5260.89		-121.063	161.335	-5260.89		-121.063	161.335	-5260.89
-126.063	161.335	-5261.27		-126.063	161.335	-5260.9		-126.063	161.335	-5260.89		-126.063	161.335	-5260.89		-126.063	161.335	-5260.89
-131.064	161.335	-5261.27		-131.064	161.335	-5260.9		-131.064	161.335	-5260.89		-131.064	161.335	-5260.89		-131.064	161.335	-5260.89
-136.064	161.335	-5261.27		-136.064	161.335	-5260.9		-136.064	161.335	-5260.89		-136.064	161.335	-5260.89		-136.064	161.335	-5260.89
-141.064	161.335	-5261.27		-141.064	161.335	-5260.9		-141.064	161.335	-5260.9		-141.064	161.335	-5260.89		-141.064	161.335	-5260.89
-146.064	161.335	-5261.27		-146.064	161.335	-5260.9		-146.064	161.335	-5260.9		-146.064	161.335	-5260.89		-146.064	161.335	-5260.89
-151.064	161.335	-5261.27		-151.064	161.335	-5260.9		-151.064	161.335	-5260.9		-151.064	161.335	-5260.89		-151.064	161.335	-5260.89
-156.064	161.335	-5261.27		-156.064	161.335	-5260.9		-156.064	161.335	-5260.9		-156.064	161.335	-5260.89		-156.064	161.335	-5260.89
-161.063	161.335	-5261.27		-161.063	161.335	-5260.9		-161.063	161.335	-5260.9		-161.063	161.335	-5260.89		-161.063	161.335	-5260.89
-166.063	161.335	-5261.28		-166.063	161.335			-166.063	161.335			-166.063	161.335			-166.063	161.335
-171.063	161.335	-5261.28		-171.063	161.335	-5260.9		-171.063	161.335	-5260.9		-171.063	161.335	-5260.9		-171.063	161.335	-5260.89
-176.063	161.335	-5261.28		-176.063	161.335	-5260.9		-176.063	161.335	-5260.9		-176.063	161.335	-5260.9		-176.063	161.335	-5260.89
178.937	161.335	-5261.28		178.937	161.335	-5260.91		178.937	161.335	-5260.9		178.937	161.335	-5260.9		178.937	161.335	-5260.89
173.937	161.336	-5261.28		173.937	161.336	-5260.91		173.937	161.336	-5260.9		173.937	161.336	-5260.9		173.937	161.336	-5260.89
168.937	161.336	-5261.28		168.937	161.336	-5260.91		168.937	161.336	-5260.9		168.937	161.336	-5260.9		168.937	161.336	-5260.89
163.937	161.335	-5261.28		163.937	161.335	-5260.9		163.937	161.335	-5260.9		163.937	161.335	-5260.9		163.937	161.335	-5260.89
158.937	161.335	-5261.27		158.937	161.335	-5260.9		158.937	161.335	-5260.9		158.937	161.335	-5260.9		158.937	161.335	-5260.89
153.937	161.335	-5261.27		153.937	161.335	-5260.9		153.937	161.335	-5260.9		153.937	161.335	-5260.9		153.937	161.335	-5260.89
148.937	161.335	-5261.27		148.937	161.335	-5260.9		148.937	161.335	-5260.9		148.937	161.335	-5260.89		148.937	161.335	-5260.89
143.937	161.335	-5261.27		143.937	161.335	-5260.9		143.937	161.335	-5260.9		143.937	161.335	-5260.89		143.937	161.335	-5260.89
138.937	161.335	-5261.27		138.937	161.335	-5260.9		138.937	161.335	-5260.89		138.937	161.335	-5260.89		138.937	161.335	-5260.89
133.937	161.335	-5261.27		133.937	161.335	-5260.9		133.937	161.335	-5260.89		133.937	161.335	-5260.89		133.937	161.335	-5260.89
128.937	161.335	-5261.27		128.937	161.335	-5260.9		128.937	161.335	-5260.89		128.937	161.335	-5260.89		128.937	161.335	-5260.89
123.937	161.335	-5261.27		123.937	161.335	-5260.9		123.937	161.335	-5260.89		123.937	161.335	-5260.89		123.937	161.335	-5260.89
118.937	161.335	-5261.27		118.937	161.335			118.937	161.335			118.937	161.335			118.937	161.335
113.937	161.335	-5261.27		113.937	161.335	-5260.9		113.937	161.335	-5260.89		113.937	161.335	-5260.89		113.937	161.335	-5260.89
108.937	161.335	-5261.27		108.937	161.335	-5260.9		108.937	161.335	-5260.9		108.937	161.335	-5260.89		108.937	161.335	-5260.89
103.937	161.335	-5261.27		103.937	161.335			103.937	161.335			103.937	161.335			103.937	161.335
98.9366	161.335	-5261.27		98.9366	161.335	-5260.9		98.9366	161.335	-5260.9		98.9366	161.335	-5260.89		98.9366	161.335	-5260.89
93.9366	161.335	-5261.27		93.9366	161.335	-5260.9		93.9366	161.335	-5260.9		93.9366	161.335	-5260.89		93.9366	161.335	-5260.89
88.9366	161.335	-5261.27		88.9366	161.335	-5260.9		88.9366	161.335	-5260.9		88.9366	161.335	-5260.9		88.9366	161.335	-5260.89
83.9366	161.335	-5261.28		83.9366	161.335	-5260.9		83.9366	161.335	-5260.9		83.9366	161.335	-5260.9		83.9366	161.335	-5260.89
78.9366	161.335	-5261.28		78.9366	161.335	-5260.91		78.9366	161.335	-5260.9		78.9366	161.335	-5260.9		78.9366	161.335	-5260.89
73.9366	161.335	-5261.28		73.9366	161.335	-5260.91		73.9366	161.335	-5260.9		73.9366	161.335	-5260.9		73.9366	161.335	-5260.89
68.9367	161.335	-5261.28		68.9367	161.335			68.9367	161.335			68.9367	161.335			68.9367	161.335
63.9367	161.335	-5261.28		63.9367	161.335	-5260.91		63.9367	161.335	-5260.9		63.9367	161.335	-5260.9		63.9367	161.335	-5260.89
58.9368	161.335	-5261.28		58.9368	161.335	-5260.91		58.9368	161.335	-5260.9		58.9368	161.335	-5260.9		58.9368	161.335	-5260.89
53.9367	161.335	-5261.28		53.9367	161.335	-5260.91		53.9367	161.335	-5260.9		53.9367	161.335	-5260.9		53.9367	161.335	-5260.89
48.9368	161.335	-5261.28		48.9368	161.335	-5260.91		48.9368	161.335	-5260.9		48.9368	161.335	-5260.9		48.9368	161.335	-5260.89
43.9367	161.335	-5261.28		43.9367	161.335	-5260.91		43.9367	161.335	-5260.9		43.9367	161.335	-5260.9		43.9367	161.335	-5260.89
38.9367	161.335	-5261.27		38.9367	161.335	-5260.91		38.9367	161.335	-5260.9		38.9367	161.335	-5260.9		38.9367	161.335	-5260.89
33.9367	161.335	-5261.27		33.9367	161.335	-5260.91		33.9367	161.335	-5260.9		33.9367	161.335	-5260.89		33.9367	161.335	-5260.89
28.9367	161.335	-5261.27		28.9367	161.335	-5260.91		28.9367	161.335	-5260.9		28.9367	161.335	-5260.89		28.9367	161.335	-5260.89
23.9367	161.335	-5261.27		23.9367	161.335	-5260.9		23.9367	161.335	-5260.9		23.9367	161.335	-5260.89		23.9367	161.335	-5260.89
18.9367	161.335	-5261.27		18.9367	161.335	-5260.9		18.9367	161.335	-5260.9		18.9367	161.335	-5260.89		18.9367	161.335	-5260.89
13.9367	161.335	-5261.27		13.9367	161.335	-5260.9		13.9367	161.335	-5260.9		13.9367	161.335	-5260.89		13.9367	161.335	-5260.88
8.93676	161.335	-5261.27		8.93676	161.335	-5260.9		8.93676	161.335	-5260.9		8.93676	161.335	-5260.89		8.93676	161.335	-5260.88
3.93669	161.335	-5261.27		3.93669	161.335	-5260.9		3.93669	161.335	-5260.9		3.93669	161.335	-5260.89		3.93669	161.335	-5260.88
-1.0633	161.335	-5261.27		-1.0633	161.335	-5260.9		-1.0633	161.335	-5260.9		-1.0633	161.335	-5260.89		-1.0633	161.335	-5260.88
-6.06336	161.335	-5261.27		-6.06336	161.335	-5260.9		-6.06336	161.335	-5260.9		-6.06336	161.335	-5260.89		-6.06336	161.335	-5260.88
-11.0634	161.335	-5261.27		-11.0634	161.335	-5260.9		-11.0634	161.335	-5260.9		-11.0634	161.335	-5260.89		-11.0634	161.335	-5260.88
-16.0634	161.335	-5261.27		-16.0634	161.335	-5260.9		-16.0634	161.335	-5260.9		-16.0634	161.335	-5260.89		-16.0634	161.335	-5260.88
-21.0634	161.335	-5261.27		-21.0634	161.335	-5260.9		-21.0634	161.335	-5260.9		-21.0634	161.335	-5260.89		-21.0634	161.335	-5260.88
-26.0635	161.335	-5261.27		-26.0635	161.335	-5260.9		-26.0635	161.335	-5260.9		-26.0635	161.335	-5260.89		-26.0635	161.335	-5260.88
-31.0634	161.335	-5261.27		-31.0634	161.335	-5260.91		-31.0634	161.335	-5260.9		-31.0634	161.335	-5260.89		-31.0634	161.335	-5260.88
-36.0635	161.335	-5261.27		-36.0635	161.335	-5260.91		-36.0635	161.335	-5260.9		-36.0635	161.335	-5260.89		-36.0635	161.335	-5260.89
-41.0634	161.335	-5261.27		-41.0634	161.335			-41.0634	161.335			-41.0634	161.335			-41.0634	161.335
-46.0634	161.335	-5261.27		-46.0634	161.335	-5260.91		-46.0634	161.335	-5260.9		-46.0634	161.335	-5260.9		-46.0634	161.335	-5260.89
-51.0634	161.335	-5261.28		-51.0634	161.335	-5260.91		-51.0634	161.335	-5260.9		-51.0634	161.335	-5260.9		-51.0634	161.335	-5260.89
-56.0633	161.335	-5261.28		-56.0633	161.335	-5260.91		-56.0633	161.335	-5260.9		-56.0633	161.335	-5260.9		-56.0633	161.335	-5260.89
-61.0633	161.335	-5261.28		-61.0633	161.335	-5260.91		-61.0633	161.335	-5260.9		-61.0633	161.335	-5260.9		-61.0633	161.335	-5260.89
-66.0633	161.335	-5261.28		-66.0633	161.335	-5260.91		-66.0633	161.335	-5260.9		-66.0633	161.335	-5260.9		-66.0633	161.335	-5260.89
-71.0633	161.336	-5261.28		-71.0633	161.336	-5260.91		-71.0633	161.336	-5260.9		-71.0633	161.336	-5260.9		-71.0633	161.336	-5260.89
-76.0632	161.336	-5261.28		-76.0632	161.336	-5260.91		-76.0632	161.336	-5260.9		-76.0632	161.336	-5260.9		-76.0632	161.336	-5260.89
-81.0632	161.336	-5261.28		-81.0632	161.336			-81.0632	161.336			-81.0632	161.336			-81.0632	161.336
-86.0631	161.335	-5261.27		-86.0631	161.335	-5260.9		-86.0631	161.335	-5260.9		-86.0631	161.335	-5260.9		-86.0631	161.335	-5260.89
-91.0631	161.335	-5261.27		-91.0631	161.335	-5260.9		-91.0631	161.335	-5260.9		-91.0631	161.335	-5260.9		-91.0631	161.335	-5260.89
-96.063	161.335	-5261.27		-96.063	161.335	-5260.9		-96.063	161.335	-5260.9		-96.063	161.335	-5260.89		-96.063	161.335	-5260.89
-96.0633	166.335	-5261.27		-96.0633	166.335	-5260.9		-96.0633	166.335	-5260.9		-96.0633	166.335	-5260.89		-96.0633	166.335	-5260.89
-91.063	166.335	-5261.27		-91.063	166.335	-5260.9		-91.063	166.335	-5260.9		-91.063	166.335	-5260.9		-91.063	166.335	-5260.89
-86.0631	166.335	-5261.28		-86.0631	166.335	-5260.9		-86.0631	166.335	-5260.9		-86.0631	166.335	-5260.9		-86.0631	166.335	-5260.89
-81.0631	166.335	-5261.28		-81.0631	166.335	-5260.91		-81.0631	166.335	-5260.9		-81.0631	166.335	-5260.9		-81.0631	166.335	-5260.89
-76.0632	166.335	-5261.28		-76.0632	166.335	-5260.91		-76.0632	166.335	-5260.9		-76.0632	166.335	-5260.9		-76.0632	166.335	-5260.89
-71.0631	166.335	-5261.28		-71.0631	166.335	-5260.91		-71.0631	166.335	-5260.9		-71.0631	166.335	-5260.9		-71.0631	166.335	-5260.89
-66.0632	166.335	-5261.28		-66.0632	166.335	-5260.91		-66.0632	166.335	-5260.9		-66.0632	166.335	-5260.9		-66.0632	166.335	-5260.89
-61.0632	166.336	-5261.28		-61.0632	166.336	-5260.91		-61.0632	166.336	-5260.9		-61.0632	166.336	-5260.9		-61.0632	166.336	-5260.89
-56.0632	166.335	-5261.28		-56.0632	166.335	-5260.91		-56.0632	166.335	-5260.9		-56.0632	166.335	-5260.9		-56.0632	166.335	-5260.89
-51.0632	166.335	-5261.28		-51.0632	166.335	-5260.91		-51.0632	166.335	-5260.9		-51.0632	166.335	-5260.9		-51.0632	166.335	-5260.89
-46.0633	166.335	-5261.28		-46.0633	166.335	-5260.91		-46.0633	166.335	-5260.9		-46.0633	166.335	-5260.9		-46.0633	166.335	-5260.89
-41.0634	166.336	-5261.27		-41.0634	166.336	-5260.91		-41.0634	166.336	-5260.9		-41.0634	166.336	-5260.9		-41.0634	166.336	-5260.89
-36.0633	166.336	-5261.27		-36.0633	166.336	-5260.91		-36.0633	166.336	-5260.9		-36.0633	166.336	-5260.89		-36.0633	166.336	-5260.89
-31.0634	166.336	-5261.27		-31.0634	166.336	-5260.91		-31.0634	166.336	-5260.9		-31.0634	166.336	-5260.89		-31.0634	166.336	-5260.89
-26.0633	166.336	-5261.27		-26.0633	166.336	-5260.91		-26.0633	166.336	-5260.9		-26.0633	166.336	-5260.89		-26.0633	166.336	-5260.88
-21.0634	166.335	-5261.27		-21.0634	166.335	-5260.9		-21.0634	166.335	-5260.9		-21.0634	166.335	-5260.89		-21.0634	166.335	-5260.88
-16.0631	166.335	-5261.27		-16.0631	166.335	-5260.9		-16.0631	166.335	-5260.9		-16.0631	166.335	-5260.89		-16.0631	166.335	-5260.88
-11.0634	166.335	-5261.27		-11.0634	166.335	-5260.9		-11.0634	166.335	-5260.9		-11.0634	166.335	-5260.89		-11.0634	166.335	-5260.88
-6.0631	166.335	-5261.27		-6.0631	166.335	-5260.9		-6.0631	166.335	-5260.9		-6.0631	166.335	-5260.89		-6.0631	166.335	-5260.88
-1.06333	166.335	-5261.27		-1.06333	166.335	-5260.9		-1.06333	166.335	-5260.9		-1.06333	166.335	-5260.89		-1.06333	166.335	-5260.88
3.93688	166.335	-5261.27		3.93688	166.335	-5260.9		3.93688	166.335	-5260.9		3.93688	166.335	-5260.89		3.93688	166.335	-5260.88
8.93683	166.335	-5261.27		8.93683	166.335	-5260.9		8.93683	166.335	-5260.9		8.93683	166.335	-5260.89		8.93683	166.335	-5260.88
13.9369	166.335	-5261.27		13.9369	166.335			13.9369	166.335			13.9369	166.335			13.9369	166.335
18.9369	166.335	-5261.27		18.9369	166.335	-5260.9		18.9369	166.335	-5260.9		18.9369	166.335	-5260.89		18.9369	166.335	-5260.89
23.9369	166.335	-5261.27		23.9369	166.335	-5260.9		23.9369	166.335	-5260.9		23.9369	166.335	-5260.89		23.9369	166.335	-5260.89
28.9368	166.335	-5261.27		28.9368	166.335	-5260.91		28.9368	166.335	-5260.9		28.9368	166.335	-5260.89		28.9368	166.335	-5260.89
33.9369	166.335	-5261.27		33.9369	166.335	-5260.91		33.9369	166.335	-5260.9		33.9369	166.335	-5260.9		33.9369	166.335	-5260.89
38.9368	166.335	-5261.28		38.9368	166.335	-5260.91		38.9368	166.335	-5260.9		38.9368	166.335	-5260.9		38.9368	166.335	-5260.89
43.9368	166.335	-5261.28		43.9368	166.335	-5260.91		43.9368	166.335	-5260.9		43.9368	166.335	-5260.9		43.9368	166.335	-5260.89
48.9369	166.335	-5261.28		48.9369	166.335	-5260.91		48.9369	166.335	-5260.9		48.9369	166.335	-5260.9		48.9369	166.335	-5260.89
53.9369	166.335	-5261.28		53.9369	166.335	-5260.91		53.9369	166.335	-5260.9		53.9369	166.335	-5260.9		53.9369	166.335	-5260.89
58.9369	166.335	-5261.28		58.9369	166.335	-5260.91		58.9369	166.335	-5260.9		58.9369	166.335	-5260.9		58.9369	166.335	-5260.89
63.9368	166.335	-5261.28		63.9368	166.335	-5260.91		63.9368	166.335	-5260.9		63.9368	166.335	-5260.9		63.9368	166.335	-5260.89
68.9369	166.335	-5261.28		68.9369	166.335	-5260.91		68.9369	166.335	-5260.9		68.9369	166.335	-5260.9		68.9369	166.335	-5260.89
73.9367	166.335	-5261.28		73.9367	166.335	-5260.91		73.9367	166.335	-5260.9		73.9367	166.335	-5260.9		73.9367	166.335	-5260.89
78.9366	166.335	-5261.28		78.9366	166.335	-5260.91		78.9366	166.335	-5260.9		78.9366	166.335	-5260.9		78.9366	166.335	-5260.89
83.9366	166.335	-5261.28		83.9366	166.335	-5260.91		83.9366	166.335	-5260.9		83.9366	166.335	-5260.9		83.9366	166.335	-5260.89
88.9366	166.335	-5261.27		88.9366	166.335	-5260.9		88.9366	166.335	-5260.9		88.9366	166.335	-5260.9		88.9366	166.335	-5260.89
93.9366	166.335	-5261.27		93.9366	166.335	-5260.9		93.9366	166.335	-5260.9		93.9366	166.335	-5260.89		93.9366	166.335	-5260.89
98.9366	166.335	-5261.27		98.9366	166.335	-5260.9		98.9366	166.335	-5260.9		98.9366	166.335	-5260.89		98.9366	166.335	-5260.89
103.937	166.335	-5261.27		103.937	166.335	-5260.9		103.937	166.335	-5260.9		103.937	166.335	-5260.89		103.937	166.335	-5260.89
108.937	166.335	-5261.27		108.937	166.335	-5260.9		108.937	166.335	-5260.9		108.937	166.335	-5260.89		108.937	166.335	-5260.89
113.937	166.335	-5261.27		113.937	166.335	-5260.9		113.937	166.335	-5260.9		113.937	166.335	-5260.89		113.937	166.335	-5260.89
118.937	166.335	-5261.27		118.937	166.335	-5260.9		118.937	166.335	-5260.89		118.937	166.335	-5260.89		118.937	166.335	-5260.89
123.937	166.335	-5261.27		123.937	166.335	-5260.9		123.937	166.335	-5260.89		123.937	166.335	-5260.89		123.937	166.335	-5260.89
128.937	166.335	-5261.27		128.937	166.335			128.937	166.335			128.937	166.335			128.937	166.335
133.937	166.335	-5261.27		133.937	166.335	-5260.9		133.937	166.335	-5260.89		133.937	166.335	-5260.89		133.937	166.335	-5260.89
138.937	166.335	-5261.27		138.937	166.335	-5260.9		138.937	166.335	-5260.9		138.937	166.335	-5260.89		138.937	166.335	-5260.89
143.937	166.335	-5261.27		143.937	166.335	-5260.9		143.937	166.335	-5260.9		143.937	166.335	-5260.89		143.937	166.335	-5260.89
148.937	166.335	-5261.27		148.937	166.335	-5260.9		148.937	166.335	-5260.9		148.937	166.335	-5260.9		148.937	166.335	-5260.89
153.937	166.335	-5261.27		153.937	166.335	-5260.9		153.937	166.335	-5260.9		153.937	166.335	-5260.9		153.937	166.335	-5260.89
158.937	166.335	-5261.28		158.937	166.335	-5260.9		158.937	166.335	-5260.9		158.937	166.335	-5260.9		158.937	166.335	-5260.89
163.937	166.335	-5261.28		163.937	166.335	-5260.91		163.937	166.335	-5260.9		163.937	166.335	-5260.9		163.937	166.335	-5260.89
168.937	166.335	-5261.28		168.937	166.335	-5260.91		168.937	166.335	-5260.9		168.937	166.335	-5260.9		168.937	166.335	-5260.89
173.937	166.335	-5261.28		173.937	166.335	-5260.91		173.937	166.335	-5260.9		173.937	166.335	-5260.9		173.937	166.335	-5260.89
178.937	166.335	-5261.28		178.937	166.335	-5260.91		178.937	166.335	-5260.9		178.937	166.335	-5260.9		178.937	166.335	-5260.89
-176.063	166.335	-5261.28		-176.063	166.335	-5260.91		-176.063	166.335	-5260.9		-176.063	166.335	-5260.9		-176.063	166.335	-5260.89
-171.063	166.336	-5261.28		-171.063	166.336	-5260.91		-171.063	166.336	-5260.9		-171.063	166.336	-5260.9		-171.063	166.336	-5260.89
-166.063	166.335	-5261.28		-166.063	166.335	-5260.9		-166.063	166.335	-5260.9		-166.063	166.335	-5260.9		-166.063	166.335	-5260.89
-161.063	166.335	-5261.28		-161.063	166.335	-5260.9		-161.063	166.335	-5260.9		-161.063	166.335	-5260.89		-161.063	166.335	-5260.89
-156.063	166.335	-5261.27		-156.063	166.335	-5260.9		-156.063	166.335	-5260.9		-156.063	166.335	-5260.89		-156.063	166.335	-5260.89
-151.064	166.335	-5261.27		-151.064	166.335	-5260.9		-151.064	166.335	-5260.9		-151.064	166.335	-5260.89		-151.064	166.335	-5260.89
-146.064	166.335	-5261.27		-146.064	166.335			-146.064	166.335			-146.064	166.335			-146.064	166.335
-141.063	166.335	-5261.27		-141.063	166.335	-5260.9		-141.063	166.335	-5260.9		-141.063	166.335	-5260.89		-141.063	166.335	-5260.89
-136.064	166.335	-5261.27		-136.064	166.335	-5260.9		-136.064	166.335	-5260.9		-136.064	166.335	-5260.89		-136.064	166.335	-5260.89
-131.063	166.335	-5261.27		-131.063	166.335	-5260.9		-131.063	166.335	-5260.89		-131.063	166.335	-5260.89		-131.063	166.335	-5260.89
-126.063	166.335	-5261.27		-126.063	166.335	-5260.9		-126.063	166.335	-5260.89		-126.063	166.335	-5260.89		-126.063	166.335	-5260.89
-121.063	166.335	-5261.27		-121.063	166.335	-5260.9		-121.063	166.335	-5260.89		-121.063	166.335	-5260.89		-121.063	166.335	-5260.89
-116.063	166.335	-5261.27		-116.063	166.335	-5260.9		-116.063	166.335	-5260.89		-116.063	166.335	-5260.89		-116.063	166.335	-5260.89
-111.063	166.335	-5261.27		-111.063	166.335			-111.063	166.335			-111.063	166.335			-111.063	166.335
-106.063	166.335	-5261.27		-106.063	166.335	-5260.9		-106.063	166.335	-5260.9		-106.063	166.335	-5260.89		-106.063	166.335	-5260.89
-101.063	166.335	-5261.27		-101.063	166.335	-5260.9		-101.063	166.335	-5260.9		-101.063	166.335	-5260.89		-101.063	166.335	-5260.89
-96.063	166.335	-5261.27		-96.063	166.335	-5260.9		-96.063	166.335	-5260.9		-96.063	166.335	-5260.89		-96.063	166.335	-5260.89
-96.0632	171.335	-5261.27		-96.0632	171.335	-5260.9		-96.0632	171.335	-5260.9		-96.0632	171.335	-5260.9		-96.0632	171.335	-5260.89
-101.063	171.336	-5261.27		-101.063	171.336	-5260.9		-101.063	171.336	-5260.9		-101.063	171.336	-5260.89		-101.063	171.336	-5260.89
-106.063	171.335	-5261.27		-106.063	171.335	-5260.9		-106.063	171.335	-5260.9		-106.063	171.335	-5260.89		-106.063	171.335	-5260.89
-111.063	171.336	-5261.27		-111.063	171.336	-5260.9		-111.063	171.336	-5260.9		-111.063	171.336	-5260.89		-111.063	171.336	-5260.89
-116.063	171.336	-5261.27		-116.063	171.336			-116.063	171.336			-116.063	171.336			-116.063	171.336
-121.063	171.336	-5261.27		-121.063	171.336	-5260.9		-121.063	171.336	-5260.89		-121.063	171.336	-5260.89		-121.063	171.336	-5260.89
-126.063	171.335	-5261.27		-126.063	171.335	-5260.9		-126.063	171.335	-5260.89		-126.063	171.335	-5260.89		-126.063	171.335	-5260.89
-131.063	171.335	-5261.27		-131.063	171.335	-5260.9		-131.063	171.335	-5260.89		-131.063	171.335	-5260.89		-131.063	171.335	-5260.89
-136.063	171.335	-5261.27		-136.063	171.335	-5260.9		-136.063	171.335	-5260.9		-136.063	171.335	-5260.89		-136.063	171.335	-5260.89
-141.064	171.335	-5261.27		-141.064	171.335	-5260.9		-141.064	171.335	-5260.9		-141.064	171.335	-5260.89		-141.064	171.335	-5260.89
-146.064	171.335	-5261.27		-146.064	171.335	-5260.9		-146.064	171.335	-5260.9		-146.064	171.335	-5260.89		-146.064	171.335	-5260.89
-151.063	171.335	-5261.27		-151.063	171.335	-5260.9		-151.063	171.335	-5260.9		-151.063	171.335	-5260.89		-151.063	171.335	-5260.89
-156.063	171.335	-5261.28		-156.063	171.335	-5260.9		-156.063	171.335	-5260.9		-156.063	171.335	-5260.89		-156.063	171.335	-5260.89
-161.063	171.335	-5261.28		-161.063	171.335	-5260.9		-161.063	171.335	-5260.9		-161.063	171.335	-5260.9		-161.063	171.335	-5260.89
-166.064	171.335	-5261.28		-166.064	171.335	-5260.91		-166.064	171.335	-5260.9		-166.064	171.335	-5260.9		-166.064	171.335	-5260.89
-171.063	171.335	-5261.28		-171.063	171.335	-5260.91		-171.063	171.335	-5260.9		-171.063	171.335	-5260.9		-171.063	171.335	-5260.89
-176.063	171.335	-5261.28		-176.063	171.335	-5260.91		-176.063	171.335	-5260.9		-176.063	171.335	-5260.9		-176.063	171.335	-5260.89
178.937	171.335	-5261.28		178.937	171.335	-5260.91		178.937	171.335	-5260.9		178.937	171.335	-5260.9		178.937	171.335	-5260.89
173.937	171.335	-5261.28		173.937	171.335	-5260.91		173.937	171.335	-5260.9		173.937	171.335	-5260.9		173.937	171.335	-5260.89
168.937	171.335	-5261.28		168.937	171.335	-5260.91		168.937	171.335	-5260.9		168.937	171.335	-5260.9		168.937	171.335	-5260.89
163.937	171.335	-5261.28		163.937	171.335	-5260.91		163.937	171.335	-5260.9		163.937	171.335	-5260.9		163.937	171.335	-5260.89
158.937	171.335	-5261.28		158.937	171.335			158.937	171.335			158.937	171.335			158.937	171.335
153.937	171.335	-5261.28		153.937	171.335	-5260.9		153.937	171.335	-5260.9		153.937	171.335	-5260.9		153.937	171.335	-5260.89
148.937	171.335	-5261.27		148.937	171.335	-5260.9		148.937	171.335	-5260.9		148.937	171.335	-5260.9		148.937	171.335	-5260.89
143.937	171.335	-5261.27		143.937	171.335	-5260.9		143.937	171.335	-5260.9		143.937	171.335	-5260.89		143.937	171.335	-5260.89
138.937	171.335	-5261.27		138.937	171.335	-5260.9		138.937	171.335	-5260.9		138.937	171.335	-5260.89		138.937	171.335	-5260.89
133.937	171.335	-5261.27		133.937	171.335	-5260.9		133.937	171.335	-5260.9		133.937	171.335	-5260.89		133.937	171.335	-5260.89
128.937	171.335	-5261.27		128.937	171.335			128.937	171.335			128.937	171.335			128.937	171.335
123.937	171.335	-5261.27		123.937	171.335			123.937	171.335			123.937	171.335			123.937	171.335
118.937	171.335	-5261.27		118.937	171.335	-5260.9		118.937	171.335	-5260.89		118.937	171.335	-5260.89		118.937	171.335	-5260.89
113.937	171.335	-5261.27		113.937	171.335	-5260.9		113.937	171.335	-5260.9		113.937	171.335	-5260.89		113.937	171.335	-5260.89
108.937	171.335	-5261.27		108.937	171.335	-5260.9		108.937	171.335	-5260.9		108.937	171.335	-5260.89		108.937	171.335	-5260.89
103.937	171.335	-5261.27		103.937	171.335	-5260.9		103.937	171.335	-5260.9		103.937	171.335	-5260.89		103.937	171.335	-5260.89
98.9366	171.335	-5261.27		98.9366	171.335	-5260.9		98.9366	171.335	-5260.9		98.9366	171.335	-5260.89		98.9366	171.335	-5260.89
93.9366	171.335	-5261.27		93.9366	171.335	-5260.9		93.9366	171.335	-5260.9		93.9366	171.335	-5260.9		93.9366	171.335	-5260.89
88.9365	171.335	-5261.28		88.9365	171.335	-5260.9		88.9365	171.335	-5260.9		88.9365	171.335	-5260.9		88.9365	171.335	-5260.89
83.9366	171.335	-5261.28		83.9366	171.335	-5260.91		83.9366	171.335	-5260.9		83.9366	171.335	-5260.9		83.9366	171.335	-5260.89
78.9366	171.335	-5261.28		78.9366	171.335	-5260.91		78.9366	171.335	-5260.9		78.9366	171.335	-5260.9		78.9366	171.335	-5260.89
73.9366	171.335	-5261.28		73.9366	171.335	-5260.91		73.9366	171.335	-5260.9		73.9366	171.335	-5260.9		73.9366	171.335	-5260.89
68.9366	171.335	-5261.28		68.9366	171.335	-5260.91		68.9366	171.335	-5260.9		68.9366	171.335	-5260.9		68.9366	171.335	-5260.89
63.9367	171.335	-5261.28		63.9367	171.335	-5260.91		63.9367	171.335	-5260.9		63.9367	171.335	-5260.9		63.9367	171.335	-5260.89
58.9368	171.335	-5261.28		58.9368	171.335	-5260.91		58.9368	171.335	-5260.9		58.9368	171.335	-5260.9		58.9368	171.335	-5260.89
53.9367	171.335	-5261.28		53.9367	171.335	-5260.91		53.9367	171.335	-5260.9		53.9367	171.335	-5260.9		53.9367	171.335	-5260.89
48.9368	171.335	-5261.28		48.9368	171.335	-5260.91		48.9368	171.335	-5260.9		48.9368	171.335	-5260.9		48.9368	171.335	-5260.89
43.9367	171.335	-5261.28		43.9367	171.335	-5260.91		43.9367	171.335	-5260.9		43.9367	171.335	-5260.9		43.9367	171.335	-5260.89
38.9367	171.335	-5261.28		38.9367	171.335	-5260.91		38.9367	171.335	-5260.9		38.9367	171.335	-5260.9		38.9367	171.335	-5260.89
33.9367	171.335	-5261.27		33.9367	171.335	-5260.91		33.9367	171.335	-5260.9		33.9367	171.335	-5260.9		33.9367	171.335	-5260.89
28.9369	171.335	-5261.27		28.9369	171.335			28.9369	171.335			28.9369	171.335			28.9369	171.335
23.9367	171.335	-5261.27		23.9367	171.335	-5260.91		23.9367	171.335	-5260.9		23.9367	171.335	-5260.89		23.9367	171.335	-5260.89
18.9367	171.335	-5261.27		18.9367	171.335	-5260.9		18.9367	171.335	-5260.9		18.9367	171.335	-5260.89		18.9367	171.335	-5260.89
13.9366	171.335	-5261.27		13.9366	171.335	-5260.9		13.9366	171.335	-5260.9		13.9366	171.335	-5260.89		13.9366	171.335	-5260.89
8.93678	171.335	-5261.27		8.93678	171.335	-5260.9		8.93678	171.335	-5260.9		8.93678	171.335	-5260.89		8.93678	171.335	-5260.88
3.93666	171.335	-5261.27		3.93666	171.335	-5260.9		3.93666	171.335	-5260.9		3.93666	171.335	-5260.89		3.93666	171.335	-5260.88
-1.06328	171.335	-5261.27		-1.06328	171.335	-5260.9		-1.06328	171.335	-5260.9		-1.06328	171.335	-5260.89		-1.06328	171.335	-5260.88
-6.06337	171.335	-5261.27		-6.06337	171.335	-5260.9		-6.06337	171.335	-5260.9		-6.06337	171.335	-5260.89		-6.06337	171.335	-5260.88
-11.0635	171.335	-5261.27		-11.0635	171.335	-5260.9		-11.0635	171.335	-5260.9		-11.0635	171.335	-5260.89		-11.0635	171.335	-5260.88
-16.0634	171.335	-5261.27		-16.0634	171.335	-5260.9		-16.0634	171.335	-5260.9		-16.0634	171.335	-5260.89		-16.0634	171.335	-5260.88
-21.0634	171.335	-5261.27		-21.0634	171.335	-5260.9		-21.0634	171.335	-5260.9		-21.0634	171.335	-5260.89		-21.0634	171.335	-5260.88
-26.0635	171.335	-5261.27		-26.0635	171.335	-5260.91		-26.0635	171.335	-5260.9		-26.0635	171.335	-5260.89		-26.0635	171.335	-5260.89
-31.0634	171.335	-5261.27		-31.0634	171.335	-5260.91		-31.0634	171.335	-5260.9		-31.0634	171.335	-5260.89		-31.0634	171.335	-5260.89
-36.0635	171.335	-5261.27		-36.0635	171.335	-5260.91		-36.0635	171.335	-5260.9		-36.0635	171.335	-5260.9		-36.0635	171.335	-5260.89
-41.0634	171.335	-5261.27		-41.0634	171.335	-5260.91		-41.0634	171.335	-5260.9		-41.0634	171.335	-5260.9		-41.0634	171.335	-5260.89
-46.0635	171.335	-5261.28		-46.0635	171.335	-5260.91		-46.0635	171.335	-5260.9		-46.0635	171.335	-5260.9		-46.0635	171.335	-5260.89
-51.0634	171.335	-5261.28		-51.0634	171.335	-5260.91		-51.0634	171.335	-5260.9		-51.0634	171.335	-5260.9		-51.0634	171.335	-5260.89
-56.0633	171.335	-5261.28		-56.0633	171.335			-56.0633	171.335			-56.0633	171.335			-56.0633	171.335
-61.0633	171.335	-5261.28		-61.0633	171.335	-5260.91		-61.0633	171.335	-5260.9		-61.0633	171.335	-5260.9		-61.0633	171.335	-5260.89
-66.0633	171.335	-5261.28		-66.0633	171.335	-5260.91		-66.0633	171.335	-5260.9		-66.0633	171.335	-5260.9		-66.0633	171.335	-5260.89
-71.0633	171.336	-5261.28		-71.0633	171.336	-5260.91		-71.0633	171.336	-5260.9		-71.0633	171.336	-5260.9		-71.0633	171.336	-5260.89
-76.0633	171.335	-5261.28		-76.0633	171.335	-5260.91		-76.0633	171.335	-5260.9		-76.0633	171.335	-5260.9		-76.0633	171.335	-5260.89
-81.0631	171.336	-5261.28		-81.0631	171.336	-5260.91		-81.0631	171.336	-5260.9		-81.0631	171.336	-5260.9		-81.0631	171.336	-5260.89
-86.0631	171.335	-5261.28		-86.0631	171.335	-5260.9		-86.0631	171.335	-5260.9		-86.0631	171.335	-5260.9		-86.0631	171.335	-5260.89
-91.0631	171.335	-5261.28		-91.0631	171.335	-5260.9		-91.0631	171.335	-5260.9		-91.0631	171.335	-5260.9		-91.0631	171.335	-5260.89
-96.063	171.335	-5261.27		-96.063	171.335	-5260.9		-96.063	171.335	-5260.9		-96.063	171.335	-5260.9		-96.063	171.335	-5260.89
-96.0632	176.335	-5261.27		-96.0632	176.335	-5260.9		-96.0632	176.335	-5260.9		-96.0632	176.335	-5260.9		-96.0632	176.335	-5260.89
-91.0631	176.335	-5261.28		-91.0631	176.335	-5260.9		-91.0631	176.335	-5260.9		-91.0631	176.335	-5260.9		-91.0631	176.335	-5260.89
-86.0631	176.336	-5261.28		-86.0631	176.336	-5260.9		-86.0631	176.336	-5260.9		-86.0631	176.336	-5260.9		-86.0631	176.336	-5260.89
-81.0631	176.336	-5261.28		-81.0631	176.336	-5260.91		-81.0631	176.336	-5260.9		-81.0631	176.336	-5260.9		-81.0631	176.336	-5260.89
-76.0631	176.336	-5261.28		-76.0631	176.336	-5260.91		-76.0631	176.336	-5260.9		-76.0631	176.336	-5260.9		-76.0631	176.336	-5260.89
-71.0631	176.335	-5261.28		-71.0631	176.335	-5260.91		-71.0631	176.335	-5260.9		-71.0631	176.335	-5260.9		-71.0631	176.335	-5260.89
-66.0631	176.335	-5261.28		-66.0631	176.335	-5260.91		-66.0631	176.335	-5260.9		-66.0631	176.335	-5260.9		-66.0631	176.335	-5260.89
-61.0632	176.335	-5261.28		-61.0632	176.335	-5260.91		-61.0632	176.335	-5260.9		-61.0632	176.335	-5260.9		-61.0632	176.335	-5260.89
-56.0632	176.336	-5261.28		-56.0632	176.336	-5260.91		-56.0632	176.336	-5260.9		-56.0632	176.336	-5260.9		-56.0632	176.336	-5260.89
-51.0633	176.335	-5261.28		-51.0633	176.335	-5260.91		-51.0633	176.335	-5260.9		-51.0633	176.335	-5260.9		-51.0633	176.335	-5260.89
-46.0632	176.336	-5261.28		-46.0632	176.336	-5260.91		-46.0632	176.336	-5260.9		-46.0632	176.336	-5260.9		-46.0632	176.336	-5260.89
-41.0634	176.335	-5261.28		-41.0634	176.335	-5260.91		-41.0634	176.335	-5260.9		-41.0634	176.335	-5260.9		-41.0634	176.335	-5260.89
-36.0632	176.335	-5261.27		-36.0632	176.335			-36.0632	176.335			-36.0632	176.335			-36.0632	176.335
-31.0635	176.335	-5261.27		-31.0635	176.335	-5260.91		-31.0635	176.335	-5260.9		-31.0635	176.335	-5260.9		-31.0635	176.335	-5260.89
-26.0632	176.335	-5261.27		-26.0632	176.335	-5260.91		-26.0632	176.335	-5260.9		-26.0632	176.335	-5260.89		-26.0632	176.335	-5260.89
-21.0634	176.335	-5261.27		-21.0634	176.335	-5260.91		-21.0634	176.335	-5260.9		-21.0634	176.335	-5260.89		-21.0634	176.335	-5260.89
-16.0632	176.336	-5261.27		-16.0632	176.336	-5260.9		-16.0632	176.336	-5260.9		-16.0632	176.336	-5260.89		-16.0632	176.336	-5260.89
-11.0634	176.335	-5261.27		-11.0634	176.335	-5260.9		-11.0634	176.335	-5260.9		-11.0634	176.335	-5260.89		-11.0634	176.335	-5260.88
-6.06309	176.335	-5261.27		-6.06309	176.335	-5260.9		-6.06309	176.335	-5260.9		-6.06309	176.335	-5260.89		-6.06309	176.335	-5260.88
-1.06323	176.335	-5261.27		-1.06323	176.335	-5260.9		-1.06323	176.335	-5260.9		-1.06323	176.335	-5260.89		-1.06323	176.335	-5260.88
3.93693	176.335	-5261.27		3.93693	176.335	-5260.9		3.93693	176.335	-5260.9		3.93693	176.335	-5260.89		3.93693	176.335	-5260.88
8.93686	176.335	-5261.27		8.93686	176.335	-5260.9		8.93686	176.335	-5260.9		8.93686	176.335	-5260.89		8.93686	176.335	-5260.89
13.937	176.335	-5261.27		13.937	176.335	-5260.9		13.937	176.335	-5260.9		13.937	176.335	-5260.89		13.937	176.335	-5260.89
18.9369	176.335	-5261.27		18.9369	176.335	-5260.9		18.9369	176.335	-5260.9		18.9369	176.335	-5260.89		18.9369	176.335	-5260.89
23.937	176.335	-5261.27		23.937	176.335	-5260.91		23.937	176.335	-5260.9		23.937	176.335	-5260.89		23.937	176.335	-5260.89
28.9368	176.335	-5261.27		28.9368	176.335	-5260.91		28.9368	176.335	-5260.9		28.9368	176.335	-5260.89		28.9368	176.335	-5260.89
33.9369	176.335	-5261.27		33.9369	176.335	-5260.91		33.9369	176.335	-5260.9		33.9369	176.335	-5260.9		33.9369	176.335	-5260.89
38.9368	176.335	-5261.28		38.9368	176.335	-5260.91		38.9368	176.335	-5260.9		38.9368	176.335	-5260.9		38.9368	176.335	-5260.89
43.9369	176.335	-5261.28		43.9369	176.335	-5260.91		43.9369	176.335	-5260.9		43.9369	176.335	-5260.9		43.9369	176.335	-5260.89
48.937	176.335	-5261.28		48.937	176.335	-5260.91		48.937	176.335	-5260.9		48.937	176.335	-5260.9		48.937	176.335	-5260.89
53.9369	176.335	-5261.28		53.9369	176.335	-5260.91		53.9369	176.335	-5260.9		53.9369	176.335	-5260.9		53.9369	176.335	-5260.89
58.9368	176.335	-5261.28		58.9368	176.335	-5260.91		58.9368	176.335	-5260.9		58.9368	176.335	-5260.9		58.9368	176.335	-5260.89
63.9368	176.335	-5261.28		63.9368	176.335	-5260.91		63.9368	176.335	-5260.9		63.9368	176.335	-5260.9		63.9368	176.335	-5260.89
68.9368	176.335	-5261.28		68.9368	176.335	-5260.91		68.9368	176.335	-5260.9		68.9368	176.335	-5260.9		68.9368	176.335	-5260.89
73.9367	176.335	-5261.28		73.9367	176.335	-5260.91		73.9367	176.335	-5260.9		73.9367	176.335	-5260.9		73.9367	176.335	-5260.89
78.9367	176.335	-5261.28		78.9367	176.335	-5260.91		78.9367	176.335	-5260.9		78.9367	176.335	-5260.9		78.9367	176.335	-5260.89
83.9367	176.335	-5261.28		83.9367	176.335	-5260.91		83.9367	176.335	-5260.9		83.9367	176.335	-5260.9		83.9367	176.335	-5260.89
88.9367	176.335	-5261.28		88.9367	176.335	-5260.9		88.9367	176.335	-5260.9		88.9367	176.335	-5260.9		88.9367	176.335	-5260.89
93.9365	176.335	-5261.27		93.9365	176.335	-5260.9		93.9365	176.335	-5260.9		93.9365	176.335	-5260.9		93.9365	176.335	-5260.89
98.9366	176.335	-5261.27		98.9366	176.335	-5260.9		98.9366	176.335	-5260.9		98.9366	176.335	-5260.89		98.9366	176.335	-5260.89
103.937	176.335	-5261.27		103.937	176.335	-5260.9		103.937	176.335	-5260.9		103.937	176.335	-5260.89		103.937	176.335	-5260.89
108.937	176.335	-5261.27		108.937	176.335	-5260.9		108.937	176.335	-5260.9		108.937	176.335	-5260.89		108.937	176.335	-5260.89
113.937	176.335	-5261.27		113.937	176.335	-5260.9		113.937	176.335	-5260.9		113.937	176.335	-5260.89		113.937	176.335	-5260.89
118.937	176.335	-5261.27		118.937	176.335	-5260.9		118.937	176.335	-5260.89		118.937	176.335	-5260.89		118.937	176.335	-5260.89
123.937	176.335	-5261.27		123.937	176.335	-5260.9		123.937	176.335	-5260.89		123.937	176.335	-5260.89		123.937	176.335	-5260.89
128.937	176.335	-5261.27		128.937	176.335	-5260.9		128.937	176.335	-5260.9		128.937	176.335	-5260.89		128.937	176.335	-5260.89
133.937	176.335	-5261.27		133.937	176.335	-5260.9		133.937	176.335	-5260.9		133.937	176.335	-5260.89		133.937	176.335	-5260.89
138.937	176.335	-5261.27		138.937	176.335	-5260.9		138.937	176.335	-5260.9		138.937	176.335	-5260.89		138.937	176.335	-5260.89
143.937	176.335	-5261.27		143.937	176.335	-5260.9		143.937	176.335	-5260.9		143.937	176.335	-5260.89		143.937	176.335	-5260.89
148.937	176.335	-5261.27		148.937	176.335	-5260.9		148.937	176.335	-5260.9		148.937	176.335	-5260.9		148.937	176.335	-5260.89
153.937	176.335	-5261.28		153.937	176.335	-5260.9		153.937	176.335	-5260.9		153.937	176.335	-5260.9		153.937	176.335	-5260.89
158.937	176.335	-5261.28		158.937	176.335	-5260.9		158.937	176.335	-5260.9		158.937	176.335	-5260.9		158.937	176.335	-5260.89
163.937	176.335	-5261.28		163.937	176.335	-5260.91		163.937	176.335	-5260.9		163.937	176.335	-5260.9		163.937	176.335	-5260.89
168.937	176.336	-5261.28		168.937	176.336	-5260.91		168.937	176.336	-5260.9		168.937	176.336	-5260.9		168.937	176.336	-5260.89
173.937	176.335	-5261.28		173.937	176.335	-5260.91		173.937	176.335	-5260.9		173.937	176.335	-5260.9		173.937	176.335	-5260.89
178.937	176.335	-5261.28		178.937	176.335	-5260.91		178.937	176.335	-5260.9		178.937	176.335	-5260.9		178.937	176.335	-5260.89
-176.063	176.335	-5261.28		-176.063	176.335	-5260.91		-176.063	176.335	-5260.9		-176.063	176.335	-5260.9		-176.063	176.335	-5260.89
-171.063	176.335	-5261.28		-171.063	176.335	-5260.91		-171.063	176.335	-5260.9		-171.063	176.335	-5260.9		-171.063	176.335	-5260.89
-166.063	176.335	-5261.28		-166.063	176.335	-5260.91		-166.063	176.335	-5260.9		-166.063	176.335	-5260.9		-166.063	176.335	-5260.89
-161.063	176.335	-5261.28		-161.063	176.335			-161.063	176.335			-161.063	176.335			-161.063	176.335
-156.063	176.335	-5261.28		-156.063	176.335	-5260.9		-156.063	176.335	-5260.9		-156.063	176.335	-5260.9		-156.063	176.335	-5260.89
-151.064	176.335	-5261.27		-151.064	176.335	-5260.9		-151.064	176.335	-5260.9		-151.064	176.335	-5260.89		-151.064	176.335	-5260.89
-146.064	176.335	-5261.27		-146.064	176.335	-5260.9		-146.064	176.335	-5260.9		-146.064	176.335	-5260.89		-146.064	176.335	-5260.89
-141.063	176.335	-5261.27		-141.063	176.335	-5260.9		-141.063	176.335	-5260.9		-141.063	176.335	-5260.89		-141.063	176.335	-5260.89
-136.063	176.335	-5261.27		-136.063	176.335	-5260.9		-136.063	176.335	-5260.9		-136.063	176.335	-5260.89		-136.063	176.335	-5260.89
-131.063	176.335	-5261.27		-131.063	176.335	-5260.9		-131.063	176.335	-5260.89		-131.063	176.335	-5260.89		-131.063	176.335	-5260.89
-126.063	176.335	-5261.27		-126.063	176.335	-5260.9		-126.063	176.335	-5260.89		-126.063	176.335	-5260.89		-126.063	176.335	-5260.89
-121.063	176.335	-5261.27		-121.063	176.335	-5260.9		-121.063	176.335	-5260.89		-121.063	176.335	-5260.89		-121.063	176.335	-5260.89
-116.063	176.336	-5261.27		-116.063	176.336	-5260.9		-116.063	176.336	-5260.9		-116.063	176.336	-5260.89		-116.063	176.336	-5260.89
-111.063	176.336	-5261.27		-111.063	176.336	-5260.9		-111.063	176.336	-5260.9		-111.063	176.336	-5260.89		-111.063	176.336	-5260.89
-106.063	176.335	-5261.27		-106.063	176.335	-5260.9		-106.063	176.335	-5260.9		-106.063	176.335	-5260.89		-106.063	176.335	-5260.89
-101.063	176.335	-5261.27		-101.063	176.335	-5260.9		-101.063	176.335	-5260.9		-101.063	176.335	-5260.89		-101.063	176.335	-5260.89
-96.0631	176.335	-5261.27		-96.0631	176.335	-5260.9		-96.0631	176.335	-5260.9		-96.0631	176.335	-5260.9		-96.0631	176.335	-5260.89
-96.0631	-178.665	-5261.27		-96.0631	-178.665	-5260.9		-96.0631	-178.665	-5260.9		-96.0631	-178.665	-5260.9		-96.0631	-178.665	-5260.89
-101.063	-178.665	-5261.27		-101.063	-178.665	-5260.9		-101.063	-178.665	-5260.9		-101.063	-178.665	-5260.89		-101.063	-178.665	-5260.89
-106.063	-178.665	-5261.27		-106.063	-178.665	-5260.9		-106.063	-178.665	-5260.9		-106.063	-178.665	-5260.89		-106.063	-178.665	-5260.89
-111.063	-178.665	-5261.27		-111.063	-178.665	-5260.9		-111.063	-178.665	-5260.9		-111.063	-178.665	-5260.89		-111.063	-178.665	-5260.89
-116.063	-178.665	-5261.27		-116.063	-178.665	-5260.9		-116.063	-178.665	-5260.9		-116.063	-178.665	-5260.89		-116.063	-178.665	-5260.89
-121.063	-178.665	-5261.27		-121.063	-178.665	-5260.9		-121.063	-178.665	-5260.89		-121.063	-178.665	-5260.89		-121.063	-178.665	-5260.89
-126.063	-178.665	-5261.27		-126.063	-178.665	-5260.9		-126.063	-178.665	-5260.89		-126.063	-178.665	-5260.89		-126.063	-178.665	-5260.89
-131.063	-178.665	-5261.27		-131.063	-178.665	-5260.9		-131.063	-178.665	-5260.89		-131.063	-178.665	-5260.89		-131.063	-178.665	-5260.89
-136.063	-178.665	-5261.27		-136.063	-178.665	-5260.9		-136.063	-178.665	-5260.9		-136.063	-178.665	-5260.89		-136.063	-178.665	-5260.89
-141.064	-178.665	-5261.27		-141.064	-178.665	-5260.9		-141.064	-178.665	-5260.9		-141.064	-178.665	-5260.89		-141.064	-178.665	-5260.89
-146.063	-178.665	-5261.27		-146.063	-178.665	-5260.9		-146.063	-178.665	-5260.9		-146.063	-178.665	-5260.89		-146.063	-178.665	-5260.89
-151.064	-178.665	-5261.27		-151.064	-178.665	-5260.9		-151.064	-178.665	-5260.9		-151.064	-178.665	-5260.9		-151.064	-178.665	-5260.89
-156.064	-178.665	-5261.28		-156.064	-178.665	-5260.9		-156.064	-178.665	-5260.9		-156.064	-178.665	-5260.9		-156.064	-178.665	-5260.89
-161.064	-178.665	-5261.28		-161.064	-178.665	-5260.91		-161.064	-178.665	-5260.9		-161.064	-178.665	-5260.9		-161.064	-178.665	-5260.89
-166.063	-178.665	-5261.28		-166.063	-178.665	-5260.91		-166.063	-178.665	-5260.9		-166.063	-178.665	-5260.9		-166.063	-178.665	-5260.89
-171.064	-178.665	-5261.28		-171.064	-178.665	-5260.91		-171.064	-178.665	-5260.9		-171.064	-178.665	-5260.9		-171.064	-178.665	-5260.89
-176.064	-178.665	-5261.28		-176.064	-178.665	-5260.91		-176.064	-178.665	-5260.9		-176.064	-178.665	-5260.9		-176.064	-178.665	-5260.89
178.937	-178.665	-5261.28		178.937	-178.665	-5260.91		178.937	-178.665	-5260.9		178.937	-178.665	-5260.9		178.937	-178.665	-5260.89
173.937	-178.665	-5261.28		173.937	-178.665	-5260.91		173.937	-178.665	-5260.9		173.937	-178.665	-5260.9		173.937	-178.665	-5260.89
168.937	-178.665	-5261.28		168.937	-178.665	-5260.91		168.937	-178.665	-5260.9		168.937	-178.665	-5260.9		168.937	-178.665	-5260.89
163.937	-178.665	-5261.28		163.937	-178.665	-5260.91		163.937	-178.665	-5260.9		163.937	-178.665	-5260.9		163.937	-178.665	-5260.89
158.937	-178.665	-5261.28		158.937	-178.665	-5260.9		158.937	-178.665	-5260.9		158.937	-178.665	-5260.9		158.937	-178.665	-5260.89
153.937	-178.665	-5261.28		153.937	-178.665	-5260.9		153.937	-178.665	-5260.9		153.937	-178.665	-5260.9		153.937	-178.665	-5260.89
148.937	-178.665	-5261.27		148.937	-178.665	-5260.9		148.937	-178.665	-5260.9		148.937	-178.665	-5260.89		148.937	-178.665	-5260.89
143.937	-178.665	-5261.27		143.937	-178.665	-5260.9		143.937	-178.665	-5260.9		143.937	-178.665	-5260.89		143.937	-178.665	-5260.89
138.937	-178.665	-5261.27		138.937	-178.665	-5260.9		138.937	-178.665	-5260.9		138.937	-178.665	-5260.89		138.937	-178.665	-5260.89
133.937	-178.665	-5261.27		133.937	-178.665	-5260.9		133.937	-178.665	-5260.9		133.937	-178.665	-5260.89		133.937	-178.665	-5260.89
128.937	-178.665	-5261.27		128.937	-178.665	-5260.9		128.937	-178.665	-5260.89		128.937	-178.665	-5260.89		128.937	-178.665	-5260.89
123.937	-178.665	-5261.27		123.937	-178.665	-5260.9		123.937	-178.665	-5260.89		123.937	-178.665	-5260.89		123.937	-178.665	-5260.89
118.937	-178.665	-5261.27		118.937	-178.665			118.937	-178.665			118.937	-178.665			118.937	-178.665
113.937	-178.665	-5261.27		113.937	-178.665	-5260.9		113.937	-178.665	-5260.9		113.937	-178.665	-5260.89		113.937	-178.665	-5260.89
108.937	-178.665	-5261.27		108.937	-178.665	-5260.9		108.937	-178.665	-5260.9		108.937	-178.665	-5260.89		108.937	-178.665	-5260.89
103.937	-178.665	-5261.27		103.937	-178.665	-5260.9		103.937	-178.665	-5260.9		103.937	-178.665	-5260.89		103.937	-178.665	-5260.89
98.9366	-178.665	-5261.27		98.9366	-178.665	-5260.9		98.9366	-178.665	-5260.9		98.9366	-178.665	-5260.89		98.9366	-178.665	-5260.89
93.9366	-178.665	-5261.27		93.9366	-178.665	-5260.9		93.9366	-178.665	-5260.9		93.9366	-178.665	-5260.9		93.9366	-178.665	-5260.89
88.9365	-178.665	-5261.28		88.9365	-178.665	-5260.9		88.9365	-178.665	-5260.9		88.9365	-178.665	-5260.9		88.9365	-178.665	-5260.89
83.9366	-178.665	-5261.28		83.9366	-178.665	-5260.91		83.9366	-178.665	-5260.9		83.9366	-178.665	-5260.9		83.9366	-178.665	-5260.89
78.9366	-178.665	-5261.28		78.9366	-178.665	-5260.91		78.9366	-178.665	-5260.9		78.9366	-178.665	-5260.9		78.9366	-178.665	-5260.89
73.9366	-178.665	-5261.28		73.9366	-178.665	-5260.91		73.9366	-178.665	-5260.9		73.9366	-178.665	-5260.9		73.9366	-178.665	-5260.89
68.9367	-178.665	-5261.28		68.9367	-178.665	-5260.91		68.9367	-178.665	-5260.9		68.9367	-178.665	-5260.9		68.9367	-178.665	-5260.89
63.9367	-178.665	-5261.28		63.9367	-178.665	-5260.91		63.9367	-178.665	-5260.9		63.9367	-178.665	-5260.9		63.9367	-178.665	-5260.89
58.9367	-178.665	-5261.28		58.9367	-178.665	-5260.91		58.9367	-178.665	-5260.9		58.9367	-178.665	-5260.9		58.9367	-178.665	-5260.89
53.9367	-178.665	-5261.28		53.9367	-178.665	-5260.91		53.9367	-178.665	-5260.9		53.9367	-178.665	-5260.9		53.9367	-178.665	-5260.89
48.9368	-178.665	-5261.28		48.9368	-178.665	-5260.91		48.9368	-178.665	-5260.9		48.9368	-178.665	-5260.9		48.9368	-178.665	-5260.89
43.9367	-178.665	-5261.28		43.9367	-178.665	-5260.91		43.9367	-178.665	-5260.9		43.9367	-178.665	-5260.9		43.9367	-178.665	-5260.89
38.9368	-178.665	-5261.28		38.9368	-178.665	-5260.91		38.9368	-178.665	-5260.9		38.9368	-178.665	-5260.9		38.9368	-178.665	-5260.89
33.9367	-178.665	-5261.27		33.9367	-178.665	-5260.91		33.9367	-178.665	-5260.9		33.9367	-178.665	-5260.9		33.9367	-178.665	-5260.89
28.9369	-178.665	-5261.27		28.9369	-178.665	-5260.91		28.9369	-178.665	-5260.9		28.9369	-178.665	-5260.89		28.9369	-178.665	-5260.89
23.9367	-178.665	-5261.27		23.9367	-178.665	-5260.91		23.9367	-178.665	-5260.9		23.9367	-178.665	-5260.89		23.9367	-178.665	-5260.89
18.9368	-178.665	-5261.27		18.9368	-178.665	-5260.9		18.9368	-178.665	-5260.9		18.9368	-178.665	-5260.89		18.9368	-178.665	-5260.89
13.9367	-178.665	-5261.27		13.9367	-178.665	-5260.9		13.9367	-178.665	-5260.9		13.9367	-178.665	-5260.89		13.9367	-178.665	-5260.89
8.93671	-178.665	-5261.27		8.93671	-178.665	-5260.9		8.93671	-178.665	-5260.9		8.93671	-178.665	-5260.89		8.93671	-178.665	-5260.88
3.93657	-178.665	-5261.27		3.93657	-178.665	-5260.9		3.93657	-178.665	-5260.9		3.93657	-178.665	-5260.89		3.93657	-178.665	-5260.88
-1.06333	-178.665	-5261.27		-1.06333	-178.665	-5260.9		-1.06333	-178.665	-5260.9		-1.06333	-178.665	-5260.89		-1.06333	-178.665	-5260.88
-6.06347	-178.665	-5261.27		-6.06347	-178.665	-5260.9		-6.06347	-178.665	-5260.9		-6.06347	-178.665	-5260.89		-6.06347	-178.665	-5260.88
-11.0633	-178.665	-5261.27		-11.0633	-178.665	-5260.9		-11.0633	-178.665	-5260.9		-11.0633	-178.665	-5260.89		-11.0633	-178.665	-5260.89
-16.0633	-178.665	-5261.27		-16.0633	-178.665	-5260.9		-16.0633	-178.665	-5260.9		-16.0633	-178.665	-5260.89		-16.0633	-178.665	-5260.89
-21.0632	-178.665	-5261.27		-21.0632	-178.665	-5260.91		-21.0632	-178.665	-5260.9		-21.0632	-178.665	-5260.89		-21.0632	-178.665	-5260.89
-26.0634	-178.665	-5261.27		-26.0634	-178.665	-5260.91		-26.0634	-178.665	-5260.9		-26.0634	-178.665	-5260.89		-26.0634	-178.665	-5260.89
-31.0635	-178.665	-5261.27		-31.0635	-178.665	-5260.91		-31.0635	-178.665	-5260.9		-31.0635	-178.665	-5260.9		-31.0635	-178.665	-5260.89
-36.0634	-178.665	-5261.27		-36.0634	-178.665	-5260.91		-36.0634	-178.665	-5260.9		-36.0634	-178.665	-5260.9		-36.0634	-178.665	-5260.89
-41.0634	-178.665	-5261.28		-41.0634	-178.665	-5260.91		-41.0634	-178.665	-5260.9		-41.0634	-178.665	-5260.9		-41.0634	-178.665	-5260.89
-46.0634	-178.665	-5261.28		-46.0634	-178.665	-5260.91		-46.0634	-178.665	-5260.9		-46.0634	-178.665	-5260.9		-46.0634	-178.665	-5260.89
-51.0634	-178.665	-5261.28		-51.0634	-178.665	-5260.91		-51.0634	-178.665	-5260.9		-51.0634	-178.665	-5260.9		-51.0634	-178.665	-5260.89
-56.0633	-178.665	-5261.28		-56.0633	-178.665	-5260.91		-56.0633	-178.665	-5260.9		-56.0633	-178.665	-5260.9		-56.0633	-178.665	-5260.89
-61.0634	-178.665	-5261.28		-61.0634	-178.665	-5260.91		-61.0634	-178.665	-5260.9		-61.0634	-178.665	-5260.9		-61.0634	-178.665	-5260.89
-66.0633	-178.665	-5261.28		-66.0633	-178.665	-5260.91		-66.0633	-178.665	-5260.9		-66.0633	-178.665	-5260.9		-66.0633	-178.665	-5260.89
-71.0633	-178.665	-5261.28		-71.0633	-178.665	-5260.91		-71.0633	-178.665	-5260.9		-71.0633	-178.665	-5260.9		-71.0633	-178.665	-5260.89
-76.0632	-178.665	-5261.28		-76.0632	-178.665	-5260.91		-76.0632	-178.665	-5260.9		-76.0632	-178.665	-5260.9		-76.0632	-178.665	-5260.89
-81.0632	-178.665	-5261.28		-81.0632	-178.665	-5260.91		-81.0632	-178.665	-5260.9		-81.0632	-178.665	-5260.9		-81.0632	-178.665	-5260.89
-86.0631	-178.665	-5261.28		-86.0631	-178.665	-5260.91		-86.0631	-178.665	-5260.9		-86.0631	-178.665	-5260.9		-86.0631	-178.665	-5260.89
-91.0631	-178.665	-5261.28		-91.0631	-178.665	-5260.9		-91.0631	-178.665	-5260.9		-91.0631	-178.665	-5260.9		-91.0631	-178.665	-5260.89
-96.0632	-178.665	-5261.27		-96.0632	-178.665	-5260.9		-96.0632	-178.665	-5260.9		-96.0632	-178.665	-5260.9		-96.0632	-178.665	-5260.89
-96.0631	-173.665	-5261.27		-96.0631	-173.665	-5260.9		-96.0631	-173.665	-5260.9		-96.0631	-173.665	-5260.89		-96.0631	-173.665	-5260.89
-91.0631	-173.665	-5261.28		-91.0631	-173.665	-5260.9		-91.0631	-173.665	-5260.9		-91.0631	-173.665	-5260.9		-91.0631	-173.665	-5260.89
-86.0631	-173.665	-5261.28		-86.0631	-173.665	-5260.91		-86.0631	-173.665	-5260.9		-86.0631	-173.665	-5260.9		-86.0631	-173.665	-5260.89
-81.0631	-173.665	-5261.28		-81.0631	-173.665	-5260.91		-81.0631	-173.665	-5260.9		-81.0631	-173.665	-5260.9		-81.0631	-173.665	-5260.89
-76.0631	-173.665	-5261.28		-76.0631	-173.665	-5260.91		-76.0631	-173.665	-5260.9		-76.0631	-173.665	-5260.9		-76.0631	-173.665	-5260.89
-71.0631	-173.665	-5261.28		-71.0631	-173.665	-5260.91		-71.0631	-173.665	-5260.9		-71.0631	-173.665	-5260.9		-71.0631	-173.665	-5260.89
-66.0631	-173.665	-5261.28		-66.0631	-173.665	-5260.91		-66.0631	-173.665	-5260.9		-66.0631	-173.665	-5260.9		-66.0631	-173.665	-5260.89
-61.0632	-173.665	-5261.28		-61.0632	-173.665	-5260.91		-61.0632	-173.665	-5260.9		-61.0632	-173.665	-5260.9		-61.0632	-173.665	-5260.89
-56.0632	-173.665	-5261.28		-56.0632	-173.665			-56.0632	-173.665			-56.0632	-173.665			-56.0632	-173.665
-51.0633	-173.665	-5261.28		-51.0633	-173.665	-5260.91		-51.0633	-173.665	-5260.9		-51.0633	-173.665	-5260.9		-51.0633	-173.665	-5260.89
-46.0633	-173.665	-5261.28		-46.0633	-173.665	-5260.91		-46.0633	-173.665	-5260.9		-46.0633	-173.665	-5260.9		-46.0633	-173.665	-5260.89
-41.0633	-173.665	-5261.28		-41.0633	-173.665	-5260.91		-41.0633	-173.665	-5260.9		-41.0633	-173.665	-5260.9		-41.0633	-173.665	-5260.89
-36.0633	-173.665	-5261.28		-36.0633	-173.665	-5260.91		-36.0633	-173.665	-5260.9		-36.0633	-173.665	-5260.9		-36.0633	-173.665	-5260.89
-31.0631	-173.665	-5261.27		-31.0631	-173.665	-5260.91		-31.0631	-173.665	-5260.9		-31.0631	-173.665	-5260.9		-31.0631	-173.665	-5260.89
-26.0633	-173.665	-5261.27		-26.0633	-173.665	-5260.91		-26.0633	-173.665	-5260.9		-26.0633	-173.665	-5260.89		-26.0633	-173.665	-5260.89
-21.0632	-173.665	-5261.27		-21.0632	-173.665	-5260.9		-21.0632	-173.665	-5260.9		-21.0632	-173.665	-5260.89		-21.0632	-173.665	-5260.89
-16.0632	-173.665	-5261.27		-16.0632	-173.665	-5260.9		-16.0632	-173.665	-5260.9		-16.0632	-173.665	-5260.89		-16.0632	-173.665	-5260.89
-11.0632	-173.665	-5261.27		-11.0632	-173.665	-5260.9		-11.0632	-173.665	-5260.9		-11.0632	-173.665	-5260.89		-11.0632	-173.665	-5260.89
-6.06324	-173.665	-5261.27		-6.06324	-173.665	-5260.9		-6.06324	-173.665	-5260.9		-6.06324	-173.665	-5260.89		-6.06324	-173.665	-5260.88
-1.06322	-173.665	-5261.27		-1.06322	-173.665	-5260.9		-1.06322	-173.665	-5260.9		-1.06322	-173.665	-5260.89		-1.06322	-173.665	-5260.88
3.93682	-173.665	-5261.27		3.93682	-173.665	-5260.9		3.93682	-173.665	-5260.9		3.93682	-173.665	-5260.89		3.93682	-173.665	-5260.88
8.93685	-173.665	-5261.27		8.93685	-173.665	-5260.9		8.93685	-173.665	-5260.9		8.93685	-173.665	-5260.89		8.93685	-173.665	-5260.88
13.937	-173.665	-5261.27		13.937	-173.665	-5260.9		13.937	-173.665	-5260.9		13.937	-173.665	-5260.89		13.937	-173.665	-5260.88
18.9369	-173.665	-5261.27		18.9369	-173.665	-5260.9		18.9369	-173.665	-5260.9		18.9369	-173.665	-5260.89		18.9369	-173.665	-5260.89
23.9369	-173.665	-5261.27		23.9369	-173.665	-5260.91		23.9369	-173.665	-5260.9		23.9369	-173.665	-5260.89		23.9369	-173.665	-5260.89
28.937	-173.665	-5261.27		28.937	-173.665	-5260.91		28.937	-173.665	-5260.9		28.937	-173.665	-5260.89		28.937	-173.665	-5260.89
33.9369	-173.665	-5261.27		33.9369	-173.665	-5260.91		33.9369	-173.665	-5260.9		33.9369	-173.665	-5260.9		33.9369	-173.665	-5260.89
38.937	-173.665	-5261.27		38.937	-173.665	-5260.91		38.937	-173.665	-5260.9		38.937	-173.665	-5260.9		38.937	-173.665	-5260.89
43.9369	-173.665	-5261.28		43.9369	-173.665	-5260.91		43.9369	-173.665	-5260.9		43.9369	-173.665	-5260.9		43.9369	-173.665	-5260.89
48.9368	-173.665	-5261.28		48.9368	-173.665	-5260.91		48.9368	-173.665	-5260.9		48.9368	-173.665	-5260.9		48.9368	-173.665	-5260.89
53.9368	-173.665	-5261.28		53.9368	-173.665	-5260.91		53.9368	-173.665	-5260.9		53.9368	-173.665	-5260.9		53.9368	-173.665	-5260.89
58.9369	-173.665	-5261.28		58.9369	-173.665	-5260.91		58.9369	-173.665	-5260.9		58.9369	-173.665	-5260.9		58.9369	-173.665	-5260.89
63.9368	-173.665	-5261.28		63.9368	-173.665	-5260.91		63.9368	-173.665	-5260.9		63.9368	-173.665	-5260.9		63.9368	-173.665	-5260.89
68.9368	-173.665	-5261.28		68.9368	-173.665	-5260.91		68.9368	-173.665	-5260.9		68.9368	-173.665	-5260.9		68.9368	-173.665	-5260.89
73.9368	-173.665	-5261.28		73.9368	-173.665	-5260.91		73.9368	-173.665	-5260.9		73.9368	-173.665	-5260.9		73.9368	-173.665	-5260.89
78.9367	-173.665	-5261.28		78.9367	-173.665	-5260.91		78.9367	-173.665	-5260.9		78.9367	-173.665	-5260.9		78.9367	-173.665	-5260.89
83.9366	-173.665	-5261.28		83.9366	-173.665	-5260.91		83.9366	-173.665	-5260.9		83.9366	-173.665	-5260.9		83.9366	-173.665	-5260.89
88.9367	-173.665	-5261.28		88.9367	-173.665	-5260.9		88.9367	-173.665	-5260.9		88.9367	-173.665	-5260.9		88.9367	-173.665	-5260.89
93.9365	-173.665	-5261.27		93.9365	-173.665	-5260.9		93.9365	-173.665	-5260.9		93.9365	-173.665	-5260.9		93.9365	-173.665	-5260.89
98.9366	-173.665	-5261.27		98.9366	-173.665	-5260.9		98.9366	-173.665	-5260.9		98.9366	-173.665	-5260.89		98.9366	-173.665	-5260.89
103.937	-173.665	-5261.27		103.937	-173.665	-5260.9		103.937	-173.665	-5260.9		103.937	-173.665	-5260.89		103.937	-173.665	-5260.89
108.937	-173.665	-5261.27		108.937	-173.665	-5260.9		108.937	-173.665	-5260.9		108.937	-173.665	-5260.89		108.937	-173.665	-5260.89
113.937	-173.665	-5261.27		113.937	-173.665	-5260.9		113.937	-173.665	-5260.9		113.937	-173.665	-5260.89		113.937	-173.665	-5260.89
118.937	-173.665	-5261.27		118.937	-173.665	-5260.9		118.937	-173.665	-5260.89		118.937	-173.665	-5260.89		118.937	-173.665	-5260.89
123.937	-173.665	-5261.27		123.937	-173.665	-5260.9		123.937	-173.665	-5260.89		123.937	-173.665	-5260.89		123.937	-173.665	-5260.89
128.937	-173.665	-5261.27		128.937	-173.665	-5260.9		128.937	-173.665	-5260.89		128.937	-173.665	-5260.89		128.937	-173.665	-5260.89
133.937	-173.665	-5261.27		133.937	-173.665	-5260.9		133.937	-173.665	-5260.9		133.937	-173.665	-5260.89		133.937	-173.665	-5260.89
138.937	-173.665	-5261.27		138.937	-173.665	-5260.9		138.937	-173.665	-5260.9		138.937	-173.665	-5260.89		138.937	-173.665	-5260.89
143.937	-173.665	-5261.27		143.937	-173.665	-5260.9		143.937	-173.665	-5260.9		143.937	-173.665	-5260.89		143.937	-173.665	-5260.89
148.937	-173.665	-5261.27		148.937	-173.665	-5260.9		148.937	-173.665	-5260.9		148.937	-173.665	-5260.89		148.937	-173.665	-5260.89
153.937	-173.665	-5261.27		153.937	-173.665	-5260.9		153.937	-173.665	-5260.9		153.937	-173.665	-5260.89		153.937	-173.665	-5260.89
158.937	-173.665	-5261.28		158.937	-173.665	-5260.9		158.937	-173.665	-5260.9		158.937	-173.665	-5260.9		158.937	-173.665	-5260.89
163.937	-173.665	-5261.28		163.937	-173.665	-5260.91		163.937	-173.665	-5260.9		163.937	-173.665	-5260.9		163.937	-173.665	-5260.89
168.937	-173.665	-5261.28		168.937	-173.665	-5260.91		168.937	-173.665	-5260.9		168.937	-173.665	-5260.9		168.937	-173.665	-5260.89
173.937	-173.665	-5261.28		173.937	-173.665	-5260.91		173.937	-173.665	-5260.9		173.937	-173.665	-5260.9		173.937	-173.665	-5260.89
178.937	-173.665	-5261.28		178.937	-173.665	-5260.91		178.937	-173.665	-5260.9		178.937	-173.665	-5260.9		178.937	-173.665	-5260.89
-176.063	-173.665	-5261.28		-176.063	-173.665	-5260.91		-176.063	-173.665	-5260.9		-176.063	-173.665	-5260.9		-176.063	-173.665	-5260.89
-171.063	-173.665	-5261.28		-171.063	-173.665	-5260.91		-171.063	-173.665	-5260.9		-171.063	-173.665	-5260.9		-171.063	-173.665	-5260.89
-166.064	-173.665	-5261.28		-166.064	-173.665			-166.064	-173.665			-166.064	-173.665			-166.064	-173.665
-161.064	-173.665	-5261.28		-161.064	-173.665	-5260.91		-161.064	-173.665	-5260.9		-161.064	-173.665	-5260.9		-161.064	-173.665	-5260.89
-156.064	-173.665	-5261.28		-156.064	-173.665			-156.064	-173.665			-156.064	-173.665			-156.064	-173.665
-151.064	-173.665	-5261.27		-151.064	-173.665	-5260.9		-151.064	-173.665	-5260.9		-151.064	-173.665	-5260.9		-151.064	-173.665	-5260.89
-146.063	-173.665	-5261.27		-146.063	-173.665	-5260.9		-146.063	-173.665	-5260.9		-146.063	-173.665	-5260.89		-146.063	-173.665	-5260.89
-141.063	-173.665	-5261.27		-141.063	-173.665	-5260.9		-141.063	-173.665	-5260.9		-141.063	-173.665	-5260.89		-141.063	-173.665	-5260.89
-136.063	-173.665	-5261.27		-136.063	-173.665	-5260.9		-136.063	-173.665	-5260.9		-136.063	-173.665	-5260.89		-136.063	-173.665	-5260.89
-131.063	-173.665	-5261.27		-131.063	-173.665	-5260.9		-131.063	-173.665	-5260.9		-131.063	-173.665	-5260.89		-131.063	-173.665	-5260.89
-126.063	-173.665	-5261.27		-126.063	-173.665	-5260.9		-126.063	-173.665	-5260.89		-126.063	-173.665	-5260.89		-126.063	-173.665	-5260.89
-121.063	-173.665	-5261.27		-121.063	-173.665	-5260.9		-121.063	-173.665	-5260.89		-121.063	-173.665	-5260.89		-121.063	-173.665	-5260.89
-116.063	-173.665	-5261.27		-116.063	-173.665	-5260.9		-116.063	-173.665	-5260.9		-116.063	-173.665	-5260.89		-116.063	-173.665	-5260.89
-111.063	-173.665	-5261.27		-111.063	-173.665			-111.063	-173.665			-111.063	-173.665			-111.063	-173.665
-106.063	-173.665	-5261.27		-106.063	-173.665	-5260.9		-106.063	-173.665	-5260.9		-106.063	-173.665	-5260.89		-106.063	-173.665	-5260.89
-101.063	-173.665	-5261.27		-101.063	-173.665			-101.063	-173.665			-101.063	-173.665			-101.063	-173.665
-96.0631	-173.665	-5261.27		-96.0631	-173.665	-5260.9		-96.0631	-173.665	-5260.9		-96.0631	-173.665	-5260.89		-96.0631	-173.665	-5260.89
-96.0631	-168.665	-5261.27		-96.0631	-168.665	-5260.9		-96.0631	-168.665	-5260.9		-96.0631	-168.665	-5260.89		-96.0631	-168.665	-5260.89
-101.063	-168.665	-5261.27		-101.063	-168.665	-5260.9		-101.063	-168.665	-5260.9		-101.063	-168.665	-5260.89		-101.063	-168.665	-5260.89
-106.063	-168.665	-5261.27		-106.063	-168.665	-5260.9		-106.063	-168.665	-5260.9		-106.063	-168.665	-5260.89		-106.063	-168.665	-5260.89
-111.063	-168.665	-5261.27		-111.063	-168.665	-5260.9		-111.063	-168.665	-5260.9		-111.063	-168.665	-5260.89		-111.063	-168.665	-5260.89
-116.063	-168.665	-5261.27		-116.063	-168.665	-5260.9		-116.063	-168.665	-5260.9		-116.063	-168.665	-5260.89		-116.063	-168.665	-5260.89
-121.063	-168.665	-5261.27		-121.063	-168.665	-5260.9		-121.063	-168.665	-5260.89		-121.063	-168.665	-5260.89		-121.063	-168.665	-5260.89
-126.063	-168.665	-5261.27		-126.063	-168.665	-5260.9		-126.063	-168.665	-5260.89		-126.063	-168.665	-5260.89		-126.063	-168.665	-5260.89
-131.063	-168.665	-5261.27		-131.063	-168.665	-5260.9		-131.063	-168.665	-5260.89		-131.063	-168.665	-5260.89		-131.063	-168.665	-5260.89
-136.063	-168.665	-5261.27		-136.063	-168.665	-5260.9		-136.063	-168.665	-5260.9		-136.063	-168.665	-5260.89		-136.063	-168.665	-5260.89
-141.063	-168.665	-5261.27		-141.063	-168.665	-5260.9		-141.063	-168.665	-5260.9		-141.063	-168.665	-5260.89		-141.063	-168.665	-5260.89
-146.063	-168.665	-5261.27		-146.063	-168.665	-5260.9		-146.063	-168.665	-5260.9		-146.063	-168.665	-5260.89		-146.063	-168.665	-5260.89
-151.064	-168.665	-5261.27		-151.064	-168.665	-5260.9		-151.064	-168.665	-5260.9		-151.064	-168.665	-5260.9		-151.064	-168.665	-5260.89
-156.063	-168.665	-5261.28		-156.063	-168.665	-5260.9		-156.063	-168.665	-5260.9		-156.063	-168.665	-5260.9		-156.063	-168.665	-5260.89
-161.063	-168.665	-5261.28		-161.063	-168.665	-5260.91		-161.063	-168.665	-5260.9		-161.063	-168.665	-5260.9		-161.063	-168.665	-5260.89
-166.064	-168.665	-5261.28		-166.064	-168.665	-5260.91		-166.064	-168.665	-5260.9		-166.064	-168.665	-5260.9		-166.064	-168.665	-5260.89
-171.064	-168.665	-5261.28		-171.064	-168.665	-5260.91		-171.064	-168.665	-5260.9		-171.064	-168.665	-5260.9		-171.064	-168.665	-5260.89
-176.064	-168.665	-5261.28		-176.064	-168.665	-5260.91		-176.064	-168.665	-5260.9		-176.064	-168.665	-5260.9		-176.064	-168.665	-5260.89
178.937	-168.665	-5261.28		178.937	-168.665	-5260.91		178.937	-168.665	-5260.9		178.937	-168.665	-5260.9		178.937	-168.665	-5260.89
173.937	-168.665	-5261.28		173.937	-168.665	-5260.91		173.937	-168.665	-5260.9		173.937	-168.665	-5260.9		173.937	-168.665	-5260.89
168.937	-168.665	-5261.28		168.937	-168.665	-5260.91		168.937	-168.665	-5260.9		168.937	-168.665	-5260.9		168.937	-168.665	-5260.89
163.937	-168.665	-5261.28		163.937	-168.665	-5260.9		163.937	-168.665	-5260.9		163.937	-168.665	-5260.9		163.937	-168.665	-5260.89
158.937	-168.665	-5261.28		158.937	-168.665	-5260.9		158.937	-168.665	-5260.9		158.937	-168.665	-5260.89		158.937	-168.665	-5260.89
153.937	-168.665	-5261.27		153.937	-168.665	-5260.9		153.937	-168.665	-5260.9		153.937	-168.665	-5260.89		153.937	-168.665	-5260.89
148.937	-168.665	-5261.27		148.937	-168.665	-5260.9		148.937	-168.665	-5260.9		148.937	-168.665	-5260.89		148.937	-168.665	-5260.89
143.937	-168.665	-5261.27		143.937	-168.665			143.937	-168.665			143.937	-168.665			143.937	-168.665
138.937	-168.665	-5261.27		138.937	-168.665	-5260.9		138.937	-168.665	-5260.9		138.937	-168.665	-5260.89		138.937	-168.665	-5260.89
133.937	-168.665	-5261.27		133.937	-168.665	-5260.9		133.937	-168.665	-5260.9		133.937	-168.665	-5260.89		133.937	-168.665	-5260.89
128.937	-168.665	-5261.27		128.937	-168.665	-5260.9		128.937	-168.665	-5260.89		128.937	-168.665	-5260.89		128.937	-168.665	-5260.89
123.937	-168.665	-5261.27		123.937	-168.665	-5260.9		123.937	-168.665	-5260.89		123.937	-168.665	-5260.89		123.937	-168.665	-5260.89
118.937	-168.665	-5261.27		118.937	-168.665	-5260.9		118.937	-168.665	-5260.89		118.937	-168.665	-5260.89		118.937	-168.665	-5260.89
113.937	-168.665	-5261.27		113.937	-168.665	-5260.9		113.937	-168.665	-5260.9		113.937	-168.665	-5260.89		113.937	-168.665	-5260.89
108.937	-168.665	-5261.27		108.937	-168.665	-5260.9		108.937	-168.665	-5260.9		108.937	-168.665	-5260.89		108.937	-168.665	-5260.89
103.937	-168.665	-5261.27		103.937	-168.665	-5260.9		103.937	-168.665	-5260.9		103.937	-168.665	-5260.89		103.937	-168.665	-5260.89
98.9366	-168.665	-5261.27		98.9366	-168.665	-5260.9		98.9366	-168.665	-5260.9		98.9366	-168.665	-5260.89		98.9366	-168.665	-5260.89
93.9366	-168.665	-5261.27		93.9366	-168.665	-5260.9		93.9366	-168.665	-5260.9		93.9366	-168.665	-5260.9		93.9366	-168.665	-5260.89
88.9366	-168.665	-5261.28		88.9366	-168.665	-5260.9		88.9366	-168.665	-5260.9		88.9366	-168.665	-5260.9		88.9366	-168.665	-5260.89
83.9366	-168.665	-5261.28		83.9366	-168.665	-5260.9		83.9366	-168.665	-5260.9		83.9366	-168.665	-5260.9		83.9366	-168.665	-5260.89
78.9367	-168.665	-5261.28		78.9367	-168.665	-5260.91		78.9367	-168.665	-5260.9		78.9367	-168.665	-5260.9		78.9367	-168.665	-5260.89
73.9367	-168.665	-5261.28		73.9367	-168.665	-5260.91		73.9367	-168.665	-5260.9		73.9367	-168.665	-5260.9		73.9367	-168.665	-5260.89
68.9367	-168.665	-5261.28		68.9367	-168.665	-5260.91		68.9367	-168.665	-5260.9		68.9367	-168.665	-5260.9		68.9367	-168.665	-5260.89
63.9367	-168.665	-5261.28		63.9367	-168.665	-5260.91		63.9367	-168.665	-5260.9		63.9367	-168.665	-5260.9		63.9367	-168.665	-5260.89
58.9367	-168.665	-5261.28		58.9367	-168.665	-5260.91		58.9367	-168.665	-5260.9		58.9367	-168.665	-5260.9		58.9367	-168.665	-5260.89
53.9367	-168.665	-5261.28		53.9367	-168.665	-5260.91		53.9367	-168.665	-5260.9		53.9367	-168.665	-5260.9		53.9367	-168.665	-5260.89
48.9367	-168.665	-5261.28		48.9367	-168.665	-5260.91		48.9367	-168.665	-5260.9		48.9367	-168.665	-5260.9		48.9367	-168.665	-5260.89
43.9367	-168.665	-5261.28		43.9367	-168.665	-5260.91		43.9367	-168.665	-5260.9		43.9367	-168.665	-5260.9		43.9367	-168.665	-5260.89
38.9368	-168.665	-5261.27		38.9368	-168.665	-5260.91		38.9368	-168.665	-5260.9		38.9368	-168.665	-5260.9		38.9368	-168.665	-5260.89
33.9368	-168.665	-5261.27		33.9368	-168.665			33.9368	-168.665			33.9368	-168.665			33.9368	-168.665
28.9369	-168.665	-5261.27		28.9369	-168.665	-5260.91		28.9369	-168.665	-5260.9		28.9369	-168.665	-5260.89		28.9369	-168.665	-5260.89
23.9367	-168.665	-5261.27		23.9367	-168.665	-5260.91		23.9367	-168.665	-5260.9		23.9367	-168.665	-5260.89		23.9367	-168.665	-5260.88
18.9369	-168.665	-5261.27		18.9369	-168.665	-5260.9		18.9369	-168.665	-5260.9		18.9369	-168.665	-5260.89		18.9369	-168.665	-5260.88
13.9367	-168.665	-5261.27		13.9367	-168.665	-5260.9		13.9367	-168.665	-5260.9		13.9367	-168.665	-5260.89		13.9367	-168.665	-5260.88
8.93686	-168.665	-5261.27		8.93686	-168.665	-5260.9		8.93686	-168.665	-5260.9		8.93686	-168.665	-5260.89		8.93686	-168.665	-5260.88
3.93662	-168.665	-5261.27		3.93662	-168.665	-5260.9		3.93662	-168.665	-5260.9		3.93662	-168.665	-5260.89		3.93662	-168.665	-5260.88
-1.0632	-168.665	-5261.27		-1.0632	-168.665	-5260.9		-1.0632	-168.665	-5260.9		-1.0632	-168.665	-5260.89		-1.0632	-168.665	-5260.88
-6.06349	-168.665	-5261.27		-6.06349	-168.665	-5260.9		-6.06349	-168.665	-5260.9		-6.06349	-168.665	-5260.89		-6.06349	-168.665	-5260.88
-11.0634	-168.665	-5261.27		-11.0634	-168.665	-5260.9		-11.0634	-168.665	-5260.9		-11.0634	-168.665	-5260.89		-11.0634	-168.665	-5260.88
-16.0636	-168.665	-5261.27		-16.0636	-168.665	-5260.9		-16.0636	-168.665	-5260.9		-16.0636	-168.665	-5260.89		-16.0636	-168.665	-5260.89
-21.0633	-168.665	-5261.27		-21.0633	-168.665	-5260.9		-21.0633	-168.665	-5260.9		-21.0633	-168.665	-5260.89		-21.0633	-168.665	-5260.89
-26.0635	-168.665	-5261.27		-26.0635	-168.665	-5260.91		-26.0635	-168.665	-5260.9		-26.0635	-168.665	-5260.89		-26.0635	-168.665	-5260.89
-31.0633	-168.665	-5261.27		-31.0633	-168.665	-5260.91		-31.0633	-168.665	-5260.9		-31.0633	-168.665	-5260.89		-31.0633	-168.665	-5260.89
-36.0634	-168.665	-5261.27		-36.0634	-168.665	-5260.91		-36.0634	-168.665	-5260.9		-36.0634	-168.665	-5260.9		-36.0634	-168.665	-5260.89
-41.0634	-168.665	-5261.28		-41.0634	-168.665	-5260.91		-41.0634	-168.665	-5260.9		-41.0634	-168.665	-5260.9		-41.0634	-168.665	-5260.89
-46.0635	-168.665	-5261.28		-46.0635	-168.665	-5260.91		-46.0635	-168.665	-5260.9		-46.0635	-168.665	-5260.9		-46.0635	-168.665	-5260.89
-51.0634	-168.665	-5261.28		-51.0634	-168.665	-5260.91		-51.0634	-168.665	-5260.9		-51.0634	-168.665	-5260.9		-51.0634	-168.665	-5260.89
-56.0634	-168.665	-5261.28		-56.0634	-168.665	-5260.91		-56.0634	-168.665	-5260.9		-56.0634	-168.665	-5260.9		-56.0634	-168.665	-5260.89
-61.0634	-168.665	-5261.28		-61.0634	-168.665			-61.0634	-168.665			-61.0634	-168.665			-61.0634	-168.665
-66.0633	-168.665	-5261.28		-66.0633	-168.665	-5260.91		-66.0633	-168.665	-5260.9		-66.0633	-168.665	-5260.9		-66.0633	-168.665	-5260.89
-71.0633	-168.665	-5261.28		-71.0633	-168.665	-5260.91		-71.0633	-168.665	-5260.9		-71.0633	-168.665	-5260.9		-71.0633	-168.665	-5260.89
-76.0632	-168.665	-5261.28		-76.0632	-168.665	-5260.91		-76.0632	-168.665	-5260.9		-76.0632	-168.665	-5260.9		-76.0632	-168.665	-5260.89
-81.0632	-168.665	-5261.28		-81.0632	-168.665	-5260.91		-81.0632	-168.665	-5260.9		-81.0632	-168.665	-5260.9		-81.0632	-168.665	-5260.89
-86.0631	-168.665	-5261.28		-86.0631	-168.665	-5260.9		-86.0631	-168.665	-5260.9		-86.0631	-168.665	-5260.9		-86.0631	-168.665	-5260.89
-91.0631	-168.665	-5261.27		-91.0631	-168.665	-5260.9		-91.0631	-168.665	-5260.9		-91.0631	-168.665	-5260.9		-91.0631	-168.665	-5260.89
-96.0631	-168.665	-5261.27		-96.0631	-168.665	-5260.9		-96.0631	-168.665	-5260.9		-96.0631	-168.665	-5260.89		-96.0631	-168.665	-5260.89
-96.0631	-163.665	-5261.27		-96.0631	-163.665	-5260.9		-96.0631	-163.665	-5260.9		-96.0631	-163.665	-5260.89		-96.0631	-163.665	-5260.89
-91.0631	-163.665	-5261.27		-91.0631	-163.665			-91.0631	-163.665			-91.0631	-163.665			-91.0631	-163.665
-86.0631	-163.665	-5261.28		-86.0631	-163.665	-5260.9		-86.0631	-163.665	-5260.9		-86.0631	-163.665	-5260.9		-86.0631	-163.665	-5260.89
-81.0631	-163.665	-5261.28		-81.0631	-163.665	-5260.91		-81.0631	-163.665	-5260.9		-81.0631	-163.665	-5260.9		-81.0631	-163.665	-5260.89
-76.0631	-163.665	-5261.28		-76.0631	-163.665	-5260.91		-76.0631	-163.665	-5260.9		-76.0631	-163.665	-5260.9		-76.0631	-163.665	-5260.89
-71.0631	-163.665	-5261.28		-71.0631	-163.665	-5260.91		-71.0631	-163.665	-5260.9		-71.0631	-163.665	-5260.9		-71.0631	-163.665	-5260.89
-66.0632	-163.665	-5261.28		-66.0632	-163.665	-5260.91		-66.0632	-163.665	-5260.9		-66.0632	-163.665	-5260.9		-66.0632	-163.665	-5260.89
-61.0632	-163.665	-5261.28		-61.0632	-163.665	-5260.91		-61.0632	-163.665	-5260.9		-61.0632	-163.665	-5260.9		-61.0632	-163.665	-5260.89
-56.0632	-163.665	-5261.28		-56.0632	-163.665	-5260.91		-56.0632	-163.665	-5260.9		-56.0632	-163.665	-5260.9		-56.0632	-163.665	-5260.89
-51.0633	-163.665	-5261.28		-51.0633	-163.665	-5260.91		-51.0633	-163.665	-5260.9		-51.0633	-163.665	-5260.9		-51.0633	-163.665	-5260.89
-46.0632	-163.665	-5261.28		-46.0632	-163.665	-5260.91		-46.0632	-163.665	-5260.9		-46.0632	-163.665	-5260.9		-46.0632	-163.665	-5260.89
-41.0632	-163.665	-5261.28		-41.0632	-163.665	-5260.91		-41.0632	-163.665	-5260.9		-41.0632	-163.665	-5260.9		-41.0632	-163.665	-5260.89
-36.0632	-163.665	-5261.27		-36.0632	-163.665	-5260.91		-36.0632	-163.665	-5260.9		-36.0632	-163.665	-5260.9		-36.0632	-163.665	-5260.89
-31.0633	-163.665	-5261.27		-31.0633	-163.665	-5260.91		-31.0633	-163.665	-5260.9		-31.0633	-163.665	-5260.89		-31.0633	-163.665	-5260.89
-26.0632	-163.665	-5261.27		-26.0632	-163.665			-26.0632	-163.665			-26.0632	-163.665			-26.0632	-163.665
-21.0632	-163.665	-5261.27		-21.0632	-163.665	-5260.9		-21.0632	-163.665	-5260.9		-21.0632	-163.665	-5260.89		-21.0632	-163.665	-5260.89
-16.0632	-163.665	-5261.27		-16.0632	-163.665	-5260.9		-16.0632	-163.665	-5260.9		-16.0632	-163.665	-5260.89		-16.0632	-163.665	-5260.89
-11.0633	-163.665	-5261.27		-11.0633	-163.665	-5260.9		-11.0633	-163.665	-5260.9		-11.0633	-163.665	-5260.89		-11.0633	-163.665	-5260.88
-6.06316	-163.665	-5261.27		-6.06316	-163.665	-5260.9		-6.06316	-163.665	-5260.9		-6.06316	-163.665	-5260.89		-6.06316	-163.665	-5260.88
-1.06315	-163.665	-5261.27		-1.06315	-163.665	-5260.9		-1.06315	-163.665	-5260.9		-1.06315	-163.665	-5260.89		-1.06315	-163.665	-5260.88
3.9369	-163.665	-5261.27		3.9369	-163.665	-5260.9		3.9369	-163.665	-5260.9		3.9369	-163.665	-5260.89		3.9369	-163.665	-5260.88
8.93683	-163.665	-5261.27		8.93683	-163.665	-5260.9		8.93683	-163.665	-5260.9		8.93683	-163.665	-5260.89		8.93683	-163.665	-5260.88
13.937	-163.665	-5261.27		13.937	-163.665	-5260.9		13.937	-163.665	-5260.9		13.937	-163.665	-5260.89		13.937	-163.665	-5260.88
18.9369	-163.665	-5261.27		18.9369	-163.665	-5260.9		18.9369	-163.665	-5260.9		18.9369	-163.665	-5260.89		18.9369	-163.665	-5260.88
23.937	-163.665	-5261.27		23.937	-163.665	-5260.9		23.937	-163.665	-5260.9		23.937	-163.665	-5260.89		23.937	-163.665	-5260.88
28.9369	-163.665	-5261.27		28.9369	-163.665	-5260.91		28.9369	-163.665	-5260.9		28.9369	-163.665	-5260.89		28.9369	-163.665	-5260.88
33.9369	-163.665	-5261.27		33.9369	-163.665	-5260.91		33.9369	-163.665	-5260.9		33.9369	-163.665	-5260.89		33.9369	-163.665	-5260.89
38.9369	-163.665	-5261.27		38.9369	-163.665	-5260.91		38.9369	-163.665	-5260.9		38.9369	-163.665	-5260.89		38.9369	-163.665	-5260.89
43.9369	-163.665	-5261.27		43.9369	-163.665	-5260.91		43.9369	-163.665	-5260.9		43.9369	-163.665	-5260.9		43.9369	-163.665	-5260.89
48.9369	-163.665	-5261.28		48.9369	-163.665	-5260.91		48.9369	-163.665	-5260.9		48.9369	-163.665	-5260.9		48.9369	-163.665	-5260.89
53.9369	-163.665	-5261.28		53.9369	-163.665	-5260.91		53.9369	-163.665	-5260.9		53.9369	-163.665	-5260.9		53.9369	-163.665	-5260.89
58.9368	-163.665	-5261.28		58.9368	-163.665	-5260.91		58.9368	-163.665	-5260.9		58.9368	-163.665	-5260.9		58.9368	-163.665	-5260.89
63.9368	-163.665	-5261.28		63.9368	-163.665	-5260.91		63.9368	-163.665	-5260.9		63.9368	-163.665	-5260.9		63.9368	-163.665	-5260.89
68.9368	-163.665	-5261.28		68.9368	-163.665	-5260.91		68.9368	-163.665	-5260.9		68.9368	-163.665	-5260.9		68.9368	-163.665	-5260.89
73.9368	-163.665	-5261.28		73.9368	-163.665	-5260.91		73.9368	-163.665	-5260.9		73.9368	-163.665	-5260.9		73.9368	-163.665	-5260.89
78.9367	-163.665	-5261.28		78.9367	-163.665	-5260.91		78.9367	-163.665	-5260.9		78.9367	-163.665	-5260.9		78.9367	-163.665	-5260.89
83.9367	-163.665	-5261.28		83.9367	-163.665	-5260.9		83.9367	-163.665	-5260.9		83.9367	-163.665	-5260.9		83.9367	-163.665	-5260.89
88.9366	-163.665	-5261.27		88.9366	-163.665	-5260.9		88.9366	-163.665	-5260.9		88.9366	-163.665	-5260.9		88.9366	-163.665	-5260.89
93.9365	-163.665	-5261.27		93.9365	-163.665	-5260.9		93.9365	-163.665	-5260.9		93.9365	-163.665	-5260.89		93.9365	-163.665	-5260.89
98.9365	-163.665	-5261.27		98.9365	-163.665	-5260.9		98.9365	-163.665	-5260.9		98.9365	-163.665	-5260.89		98.9365	-163.665	-5260.89
103.937	-163.665	-5261.27		103.937	-163.665	-5260.9		103.937	-163.665	-5260.9		103.937	-163.665	-5260.89		103.937	-163.665	-5260.89
108.937	-163.665	-5261.27		108.937	-163.665	-5260.9		108.937	-163.665	-5260.9		108.937	-163.665	-5260.89		108.937	-163.665	-5260.89
113.937	-163.665	-5261.27		113.937	-163.665	-5260.9		113.937	-163.665	-5260.89		113.937	-163.665	-5260.89		113.937	-163.665	-5260.89
118.937	-163.665	-5261.27		118.937	-163.665	-5260.9		118.937	-163.665	-5260.89		118.937	-163.665	-5260.89		118.937	-163.665	-5260.89
123.937	-163.665	-5261.27		123.937	-163.665	-5260.9		123.937	-163.665	-5260.89		123.937	-163.665	-5260.89		123.937	-163.665	-5260.89
128.937	-163.665	-5261.27		128.937	-163.665	-5260.9		128.937	-163.665	-5260.89		128.937	-163.665	-5260.89		128.937	-163.665	-5260.89
133.937	-163.665	-5261.27		133.937	-163.665	-5260.9		133.937	-163.665	-5260.89		133.937	-163.665	-5260.89		133.937	-163.665	-5260.89
138.937	-163.665	-5261.27		138.937	-163.665	-5260.9		138.937	-163.665	-5260.9		138.937	-163.665	-5260.89		138.937	-163.665	-5260.89
143.937	-163.665	-5261.27		143.937	-163.665	-5260.9		143.937	-163.665	-5260.9		143.937	-163.665	-5260.89		143.937	-163.665	-5260.89
148.937	-163.665	-5261.27		148.937	-163.665	-5260.9		148.937	-163.665	-5260.9		148.937	-163.665	-5260.89		148.937	-163.665	-5260.89
153.937	-163.665	-5261.27		153.937	-163.665	-5260.9		153.937	-163.665	-5260.9		153.937	-163.665	-5260.89		153.937	-163.665	-5260.89
158.937	-163.665	-5261.27		158.937	-163.665	-5260.9		158.937	-163.665	-5260.9		158.937	-163.665	-5260.89		158.937	-163.665	-5260.89
163.937	-163.665	-5261.28		163.937	-163.665	-5260.9		163.937	-163.665	-5260.9		163.937	-163.665	-5260.89		163.937	-163.665	-5260.89
168.937	-163.665	-5261.28		168.937	-163.665	-5260.9		168.937	-163.665	-5260.9		168.937	-163.665	-5260.9		168.937	-163.665	-5260.89
173.937	-163.665	-5261.28		173.937	-163.665	-5260.91		173.937	-163.665	-5260.9		173.937	-163.665	-5260.9		173.937	-163.665	-5260.89
178.937	-163.665	-5261.28		178.937	-163.665	-5260.91		178.937	-163.665	-5260.9		178.937	-163.665	-5260.9		178.937	-163.665	-5260.89
-176.063	-163.665	-5261.28		-176.063	-163.665	-5260.91		-176.063	-163.665	-5260.9		-176.063	-163.665	-5260.9		-176.063	-163.665	-5260.89
-171.063	-163.665	-5261.28		-171.063	-163.665	-5260.91		-171.063	-163.665	-5260.9		-171.063	-163.665	-5260.9		-171.063	-163.665	-5260.89
-166.063	-163.665	-5261.28		-166.063	-163.665	-5260.91		-166.063	-163.665	-5260.9		-166.063	-163.665	-5260.9		-166.063	-163.665	-5260.89
-161.064	-163.665	-5261.28		-161.064	-163.665	-5260.9		-161.064	-163.665	-5260.9		-161.064	-163.665	-5260.9		-161.064	-163.665	-5260.89
-156.063	-163.665	-5261.27		-156.063	-163.665			-156.063	-163.665			-156.063	-163.665			-156.063	-163.665
-151.064	-163.665	-5261.27		-151.064	-163.665	-5260.9		-151.064	-163.665	-5260.9		-151.064	-163.665	-5260.9		-151.064	-163.665	-5260.89
-146.063	-163.665	-5261.27		-146.063	-163.665			-146.063	-163.665			-146.063	-163.665			-146.063	-163.665
-141.063	-163.665	-5261.27		-141.063	-163.665	-5260.9		-141.063	-163.665	-5260.9		-141.063	-163.665	-5260.89		-141.063	-163.665	-5260.89
-136.063	-163.665	-5261.27		-136.063	-163.665	-5260.9		-136.063	-163.665	-5260.89		-136.063	-163.665	-5260.89		-136.063	-163.665	-5260.89
-131.063	-163.665	-5261.27		-131.063	-163.665	-5260.9		-131.063	-163.665	-5260.89		-131.063	-163.665	-5260.89		-131.063	-163.665	-5260.89
-126.063	-163.665	-5261.27		-126.063	-163.665	-5260.9		-126.063	-163.665	-5260.89		-126.063	-163.665	-5260.89		-126.063	-163.665	-5260.89
-121.063	-163.665	-5261.27		-121.063	-163.665	-5260.9		-121.063	-163.665	-5260.89		-121.063	-163.665	-5260.89		-121.063	-163.665	-5260.89
-116.063	-163.665	-5261.27		-116.063	-163.665	-5260.9		-116.063	-163.665	-5260.89		-116.063	-163.665	-5260.89		-116.063	-163.665	-5260.89
-111.063	-163.665	-5261.27		-111.063	-163.665	-5260.9		-111.063	-163.665	-5260.9		-111.063	-163.665	-5260.89		-111.063	-163.665	-5260.89
-106.063	-163.665	-5261.27		-106.063	-163.665	-5260.9		-106.063	-163.665	-5260.9		-106.063	-163.665	-5260.89		-106.063	-163.665	-5260.89
-101.063	-163.665	-5261.27		-101.063	-163.665	-5260.9		-101.063	-163.665	-5260.9		-101.063	-163.665	-5260.89		-101.063	-163.665	-5260.89
-96.0631	-163.665	-5261.27		-96.0631	-163.665	-5260.9		-96.0631	-163.665	-5260.9		-96.0631	-163.665	-5260.89		-96.0631	-163.665	-5260.89
-96.0632	-158.665	-5261.27		-96.0632	-158.665	-5260.9		-96.0632	-158.665	-5260.9		-96.0632	-158.665	-5260.89		-96.0632	-158.665	-5260.89
-101.063	-158.665	-5261.27		-101.063	-158.665	-5260.9		-101.063	-158.665	-5260.9		-101.063	-158.665	-5260.89		-101.063	-158.665	-5260.89
-106.063	-158.665	-5261.27		-106.063	-158.665	-5260.9		-106.063	-158.665	-5260.9		-106.063	-158.665	-5260.89		-106.063	-158.665	-5260.89
-111.063	-158.665	-5261.27		-111.063	-158.665			-111.063	-158.665			-111.063	-158.665			-111.063	-158.665
-116.063	-158.665	-5261.27		-116.063	-158.665	-5260.9		-116.063	-158.665	-5260.89		-116.063	-158.665	-5260.89		-116.063	-158.665	-5260.89
-121.063	-158.665	-5261.27		-121.063	-158.665	-5260.9		-121.063	-158.665	-5260.89		-121.063	-158.665	-5260.89		-121.063	-158.665	-5260.88
-126.063	-158.665	-5261.27		-126.063	-158.665	-5260.9		-126.063	-158.665	-5260.89		-126.063	-158.665	-5260.89		-126.063	-158.665	-5260.88
-131.063	-158.665	-5261.27		-131.063	-158.665	-5260.9		-131.063	-158.665	-5260.89		-131.063	-158.665	-5260.89		-131.063	-158.665	-5260.89
-136.063	-158.665	-5261.27		-136.063	-158.665	-5260.9		-136.063	-158.665	-5260.89		-136.063	-158.665	-5260.89		-136.063	-158.665	-5260.89
-141.063	-158.665	-5261.27		-141.063	-158.665	-5260.9		-141.063	-158.665	-5260.89		-141.063	-158.665	-5260.89		-141.063	-158.665	-5260.89
-146.063	-158.665	-5261.27		-146.063	-158.665	-5260.9		-146.063	-158.665	-5260.9		-146.063	-158.665	-5260.89		-146.063	-158.665	-5260.89
-151.063	-158.665	-5261.27		-151.063	-158.665	-5260.9		-151.063	-158.665	-5260.9		-151.063	-158.665	-5260.89		-151.063	-158.665	-5260.89
-156.063	-158.665	-5261.27		-156.063	-158.665	-5260.9		-156.063	-158.665	-5260.9		-156.063	-158.665	-5260.9		-156.063	-158.665	-5260.89
-161.064	-158.665	-5261.27		-161.064	-158.665	-5260.9		-161.064	-158.665	-5260.9		-161.064	-158.665	-5260.9		-161.064	-158.665	-5260.89
-166.064	-158.665	-5261.28		-166.064	-158.665	-5260.9		-166.064	-158.665	-5260.9		-166.064	-158.665	-5260.9		-166.064	-158.665	-5260.89
-171.063	-158.665	-5261.28		-171.063	-158.665	-5260.9		-171.063	-158.665	-5260.9		-171.063	-158.665	-5260.9		-171.063	-158.665	-5260.89
-176.064	-158.665	-5261.28		-176.064	-158.665	-5260.9		-176.064	-158.665	-5260.9		-176.064	-158.665	-5260.9		-176.064	-158.665	-5260.89
178.937	-158.665	-5261.28		178.937	-158.665	-5260.9		178.937	-158.665	-5260.9		178.937	-158.665	-5260.9		178.937	-158.665	-5260.89
173.937	-158.665	-5261.28		173.937	-158.665	-5260.9		173.937	-158.665	-5260.9		173.937	-158.665	-5260.9		173.937	-158.665	-5260.89
168.937	-158.665	-5261.28		168.937	-158.665	-5260.9		168.937	-158.665	-5260.9		168.937	-158.665	-5260.89		168.937	-158.665	-5260.89
163.937	-158.665	-5261.27		163.937	-158.665	-5260.9		163.937	-158.665	-5260.9		163.937	-158.665	-5260.89		163.937	-158.665	-5260.89
158.937	-158.665	-5261.27		158.937	-158.665	-5260.9		158.937	-158.665	-5260.9		158.937	-158.665	-5260.89		158.937	-158.665	-5260.89
153.937	-158.665	-5261.27		153.937	-158.665	-5260.9		153.937	-158.665	-5260.9		153.937	-158.665	-5260.89		153.937	-158.665	-5260.89
148.937	-158.665	-5261.27		148.937	-158.665	-5260.9		148.937	-158.665	-5260.9		148.937	-158.665	-5260.89		148.937	-158.665	-5260.89
143.937	-158.665	-5261.27		143.937	-158.665	-5260.9		143.937	-158.665	-5260.9		143.937	-158.665	-5260.89		143.937	-158.665	-5260.89
138.937	-158.665	-5261.27		138.937	-158.665	-5260.9		138.937	-158.665	-5260.89		138.937	-158.665	-5260.89		138.937	-158.665	-5260.89
133.937	-158.665	-5261.27		133.937	-158.665	-5260.9		133.937	-158.665	-5260.89		133.937	-158.665	-5260.89		133.937	-158.665	-5260.89
128.937	-158.665	-5261.27		128.937	-158.665	-5260.9		128.937	-158.665	-5260.89		128.937	-158.665	-5260.89		128.937	-158.665	-5260.89
123.937	-158.665	-5261.27		123.937	-158.665	-5260.9		123.937	-158.665	-5260.89		123.937	-158.665	-5260.89		123.937	-158.665	-5260.89
118.937	-158.665	-5261.27		118.937	-158.665			118.937	-158.665			118.937	-158.665			118.937	-158.665
113.937	-158.665	-5261.27		113.937	-158.665	-5260.9		113.937	-158.665	-5260.89		113.937	-158.665	-5260.89		113.937	-158.665	-5260.89
108.937	-158.665	-5261.27		108.937	-158.665	-5260.9		108.937	-158.665	-5260.9		108.937	-158.665	-5260.89		108.937	-158.665	-5260.89
103.937	-158.665	-5261.27		103.937	-158.665	-5260.9		103.937	-158.665	-5260.9		103.937	-158.665	-5260.89		103.937	-158.665	-5260.89
98.9366	-158.665	-5261.27		98.9366	-158.665	-5260.9		98.9366	-158.665	-5260.9		98.9366	-158.665	-5260.89		98.9366	-158.665	-5260.89
93.9365	-158.665	-5261.27		93.9365	-158.665	-5260.9		93.9365	-158.665	-5260.9		93.9365	-158.665	-5260.89		93.9365	-158.665	-5260.89
88.9366	-158.665	-5261.27		88.9366	-158.665	-5260.9		88.9366	-158.665	-5260.9		88.9366	-158.665	-5260.9		88.9366	-158.665	-5260.89
83.9366	-158.665	-5261.27		83.9366	-158.665	-5260.9		83.9366	-158.665	-5260.9		83.9366	-158.665	-5260.9		83.9366	-158.665	-5260.89
78.9366	-158.665	-5261.28		78.9366	-158.665	-5260.9		78.9366	-158.665	-5260.9		78.9366	-158.665	-5260.9		78.9366	-158.665	-5260.89
73.9365	-158.665	-5261.28		73.9365	-158.665	-5260.91		73.9365	-158.665	-5260.9		73.9365	-158.665	-5260.9		73.9365	-158.665	-5260.89
68.9367	-158.665	-5261.28		68.9367	-158.665	-5260.91		68.9367	-158.665	-5260.9		68.9367	-158.665	-5260.9		68.9367	-158.665	-5260.89
63.9367	-158.665	-5261.28		63.9367	-158.665	-5260.91		63.9367	-158.665	-5260.9		63.9367	-158.665	-5260.9		63.9367	-158.665	-5260.89
58.9367	-158.665	-5261.28		58.9367	-158.665	-5260.91		58.9367	-158.665	-5260.9		58.9367	-158.665	-5260.9		58.9367	-158.665	-5260.89
53.9367	-158.665	-5261.28		53.9367	-158.665	-5260.91		53.9367	-158.665	-5260.9		53.9367	-158.665	-5260.9		53.9367	-158.665	-5260.89
48.9368	-158.665	-5261.27		48.9368	-158.665	-5260.91		48.9368	-158.665	-5260.9		48.9368	-158.665	-5260.9		48.9368	-158.665	-5260.89
43.9367	-158.665	-5261.27		43.9367	-158.665	-5260.91		43.9367	-158.665	-5260.9		43.9367	-158.665	-5260.89		43.9367	-158.665	-5260.89
38.9369	-158.665	-5261.27		38.9369	-158.665			38.9369	-158.665			38.9369	-158.665			38.9369	-158.665
33.9368	-158.665	-5261.27		33.9368	-158.665	-5260.91		33.9368	-158.665	-5260.9		33.9368	-158.665	-5260.89		33.9368	-158.665	-5260.88
28.9369	-158.665	-5261.27		28.9369	-158.665	-5260.9		28.9369	-158.665	-5260.9		28.9369	-158.665	-5260.89		28.9369	-158.665	-5260.88
23.9368	-158.665	-5261.27		23.9368	-158.665	-5260.9		23.9368	-158.665	-5260.9		23.9368	-158.665	-5260.89		23.9368	-158.665	-5260.88
18.9369	-158.665	-5261.27		18.9369	-158.665	-5260.9		18.9369	-158.665	-5260.9		18.9369	-158.665	-5260.89		18.9369	-158.665	-5260.88
13.9367	-158.665	-5261.27		13.9367	-158.665	-5260.9		13.9367	-158.665	-5260.9		13.9367	-158.665	-5260.89		13.9367	-158.665	-5260.88
8.9369	-158.665	-5261.27		8.9369	-158.665	-5260.9		8.9369	-158.665	-5260.9		8.9369	-158.665	-5260.89		8.9369	-158.665	-5260.88
3.93657	-158.665	-5261.27		3.93657	-158.665	-5260.9		3.93657	-158.665	-5260.9		3.93657	-158.665	-5260.89		3.93657	-158.665	-5260.88
-1.06317	-158.665	-5261.27		-1.06317	-158.665	-5260.9		-1.06317	-158.665	-5260.9		-1.06317	-158.665	-5260.89		-1.06317	-158.665	-5260.88
-6.06339	-158.665	-5261.27		-6.06339	-158.665	-5260.9		-6.06339	-158.665	-5260.9		-6.06339	-158.665	-5260.89		-6.06339	-158.665	-5260.88
-11.0633	-158.665	-5261.27		-11.0633	-158.665	-5260.9		-11.0633	-158.665	-5260.9		-11.0633	-158.665	-5260.89		-11.0633	-158.665	-5260.88
-16.0634	-158.665	-5261.27		-16.0634	-158.665	-5260.9		-16.0634	-158.665	-5260.9		-16.0634	-158.665	-5260.89		-16.0634	-158.665	-5260.88
-21.0633	-158.665	-5261.27		-21.0633	-158.665	-5260.9		-21.0633	-158.665	-5260.9		-21.0633	-158.665	-5260.89		-21.0633	-158.665	-5260.89
-26.0633	-158.665	-5261.27		-26.0633	-158.665	-5260.9		-26.0633	-158.665	-5260.9		-26.0633	-158.665	-5260.89		-26.0633	-158.665	-5260.89
-31.0633	-158.665	-5261.27		-31.0633	-158.665			-31.0633	-158.665			-31.0633	-158.665			-31.0633	-158.665
-36.0633	-158.665	-5261.27		-36.0633	-158.665	-5260.91		-36.0633	-158.665	-5260.9		-36.0633	-158.665	-5260.89		-36.0633	-158.665	-5260.89
-41.0633	-158.665	-5261.28		-41.0633	-158.665	-5260.91		-41.0633	-158.665	-5260.9		-41.0633	-158.665	-5260.9		-41.0633	-158.665	-5260.89
-46.0633	-158.665	-5261.28		-46.0633	-158.665	-5260.91		-46.0633	-158.665	-5260.9		-46.0633	-158.665	-5260.9		-46.0633	-158.665	-5260.89
-51.0633	-158.665	-5261.28		-51.0633	-158.665	-5260.91		-51.0633	-158.665	-5260.9		-51.0633	-158.665	-5260.9		-51.0633	-158.665	-5260.89
-56.0634	-158.665	-5261.28		-56.0634	-158.665	-5260.91		-56.0634	-158.665	-5260.9		-56.0634	-158.665	-5260.9		-56.0634	-158.665	-5260.89
-61.0634	-158.665	-5261.28		-61.0634	-158.665	-5260.91		-61.0634	-158.665	-5260.9		-61.0634	-158.665	-5260.9		-61.0634	-158.665	-5260.89
-66.0634	-158.665	-5261.28		-66.0634	-158.665	-5260.91		-66.0634	-158.665	-5260.9		-66.0634	-158.665	-5260.9		-66.0634	-158.665	-5260.89
-71.0633	-158.665	-5261.28		-71.0633	-158.665	-5260.91		-71.0633	-158.665	-5260.9		-71.0633	-158.665	-5260.9		-71.0633	-158.665	-5260.89
-76.0632	-158.665	-5261.28		-76.0632	-158.665			-76.0632	-158.665			-76.0632	-158.665			-76.0632	-158.665
-81.0631	-158.665	-5261.28		-81.0631	-158.665	-5260.91		-81.0631	-158.665	-5260.9		-81.0631	-158.665	-5260.9		-81.0631	-158.665	-5260.89
-86.0631	-158.665	-5261.27		-86.0631	-158.665	-5260.9		-86.0631	-158.665	-5260.9		-86.0631	-158.665	-5260.9		-86.0631	-158.665	-5260.89
-91.0631	-158.665	-5261.27		-91.0631	-158.665	-5260.9		-91.0631	-158.665	-5260.9		-91.0631	-158.665	-5260.89		-91.0631	-158.665	-5260.89
-96.0631	-158.665	-5261.27		-96.0631	-158.665	-5260.9		-96.0631	-158.665	-5260.9		-96.0631	-158.665	-5260.89		-96.0631	-158.665	-5260.89
-96.0632	-153.665	-5261.27		-96.0632	-153.665	-5260.9		-96.0632	-153.665	-5260.9		-96.0632	-153.665	-5260.89		-96.0632	-153.665	-5260.89
-91.063	-153.665	-5261.27		-91.063	-153.665	-5260.9		-91.063	-153.665	-5260.9		-91.063	-153.665	-5260.89		-91.063	-153.665	-5260.89
-86.0631	-153.665	-5261.27		-86.0631	-153.665	-5260.9		-86.0631	-153.665	-5260.9		-86.0631	-153.665	-5260.89		-86.0631	-153.665	-5260.89
-81.0631	-153.665	-5261.27		-81.0631	-153.665	-5260.9		-81.0631	-153.665	-5260.9		-81.0631	-153.665	-5260.9		-81.0631	-153.665	-5260.89
-76.0631	-153.665	-5261.28		-76.0631	-153.665	-5260.91		-76.0631	-153.665	-5260.9		-76.0631	-153.665	-5260.9		-76.0631	-153.665	-5260.89
-71.0631	-153.665	-5261.28		-71.0631	-153.665	-5260.91		-71.0631	-153.665	-5260.9		-71.0631	-153.665	-5260.9		-71.0631	-153.665	-5260.89
-66.0632	-153.665	-5261.28		-66.0632	-153.665	-5260.91		-66.0632	-153.665	-5260.9		-66.0632	-153.665	-5260.9		-66.0632	-153.665	-5260.89
-61.0632	-153.665	-5261.28		-61.0632	-153.665	-5260.91		-61.0632	-153.665	-5260.9		-61.0632	-153.665	-5260.9		-61.0632	-153.665	-5260.89
-56.0632	-153.665	-5261.28		-56.0632	-153.665	-5260.91		-56.0632	-153.665	-5260.9		-56.0632	-153.665	-5260.9		-56.0632	-153.665	-5260.89
-51.0632	-153.665	-5261.28		-51.0632	-153.665	-5260.91		-51.0632	-153.665	-5260.9		-51.0632	-153.665	-5260.9		-51.0632	-153.665	-5260.89
-46.0632	-153.665	-5261.28		-46.0632	-153.665	-5260.91		-46.0632	-153.665	-5260.9		-46.0632	-153.665	-5260.9		-46.0632	-153.665	-5260.89
-41.0633	-153.665	-5261.27		-41.0633	-153.665	-5260.91		-41.0633	-153.665	-5260.9		-41.0633	-153.665	-5260.9		-41.0633	-153.665	-5260.89
-36.0633	-153.665	-5261.27		-36.0633	-153.665	-5260.91		-36.0633	-153.665	-5260.9		-36.0633	-153.665	-5260.89		-36.0633	-153.665	-5260.89
-31.0632	-153.665	-5261.27		-31.0632	-153.665	-5260.9		-31.0632	-153.665	-5260.9		-31.0632	-153.665	-5260.89		-31.0632	-153.665	-5260.89
-26.0632	-153.665	-5261.27		-26.0632	-153.665	-5260.9		-26.0632	-153.665	-5260.9		-26.0632	-153.665	-5260.89		-26.0632	-153.665	-5260.89
-21.0632	-153.665	-5261.27		-21.0632	-153.665	-5260.9		-21.0632	-153.665	-5260.9		-21.0632	-153.665	-5260.89		-21.0632	-153.665	-5260.88
-16.0632	-153.665	-5261.27		-16.0632	-153.665	-5260.9		-16.0632	-153.665	-5260.9		-16.0632	-153.665	-5260.89		-16.0632	-153.665	-5260.88
-11.0632	-153.665	-5261.27		-11.0632	-153.665	-5260.9		-11.0632	-153.665	-5260.9		-11.0632	-153.665	-5260.89		-11.0632	-153.665	-5260.88
-6.06318	-153.665	-5261.27		-6.06318	-153.665	-5260.9		-6.06318	-153.665	-5260.9		-6.06318	-153.665	-5260.89		-6.06318	-153.665	-5260.88
-1.06316	-153.665	-5261.27		-1.06316	-153.665	-5260.9		-1.06316	-153.665	-5260.9		-1.06316	-153.665	-5260.89		-1.06316	-153.665	-5260.88
3.93683	-153.665	-5261.27		3.93683	-153.665	-5260.9		3.93683	-153.665	-5260.9		3.93683	-153.665	-5260.89		3.93683	-153.665	-5260.88
8.93694	-153.665	-5261.27		8.93694	-153.665	-5260.9		8.93694	-153.665	-5260.9		8.93694	-153.665	-5260.89		8.93694	-153.665	-5260.88
13.9369	-153.665	-5261.27		13.9369	-153.665	-5260.9		13.9369	-153.665	-5260.9		13.9369	-153.665	-5260.89		13.9369	-153.665	-5260.88
18.937	-153.665	-5261.27		18.937	-153.665	-5260.9		18.937	-153.665	-5260.9		18.937	-153.665	-5260.89		18.937	-153.665	-5260.88
23.9369	-153.665	-5261.27		23.9369	-153.665	-5260.9		23.9369	-153.665	-5260.9		23.9369	-153.665	-5260.89		23.9369	-153.665	-5260.88
28.937	-153.665	-5261.27		28.937	-153.665	-5260.9		28.937	-153.665	-5260.9		28.937	-153.665	-5260.89		28.937	-153.665	-5260.88
33.9369	-153.665	-5261.27		33.9369	-153.665	-5260.9		33.9369	-153.665	-5260.9		33.9369	-153.665	-5260.89		33.9369	-153.665	-5260.88
38.9369	-153.665	-5261.27		38.9369	-153.665	-5260.91		38.9369	-153.665	-5260.9		38.9369	-153.665	-5260.89		38.9369	-153.665	-5260.89
43.9369	-153.665	-5261.27		43.9369	-153.665	-5260.91		43.9369	-153.665	-5260.9		43.9369	-153.665	-5260.89		43.9369	-153.665	-5260.89
48.9369	-153.665	-5261.27		48.9369	-153.665	-5260.91		48.9369	-153.665	-5260.9		48.9369	-153.665	-5260.89		48.9369	-153.665	-5260.89
53.9369	-153.665	-5261.27		53.9369	-153.665	-5260.91		53.9369	-153.665	-5260.9		53.9369	-153.665	-5260.9		53.9369	-153.665	-5260.89
58.9368	-153.665	-5261.28		58.9368	-153.665	-5260.91		58.9368	-153.665	-5260.9		58.9368	-153.665	-5260.9		58.9368	-153.665	-5260.89
63.9368	-153.665	-5261.28		63.9368	-153.665	-5260.91		63.9368	-153.665	-5260.9		63.9368	-153.665	-5260.9		63.9368	-153.665	-5260.89
68.9368	-153.665	-5261.28		68.9368	-153.665	-5260.91		68.9368	-153.665	-5260.9		68.9368	-153.665	-5260.9		68.9368	-153.665	-5260.89
73.9367	-153.665	-5261.28		73.9367	-153.665	-5260.91		73.9367	-153.665	-5260.9		73.9367	-153.665	-5260.9		73.9367	-153.665	-5260.89
78.9366	-153.665	-5261.27		78.9366	-153.665			78.9366	-153.665			78.9366	-153.665			78.9366	-153.665
83.9366	-153.665	-5261.27		83.9366	-153.665	-5260.9		83.9366	-153.665	-5260.9		83.9366	-153.665	-5260.9		83.9366	-153.665	-5260.89
88.9366	-153.665	-5261.27		88.9366	-153.665	-5260.9		88.9366	-153.665	-5260.9		88.9366	-153.665	-5260.89		88.9366	-153.665	-5260.89
93.9366	-153.665	-5261.27		93.9366	-153.665	-5260.9		93.9366	-153.665	-5260.9		93.9366	-153.665	-5260.89		93.9366	-153.665	-5260.89
98.9366	-153.665	-5261.27		98.9366	-153.665	-5260.9		98.9366	-153.665	-5260.9		98.9366	-153.665	-5260.89		98.9366	-153.665	-5260.89
103.937	-153.665	-5261.27		103.937	-153.665	-5260.9		103.937	-153.665	-5260.9		103.937	-153.665	-5260.89		103.937	-153.665	-5260.89
108.937	-153.665	-5261.27		108.937	-153.665	-5260.9		108.937	-153.665	-5260.89		108.937	-153.665	-5260.89		108.937	-153.665	-5260.89
113.937	-153.665	-5261.27		113.937	-153.665	-5260.9		113.937	-153.665	-5260.89		113.937	-153.665	-5260.89		113.937	-153.665	-5260.89
118.937	-153.665	-5261.27		118.937	-153.665	-5260.9		118.937	-153.665	-5260.89		118.937	-153.665	-5260.89		118.937	-153.665	-5260.89
123.937	-153.665	-5261.27		123.937	-153.665	-5260.9		123.937	-153.665	-5260.89		123.937	-153.665	-5260.89		123.937	-153.665	-5260.89
128.937	-153.665	-5261.27		128.937	-153.665	-5260.9		128.937	-153.665	-5260.89		128.937	-153.665	-5260.89		128.937	-153.665	-5260.89
133.937	-153.665	-5261.27		133.937	-153.665	-5260.9		133.937	-153.665	-5260.89		133.937	-153.665	-5260.89		133.937	-153.665	-5260.89
138.937	-153.665	-5261.27		138.937	-153.665	-5260.9		138.937	-153.665	-5260.89		138.937	-153.665	-5260.89		138.937	-153.665	-5260.89
143.937	-153.665	-5261.27		143.937	-153.665	-5260.9		143.937	-153.665	-5260.89		143.937	-153.665	-5260.89		143.937	-153.665	-5260.89
148.937	-153.665	-5261.27		148.937	-153.665	-5260.9		148.937	-153.665	-5260.9		148.937	-153.665	-5260.89		148.937	-153.665	-5260.89
153.937	-153.665	-5261.27		153.937	-153.665	-5260.9		153.937	-153.665	-5260.9		153.937	-153.665	-5260.89		153.937	-153.665	-5260.89
158.937	-153.665	-5261.27		158.937	-153.665	-5260.9		158.937	-153.665	-5260.9		158.937	-153.665	-5260.89		158.937	-153.665	-5260.89
163.937	-153.665	-5261.27		163.937	-153.665	-5260.9		163.937	-153.665	-5260.9		163.937	-153.665	-5260.89		163.937	-153.665	-5260.89
168.937	-153.665	-5261.27		168.937	-153.665	-5260.9		168.937	-153.665	-5260.9		168.937	-153.665	-5260.89		168.937	-153.665	-5260.89
173.937	-153.665	-5261.27		173.937	-153.665	-5260.9		173.937	-153.665	-5260.9		173.937	-153.665	-5260.89		173.937	-153.665	-5260.89
178.937	-153.665	-5261.28		178.937	-153.665	-5260.9		178.937	-153.665	-5260.9		178.937	-153.665	-5260.9		178.937	-153.665	-5260.89
-176.063	-153.665	-5261.28		-176.063	-153.665	-5260.9		-176.063	-153.665	-5260.9		-176.063	-153.665	-5260.9		-176.063	-153.665	-5260.89
-171.063	-153.665	-5261.28		-171.063	-153.665	-5260.9		-171.063	-153.665	-5260.9		-171.063	-153.665	-5260.9		-171.063	-153.665	-5260.89
-166.063	-153.665	-5261.27		-166.063	-153.665	-5260.9		-166.063	-153.665	-5260.9		-166.063	-153.665	-5260.9		-166.063	-153.665	-5260.89
-161.063	-153.665	-5261.27		-161.063	-153.665	-5260.9		-161.063	-153.665	-5260.9		-161.063	-153.665	-5260.9		-161.063	-153.665	-5260.89
-156.063	-153.665	-5261.27		-156.063	-153.665	-5260.9		-156.063	-153.665	-5260.9		-156.063	-153.665	-5260.89		-156.063	-153.665	-5260.89
-151.063	-153.665	-5261.27		-151.063	-153.665	-5260.9		-151.063	-153.665	-5260.89		-151.063	-153.665	-5260.89		-151.063	-153.665	-5260.89
-146.063	-153.665	-5261.27		-146.063	-153.665	-5260.9		-146.063	-153.665	-5260.89		-146.063	-153.665	-5260.89		-146.063	-153.665	-5260.89
-141.063	-153.665	-5261.27		-141.063	-153.665			-141.063	-153.665			-141.063	-153.665			-141.063	-153.665
-136.063	-153.665	-5261.27		-136.063	-153.665	-5260.9		-136.063	-153.665	-5260.89		-136.063	-153.665	-5260.89		-136.063	-153.665	-5260.88
-131.063	-153.665	-5261.27		-131.063	-153.665	-5260.9		-131.063	-153.665	-5260.89		-131.063	-153.665	-5260.89		-131.063	-153.665	-5260.88
-126.063	-153.665	-5261.27		-126.063	-153.665	-5260.9		-126.063	-153.665	-5260.89		-126.063	-153.665	-5260.89		-126.063	-153.665	-5260.88
-121.063	-153.665	-5261.27		-121.063	-153.665	-5260.9		-121.063	-153.665	-5260.89		-121.063	-153.665	-5260.89		-121.063	-153.665	-5260.88
-116.063	-153.665	-5261.27		-116.063	-153.665	-5260.9		-116.063	-153.665	-5260.89		-116.063	-153.665	-5260.89		-116.063	-153.665	-5260.88
-111.063	-153.665	-5261.27		-111.063	-153.665	-5260.9		-111.063	-153.665	-5260.89		-111.063	-153.665	-5260.89		-111.063	-153.665	-5260.88
-106.063	-153.665	-5261.27		-106.063	-153.665	-5260.9		-106.063	-153.665	-5260.9		-106.063	-153.665	-5260.89		-106.063	-153.665	-5260.89
-101.063	-153.665	-5261.27		-101.063	-153.665	-5260.9		-101.063	-153.665	-5260.9		-101.063	-153.665	-5260.89		-101.063	-153.665	-5260.89
-96.0631	-153.665	-5261.27		-96.0631	-153.665	-5260.9		-96.0631	-153.665	-5260.9		-96.0631	-153.665	-5260.89		-96.0631	-153.665	-5260.89
-96.0631	-148.665	-5261.27		-96.0631	-148.665	-5260.9		-96.0631	-148.665	-5260.9		-96.0631	-148.665	-5260.89		-96.0631	-148.665	-5260.89
-101.063	-148.665	-5261.27		-101.063	-148.665	-5260.9		-101.063	-148.665	-5260.9		-101.063	-148.665	-5260.89		-101.063	-148.665	-5260.89
-106.063	-148.665	-5261.27		-106.063	-148.665	-5260.9		-106.063	-148.665	-5260.89		-106.063	-148.665	-5260.89		-106.063	-148.665	-5260.88
-111.063	-148.665	-5261.27		-111.063	-148.665	-5260.9		-111.063	-148.665	-5260.89		-111.063	-148.665	-5260.89		-111.063	-148.665	-5260.88
-116.063	-148.665	-5261.27		-116.063	-148.665	-5260.9		-116.063	-148.665	-5260.89		-116.063	-148.665	-5260.89		-116.063	-148.665	-5260.88
-121.063	-148.665	-5261.27		-121.063	-148.665	-5260.9		-121.063	-148.665	-5260.89		-121.063	-148.665	-5260.89		-121.063	-148.665	-5260.88
-126.063	-148.665	-5261.27		-126.063	-148.665	-5260.9		-126.063	-148.665	-5260.89		-126.063	-148.665	-5260.89		-126.063	-148.665	-5260.88
-131.063	-148.665	-5261.27		-131.063	-148.665	-5260.9		-131.063	-148.665	-5260.89		-131.063	-148.665	-5260.89		-131.063	-148.665	-5260.88
-136.063	-148.665	-5261.27		-136.063	-148.665	-5260.9		-136.063	-148.665	-5260.89		-136.063	-148.665	-5260.89		-136.063	-148.665	-5260.88
-141.063	-148.665	-5261.27		-141.063	-148.665	-5260.9		-141.063	-148.665	-5260.89		-141.063	-148.665	-5260.89		-141.063	-148.665	-5260.88
-146.063	-148.665	-5261.27		-146.063	-148.665	-5260.9		-146.063	-148.665	-5260.89		-146.063	-148.665	-5260.89		-146.063	-148.665	-5260.89
-151.063	-148.665	-5261.27		-151.063	-148.665	-5260.9		-151.063	-148.665	-5260.89		-151.063	-148.665	-5260.89		-151.063	-148.665	-5260.89
-156.063	-148.665	-5261.27		-156.063	-148.665	-5260.9		-156.063	-148.665	-5260.89		-156.063	-148.665	-5260.89		-156.063	-148.665	-5260.89
-161.063	-148.665	-5261.27		-161.063	-148.665	-5260.9		-161.063	-148.665	-5260.9		-161.063	-148.665	-5260.89		-161.063	-148.665	-5260.89
-166.063	-148.665	-5261.27		-166.063	-148.665	-5260.9		-166.063	-148.665	-5260.9		-166.063	-148.665	-5260.9		-166.063	-148.665	-5260.89
-171.064	-148.665	-5261.27		-171.064	-148.665	-5260.9		-171.064	-148.665	-5260.9		-171.064	-148.665	-5260.9		-171.064	-148.665	-5260.89
-176.063	-148.665	-5261.27		-176.063	-148.665	-5260.9		-176.063	-148.665	-5260.9		-176.063	-148.665	-5260.9		-176.063	-148.665	-5260.89
178.937	-148.665	-5261.27		178.937	-148.665	-5260.9		178.937	-148.665	-5260.9		178.937	-148.665	-5260.89		178.937	-148.665	-5260.89
173.937	-148.665	-5261.27		173.937	-148.665	-5260.9		173.937	-148.665	-5260.9		173.937	-148.665	-5260.89		173.937	-148.665	-5260.89
168.937	-148.665	-5261.27		168.937	-148.665	-5260.9		168.937	-148.665	-5260.9		168.937	-148.665	-5260.89		168.937	-148.665	-5260.89
163.937	-148.665	-5261.27		163.937	-148.665	-5260.9		163.937	-148.665	-5260.9		163.937	-148.665	-5260.89		163.937	-148.665	-5260.89
158.937	-148.665	-5261.27		158.937	-148.665	-5260.9		158.937	-148.665	-5260.9		158.937	-148.665	-5260.89		158.937	-148.665	-5260.89
153.937	-148.665	-5261.27		153.937	-148.665	-5260.9		153.937	-148.665	-5260.9		153.937	-148.665	-5260.89		153.937	-148.665	-5260.89
148.937	-148.665	-5261.27		148.937	-148.665	-5260.9		148.937	-148.665	-5260.89		148.937	-148.665	-5260.89		148.937	-148.665	-5260.89
143.937	-148.665	-5261.27		143.937	-148.665	-5260.9		143.937	-148.665	-5260.89		143.937	-148.665	-5260.89		143.937	-148.665	-5260.89
138.937	-148.665	-5261.27		138.937	-148.665	-5260.9		138.937	-148.665	-5260.89		138.937	-148.665	-5260.89		138.937	-148.665	-5260.89
133.937	-148.665	-5261.27		133.937	-148.665	-5260.9		133.937	-148.665	-5260.89		133.937	-148.665	-5260.89		133.937	-148.665	-5260.89
128.937	-148.665	-5261.27		128.937	-148.665	-5260.9		128.937	-148.665	-5260.89		128.937	-148.665	-5260.89		128.937	-148.665	-5260.88
123.937	-148.665	-5261.27		123.937	-148.665	-5260.9		123.937	-148.665	-5260.89		123.937	-148.665	-5260.89		123.937	-148.665	-5260.88
118.937	-148.665	-5261.27		118.937	-148.665	-5260.9		118.937	-148.665	-5260.89		118.937	-148.665	-5260.89		118.937	-148.665	-5260.89
113.937	-148.665	-5261.27		113.937	-148.665	-5260.9		113.937	-148.665	-5260.89		113.937	-148.665	-5260.89		113.937	-148.665	-5260.89
108.937	-148.665	-5261.27		108.937	-148.665	-5260.9		108.937	-148.665	-5260.89		108.937	-148.665	-5260.89		108.937	-148.665	-5260.89
103.937	-148.665	-5261.27		103.937	-148.665	-5260.9		103.937	-148.665	-5260.89		103.937	-148.665	-5260.89		103.937	-148.665	-5260.89
98.9365	-148.665	-5261.27		98.9365	-148.665	-5260.9		98.9365	-148.665	-5260.9		98.9365	-148.665	-5260.89		98.9365	-148.665	-5260.89
93.9365	-148.665	-5261.27		93.9365	-148.665	-5260.9		93.9365	-148.665	-5260.9		93.9365	-148.665	-5260.89		93.9365	-148.665	-5260.89
88.9366	-148.665	-5261.27		88.9366	-148.665	-5260.9		88.9366	-148.665	-5260.9		88.9366	-148.665	-5260.89		88.9366	-148.665	-5260.89
83.9366	-148.665	-5261.27		83.9366	-148.665	-5260.9		83.9366	-148.665	-5260.9		83.9366	-148.665	-5260.89		83.9366	-148.665	-5260.89
78.9365	-148.665	-5261.27		78.9365	-148.665	-5260.9		78.9365	-148.665	-5260.9		78.9365	-148.665	-5260.9		78.9365	-148.665	-5260.89
73.9366	-148.665	-5261.27		73.9366	-148.665	-5260.9		73.9366	-148.665	-5260.9		73.9366	-148.665	-5260.9		73.9366	-148.665	-5260.89
68.9365	-148.665	-5261.27		68.9365	-148.665	-5260.91		68.9365	-148.665	-5260.9		68.9365	-148.665	-5260.9		68.9365	-148.665	-5260.89
63.9367	-148.665	-5261.27		63.9367	-148.665	-5260.91		63.9367	-148.665	-5260.9		63.9367	-148.665	-5260.9		63.9367	-148.665	-5260.89
58.9368	-148.665	-5261.27		58.9368	-148.665	-5260.91		58.9368	-148.665	-5260.9		58.9368	-148.665	-5260.9		58.9368	-148.665	-5260.89
53.9367	-148.665	-5261.27		53.9367	-148.665	-5260.91		53.9367	-148.665	-5260.9		53.9367	-148.665	-5260.89		53.9367	-148.665	-5260.89
48.9367	-148.665	-5261.27		48.9367	-148.665	-5260.91		48.9367	-148.665	-5260.9		48.9367	-148.665	-5260.89		48.9367	-148.665	-5260.89
43.9368	-148.665	-5261.27		43.9368	-148.665	-5260.91		43.9368	-148.665	-5260.9		43.9368	-148.665	-5260.89		43.9368	-148.665	-5260.89
38.9368	-148.665	-5261.27		38.9368	-148.665	-5260.9		38.9368	-148.665	-5260.9		38.9368	-148.665	-5260.89		38.9368	-148.665	-5260.88
33.9368	-148.665	-5261.27		33.9368	-148.665	-5260.9		33.9368	-148.665	-5260.9		33.9368	-148.665	-5260.89		33.9368	-148.665	-5260.88
28.9369	-148.665	-5261.27		28.9369	-148.665	-5260.9		28.9369	-148.665	-5260.9		28.9369	-148.665	-5260.89		28.9369	-148.665	-5260.88
23.9367	-148.665	-5261.27		23.9367	-148.665	-5260.9		23.9367	-148.665	-5260.9		23.9367	-148.665	-5260.89		23.9367	-148.665	-5260.88
18.937	-148.665	-5261.27		18.937	-148.665	-5260.9		18.937	-148.665	-5260.9		18.937	-148.665	-5260.89		18.937	-148.665	-5260.88
13.9367	-148.665	-5261.27		13.9367	-148.665	-5260.9		13.9367	-148.665	-5260.89		13.9367	-148.665	-5260.89		13.9367	-148.665	-5260.88
8.93686	-148.665	-5261.27		8.93686	-148.665	-5260.9		8.93686	-148.665	-5260.89		8.93686	-148.665	-5260.89		8.93686	-148.665	-5260.88
3.93658	-148.665	-5261.27		3.93658	-148.665	-5260.9		3.93658	-148.665	-5260.89		3.93658	-148.665	-5260.89		3.93658	-148.665	-5260.88
-1.06324	-148.665	-5261.27		-1.06324	-148.665	-5260.9		-1.06324	-148.665	-5260.89		-1.06324	-148.665	-5260.89		-1.06324	-148.665	-5260.88
-6.06334	-148.665	-5261.27		-6.06334	-148.665	-5260.9		-6.06334	-148.665	-5260.89		-6.06334	-148.665	-5260.89		-6.06334	-148.665	-5260.88
-11.0634	-148.665	-5261.27		-11.0634	-148.665	-5260.9		-11.0634	-148.665	-5260.9		-11.0634	-148.665	-5260.89		-11.0634	-148.665	-5260.88
-16.0635	-148.665	-5261.27		-16.0635	-148.665	-5260.9		-16.0635	-148.665	-5260.9		-16.0635	-148.665	-5260.89		-16.0635	-148.665	-5260.88
-21.0633	-148.665	-5261.27		-21.0633	-148.665			-21.0633	-148.665			-21.0633	-148.665			-21.0633	-148.665
-26.0633	-148.665	-5261.27		-26.0633	-148.665	-5260.9		-26.0633	-148.665	-5260.9		-26.0633	-148.665	-5260.89		-26.0633	-148.665	-5260.88
-31.0634	-148.665	-5261.27		-31.0634	-148.665	-5260.9		-31.0634	-148.665	-5260.9		-31.0634	-148.665	-5260.89		-31.0634	-148.665	-5260.89
-36.0633	-148.665	-5261.27		-36.0633	-148.665			-36.0633	-148.665			-36.0633	-148.665			-36.0633	-148.665
-41.0633	-148.665	-5261.27		-41.0633	-148.665			-41.0633	-148.665			-41.0633	-148.665			-41.0633	-148.665
-46.0633	-148.665	-5261.27		-46.0633	-148.665	-5260.91		-46.0633	-148.665	-5260.9		-46.0633	-148.665	-5260.9		-46.0633	-148.665	-5260.89
-51.0633	-148.665	-5261.28		-51.0633	-148.665	-5260.91		-51.0633	-148.665	-5260.9		-51.0633	-148.665	-5260.9		-51.0633	-148.665	-5260.89
-56.0633	-148.665	-5261.28		-56.0633	-148.665	-5260.91		-56.0633	-148.665	-5260.9		-56.0633	-148.665	-5260.9		-56.0633	-148.665	-5260.89
-61.0633	-148.665	-5261.28		-61.0633	-148.665	-5260.91		-61.0633	-148.665	-5260.9		-61.0633	-148.665	-5260.9		-61.0633	-148.665	-5260.89
-66.0633	-148.665	-5261.28		-66.0633	-148.665	-5260.91		-66.0633	-148.665	-5260.9		-66.0633	-148.665	-5260.9		-66.0633	-148.665	-5260.89
-71.0632	-148.665	-5261.28		-71.0632	-148.665	-5260.91		-71.0632	-148.665	-5260.9		-71.0632	-148.665	-5260.9		-71.0632	-148.665	-5260.89
-76.0631	-148.665	-5261.27		-76.0631	-148.665	-5260.9		-76.0631	-148.665	-5260.9		-76.0631	-148.665	-5260.9		-76.0631	-148.665	-5260.89
-81.0631	-148.665	-5261.27		-81.0631	-148.665	-5260.9		-81.0631	-148.665	-5260.9		-81.0631	-148.665	-5260.9		-81.0631	-148.665	-5260.89
-86.0631	-148.665	-5261.27		-86.0631	-148.665	-5260.9		-86.0631	-148.665	-5260.9		-86.0631	-148.665	-5260.89		-86.0631	-148.665	-5260.89
-91.063	-148.665	-5261.27		-91.063	-148.665	-5260.9		-91.063	-148.665	-5260.9		-91.063	-148.665	-5260.89		-91.063	-148.665	-5260.89
-96.0631	-148.665	-5261.27		-96.0631	-148.665	-5260.9		-96.0631	-148.665	-5260.9		-96.0631	-148.665	-5260.89		-96.0631	-148.665	-5260.89
-96.0632	-143.665	-5261.27		-96.0632	-143.665	-5260.9		-96.0632	-143.665	-5260.9		-96.0632	-143.665	-5260.89		-96.0632	-143.665	-5260.89
-91.0631	-143.665	-5261.27		-91.0631	-143.665	-5260.9		-91.0631	-143.665	-5260.9		-91.0631	-143.665	-5260.89		-91.0631	-143.665	-5260.89
-86.063	-143.665	-5261.27		-86.063	-143.665	-5260.9		-86.063	-143.665	-5260.9		-86.063	-143.665	-5260.89		-86.063	-143.665	-5260.89
-81.0631	-143.665	-5261.27		-81.0631	-143.665			-81.0631	-143.665			-81.0631	-143.665			-81.0631	-143.665
-76.0631	-143.665	-5261.27		-76.0631	-143.665	-5260.9		-76.0631	-143.665	-5260.9		-76.0631	-143.665	-5260.9		-76.0631	-143.665	-5260.89
-71.0631	-143.665	-5261.27		-71.0631	-143.665	-5260.9		-71.0631	-143.665	-5260.9		-71.0631	-143.665	-5260.9		-71.0631	-143.665	-5260.89
-66.0632	-143.665	-5261.28		-66.0632	-143.665	-5260.91		-66.0632	-143.665	-5260.9		-66.0632	-143.665	-5260.9		-66.0632	-143.665	-5260.89
-61.0632	-143.665	-5261.28		-61.0632	-143.665	-5260.91		-61.0632	-143.665	-5260.9		-61.0632	-143.665	-5260.9		-61.0632	-143.665	-5260.89
-56.0632	-143.665	-5261.28		-56.0632	-143.665			-56.0632	-143.665			-56.0632	-143.665			-56.0632	-143.665
-51.0632	-143.665	-5261.27		-51.0632	-143.665			-51.0632	-143.665			-51.0632	-143.665			-51.0632	-143.665
-46.0632	-143.665	-5261.27		-46.0632	-143.665			-46.0632	-143.665			-46.0632	-143.665			-46.0632	-143.665
-41.0632	-143.665	-5261.27		-41.0632	-143.665	-5260.9		-41.0632	-143.665	-5260.9		-41.0632	-143.665	-5260.89		-41.0632	-143.665	-5260.89
-36.0632	-143.665	-5261.27		-36.0632	-143.665	-5260.9		-36.0632	-143.665	-5260.9		-36.0632	-143.665	-5260.89		-36.0632	-143.665	-5260.89
-31.0632	-143.665	-5261.27		-31.0632	-143.665	-5260.9		-31.0632	-143.665	-5260.9		-31.0632	-143.665	-5260.89		-31.0632	-143.665	-5260.89
-26.0632	-143.665	-5261.27		-26.0632	-143.665	-5260.9		-26.0632	-143.665	-5260.9		-26.0632	-143.665	-5260.89		-26.0632	-143.665	-5260.88
-21.0632	-143.665	-5261.27		-21.0632	-143.665	-5260.9		-21.0632	-143.665	-5260.9		-21.0632	-143.665	-5260.89		-21.0632	-143.665	-5260.88
-16.0632	-143.665	-5261.27		-16.0632	-143.665	-5260.9		-16.0632	-143.665	-5260.9		-16.0632	-143.665	-5260.89		-16.0632	-143.665	-5260.88
-11.0632	-143.665	-5261.27		-11.0632	-143.665	-5260.9		-11.0632	-143.665	-5260.89		-11.0632	-143.665	-5260.89		-11.0632	-143.665	-5260.88
-6.06325	-143.665	-5261.27		-6.06325	-143.665	-5260.9		-6.06325	-143.665	-5260.89		-6.06325	-143.665	-5260.89		-6.06325	-143.665	-5260.88
-1.06315	-143.665	-5261.26		-1.06315	-143.665			-1.06315	-143.665			-1.06315	-143.665			-1.06315	-143.665
3.93684	-143.665	-5261.26		3.93684	-143.665	-5260.9		3.93684	-143.665	-5260.89		3.93684	-143.665	-5260.89		3.93684	-143.665	-5260.88
8.93689	-143.665	-5261.26		8.93689	-143.665	-5260.9		8.93689	-143.665	-5260.89		8.93689	-143.665	-5260.89		8.93689	-143.665	-5260.88
13.9369	-143.665	-5261.27		13.9369	-143.665	-5260.9		13.9369	-143.665	-5260.89		13.9369	-143.665	-5260.89		13.9369	-143.665	-5260.88
18.9369	-143.665	-5261.27		18.9369	-143.665			18.9369	-143.665			18.9369	-143.665			18.9369	-143.665
23.9369	-143.665	-5261.27		23.9369	-143.665	-5260.9		23.9369	-143.665	-5260.9		23.9369	-143.665	-5260.89		23.9369	-143.665	-5260.88
28.9369	-143.665	-5261.27		28.9369	-143.665	-5260.9		28.9369	-143.665	-5260.9		28.9369	-143.665	-5260.89		28.9369	-143.665	-5260.88
33.9369	-143.665	-5261.27		33.9369	-143.665	-5260.9		33.9369	-143.665	-5260.9		33.9369	-143.665	-5260.89		33.9369	-143.665	-5260.88
38.9369	-143.665	-5261.27		38.9369	-143.665	-5260.9		38.9369	-143.665	-5260.9		38.9369	-143.665	-5260.89		38.9369	-143.665	-5260.88
43.9369	-143.665	-5261.27		43.9369	-143.665	-5260.9		43.9369	-143.665	-5260.9		43.9369	-143.665	-5260.89		43.9369	-143.665	-5260.89
48.9368	-143.665	-5261.27		48.9368	-143.665	-5260.91		48.9368	-143.665	-5260.9		48.9368	-143.665	-5260.89		48.9368	-143.665	-5260.89
53.9368	-143.665	-5261.27		53.9368	-143.665	-5260.91		53.9368	-143.665	-5260.9		53.9368	-143.665	-5260.89		53.9368	-143.665	-5260.89
58.9368	-143.665	-5261.27		58.9368	-143.665	-5260.91		58.9368	-143.665	-5260.9		58.9368	-143.665	-5260.89		58.9368	-143.665	-5260.89
63.9368	-143.665	-5261.27		63.9368	-143.665	-5260.91		63.9368	-143.665	-5260.9		63.9368	-143.665	-5260.89		63.9368	-143.665	-5260.89
68.9368	-143.665	-5261.27		68.9368	-143.665	-5260.9		68.9368	-143.665	-5260.9		68.9368	-143.665	-5260.89		68.9368	-143.665	-5260.89
73.9367	-143.665	-5261.27		73.9367	-143.665			73.9367	-143.665			73.9367	-143.665			73.9367	-143.665
78.9366	-143.665	-5261.27		78.9366	-143.665	-5260.9		78.9366	-143.665	-5260.9		78.9366	-143.665	-5260.89		78.9366	-143.665	-5260.89
83.9366	-143.665	-5261.27		83.9366	-143.665	-5260.9		83.9366	-143.665	-5260.9		83.9366	-143.665	-5260.89		83.9366	-143.665	-5260.89
88.9366	-143.665	-5261.27		88.9366	-143.665	-5260.9		88.9366	-143.665	-5260.9		88.9366	-143.665	-5260.89		88.9366	-143.665	-5260.89
93.9366	-143.665	-5261.27		93.9366	-143.665	-5260.9		93.9366	-143.665	-5260.9		93.9366	-143.665	-5260.89		93.9366	-143.665	-5260.89
98.9366	-143.665	-5261.27		98.9366	-143.665	-5260.9		98.9366	-143.665	-5260.9		98.9366	-143.665	-5260.89		98.9366	-143.665	-5260.89
103.937	-143.665	-5261.27		103.937	-143.665	-5260.9		103.937	-143.665	-5260.89		103.937	-143.665	-5260.89		103.937	-143.665	-5260.89
108.937	-143.665	-5261.27		108.937	-143.665	-5260.9		108.937	-143.665	-5260.89		108.937	-143.665	-5260.89		108.937	-143.665	-5260.89
113.937	-143.665	-5261.27		113.937	-143.665	-5260.9		113.937	-143.665	-5260.89		113.937	-143.665	-5260.89		113.937	-143.665	-5260.88
118.937	-143.665	-5261.27		118.937	-143.665	-5260.89		118.937	-143.665	-5260.89		118.937	-143.665	-5260.89		118.937	-143.665	-5260.88
123.937	-143.665	-5261.27		123.937	-143.665	-5260.89		123.937	-143.665	-5260.89		123.937	-143.665	-5260.89		123.937	-143.665	-5260.88
128.937	-143.665	-5261.27		128.937	-143.665	-5260.89		128.937	-143.665	-5260.89		128.937	-143.665	-5260.89		128.937	-143.665	-5260.88
133.937	-143.665	-5261.27		133.937	-143.665	-5260.9		133.937	-143.665	-5260.89		133.937	-143.665	-5260.89		133.937	-143.665	-5260.88
138.937	-143.665	-5261.27		138.937	-143.665	-5260.9		138.937	-143.665	-5260.89		138.937	-143.665	-5260.89		138.937	-143.665	-5260.88
143.937	-143.665	-5261.27		143.937	-143.665	-5260.9		143.937	-143.665	-5260.89		143.937	-143.665	-5260.89		143.937	-143.665	-5260.89
148.937	-143.665	-5261.27		148.937	-143.665			148.937	-143.665			148.937	-143.665			148.937	-143.665
153.937	-143.665	-5261.27		153.937	-143.665	-5260.9		153.937	-143.665	-5260.89		153.937	-143.665	-5260.89		153.937	-143.665	-5260.89
158.937	-143.665	-5261.27		158.937	-143.665	-5260.9		158.937	-143.665	-5260.9		158.937	-143.665	-5260.89		158.937	-143.665	-5260.89
163.937	-143.665	-5261.27		163.937	-143.665	-5260.9		163.937	-143.665	-5260.9		163.937	-143.665	-5260.89		163.937	-143.665	-5260.89
168.937	-143.665	-5261.27		168.937	-143.665	-5260.9		168.937	-143.665	-5260.9		168.937	-143.665	-5260.89		168.937	-143.665	-5260.89
173.937	-143.665	-5261.27		173.937	-143.665	-5260.9		173.937	-143.665	-5260.9		173.937	-143.665	-5260.89		173.937	-143.665	-5260.89
178.937	-143.665	-5261.27		178.937	-143.665	-5260.9		178.937	-143.665	-5260.9		178.937	-143.665	-5260.89		178.937	-143.665	-5260.89
-176.063	-143.665	-5261.27		-176.063	-143.665	-5260.9		-176.063	-143.665	-5260.9		-176.063	-143.665	-5260.89		-176.063	-143.665	-5260.89
-171.063	-143.665	-5261.27		-171.063	-143.665	-5260.9		-171.063	-143.665	-5260.9		-171.063	-143.665	-5260.89		-171.063	-143.665	-5260.89
-166.064	-143.665	-5261.27		-166.064	-143.665			-166.064	-143.665			-166.064	-143.665			-166.064	-143.665
-161.063	-143.665	-5261.27		-161.063	-143.665	-5260.9		-161.063	-143.665	-5260.9		-161.063	-143.665	-5260.89		-161.063	-143.665	-5260.89
-156.063	-143.665	-5261.27		-156.063	-143.665	-5260.9		-156.063	-143.665	-5260.89		-156.063	-143.665	-5260.89		-156.063	-143.665	-5260.89
-151.063	-143.665	-5261.27		-151.063	-143.665	-5260.9		-151.063	-143.665	-5260.89		-151.063	-143.665	-5260.89		-151.063	-143.665	-5260.89
-146.063	-143.665	-5261.27		-146.063	-143.665	-5260.9		-146.063	-143.665	-5260.89		-146.063	-143.665	-5260.89		-146.063	-143.665	-5260.88
-141.063	-143.665	-5261.27		-141.063	-143.665	-5260.9		-141.063	-143.665	-5260.89		-141.063	-143.665	-5260.89		-141.063	-143.665	-5260.88
-136.063	-143.665	-5261.27		-136.063	-143.665	-5260.9		-136.063	-143.665	-5260.89		-136.063	-143.665	-5260.89		-136.063	-143.665	-5260.88
-131.063	-143.665	-5261.27		-131.063	-143.665	-5260.9		-131.063	-143.665	-5260.89		-131.063	-143.665	-5260.89		-131.063	-143.665	-5260.88
-126.063	-143.665	-5261.27		-126.063	-143.665	-5260.9		-126.063	-143.665	-5260.89		-126.063	-143.665	-5260.89		-126.063	-143.665	-5260.88
-121.063	-143.665	-5261.27		-121.063	-143.665	-5260.9		-121.063	-143.665	-5260.89		-121.063	-143.665	-5260.89		-121.063	-143.665	-5260.88
-116.063	-143.665	-5261.27		-116.063	-143.665	-5260.9		-116.063	-143.665	-5260.89		-116.063	-143.665	-5260.89		-116.063	-143.665	-5260.88
-111.063	-143.665	-5261.27		-111.063	-143.665	-5260.9		-111.063	-143.665	-5260.89		-111.063	-143.665	-5260.89		-111.063	-143.665	-5260.88
-106.063	-143.665	-5261.27		-106.063	-143.665	-5260.9		-106.063	-143.665	-5260.89		-106.063	-143.665	-5260.89		-106.063	-143.665	-5260.88
-101.063	-143.665	-5261.27		-101.063	-143.665	-5260.9		-101.063	-143.665	-5260.89		-101.063	-143.665	-5260.89		-101.063	-143.665	-5260.88
-96.0631	-143.665	-5261.27		-96.0631	-143.665	-5260.9		-96.0631	-143.665	-5260.9		-96.0631	-143.665	-5260.89		-96.0631	-143.665	-5260.89
-96.0632	-138.665	-5261.27		-96.0632	-138.665	-5260.9		-96.0632	-138.665	-5260.89		-96.0632	-138.665	-5260.89		-96.0632	-138.665	-5260.88
-101.063	-138.665	-5261.27		-101.063	-138.665	-5260.9		-101.063	-138.665	-5260.89		-101.063	-138.665	-5260.89		-101.063	-138.665	-5260.88
-106.063	-138.665	-5261.27		-106.063	-138.665	-5260.9		-106.063	-138.665	-5260.89		-106.063	-138.665	-5260.89		-106.063	-138.665	-5260.88
-111.063	-138.665	-5261.27		-111.063	-138.665	-5260.9		-111.063	-138.665	-5260.89		-111.063	-138.665	-5260.89		-111.063	-138.665	-5260.88
-116.063	-138.665	-5261.27		-116.063	-138.665	-5260.9		-116.063	-138.665	-5260.89		-116.063	-138.665	-5260.89		-116.063	-138.665	-5260.88
-121.063	-138.665	-5261.27		-121.063	-138.665	-5260.9		-121.063	-138.665	-5260.89		-121.063	-138.665	-5260.89		-121.063	-138.665	-5260.88
-126.063	-138.665	-5261.27		-126.063	-138.665	-5260.9		-126.063	-138.665	-5260.89		-126.063	-138.665	-5260.89		-126.063	-138.665	-5260.88
-131.063	-138.665	-5261.27		-131.063	-138.665	-5260.9		-131.063	-138.665	-5260.89		-131.063	-138.665	-5260.89		-131.063	-138.665	-5260.88
-136.063	-138.665	-5261.27		-136.063	-138.665	-5260.9		-136.063	-138.665	-5260.89		-136.063	-138.665	-5260.89		-136.063	-138.665	-5260.88
-141.063	-138.665	-5261.27		-141.063	-138.665	-5260.9		-141.063	-138.665	-5260.89		-141.063	-138.665	-5260.89		-141.063	-138.665	-5260.88
-146.063	-138.665	-5261.27		-146.063	-138.665	-5260.9		-146.063	-138.665	-5260.89		-146.063	-138.665	-5260.89		-146.063	-138.665	-5260.88
-151.063	-138.665	-5261.27		-151.063	-138.665	-5260.9		-151.063	-138.665	-5260.89		-151.063	-138.665	-5260.89		-151.063	-138.665	-5260.88
-156.063	-138.665	-5261.27		-156.063	-138.665	-5260.9		-156.063	-138.665	-5260.89		-156.063	-138.665	-5260.89		-156.063	-138.665	-5260.89
-161.063	-138.665	-5261.27		-161.063	-138.665	-5260.9		-161.063	-138.665	-5260.89		-161.063	-138.665	-5260.89		-161.063	-138.665	-5260.89
-166.063	-138.665	-5261.27		-166.063	-138.665			-166.063	-138.665			-166.063	-138.665			-166.063	-138.665
-171.063	-138.665	-5261.27		-171.063	-138.665	-5260.9		-171.063	-138.665	-5260.9		-171.063	-138.665	-5260.89		-171.063	-138.665	-5260.89
-176.064	-138.665	-5261.27		-176.064	-138.665	-5260.9		-176.064	-138.665	-5260.9		-176.064	-138.665	-5260.89		-176.064	-138.665	-5260.89
178.937	-138.665	-5261.27		178.937	-138.665	-5260.9		178.937	-138.665	-5260.9		178.937	-138.665	-5260.89		178.937	-138.665	-5260.89
173.937	-138.665	-5261.27		173.937	-138.665	-5260.9		173.937	-138.665	-5260.9		173.937	-138.665	-5260.89		173.937	-138.665	-5260.89
168.937	-138.665	-5261.27		168.937	-138.665	-5260.9		168.937	-138.665	-5260.9		168.937	-138.665	-5260.89		168.937	-138.665	-5260.89
163.937	-138.665	-5261.27		163.937	-138.665	-5260.9		163.937	-138.665	-5260.9		163.937	-138.665	-5260.89		163.937	-138.665	-5260.89
158.937	-138.665	-5261.27		158.937	-138.665	-5260.9		158.937	-138.665	-5260.89		158.937	-138.665	-5260.89		158.937	-138.665	-5260.89
153.937	-138.665	-5261.27		153.937	-138.665	-5260.9		153.937	-138.665	-5260.89		153.937	-138.665	-5260.89		153.937	-138.665	-5260.89
148.937	-138.665	-5261.27		148.937	-138.665	-5260.9		148.937	-138.665	-5260.89		148.937	-138.665	-5260.89		148.937	-138.665	-5260.89
143.937	-138.665	-5261.27		143.937	-138.665	-5260.9		143.937	-138.665	-5260.89		143.937	-138.665	-5260.89		143.937	-138.665	-5260.88
138.937	-138.665	-5261.27		138.937	-138.665	-5260.89		138.937	-138.665	-5260.89		138.937	-138.665	-5260.89		138.937	-138.665	-5260.88
133.937	-138.665	-5261.27		133.937	-138.665	-5260.89		133.937	-138.665	-5260.89		133.937	-138.665	-5260.89		133.937	-138.665	-5260.88
128.937	-138.665	-5261.27		128.937	-138.665	-5260.89		128.937	-138.665	-5260.89		128.937	-138.665	-5260.89		128.937	-138.665	-5260.88
123.937	-138.665	-5261.27		123.937	-138.665	-5260.89		123.937	-138.665	-5260.89		123.937	-138.665	-5260.89		123.937	-138.665	-5260.88
118.937	-138.665	-5261.27		118.937	-138.665	-5260.89		118.937	-138.665	-5260.89		118.937	-138.665	-5260.89		118.937	-138.665	-5260.88
113.937	-138.665	-5261.27		113.937	-138.665	-5260.89		113.937	-138.665	-5260.89		113.937	-138.665	-5260.89		113.937	-138.665	-5260.88
108.937	-138.665	-5261.27		108.937	-138.665	-5260.9		108.937	-138.665	-5260.89		108.937	-138.665	-5260.89		108.937	-138.665	-5260.88
103.937	-138.665	-5261.27		103.937	-138.665	-5260.9		103.937	-138.665	-5260.89		103.937	-138.665	-5260.89		103.937	-138.665	-5260.89
98.9365	-138.665	-5261.27		98.9365	-138.665	-5260.9		98.9365	-138.665	-5260.89		98.9365	-138.665	-5260.89		98.9365	-138.665	-5260.89
93.9366	-138.665	-5261.27		93.9366	-138.665	-5260.9		93.9366	-138.665	-5260.9		93.9366	-138.665	-5260.89		93.9366	-138.665	-5260.89
88.9366	-138.665	-5261.27		88.9366	-138.665	-5260.9		88.9366	-138.665	-5260.9		88.9366	-138.665	-5260.89		88.9366	-138.665	-5260.89
83.9366	-138.665	-5261.27		83.9366	-138.665	-5260.9		83.9366	-138.665	-5260.9		83.9366	-138.665	-5260.89		83.9366	-138.665	-5260.89
78.9366	-138.665	-5261.27		78.9366	-138.665	-5260.9		78.9366	-138.665	-5260.9		78.9366	-138.665	-5260.89		78.9366	-138.665	-5260.89
73.9366	-138.665	-5261.27		73.9366	-138.665	-5260.9		73.9366	-138.665	-5260.9		73.9366	-138.665	-5260.89		73.9366	-138.665	-5260.89
68.9366	-138.665	-5261.27		68.9366	-138.665	-5260.9		68.9366	-138.665	-5260.9		68.9366	-138.665	-5260.89		68.9366	-138.665	-5260.89
63.9367	-138.665	-5261.27		63.9367	-138.665	-5260.9		63.9367	-138.665	-5260.9		63.9367	-138.665	-5260.89		63.9367	-138.665	-5260.89
58.9367	-138.665	-5261.27		58.9367	-138.665	-5260.9		58.9367	-138.665	-5260.9		58.9367	-138.665	-5260.89		58.9367	-138.665	-5260.89
53.9367	-138.665	-5261.27		53.9367	-138.665			53.9367	-138.665			53.9367	-138.665			53.9367	-138.665
48.9368	-138.665	-5261.27		48.9368	-138.665	-5260.9		48.9368	-138.665	-5260.9		48.9368	-138.665	-5260.89		48.9368	-138.665	-5260.89
43.9368	-138.665	-5261.27		43.9368	-138.665	-5260.9		43.9368	-138.665	-5260.9		43.9368	-138.665	-5260.89		43.9368	-138.665	-5260.89
38.9368	-138.665	-5261.27		38.9368	-138.665	-5260.9		38.9368	-138.665	-5260.9		38.9368	-138.665	-5260.89		38.9368	-138.665	-5260.88
33.9369	-138.665	-5261.27		33.9369	-138.665	-5260.9		33.9369	-138.665	-5260.9		33.9369	-138.665	-5260.89		33.9369	-138.665	-5260.88
28.9368	-138.665	-5261.27		28.9368	-138.665	-5260.9		28.9368	-138.665	-5260.9		28.9368	-138.665	-5260.89		28.9368	-138.665	-5260.88
23.937	-138.665	-5261.27		23.937	-138.665	-5260.9		23.937	-138.665	-5260.89		23.937	-138.665	-5260.89		23.937	-138.665	-5260.88
18.9368	-138.665	-5261.27		18.9368	-138.665	-5260.9		18.9368	-138.665	-5260.89		18.9368	-138.665	-5260.89		18.9368	-138.665	-5260.88
13.937	-138.665	-5261.26		13.937	-138.665	-5260.9		13.937	-138.665	-5260.89		13.937	-138.665	-5260.89		13.937	-138.665	-5260.88
8.93653	-138.665	-5261.26		8.93653	-138.665	-5260.9		8.93653	-138.665	-5260.89		8.93653	-138.665	-5260.89		8.93653	-138.665	-5260.88
3.93686	-138.665	-5261.26		3.93686	-138.665	-5260.9		3.93686	-138.665	-5260.89		3.93686	-138.665	-5260.89		3.93686	-138.665	-5260.88
-1.06326	-138.665	-5261.26		-1.06326	-138.665	-5260.9		-1.06326	-138.665	-5260.89		-1.06326	-138.665	-5260.89		-1.06326	-138.665	-5260.88
-6.06327	-138.665	-5261.26		-6.06327	-138.665	-5260.9		-6.06327	-138.665	-5260.89		-6.06327	-138.665	-5260.89		-6.06327	-138.665	-5260.88
-11.0634	-138.665	-5261.26		-11.0634	-138.665	-5260.9		-11.0634	-138.665	-5260.89		-11.0634	-138.665	-5260.89		-11.0634	-138.665	-5260.88
-16.0634	-138.665	-5261.27		-16.0634	-138.665	-5260.9		-16.0634	-138.665	-5260.89		-16.0634	-138.665	-5260.89		-16.0634	-138.665	-5260.88
-21.0635	-138.665	-5261.27		-21.0635	-138.665	-5260.9		-21.0635	-138.665	-5260.9		-21.0635	-138.665	-5260.89		-21.0635	-138.665	-5260.88
-26.0633	-138.665	-5261.27		-26.0633	-138.665	-5260.9		-26.0633	-138.665	-5260.9		-26.0633	-138.665	-5260.89		-26.0633	-138.665	-5260.88
-31.0634	-138.665	-5261.27		-31.0634	-138.665	-5260.9		-31.0634	-138.665	-5260.9		-31.0634	-138.665	-5260.89		-31.0634	-138.665	-5260.88
-36.0633	-138.665	-5261.27		-36.0633	-138.665	-5260.9		-36.0633	-138.665	-5260.9		-36.0633	-138.665	-5260.89		-36.0633	-138.665	-5260.89
-41.0633	-138.665	-5261.27		-41.0633	-138.665	-5260.9		-41.0633	-138.665	-5260.9		-41.0633	-138.665	-5260.89		-41.0633	-138.665	-5260.89
-46.0633	-138.665	-5261.27		-46.0633	-138.665	-5260.9		-46.0633	-138.665	-5260.9		-46.0633	-138.665	-5260.89		-46.0633	-138.665	-5260.89
-51.0633	-138.665	-5261.27		-51.0633	-138.665			-51.0633	-138.665			-51.0633	-138.665			-51.0633	-138.665
-56.0633	-138.665	-5261.27		-56.0633	-138.665	-5260.91		-56.0633	-138.665	-5260.9		-56.0633	-138.665	-5260.9		-56.0633	-138.665	-5260.89
-61.0633	-138.665	-5261.27		-61.0633	-138.665	-5260.91		-61.0633	-138.665	-5260.9		-61.0633	-138.665	-5260.9		-61.0633	-138.665	-5260.89
-66.0633	-138.665	-5261.27		-66.0633	-138.665	-5260.9		-66.0633	-138.665	-5260.9		-66.0633	-138.665	-5260.9		-66.0633	-138.665	-5260.89
-71.0632	-138.665	-5261.27		-71.0632	-138.665	-5260.9		-71.0632	-138.665	-5260.9		-71.0632	-138.665	-5260.9		-71.0632	-138.665	-5260.89
-76.0631	-138.665	-5261.27		-76.0631	-138.665	-5260.9		-76.0631	-138.665	-5260.9		-76.0631	-138.665	-5260.9		-76.0631	-138.665	-5260.89
-81.0631	-138.665	-5261.27		-81.0631	-138.665	-5260.9		-81.0631	-138.665	-5260.9		-81.0631	-138.665	-5260.89		-81.0631	-138.665	-5260.89
-86.0631	-138.665	-5261.27		-86.0631	-138.665	-5260.9		-86.0631	-138.665	-5260.9		-86.0631	-138.665	-5260.89		-86.0631	-138.665	-5260.89
-91.063	-138.665	-5261.27		-91.063	-138.665	-5260.9		-91.063	-138.665	-5260.9		-91.063	-138.665	-5260.89		-91.063	-138.665	-5260.89
-96.0631	-138.665	-5261.27		-96.0631	-138.665	-5260.9		-96.0631	-138.665	-5260.89		-96.0631	-138.665	-5260.89		-96.0631	-138.665	-5260.88
-96.0632	-133.665	-5261.27		-96.0632	-133.665	-5260.9		-96.0632	-133.665	-5260.89		-96.0632	-133.665	-5260.89		-96.0632	-133.665	-5260.88
-91.063	-133.665	-5261.27		-91.063	-133.665	-5260.9		-91.063	-133.665	-5260.89		-91.063	-133.665	-5260.89		-91.063	-133.665	-5260.89
-86.0631	-133.665	-5261.27		-86.0631	-133.665	-5260.9		-86.0631	-133.665	-5260.9		-86.0631	-133.665	-5260.89		-86.0631	-133.665	-5260.89
-81.0631	-133.665	-5261.27		-81.0631	-133.665	-5260.9		-81.0631	-133.665	-5260.9		-81.0631	-133.665	-5260.89		-81.0631	-133.665	-5260.89
-76.0631	-133.665	-5261.27		-76.0631	-133.665	-5260.9		-76.0631	-133.665	-5260.9		-76.0631	-133.665	-5260.9		-76.0631	-133.665	-5260.89
-71.0631	-133.665	-5261.27		-71.0631	-133.665	-5260.9		-71.0631	-133.665	-5260.9		-71.0631	-133.665	-5260.9		-71.0631	-133.665	-5260.89
-66.0632	-133.665	-5261.27		-66.0632	-133.665	-5260.9		-66.0632	-133.665	-5260.9		-66.0632	-133.665	-5260.9		-66.0632	-133.665	-5260.89
-61.0631	-133.665	-5261.27		-61.0631	-133.665	-5260.9		-61.0631	-133.665	-5260.9		-61.0631	-133.665	-5260.9		-61.0631	-133.665	-5260.89
-56.0632	-133.665	-5261.27		-56.0632	-133.665	-5260.9		-56.0632	-133.665	-5260.9		-56.0632	-133.665	-5260.89		-56.0632	-133.665	-5260.89
-51.0632	-133.665	-5261.27		-51.0632	-133.665	-5260.9		-51.0632	-133.665	-5260.9		-51.0632	-133.665	-5260.89		-51.0632	-133.665	-5260.89
-46.0633	-133.665	-5261.27		-46.0633	-133.665	-5260.9		-46.0633	-133.665	-5260.9		-46.0633	-133.665	-5260.89		-46.0633	-133.665	-5260.89
-41.0632	-133.665	-5261.27		-41.0632	-133.665	-5260.9		-41.0632	-133.665	-5260.9		-41.0632	-133.665	-5260.89		-41.0632	-133.665	-5260.89
-36.0633	-133.665	-5261.27		-36.0633	-133.665	-5260.9		-36.0633	-133.665	-5260.9		-36.0633	-133.665	-5260.89		-36.0633	-133.665	-5260.88
-31.0632	-133.665	-5261.27		-31.0632	-133.665	-5260.9		-31.0632	-133.665	-5260.9		-31.0632	-133.665	-5260.89		-31.0632	-133.665	-5260.88
-26.0632	-133.665	-5261.27		-26.0632	-133.665	-5260.9		-26.0632	-133.665	-5260.9		-26.0632	-133.665	-5260.89		-26.0632	-133.665	-5260.88
-21.0632	-133.665	-5261.27		-21.0632	-133.665	-5260.9		-21.0632	-133.665	-5260.89		-21.0632	-133.665	-5260.89		-21.0632	-133.665	-5260.88
-16.0632	-133.665	-5261.26		-16.0632	-133.665	-5260.9		-16.0632	-133.665	-5260.89		-16.0632	-133.665	-5260.89		-16.0632	-133.665	-5260.88
-11.0632	-133.665	-5261.26		-11.0632	-133.665	-5260.9		-11.0632	-133.665	-5260.89		-11.0632	-133.665	-5260.89		-11.0632	-133.665	-5260.88
-6.06337	-133.665	-5261.26		-6.06337	-133.665	-5260.9		-6.06337	-133.665	-5260.89		-6.06337	-133.665	-5260.89		-6.06337	-133.665	-5260.88
-1.06318	-133.665	-5261.26		-1.06318	-133.665	-5260.9		-1.06318	-133.665	-5260.89		-1.06318	-133.665	-5260.89		-1.06318	-133.665	-5260.88
3.93683	-133.665	-5261.26		3.93683	-133.665	-5260.9		3.93683	-133.665	-5260.89		3.93683	-133.665	-5260.89		3.93683	-133.665	-5260.88
8.93695	-133.665	-5261.26		8.93695	-133.665	-5260.9		8.93695	-133.665	-5260.89		8.93695	-133.665	-5260.89		8.93695	-133.665	-5260.88
13.937	-133.665	-5261.26		13.937	-133.665	-5260.9		13.937	-133.665	-5260.89		13.937	-133.665	-5260.89		13.937	-133.665	-5260.88
18.9369	-133.665	-5261.26		18.9369	-133.665	-5260.9		18.9369	-133.665	-5260.89		18.9369	-133.665	-5260.89		18.9369	-133.665	-5260.88
23.9369	-133.665	-5261.27		23.9369	-133.665	-5260.9		23.9369	-133.665	-5260.89		23.9369	-133.665	-5260.89		23.9369	-133.665	-5260.88
28.937	-133.665	-5261.27		28.937	-133.665	-5260.9		28.937	-133.665	-5260.9		28.937	-133.665	-5260.89		28.937	-133.665	-5260.88
33.9369	-133.665	-5261.27		33.9369	-133.665	-5260.9		33.9369	-133.665	-5260.9		33.9369	-133.665	-5260.89		33.9369	-133.665	-5260.88
38.9369	-133.665	-5261.27		38.9369	-133.665	-5260.9		38.9369	-133.665	-5260.9		38.9369	-133.665	-5260.89		38.9369	-133.665	-5260.89
43.9369	-133.665	-5261.27		43.9369	-133.665	-5260.9		43.9369	-133.665	-5260.9		43.9369	-133.665	-5260.89		43.9369	-133.665	-5260.89
48.9369	-133.665	-5261.27		48.9369	-133.665			48.9369	-133.665			48.9369	-133.665			48.9369	-133.665
53.9369	-133.665	-5261.27		53.9369	-133.665	-5260.9		53.9369	-133.665	-5260.9		53.9369	-133.665	-5260.89		53.9369	-133.665	-5260.89
58.9369	-133.665	-5261.27		58.9369	-133.665	-5260.9		58.9369	-133.665	-5260.9		58.9369	-133.665	-5260.89		58.9369	-133.665	-5260.89
63.9369	-133.665	-5261.27		63.9369	-133.665	-5260.9		63.9369	-133.665	-5260.9		63.9369	-133.665	-5260.89		63.9369	-133.665	-5260.89
68.9368	-133.665	-5261.27		68.9368	-133.665	-5260.9		68.9368	-133.665	-5260.9		68.9368	-133.665	-5260.89		68.9368	-133.665	-5260.89
73.9366	-133.665	-5261.27		73.9366	-133.665	-5260.9		73.9366	-133.665	-5260.9		73.9366	-133.665	-5260.89		73.9366	-133.665	-5260.89
78.9366	-133.665	-5261.27		78.9366	-133.665	-5260.9		78.9366	-133.665	-5260.9		78.9366	-133.665	-5260.89		78.9366	-133.665	-5260.89
83.9366	-133.665	-5261.27		83.9366	-133.665	-5260.9		83.9366	-133.665	-5260.9		83.9366	-133.665	-5260.89		83.9366	-133.665	-5260.89
88.9366	-133.665	-5261.27		88.9366	-133.665	-5260.9		88.9366	-133.665	-5260.9		88.9366	-133.665	-5260.89		88.9366	-133.665	-5260.89
93.9365	-133.665	-5261.27		93.9365	-133.665	-5260.9		93.9365	-133.665	-5260.9		93.9365	-133.665	-5260.89		93.9365	-133.665	-5260.89
98.9366	-133.665	-5261.27		98.9366	-133.665	-5260.9		98.9366	-133.665	-5260.89		98.9366	-133.665	-5260.89		98.9366	-133.665	-5260.89
103.937	-133.665	-5261.27		103.937	-133.665	-5260.9		103.937	-133.665	-5260.89		103.937	-133.665	-5260.89		103.937	-133.665	-5260.89
108.937	-133.665	-5261.27		108.937	-133.665	-5260.9		108.937	-133.665	-5260.89		108.937	-133.665	-5260.89		108.937	-133.665	-5260.88
113.937	-133.665	-5261.27		113.937	-133.665	-5260.89		113.937	-133.665	-5260.89		113.937	-133.665	-5260.89		113.937	-133.665	-5260.88
118.937	-133.665	-5261.27		118.937	-133.665	-5260.89		118.937	-133.665	-5260.89		118.937	-133.665	-5260.89		118.937	-133.665	-5260.88
123.937	-133.665	-5261.27		123.937	-133.665	-5260.89		123.937	-133.665	-5260.89		123.937	-133.665	-5260.89		123.937	-133.665	-5260.88
128.937	-133.665	-5261.27		128.937	-133.665	-5260.89		128.937	-133.665	-5260.89		128.937	-133.665	-5260.89		128.937	-133.665	-5260.88
133.937	-133.665	-5261.27		133.937	-133.665	-5260.89		133.937	-133.665	-5260.89		133.937	-133.665	-5260.89		133.937	-133.665	-5260.88
138.937	-133.665	-5261.27		138.937	-133.665	-5260.89		138.937	-133.665	-5260.89		138.937	-133.665	-5260.89		138.937	-133.665	-5260.88
143.937	-133.665	-5261.27		143.937	-133.665	-5260.9		143.937	-133.665	-5260.89		143.937	-133.665	-5260.89		143.937	-133.665	-5260.88
148.937	-133.665	-5261.27		148.937	-133.665	-5260.9		148.937	-133.665	-5260.89		148.937	-133.665	-5260.89		148.937	-133.665	-5260.89
153.937	-133.665	-5261.27		153.937	-133.665	-5260.9		153.937	-133.665	-5260.89		153.937	-133.665	-5260.89		153.937	-133.665	-5260.89
158.937	-133.665	-5261.27		158.937	-133.665	-5260.9		158.937	-133.665	-5260.89		158.937	-133.665	-5260.89		158.937	-133.665	-5260.89
163.937	-133.665	-5261.27		163.937	-133.665	-5260.9		163.937	-133.665	-5260.89		163.937	-133.665	-5260.89		163.937	-133.665	-5260.89
168.937	-133.665	-5261.27		168.937	-133.665	-5260.9		168.937	-133.665	-5260.9		168.937	-133.665	-5260.89		168.937	-133.665	-5260.89
173.937	-133.665	-5261.27		173.937	-133.665	-5260.9		173.937	-133.665	-5260.9		173.937	-133.665	-5260.89		173.937	-133.665	-5260.89
178.937	-133.665	-5261.27		178.937	-133.665	-5260.9		178.937	-133.665	-5260.9		178.937	-133.665	-5260.89		178.937	-133.665	-5260.89
-176.063	-133.665	-5261.27		-176.063	-133.665	-5260.9		-176.063	-133.665	-5260.9		-176.063	-133.665	-5260.89		-176.063	-133.665	-5260.89
-171.063	-133.665	-5261.27		-171.063	-133.665	-5260.9		-171.063	-133.665	-5260.9		-171.063	-133.665	-5260.89		-171.063	-133.665	-5260.89
-166.063	-133.665	-5261.27		-166.063	-133.665	-5260.9		-166.063	-133.665	-5260.89		-166.063	-133.665	-5260.89		-166.063	-133.665	-5260.89
-161.063	-133.665	-5261.27		-161.063	-133.665	-5260.9		-161.063	-133.665	-5260.89		-161.063	-133.665	-5260.89		-161.063	-133.665	-5260.89
-156.063	-133.665	-5261.27		-156.063	-133.665	-5260.9		-156.063	-133.665	-5260.89		-156.063	-133.665	-5260.89		-156.063	-133.665	-5260.88
-151.063	-133.665	-5261.27		-151.063	-133.665	-5260.9		-151.063	-133.665	-5260.89		-151.063	-133.665	-5260.89		-151.063	-133.665	-5260.88
-146.063	-133.665	-5261.27		-146.063	-133.665	-5260.9		-146.063	-133.665	-5260.89		-146.063	-133.665	-5260.89		-146.063	-133.665	-5260.88
-141.063	-133.665	-5261.27		-141.063	-133.665	-5260.9		-141.063	-133.665	-5260.89		-141.063	-133.665	-5260.89		-141.063	-133.665	-5260.88
-136.063	-133.665	-5261.27		-136.063	-133.665	-5260.9		-136.063	-133.665	-5260.89		-136.063	-133.665	-5260.89		-136.063	-133.665	-5260.88
-131.063	-133.665	-5261.27		-131.063	-133.665			-131.063	-133.665			-131.063	-133.665			-131.063	-133.665
-126.063	-133.665	-5261.27		-126.063	-133.665	-5260.9		-126.063	-133.665	-5260.89		-126.063	-133.665	-5260.89		-126.063	-133.665	-5260.88
-121.063	-133.665	-5261.27		-121.063	-133.665	-5260.9		-121.063	-133.665	-5260.89		-121.063	-133.665	-5260.89		-121.063	-133.665	-5260.88
-116.063	-133.665	-5261.27		-116.063	-133.665	-5260.9		-116.063	-133.665	-5260.89		-116.063	-133.665	-5260.89		-116.063	-133.665	-5260.88
-111.063	-133.665	-5261.27		-111.063	-133.665	-5260.9		-111.063	-133.665	-5260.89		-111.063	-133.665	-5260.89		-111.063	-133.665	-5260.88
-106.063	-133.665	-5261.27		-106.063	-133.665	-5260.9		-106.063	-133.665	-5260.89		-106.063	-133.665	-5260.89		-106.063	-133.665	-5260.88
-101.063	-133.665	-5261.27		-101.063	-133.665	-5260.9		-101.063	-133.665	-5260.89		-101.063	-133.665	-5260.89		-101.063	-133.665	-5260.88
-96.0631	-133.665	-5261.27		-96.0631	-133.665	-5260.9		-96.0631	-133.665	-5260.89		-96.0631	-133.665	-5260.89		-96.0631	-133.665	-5260.88
-96.0632	-128.665	-5261.27		-96.0632	-128.665	-5260.9		-96.0632	-128.665	-5260.89		-96.0632	-128.665	-5260.89		-96.0632	-128.665	-5260.88
-101.063	-128.665	-5261.27		-101.063	-128.665	-5260.9		-101.063	-128.665	-5260.89		-101.063	-128.665	-5260.89		-101.063	-128.665	-5260.88
-106.063	-128.665	-5261.27		-106.063	-128.665	-5260.9		-106.063	-128.665	-5260.89		-106.063	-128.665	-5260.89		-106.063	-128.665	-5260.88
-111.063	-128.665	-5261.27		-111.063	-128.665			-111.063	-128.665			-111.063	-128.665			-111.063	-128.665
-116.063	-128.665	-5261.27		-116.063	-128.665	-5260.9		-116.063	-128.665	-5260.89		-116.063	-128.665	-5260.89		-116.063	-128.665	-5260.88
-121.063	-128.665	-5261.27		-121.063	-128.665	-5260.9		-121.063	-128.665	-5260.89		-121.063	-128.665	-5260.89		-121.063	-128.665	-5260.88
-126.063	-128.665	-5261.27		-126.063	-128.665	-5260.9		-126.063	-128.665	-5260.89		-126.063	-128.665	-5260.89		-126.063	-128.665	-5260.88
-131.063	-128.665	-5261.27		-131.063	-128.665	-5260.9		-131.063	-128.665	-5260.89		-131.063	-128.665	-5260.89		-131.063	-128.665	-5260.88
-136.063	-128.665	-5261.27		-136.063	-128.665	-5260.9		-136.063	-128.665	-5260.89		-136.063	-128.665	-5260.89		-136.063	-128.665	-5260.88
-141.063	-128.665	-5261.27		-141.063	-128.665	-5260.9		-141.063	-128.665	-5260.89		-141.063	-128.665	-5260.89		-141.063	-128.665	-5260.88
-146.063	-128.665	-5261.27		-146.063	-128.665	-5260.9		-146.063	-128.665	-5260.89		-146.063	-128.665	-5260.89		-146.063	-128.665	-5260.88
-151.063	-128.665	-5261.27		-151.063	-128.665	-5260.9		-151.063	-128.665	-5260.89		-151.063	-128.665	-5260.89		-151.063	-128.665	-5260.88
-156.063	-128.665	-5261.27		-156.063	-128.665	-5260.9		-156.063	-128.665	-5260.89		-156.063	-128.665	-5260.89		-156.063	-128.665	-5260.88
-161.063	-128.665	-5261.27		-161.063	-128.665	-5260.9		-161.063	-128.665	-5260.89		-161.063	-128.665	-5260.89		-161.063	-128.665	-5260.89
-166.063	-128.665	-5261.27		-166.063	-128.665	-5260.9		-166.063	-128.665	-5260.89		-166.063	-128.665	-5260.89		-166.063	-128.665	-5260.89
-171.063	-128.665	-5261.27		-171.063	-128.665	-5260.9		-171.063	-128.665	-5260.89		-171.063	-128.665	-5260.89		-171.063	-128.665	-5260.89
-176.063	-128.665	-5261.27		-176.063	-128.665	-5260.9		-176.063	-128.665	-5260.9		-176.063	-128.665	-5260.89		-176.063	-128.665	-5260.89
178.937	-128.665	-5261.27		178.937	-128.665	-5260.9		178.937	-128.665	-5260.89		178.937	-128.665	-5260.89		178.937	-128.665	-5260.89
173.937	-128.665	-5261.27		173.937	-128.665	-5260.9		173.937	-128.665	-5260.89		173.937	-128.665	-5260.89		173.937	-128.665	-5260.89
168.937	-128.665	-5261.27		168.937	-128.665	-5260.9		168.937	-128.665	-5260.89		168.937	-128.665	-5260.89		168.937	-128.665	-5260.89
163.937	-128.665	-5261.27		163.937	-128.665	-5260.9		163.937	-128.665	-5260.89		163.937	-128.665	-5260.89		163.937	-128.665	-5260.89
158.937	-128.665	-5261.27		158.937	-128.665	-5260.9		158.937	-128.665	-5260.89		158.937	-128.665	-5260.89		158.937	-128.665	-5260.89
153.937	-128.665	-5261.27		153.937	-128.665	-5260.9		153.937	-128.665	-5260.89		153.937	-128.665	-5260.89		153.937	-128.665	-5260.89
148.937	-128.665	-5261.27		148.937	-128.665	-5260.9		148.937	-128.665	-5260.89		148.937	-128.665	-5260.89		148.937	-128.665	-5260.88
143.937	-128.665	-5261.27		143.937	-128.665	-5260.89		143.937	-128.665	-5260.89		143.937	-128.665	-5260.89		143.937	-128.665	-5260.88
138.937	-128.665	-5261.27		138.937	-128.665	-5260.89		138.937	-128.665	-5260.89		138.937	-128.665	-5260.89		138.937	-128.665	-5260.88
133.937	-128.665	-5261.27		133.937	-128.665	-5260.89		133.937	-128.665	-5260.89		133.937	-128.665	-5260.89		133.937	-128.665	-5260.88
[truncated: 3,331 more rows]

## Sheet: DCP
s0					d0					d1					d2					d3
Cl1-C1-C2-C3(°)	Cl2-C3-C2-C1(°)	n°	Energy		Cl1-C1-C2-C3(°)	Cl2-C3-C2-C1(°)	n°	Energy		Cl1-C1-C2-C3(°)	Cl2-C3-C2-C1(°)	n°	Energy		Cl1-C1-C2-C3(°)	Cl2-C3-C2-C1(°)	n°	Energy		Cl1-C1-C2-C3(°)	Cl2-C3-C2-C1(°)	n°	Energy
96.3352	-96.0632	0	-1036.87		96.3352	-96.0632	0			96.3352	-96.0632	0			96.3352	-96.0632	0			96.3352	-96.0632	0
96.3354	-88.063	1	-1036.87		96.3354	-88.063	1	-1036.48		96.3354	-88.063	1	-1036.47		96.3354	-88.063	1	-1036.46		96.3354	-88.063	1	-1036.45
96.3355	-80.0631	2	-1036.87		96.3355	-80.0631	2	-1036.48		96.3355	-80.0631	2	-1036.47		96.3355	-80.0631	2	-1036.46		96.3355	-80.0631	2	-1036.45
96.3355	-72.0632	3	-1036.87		96.3355	-72.0632	3	-1036.48		96.3355	-72.0632	3	-1036.47		96.3355	-72.0632	3	-1036.47		96.3355	-72.0632	3	-1036.45
96.3356	-64.0631	4	-1036.87		96.3356	-64.0631	4	-1036.48		96.3356	-64.0631	4	-1036.47		96.3356	-64.0631	4	-1036.47		96.3356	-64.0631	4	-1036.45
96.3354	-56.0632	5	-1036.87		96.3354	-56.0632	5	-1036.48		96.3354	-56.0632	5	-1036.47		96.3354	-56.0632	5	-1036.47		96.3354	-56.0632	5	-1036.45
96.3355	-48.0632	6	-1036.87		96.3355	-48.0632	6	-1036.48		96.3355	-48.0632	6	-1036.47		96.3355	-48.0632	6	-1036.47		96.3355	-48.0632	6	-1036.45
96.3354	-40.0632	7	-1036.87		96.3354	-40.0632	7	-1036.48		96.3354	-40.0632	7	-1036.47		96.3354	-40.0632	7	-1036.46		96.3354	-40.0632	7	-1036.45
96.3354	-32.0631	8	-1036.87		96.3354	-32.0631	8	-1036.48		96.3354	-32.0631	8	-1036.47		96.3354	-32.0631	8	-1036.46		96.3354	-32.0631	8	-1036.45
96.3354	-24.0631	9	-1036.87		96.3354	-24.0631	9	-1036.47		96.3354	-24.0631	9	-1036.47		96.3354	-24.0631	9	-1036.46		96.3354	-24.0631	9	-1036.45
96.3354	-16.0631	10	-1036.86		96.3354	-16.0631	10			96.3354	-16.0631	10			96.3354	-16.0631	10			96.3354	-16.0631	10
96.3354	-8.06321	11	-1036.86		96.3354	-8.06321	11			96.3354	-8.06321	11			96.3354	-8.06321	11			96.3354	-8.06321	11
96.3354	-0.063043	12	-1036.86		96.3354	-0.063043	12	-1036.47		96.3354	-0.063043	12	-1036.47		96.3354	-0.063043	12	-1036.46		96.3354	-0.063043	12	-1036.45
96.3355	7.93696	13	-1036.86		96.3355	7.93696	13	-1036.47		96.3355	7.93696	13	-1036.46		96.3355	7.93696	13	-1036.46		96.3355	7.93696	13	-1036.45
96.3355	15.9368	14	-1036.86		96.3355	15.9368	14	-1036.47		96.3355	15.9368	14	-1036.47		96.3355	15.9368	14	-1036.46		96.3355	15.9368	14	-1036.45
96.3353	23.937	15	-1036.87		96.3353	23.937	15	-1036.47		96.3353	23.937	15	-1036.47		96.3353	23.937	15	-1036.46		96.3353	23.937	15	-1036.45
96.3353	31.937	16	-1036.87		96.3353	31.937	16			96.3353	31.937	16			96.3353	31.937	16			96.3353	31.937	16
96.3352	39.937	17	-1036.87		96.3352	39.937	17	-1036.47		96.3352	39.937	17	-1036.47		96.3352	39.937	17	-1036.46		96.3352	39.937	17	-1036.45
96.3352	47.9369	18	-1036.87		96.3352	47.9369	18	-1036.48		96.3352	47.9369	18	-1036.47		96.3352	47.9369	18	-1036.46		96.3352	47.9369	18	-1036.46
96.3351	55.9369	19	-1036.87		96.3351	55.9369	19	-1036.48		96.3351	55.9369	19	-1036.47		96.3351	55.9369	19	-1036.46		96.3351	55.9369	19	-1036.46
96.335	63.9369	20	-1036.87		96.335	63.9369	20	-1036.47		96.335	63.9369	20	-1036.47		96.335	63.9369	20	-1036.46		96.335	63.9369	20	-1036.46
96.3351	71.9367	21	-1036.87		96.3351	71.9367	21	-1036.47		96.3351	71.9367	21	-1036.47		96.3351	71.9367	21	-1036.46		96.3351	71.9367	21	-1036.46
96.3351	79.9367	22	-1036.87		96.3351	79.9367	22	-1036.47		96.3351	79.9367	22	-1036.47		96.3351	79.9367	22	-1036.46		96.3351	79.9367	22	-1036.46
96.3353	87.9366	23	-1036.87		96.3353	87.9366	23	-1036.47		96.3353	87.9366	23	-1036.47		96.3353	87.9366	23	-1036.46		96.3353	87.9366	23	-1036.46
96.3355	95.9367	24	-1036.87		96.3355	95.9367	24	-1036.47		96.3355	95.9367	24	-1036.46		96.3355	95.9367	24	-1036.46		96.3355	95.9367	24	-1036.45
96.3354	103.937	25	-1036.87		96.3354	103.937	25	-1036.47		96.3354	103.937	25	-1036.46		96.3354	103.937	25	-1036.46		96.3354	103.937	25	-1036.45
96.3355	111.937	26	-1036.87		96.3355	111.937	26	-1036.47		96.3355	111.937	26	-1036.46		96.3355	111.937	26	-1036.46		96.3355	111.937	26	-1036.45
96.3354	119.937	27	-1036.87		96.3354	119.937	27	-1036.47		96.3354	119.937	27	-1036.46		96.3354	119.937	27	-1036.46		96.3354	119.937	27	-1036.45
96.3354	127.937	28	-1036.87		96.3354	127.937	28	-1036.47		96.3354	127.937	28	-1036.46		96.3354	127.937	28	-1036.46		96.3354	127.937	28	-1036.45
96.3354	135.937	29	-1036.87		96.3354	135.937	29	-1036.47		96.3354	135.937	29	-1036.46		96.3354	135.937	29	-1036.46		96.3354	135.937	29	-1036.45
96.3354	143.937	30	-1036.87		96.3354	143.937	30	-1036.47		96.3354	143.937	30	-1036.46		96.3354	143.937	30	-1036.46		96.3354	143.937	30	-1036.45
96.3353	151.937	31	-1036.87		96.3353	151.937	31	-1036.47		96.3353	151.937	31	-1036.46		96.3353	151.937	31	-1036.46		96.3353	151.937	31	-1036.45
96.3353	159.937	32	-1036.87		96.3353	159.937	32	-1036.47		96.3353	159.937	32	-1036.47		96.3353	159.937	32	-1036.46		96.3353	159.937	32	-1036.45
96.3351	167.937	33	-1036.87		96.3351	167.937	33	-1036.47		96.3351	167.937	33	-1036.47		96.3351	167.937	33	-1036.46		96.3351	167.937	33	-1036.45
96.3351	175.937	34	-1036.87		96.3351	175.937	34	-1036.47		96.3351	175.937	34	-1036.47		96.3351	175.937	34	-1036.46		96.3351	175.937	34	-1036.46
96.3351	-176.063	35	-1036.87		96.3351	-176.063	35	-1036.47		96.3351	-176.063	35	-1036.47		96.3351	-176.063	35	-1036.46		96.3351	-176.063	35	-1036.46
96.3352	-168.064	36	-1036.87		96.3352	-168.064	36	-1036.47		96.3352	-168.064	36	-1036.47		96.3352	-168.064	36	-1036.46		96.3352	-168.064	36	-1036.46
96.3352	-160.063	37	-1036.87		96.3352	-160.063	37	-1036.47		96.3352	-160.063	37	-1036.47		96.3352	-160.063	37	-1036.46		96.3352	-160.063	37	-1036.46
96.3355	-152.063	38	-1036.87		96.3355	-152.063	38	-1036.47		96.3355	-152.063	38	-1036.46		96.3355	-152.063	38	-1036.46		96.3355	-152.063	38	-1036.45
96.3355	-144.063	39	-1036.87		96.3355	-144.063	39	-1036.47		96.3355	-144.063	39	-1036.46		96.3355	-144.063	39	-1036.46		96.3355	-144.063	39	-1036.45
96.3354	-136.063	40	-1036.87		96.3354	-136.063	40	-1036.47		96.3354	-136.063	40	-1036.46		96.3354	-136.063	40	-1036.46		96.3354	-136.063	40	-1036.45
96.3355	-128.063	41	-1036.87		96.3355	-128.063	41	-1036.47		96.3355	-128.063	41	-1036.46		96.3355	-128.063	41	-1036.46		96.3355	-128.063	41	-1036.45
96.3355	-120.063	42	-1036.86		96.3355	-120.063	42	-1036.47		96.3355	-120.063	42	-1036.46		96.3355	-120.063	42	-1036.46		96.3355	-120.063	42	-1036.45
96.3354	-112.063	43	-1036.86		96.3354	-112.063	43	-1036.47		96.3354	-112.063	43	-1036.46		96.3354	-112.063	43	-1036.46		96.3354	-112.063	43	-1036.45
96.3354	-104.063	44	-1036.87		96.3354	-104.063	44	-1036.47		96.3354	-104.063	44	-1036.46		96.3354	-104.063	44	-1036.46		96.3354	-104.063	44	-1036.45
96.3354	-96.063	45	-1036.87		96.3354	-96.063	45	-1036.48		96.3354	-96.063	45	-1036.46		96.3354	-96.063	45	-1036.46		96.3354	-96.063	45	-1036.45
104.335	-96.0634	46	-1036.87		104.335	-96.0634	46	-1036.47		104.335	-96.0634	46	-1036.46		104.335	-96.0634	46	-1036.46		104.335	-96.0634	46	-1036.45
104.336	-104.063	47	-1036.86		104.336	-104.063	47	-1036.47		104.336	-104.063	47	-1036.46		104.336	-104.063	47	-1036.46		104.336	-104.063	47	-1036.45
104.335	-112.063	48	-1036.86		104.335	-112.063	48	-1036.47		104.335	-112.063	48	-1036.46		104.335	-112.063	48	-1036.46		104.335	-112.063	48	-1036.45
104.336	-120.063	49	-1036.86		104.336	-120.063	49	-1036.47		104.336	-120.063	49	-1036.46		104.336	-120.063	49	-1036.46		104.336	-120.063	49	-1036.45
104.336	-128.063	50	-1036.86		104.336	-128.063	50			104.336	-128.063	50			104.336	-128.063	50			104.336	-128.063	50
104.335	-136.063	51	-1036.86		104.335	-136.063	51	-1036.47		104.335	-136.063	51	-1036.46		104.335	-136.063	51	-1036.46		104.335	-136.063	51	-1036.45
104.335	-144.063	52	-1036.87		104.335	-144.063	52	-1036.47		104.335	-144.063	52	-1036.46		104.335	-144.063	52	-1036.46		104.335	-144.063	52	-1036.45
104.335	-152.063	53	-1036.87		104.335	-152.063	53	-1036.47		104.335	-152.063	53	-1036.46		104.335	-152.063	53	-1036.46		104.335	-152.063	53	-1036.45
104.335	-160.063	54	-1036.87		104.335	-160.063	54			104.335	-160.063	54			104.335	-160.063	54			104.335	-160.063	54
104.335	-168.063	55	-1036.87		104.335	-168.063	55	-1036.47		104.335	-168.063	55	-1036.46		104.335	-168.063	55	-1036.46		104.335	-168.063	55	-1036.45
104.335	-176.064	56	-1036.87		104.335	-176.064	56	-1036.47		104.335	-176.064	56	-1036.46		104.335	-176.064	56	-1036.46		104.335	-176.064	56	-1036.45
104.335	175.937	57	-1036.87		104.335	175.937	57	-1036.47		104.335	175.937	57	-1036.46		104.335	175.937	57	-1036.46		104.335	175.937	57	-1036.45
104.335	167.937	58	-1036.87		104.335	167.937	58	-1036.47		104.335	167.937	58	-1036.46		104.335	167.937	58	-1036.46		104.335	167.937	58	-1036.45
104.335	159.937	59	-1036.87		104.335	159.937	59	-1036.47		104.335	159.937	59	-1036.46		104.335	159.937	59	-1036.46		104.335	159.937	59	-1036.45
104.335	151.937	60	-1036.87		104.335	151.937	60	-1036.47		104.335	151.937	60	-1036.46		104.335	151.937	60	-1036.46		104.335	151.937	60	-1036.45
104.335	143.937	61	-1036.87		104.335	143.937	61	-1036.47		104.335	143.937	61	-1036.46		104.335	143.937	61	-1036.46		104.335	143.937	61	-1036.45
104.335	135.937	62	-1036.87		104.335	135.937	62	-1036.47		104.335	135.937	62	-1036.46		104.335	135.937	62	-1036.46		104.335	135.937	62	-1036.45
104.335	127.937	63	-1036.86		104.335	127.937	63	-1036.47		104.335	127.937	63	-1036.46		104.335	127.937	63	-1036.46		104.335	127.937	63	-1036.45
104.335	119.937	64	-1036.86		104.335	119.937	64	-1036.47		104.335	119.937	64	-1036.46		104.335	119.937	64	-1036.46		104.335	119.937	64	-1036.45
104.335	111.937	65	-1036.86		104.335	111.937	65	-1036.47		104.335	111.937	65	-1036.46		104.335	111.937	65	-1036.46		104.335	111.937	65	-1036.45
104.335	103.937	66	-1036.87		104.335	103.937	66	-1036.47		104.335	103.937	66	-1036.46		104.335	103.937	66	-1036.46		104.335	103.937	66	-1036.45
104.335	95.9366	67	-1036.87		104.335	95.9366	67	-1036.47		104.335	95.9366	67	-1036.46		104.335	95.9366	67	-1036.46		104.335	95.9366	67	-1036.45
104.335	87.9366	68	-1036.87		104.335	87.9366	68	-1036.47		104.335	87.9366	68	-1036.46		104.335	87.9366	68	-1036.46		104.335	87.9366	68	-1036.45
104.335	79.9366	69	-1036.87		104.335	79.9366	69	-1036.47		104.335	79.9366	69	-1036.47		104.335	79.9366	69	-1036.46		104.335	79.9366	69	-1036.46
104.335	71.9365	70	-1036.87		104.335	71.9365	70	-1036.47		104.335	71.9365	70	-1036.47		104.335	71.9365	70	-1036.46		104.335	71.9365	70	-1036.46
104.335	63.9366	71	-1036.87		104.335	63.9366	71	-1036.47		104.335	63.9366	71	-1036.47		104.335	63.9366	71	-1036.46		104.335	63.9366	71	-1036.46
104.335	55.9367	72	-1036.87		104.335	55.9367	72			104.335	55.9367	72			104.335	55.9367	72			104.335	55.9367	72
104.335	47.9366	73	-1036.87		104.335	47.9366	73	-1036.47		104.335	47.9366	73	-1036.47		104.335	47.9366	73	-1036.46		104.335	47.9366	73	-1036.45
104.335	39.9367	74	-1036.87		104.335	39.9367	74	-1036.47		104.335	39.9367	74	-1036.47		104.335	39.9367	74	-1036.46		104.335	39.9367	74	-1036.45
104.335	31.9367	75	-1036.87		104.335	31.9367	75	-1036.47		104.335	31.9367	75	-1036.47		104.335	31.9367	75	-1036.46		104.335	31.9367	75	-1036.45
104.335	23.9368	76	-1036.86		104.335	23.9368	76			104.335	23.9368	76			104.335	23.9368	76			104.335	23.9368	76
104.335	15.9368	77	-1036.86		104.335	15.9368	77	-1036.47		104.335	15.9368	77	-1036.46		104.335	15.9368	77	-1036.46		104.335	15.9368	77	-1036.45
104.335	7.93668	78	-1036.86		104.335	7.93668	78	-1036.47		104.335	7.93668	78	-1036.46		104.335	7.93668	78	-1036.46		104.335	7.93668	78	-1036.45
104.335	-0.063422	79	-1036.86		104.335	-0.063422	79	-1036.47		104.335	-0.063422	79	-1036.46		104.335	-0.063422	79	-1036.45		104.335	-0.063422	79	-1036.45
104.335	-8.0634	80	-1036.86		104.335	-8.0634	80	-1036.47		104.335	-8.0634	80	-1036.46		104.335	-8.0634	80	-1036.45		104.335	-8.0634	80	-1036.45
104.336	-16.0634	81	-1036.86		104.336	-16.0634	81	-1036.47		104.336	-16.0634	81	-1036.47		104.336	-16.0634	81	-1036.45		104.336	-16.0634	81	-1036.45
104.335	-24.0634	82	-1036.86		104.335	-24.0634	82	-1036.47		104.335	-24.0634	82	-1036.47		104.335	-24.0634	82	-1036.46		104.335	-24.0634	82	-1036.45
104.335	-32.0633	83	-1036.87		104.335	-32.0633	83	-1036.47		104.335	-32.0633	83	-1036.47		104.335	-32.0633	83	-1036.46		104.335	-32.0633	83	-1036.45
104.335	-40.0634	84	-1036.87		104.335	-40.0634	84	-1036.48		104.335	-40.0634	84	-1036.47		104.335	-40.0634	84	-1036.46		104.335	-40.0634	84	-1036.45
104.335	-48.0634	85	-1036.87		104.335	-48.0634	85	-1036.48		104.335	-48.0634	85	-1036.47		104.335	-48.0634	85	-1036.46		104.335	-48.0634	85	-1036.45
104.335	-56.0634	86	-1036.87		104.335	-56.0634	86	-1036.48		104.335	-56.0634	86	-1036.47		104.335	-56.0634	86	-1036.46		104.335	-56.0634	86	-1036.45
104.335	-64.0634	87	-1036.87		104.335	-64.0634	87	-1036.48		104.335	-64.0634	87	-1036.47		104.335	-64.0634	87	-1036.46		104.335	-64.0634	87	-1036.45
104.335	-72.0634	88	-1036.87		104.335	-72.0634	88	-1036.48		104.335	-72.0634	88	-1036.47		104.335	-72.0634	88	-1036.46		104.335	-72.0634	88	-1036.45
104.335	-80.0634	89	-1036.87		104.335	-80.0634	89	-1036.48		104.335	-80.0634	89	-1036.47		104.335	-80.0634	89	-1036.46		104.335	-80.0634	89	-1036.45
104.335	-88.0634	90	-1036.87		104.335	-88.0634	90	-1036.47		104.335	-88.0634	90	-1036.46		104.335	-88.0634	90	-1036.46		104.335	-88.0634	90	-1036.45
104.335	-96.0631	91	-1036.87		104.335	-96.0631	91	-1036.47		104.335	-96.0631	91	-1036.46		104.335	-96.0631	91	-1036.46		104.335	-96.0631	91	-1036.45
112.335	-96.0635	92	-1036.86		112.335	-96.0635	92	-1036.47		112.335	-96.0635	92	-1036.46		112.335	-96.0635	92	-1036.46		112.335	-96.0635	92	-1036.45
112.335	-88.0631	93	-1036.87		112.335	-88.0631	93	-1036.47		112.335	-88.0631	93	-1036.46		112.335	-88.0631	93	-1036.46		112.335	-88.0631	93	-1036.45
112.335	-80.0631	94	-1036.87		112.335	-80.0631	94	-1036.47		112.335	-80.0631	94	-1036.47		112.335	-80.0631	94	-1036.46		112.335	-80.0631	94	-1036.45
112.335	-72.0631	95	-1036.87		112.335	-72.0631	95	-1036.48		112.335	-72.0631	95	-1036.47		112.335	-72.0631	95	-1036.46		112.335	-72.0631	95	-1036.45
112.336	-64.0631	96	-1036.87		112.336	-64.0631	96	-1036.48		112.336	-64.0631	96	-1036.47		112.336	-64.0631	96	-1036.46		112.336	-64.0631	96	-1036.45
112.336	-56.0631	97	-1036.87		112.336	-56.0631	97	-1036.48		112.336	-56.0631	97	-1036.47		112.336	-56.0631	97	-1036.46		112.336	-56.0631	97	-1036.46
112.335	-48.0633	98	-1036.87		112.335	-48.0633	98	-1036.47		112.335	-48.0633	98	-1036.47		112.335	-48.0633	98	-1036.46		112.335	-48.0633	98	-1036.45
112.336	-40.0632	99	-1036.87		112.336	-40.0632	99	-1036.47		112.336	-40.0632	99	-1036.47		112.336	-40.0632	99	-1036.46		112.336	-40.0632	99	-1036.45
112.335	-32.0632	100	-1036.87		112.335	-32.0632	100	-1036.47		112.335	-32.0632	100	-1036.47		112.335	-32.0632	100	-1036.46		112.335	-32.0632	100	-1036.45
112.335	-24.0632	101	-1036.86		112.335	-24.0632	101	-1036.47		112.335	-24.0632	101	-1036.47		112.335	-24.0632	101	-1036.45		112.335	-24.0632	101	-1036.45
112.336	-16.0632	102	-1036.86		112.336	-16.0632	102	-1036.47		112.336	-16.0632	102	-1036.46		112.336	-16.0632	102	-1036.45		112.336	-16.0632	102	-1036.45
112.336	-8.06311	103	-1036.86		112.336	-8.06311	103	-1036.47		112.336	-8.06311	103	-1036.46		112.336	-8.06311	103	-1036.45		112.336	-8.06311	103	-1036.45
112.335	-0.063237	104	-1036.86		112.335	-0.063237	104			112.335	-0.063237	104			112.335	-0.063237	104			112.335	-0.063237	104
112.335	7.93689	105	-1036.86		112.335	7.93689	105	-1036.47		112.335	7.93689	105	-1036.46		112.335	7.93689	105	-1036.45		112.335	7.93689	105	-1036.44
112.335	15.937	106	-1036.86		112.335	15.937	106			112.335	15.937	106			112.335	15.937	106			112.335	15.937	106
112.335	23.9369	107	-1036.86		112.335	23.9369	107	-1036.47		112.335	23.9369	107	-1036.46		112.335	23.9369	107	-1036.46		112.335	23.9369	107	-1036.45
112.335	31.937	108	-1036.87		112.335	31.937	108	-1036.47		112.335	31.937	108	-1036.47		112.335	31.937	108	-1036.46		112.335	31.937	108	-1036.45
112.335	39.9369	109	-1036.87		112.335	39.9369	109	-1036.47		112.335	39.9369	109	-1036.47		112.335	39.9369	109	-1036.46		112.335	39.9369	109	-1036.45
112.335	47.9368	110	-1036.87		112.335	47.9368	110	-1036.47		112.335	47.9368	110	-1036.47		112.335	47.9368	110	-1036.46		112.335	47.9368	110	-1036.45
112.335	55.9369	111	-1036.87		112.335	55.9369	111	-1036.47		112.335	55.9369	111	-1036.47		112.335	55.9369	111	-1036.46		112.335	55.9369	111	-1036.45
112.335	63.9367	112	-1036.87		112.335	63.9367	112	-1036.47		112.335	63.9367	112	-1036.47		112.335	63.9367	112	-1036.46		112.335	63.9367	112	-1036.46
112.335	71.9367	113	-1036.87		112.335	71.9367	113	-1036.47		112.335	71.9367	113	-1036.47		112.335	71.9367	113	-1036.46		112.335	71.9367	113	-1036.45
112.335	79.9366	114	-1036.87		112.335	79.9366	114	-1036.47		112.335	79.9366	114	-1036.47		112.335	79.9366	114	-1036.46		112.335	79.9366	114	-1036.45
112.335	87.9367	115	-1036.87		112.335	87.9367	115	-1036.47		112.335	87.9367	115	-1036.46		112.335	87.9367	115	-1036.46		112.335	87.9367	115	-1036.45
112.335	95.9366	116	-1036.87		112.335	95.9366	116	-1036.47		112.335	95.9366	116	-1036.46		112.335	95.9366	116	-1036.46		112.335	95.9366	116	-1036.45
112.335	103.937	117	-1036.86		112.335	103.937	117	-1036.47		112.335	103.937	117	-1036.46		112.335	103.937	117	-1036.46		112.335	103.937	117	-1036.45
112.335	111.937	118	-1036.86		112.335	111.937	118	-1036.47		112.335	111.937	118	-1036.46		112.335	111.937	118	-1036.45		112.335	111.937	118	-1036.45
112.335	119.937	119	-1036.86		112.335	119.937	119	-1036.47		112.335	119.937	119	-1036.46		112.335	119.937	119	-1036.45		112.335	119.937	119	-1036.45
112.335	127.937	120	-1036.86		112.335	127.937	120	-1036.47		112.335	127.937	120	-1036.46		112.335	127.937	120	-1036.45		112.335	127.937	120	-1036.45
112.335	135.937	121	-1036.86		112.335	135.937	121	-1036.47		112.335	135.937	121	-1036.46		112.335	135.937	121	-1036.45		112.335	135.937	121	-1036.45
112.335	143.937	122	-1036.87		112.335	143.937	122	-1036.47		112.335	143.937	122	-1036.46		112.335	143.937	122	-1036.46		112.335	143.937	122	-1036.45
112.335	151.937	123	-1036.87		112.335	151.937	123	-1036.47		112.335	151.937	123	-1036.46		112.335	151.937	123	-1036.46		112.335	151.937	123	-1036.45
112.335	159.937	124	-1036.87		112.335	159.937	124	-1036.47		112.335	159.937	124	-1036.46		112.335	159.937	124	-1036.46		112.335	159.937	124	-1036.45
112.335	167.937	125	-1036.87		112.335	167.937	125	-1036.47		112.335	167.937	125	-1036.46		112.335	167.937	125	-1036.46		112.335	167.937	125	-1036.45
112.335	175.937	126	-1036.87		112.335	175.937	126	-1036.47		112.335	175.937	126	-1036.46		112.335	175.937	126	-1036.46		112.335	175.937	126	-1036.45
112.335	-176.063	127	-1036.87		112.335	-176.063	127	-1036.47		112.335	-176.063	127	-1036.46		112.335	-176.063	127	-1036.46		112.335	-176.063	127	-1036.45
112.335	-168.063	128	-1036.87		112.335	-168.063	128	-1036.47		112.335	-168.063	128	-1036.46		112.335	-168.063	128	-1036.46		112.335	-168.063	128	-1036.45
112.336	-160.063	129	-1036.87		112.336	-160.063	129	-1036.47		112.336	-160.063	129	-1036.46		112.336	-160.063	129	-1036.46		112.336	-160.063	129	-1036.45
112.336	-152.063	130	-1036.87		112.336	-152.063	130	-1036.47		112.336	-152.063	130	-1036.46		112.336	-152.063	130	-1036.46		112.336	-152.063	130	-1036.45
112.336	-144.063	131	-1036.86		112.336	-144.063	131	-1036.47		112.336	-144.063	131	-1036.46		112.336	-144.063	131	-1036.46		112.336	-144.063	131	-1036.45
112.336	-136.063	132	-1036.86		112.336	-136.063	132	-1036.46		112.336	-136.063	132	-1036.46		112.336	-136.063	132	-1036.46		112.336	-136.063	132	-1036.45
112.335	-128.063	133	-1036.86		112.335	-128.063	133	-1036.46		112.335	-128.063	133	-1036.46		112.335	-128.063	133	-1036.46		112.335	-128.063	133	-1036.45
112.335	-120.063	134	-1036.86		112.335	-120.063	134			112.335	-120.063	134			112.335	-120.063	134			112.335	-120.063	134
112.335	-112.063	135	-1036.86		112.335	-112.063	135	-1036.47		112.335	-112.063	135	-1036.46		112.335	-112.063	135	-1036.46		112.335	-112.063	135	-1036.45
112.335	-104.063	136	-1036.86		112.335	-104.063	136	-1036.47		112.335	-104.063	136	-1036.46		112.335	-104.063	136	-1036.46		112.335	-104.063	136	-1036.45
112.335	-96.0631	137	-1036.86		112.335	-96.0631	137	-1036.47		112.335	-96.0631	137	-1036.46		112.335	-96.0631	137	-1036.46		112.335	-96.0631	137	-1036.45
120.335	-96.0634	138	-1036.86		120.335	-96.0634	138	-1036.47		120.335	-96.0634	138	-1036.46		120.335	-96.0634	138	-1036.46		120.335	-96.0634	138	-1036.45
120.335	-104.063	139	-1036.86		120.335	-104.063	139	-1036.47		120.335	-104.063	139	-1036.46		120.335	-104.063	139	-1036.46		120.335	-104.063	139	-1036.45
120.336	-112.063	140	-1036.86		120.336	-112.063	140	-1036.46		120.336	-112.063	140	-1036.46		120.336	-112.063	140	-1036.46		120.336	-112.063	140	-1036.45
120.335	-120.063	141	-1036.86		120.335	-120.063	141	-1036.46		120.335	-120.063	141	-1036.46		120.335	-120.063	141	-1036.45		120.335	-120.063	141	-1036.45
120.335	-128.063	142	-1036.86		120.335	-128.063	142	-1036.46		120.335	-128.063	142	-1036.46		120.335	-128.063	142	-1036.45		120.335	-128.063	142	-1036.45
120.335	-136.063	143	-1036.86		120.335	-136.063	143	-1036.46		120.335	-136.063	143	-1036.46		120.335	-136.063	143	-1036.45		120.335	-136.063	143	-1036.45
120.335	-144.063	144	-1036.86		120.335	-144.063	144			120.335	-144.063	144			120.335	-144.063	144			120.335	-144.063	144
120.335	-152.063	145	-1036.87		120.335	-152.063	145	-1036.47		120.335	-152.063	145	-1036.46		120.335	-152.063	145	-1036.46		120.335	-152.063	145	-1036.45
120.335	-160.063	146	-1036.87		120.335	-160.063	146	-1036.47		120.335	-160.063	146	-1036.46		120.335	-160.063	146	-1036.46		120.335	-160.063	146	-1036.45
120.336	-168.063	147	-1036.87		120.336	-168.063	147	-1036.47		120.336	-168.063	147	-1036.46		120.336	-168.063	147	-1036.46		120.336	-168.063	147	-1036.45
120.335	-176.063	148	-1036.87		120.335	-176.063	148	-1036.47		120.335	-176.063	148	-1036.46		120.335	-176.063	148	-1036.46		120.335	-176.063	148	-1036.45
120.335	175.937	149	-1036.87		120.335	175.937	149	-1036.47		120.335	175.937	149	-1036.46		120.335	175.937	149	-1036.46		120.335	175.937	149	-1036.45
120.335	167.937	150	-1036.87		120.335	167.937	150	-1036.47		120.335	167.937	150	-1036.46		120.335	167.937	150	-1036.46		120.335	167.937	150	-1036.45
120.335	159.937	151	-1036.87		120.335	159.937	151	-1036.47		120.335	159.937	151	-1036.46		120.335	159.937	151	-1036.46		120.335	159.937	151	-1036.45
120.335	151.937	152	-1036.87		120.335	151.937	152	-1036.47		120.335	151.937	152	-1036.46		120.335	151.937	152	-1036.46		120.335	151.937	152	-1036.45
120.335	143.937	153	-1036.86		120.335	143.937	153	-1036.47		120.335	143.937	153	-1036.46		120.335	143.937	153	-1036.46		120.335	143.937	153	-1036.45
120.335	135.937	154	-1036.86		120.335	135.937	154	-1036.47		120.335	135.937	154	-1036.46		120.335	135.937	154	-1036.45		120.335	135.937	154	-1036.45
120.335	127.937	155	-1036.86		120.335	127.937	155	-1036.47		120.335	127.937	155	-1036.46		120.335	127.937	155	-1036.45		120.335	127.937	155	-1036.45
120.335	119.937	156	-1036.86		120.335	119.937	156	-1036.46		120.335	119.937	156	-1036.46		120.335	119.937	156	-1036.45		120.335	119.937	156	-1036.45
120.335	111.937	157	-1036.86		120.335	111.937	157	-1036.47		120.335	111.937	157	-1036.46		120.335	111.937	157	-1036.45		120.335	111.937	157	-1036.45
120.335	103.937	158	-1036.86		120.335	103.937	158	-1036.47		120.335	103.937	158	-1036.46		120.335	103.937	158	-1036.46		120.335	103.937	158	-1036.45
120.335	95.9366	159	-1036.87		120.335	95.9366	159	-1036.47		120.335	95.9366	159	-1036.46		120.335	95.9366	159	-1036.46		120.335	95.9366	159	-1036.45
120.335	87.9366	160	-1036.87		120.335	87.9366	160	-1036.47		120.335	87.9366	160	-1036.46		120.335	87.9366	160	-1036.46		120.335	87.9366	160	-1036.45
120.335	79.9365	161	-1036.87		120.335	79.9365	161	-1036.47		120.335	79.9365	161	-1036.47		120.335	79.9365	161	-1036.46		120.335	79.9365	161	-1036.45
120.335	71.9366	162	-1036.87		120.335	71.9366	162			120.335	71.9366	162			120.335	71.9366	162			120.335	71.9366	162
120.335	63.9367	163	-1036.87		120.335	63.9367	163	-1036.47		120.335	63.9367	163	-1036.47		120.335	63.9367	163	-1036.46		120.335	63.9367	163	-1036.45
120.335	55.9367	164	-1036.87		120.335	55.9367	164	-1036.47		120.335	55.9367	164	-1036.47		120.335	55.9367	164	-1036.46		120.335	55.9367	164	-1036.45
120.335	47.9367	165	-1036.87		120.335	47.9367	165	-1036.47		120.335	47.9367	165	-1036.47		120.335	47.9367	165	-1036.46		120.335	47.9367	165	-1036.45
120.335	39.9367	166	-1036.87		120.335	39.9367	166	-1036.47		120.335	39.9367	166	-1036.47		120.335	39.9367	166	-1036.46		120.335	39.9367	166	-1036.45
120.335	31.9366	167	-1036.87		120.335	31.9366	167	-1036.47		120.335	31.9366	167	-1036.46		120.335	31.9366	167	-1036.46		120.335	31.9366	167	-1036.45
120.335	23.9368	168	-1036.86		120.335	23.9368	168	-1036.47		120.335	23.9368	168	-1036.46		120.335	23.9368	168	-1036.46		120.335	23.9368	168	-1036.45
120.335	15.9367	169	-1036.86		120.335	15.9367	169	-1036.47		120.335	15.9367	169	-1036.46		120.335	15.9367	169	-1036.45		120.335	15.9367	169	-1036.44
120.335	7.9367	170	-1036.86		120.335	7.9367	170	-1036.47		120.335	7.9367	170	-1036.46		120.335	7.9367	170	-1036.45		120.335	7.9367	170	-1036.44
120.335	-0.063379	171	-1036.86		120.335	-0.063379	171	-1036.47		120.335	-0.063379	171	-1036.46		120.335	-0.063379	171	-1036.45		120.335	-0.063379	171	-1036.44
120.335	-8.0635	172	-1036.86		120.335	-8.0635	172			120.335	-8.0635	172			120.335	-8.0635	172			120.335	-8.0635	172
120.335	-16.0635	173	-1036.86		120.335	-16.0635	173	-1036.47		120.335	-16.0635	173	-1036.46		120.335	-16.0635	173	-1036.45		120.335	-16.0635	173	-1036.45
120.335	-24.0634	174	-1036.86		120.335	-24.0634	174	-1036.47		120.335	-24.0634	174	-1036.46		120.335	-24.0634	174	-1036.45		120.335	-24.0634	174	-1036.45
120.335	-32.0634	175	-1036.86		120.335	-32.0634	175	-1036.47		120.335	-32.0634	175	-1036.47		120.335	-32.0634	175	-1036.46		120.335	-32.0634	175	-1036.45
120.335	-40.0634	176	-1036.87		120.335	-40.0634	176	-1036.47		120.335	-40.0634	176	-1036.47		120.335	-40.0634	176	-1036.46		120.335	-40.0634	176	-1036.45
120.335	-48.0634	177	-1036.87		120.335	-48.0634	177	-1036.47		120.335	-48.0634	177	-1036.47		120.335	-48.0634	177	-1036.46		120.335	-48.0634	177	-1036.46
120.336	-56.0634	178	-1036.87		120.336	-56.0634	178	-1036.47		120.336	-56.0634	178	-1036.47		120.336	-56.0634	178	-1036.46		120.336	-56.0634	178	-1036.46
120.335	-64.0634	179	-1036.87		120.335	-64.0634	179	-1036.47		120.335	-64.0634	179	-1036.47		120.335	-64.0634	179	-1036.46		120.335	-64.0634	179	-1036.46
120.335	-72.0634	180	-1036.87		120.335	-72.0634	180	-1036.47		120.335	-72.0634	180	-1036.47		120.335	-72.0634	180	-1036.46		120.335	-72.0634	180	-1036.46
120.335	-80.0635	181	-1036.87		120.335	-80.0635	181	-1036.47		120.335	-80.0635	181	-1036.47		120.335	-80.0635	181	-1036.46		120.335	-80.0635	181	-1036.45
120.335	-88.0631	182	-1036.87		120.335	-88.0631	182	-1036.47		120.335	-88.0631	182	-1036.46		120.335	-88.0631	182	-1036.46		120.335	-88.0631	182	-1036.45
120.335	-96.0631	183	-1036.86		120.335	-96.0631	183	-1036.47		120.335	-96.0631	183	-1036.46		120.335	-96.0631	183	-1036.46		120.335	-96.0631	183	-1036.45
128.335	-96.0635	184	-1036.87		128.335	-96.0635	184	-1036.47		128.335	-96.0635	184	-1036.46		128.335	-96.0635	184	-1036.46		128.335	-96.0635	184	-1036.45
128.335	-88.063	185	-1036.87		128.335	-88.063	185	-1036.47		128.335	-88.063	185	-1036.46		128.335	-88.063	185	-1036.46		128.335	-88.063	185	-1036.45
128.335	-80.063	186	-1036.87		128.335	-80.063	186	-1036.47		128.335	-80.063	186	-1036.47		128.335	-80.063	186	-1036.46		128.335	-80.063	186	-1036.46
128.335	-72.063	187	-1036.87		128.335	-72.063	187	-1036.47		128.335	-72.063	187	-1036.47		128.335	-72.063	187	-1036.46		128.335	-72.063	187	-1036.46
128.335	-64.0631	188	-1036.87		128.335	-64.0631	188	-1036.47		128.335	-64.0631	188	-1036.47		128.335	-64.0631	188	-1036.46		128.335	-64.0631	188	-1036.46
128.335	-56.0633	189	-1036.87		128.335	-56.0633	189	-1036.47		128.335	-56.0633	189	-1036.47		128.335	-56.0633	189	-1036.46		128.335	-56.0633	189	-1036.46
128.335	-48.0632	190	-1036.87		128.335	-48.0632	190	-1036.47		128.335	-48.0632	190	-1036.47		128.335	-48.0632	190	-1036.46		128.335	-48.0632	190	-1036.45
128.335	-40.0631	191	-1036.87		128.335	-40.0631	191	-1036.47		128.335	-40.0631	191	-1036.47		128.335	-40.0631	191	-1036.46		128.335	-40.0631	191	-1036.45
128.336	-32.0632	192	-1036.86		128.336	-32.0632	192	-1036.47		128.336	-32.0632	192	-1036.46		128.336	-32.0632	192	-1036.46		128.336	-32.0632	192	-1036.45
128.336	-24.0633	193	-1036.86		128.336	-24.0633	193			128.336	-24.0633	193			128.336	-24.0633	193			128.336	-24.0633	193
128.336	-16.0633	194	-1036.86		128.336	-16.0633	194	-1036.47		128.336	-16.0633	194	-1036.46		128.336	-16.0633	194	-1036.45		128.336	-16.0633	194	-1036.44
128.335	-8.06316	195	-1036.86		128.335	-8.06316	195	-1036.47		128.335	-8.06316	195	-1036.46		128.335	-8.06316	195	-1036.45		128.335	-8.06316	195	-1036.44
128.335	-0.063175	196	-1036.86		128.335	-0.063175	196	-1036.47		128.335	-0.063175	196	-1036.46		128.335	-0.063175	196	-1036.45		128.335	-0.063175	196	-1036.44
128.335	7.93692	197	-1036.86		128.335	7.93692	197	-1036.47		128.335	7.93692	197	-1036.46		128.335	7.93692	197	-1036.45		128.335	7.93692	197	-1036.44
128.335	15.937	198	-1036.86		128.335	15.937	198	-1036.47		128.335	15.937	198	-1036.46		128.335	15.937	198	-1036.45		128.335	15.937	198	-1036.44
128.335	23.9368	199	-1036.86		128.335	23.9368	199	-1036.47		128.335	23.9368	199	-1036.46		128.335	23.9368	199	-1036.46		128.335	23.9368	199	-1036.45
128.335	31.9369	200	-1036.87		128.335	31.9369	200	-1036.47		128.335	31.9369	200	-1036.47		128.335	31.9369	200	-1036.46		128.335	31.9369	200	-1036.45
128.335	39.9369	201	-1036.87		128.335	39.9369	201	-1036.47		128.335	39.9369	201	-1036.47		128.335	39.9369	201	-1036.46		128.335	39.9369	201	-1036.45
128.335	47.9369	202	-1036.87		128.335	47.9369	202	-1036.47		128.335	47.9369	202	-1036.47		128.335	47.9369	202	-1036.46		128.335	47.9369	202	-1036.45
128.335	55.9369	203	-1036.87		128.335	55.9369	203	-1036.47		128.335	55.9369	203	-1036.47		128.335	55.9369	203	-1036.46		128.335	55.9369	203	-1036.45
128.335	63.9368	204	-1036.87		128.335	63.9368	204	-1036.47		128.335	63.9368	204	-1036.47		128.335	63.9368	204	-1036.46		128.335	63.9368	204	-1036.45
128.335	71.937	205	-1036.87		128.335	71.937	205	-1036.47		128.335	71.937	205	-1036.47		128.335	71.937	205	-1036.46		128.335	71.937	205	-1036.45
128.336	79.9368	206	-1036.87		128.336	79.9368	206	-1036.47		128.336	79.9368	206	-1036.47		128.336	79.9368	206	-1036.46		128.336	79.9368	206	-1036.45
128.335	87.9366	207	-1036.87		128.335	87.9366	207	-1036.47		128.335	87.9366	207	-1036.46		128.335	87.9366	207	-1036.46		128.335	87.9366	207	-1036.45
128.335	95.9369	208	-1036.87		128.335	95.9369	208	-1036.47		128.335	95.9369	208	-1036.46		128.335	95.9369	208	-1036.46		128.335	95.9369	208	-1036.45
128.335	103.937	209	-1036.86		128.335	103.937	209	-1036.47		128.335	103.937	209	-1036.46		128.335	103.937	209	-1036.46		128.335	103.937	209	-1036.45
128.335	111.937	210	-1036.86		128.335	111.937	210	-1036.47		128.335	111.937	210	-1036.46		128.335	111.937	210	-1036.45		128.335	111.937	210	-1036.45
128.335	119.937	211	-1036.86		128.335	119.937	211	-1036.47		128.335	119.937	211	-1036.46		128.335	119.937	211	-1036.45		128.335	119.937	211	-1036.45
128.335	127.937	212	-1036.86		128.335	127.937	212	-1036.47		128.335	127.937	212	-1036.46		128.335	127.937	212	-1036.45		128.335	127.937	212	-1036.45
128.335	135.937	213	-1036.86		128.335	135.937	213	-1036.47		128.335	135.937	213	-1036.46		128.335	135.937	213	-1036.45		128.335	135.937	213	-1036.45
128.335	143.937	214	-1036.87		128.335	143.937	214	-1036.47		128.335	143.937	214	-1036.46		128.335	143.937	214	-1036.46		128.335	143.937	214	-1036.45
128.335	151.937	215	-1036.87		128.335	151.937	215	-1036.47		128.335	151.937	215	-1036.46		128.335	151.937	215	-1036.46		128.335	151.937	215	-1036.45
128.335	159.937	216	-1036.87		128.335	159.937	216	-1036.47		128.335	159.937	216	-1036.46		128.335	159.937	216	-1036.46		128.335	159.937	216	-1036.45
128.335	167.937	217	-1036.87		128.335	167.937	217	-1036.47		128.335	167.937	217	-1036.46		128.335	167.937	217	-1036.46		128.335	167.937	217	-1036.45
128.335	175.937	218	-1036.87		128.335	175.937	218	-1036.47		128.335	175.937	218	-1036.46		128.335	175.937	218	-1036.46		128.335	175.937	218	-1036.45
128.335	-176.063	219	-1036.87		128.335	-176.063	219	-1036.47		128.335	-176.063	219	-1036.46		128.335	-176.063	219	-1036.46		128.335	-176.063	219	-1036.45
128.336	-168.063	220	-1036.87		128.336	-168.063	220	-1036.47		128.336	-168.063	220	-1036.46		128.336	-168.063	220	-1036.46		128.336	-168.063	220	-1036.45
128.336	-160.063	221	-1036.87		128.336	-160.063	221	-1036.47		128.336	-160.063	221	-1036.46		128.336	-160.063	221	-1036.46		128.336	-160.063	221	-1036.45
128.336	-152.063	222	-1036.87		128.336	-152.063	222	-1036.47		128.336	-152.063	222	-1036.46		128.336	-152.063	222	-1036.46		128.336	-152.063	222	-1036.45
128.336	-144.063	223	-1036.86		128.336	-144.063	223	-1036.46		128.336	-144.063	223	-1036.46		128.336	-144.063	223	-1036.46		128.336	-144.063	223	-1036.45
128.336	-136.063	224	-1036.86		128.336	-136.063	224	-1036.46		128.336	-136.063	224	-1036.46		128.336	-136.063	224	-1036.45		128.336	-136.063	224	-1036.45
128.336	-128.063	225	-1036.86		128.336	-128.063	225	-1036.46		128.336	-128.063	225	-1036.46		128.336	-128.063	225	-1036.45		128.336	-128.063	225	-1036.45
128.336	-120.063	226	-1036.86		128.336	-120.063	226	-1036.46		128.336	-120.063	226	-1036.46		128.336	-120.063	226	-1036.45		128.336	-120.063	226	-1036.45
128.335	-112.063	227	-1036.86		128.335	-112.063	227	-1036.46		128.335	-112.063	227	-1036.46		128.335	-112.063	227	-1036.46		128.335	-112.063	227	-1036.45
128.335	-104.063	228	-1036.86		128.335	-104.063	228			128.335	-104.063	228			128.335	-104.063	228			128.335	-104.063	228
128.335	-96.0631	229	-1036.87		128.335	-96.0631	229	-1036.47		128.335	-96.0631	229	-1036.46		128.335	-96.0631	229	-1036.46		128.335	-96.0631	229	-1036.45
136.335	-96.0633	230	-1036.87		136.335	-96.0633	230	-1036.47		136.335	-96.0633	230	-1036.46		136.335	-96.0633	230	-1036.46		136.335	-96.0633	230	-1036.45
136.335	-104.063	231	-1036.86		136.335	-104.063	231	-1036.47		136.335	-104.063	231	-1036.46		136.335	-104.063	231	-1036.46		136.335	-104.063	231	-1036.45
136.335	-112.063	232	-1036.86		136.335	-112.063	232	-1036.46		136.335	-112.063	232	-1036.46		136.335	-112.063	232	-1036.46		136.335	-112.063	232	-1036.45
136.335	-120.064	233	-1036.86		136.335	-120.064	233	-1036.46		136.335	-120.064	233	-1036.46		136.335	-120.064	233	-1036.45		136.335	-120.064	233	-1036.45
136.335	-128.064	234	-1036.86		136.335	-128.064	234	-1036.46		136.335	-128.064	234	-1036.46		136.335	-128.064	234	-1036.45		136.335	-128.064	234	-1036.45
136.335	-136.063	235	-1036.86		136.335	-136.063	235	-1036.46		136.335	-136.063	235	-1036.46		136.335	-136.063	235	-1036.45		136.335	-136.063	235	-1036.45
136.335	-144.064	236	-1036.87		136.335	-144.064	236	-1036.47		136.335	-144.064	236	-1036.46		136.335	-144.064	236	-1036.46		136.335	-144.064	236	-1036.45
136.335	-152.063	237	-1036.87		136.335	-152.063	237	-1036.47		136.335	-152.063	237	-1036.46		136.335	-152.063	237	-1036.46		136.335	-152.063	237	-1036.45
136.335	-160.063	238	-1036.87		136.335	-160.063	238	-1036.47		136.335	-160.063	238	-1036.46		136.335	-160.063	238	-1036.46		136.335	-160.063	238	-1036.45
136.335	-168.063	239	-1036.87		136.335	-168.063	239	-1036.47		136.335	-168.063	239	-1036.46		136.335	-168.063	239	-1036.46		136.335	-168.063	239	-1036.45
136.336	-176.063	240	-1036.87		136.336	-176.063	240	-1036.47		136.336	-176.063	240	-1036.46		136.336	-176.063	240	-1036.46		136.336	-176.063	240	-1036.45
136.336	175.937	241	-1036.87		136.336	175.937	241	-1036.47		136.336	175.937	241	-1036.46		136.336	175.937	241	-1036.46		136.336	175.937	241	-1036.45
136.335	167.937	242	-1036.87		136.335	167.937	242	-1036.47		136.335	167.937	242	-1036.46		136.335	167.937	242	-1036.46		136.335	167.937	242	-1036.45
136.335	159.937	243	-1036.87		136.335	159.937	243	-1036.47		136.335	159.937	243	-1036.46		136.335	159.937	243	-1036.46		136.335	159.937	243	-1036.45
136.335	151.937	244	-1036.87		136.335	151.937	244	-1036.47		136.335	151.937	244	-1036.46		136.335	151.937	244	-1036.46		136.335	151.937	244	-1036.45
136.335	143.937	245	-1036.87		136.335	143.937	245	-1036.47		136.335	143.937	245	-1036.46		136.335	143.937	245	-1036.46		136.335	143.937	245	-1036.45
136.335	135.937	246	-1036.86		136.335	135.937	246	-1036.47		136.335	135.937	246	-1036.46		136.335	135.937	246	-1036.46		136.335	135.937	246	-1036.45
136.335	127.937	247	-1036.86		136.335	127.937	247	-1036.47		136.335	127.937	247	-1036.46		136.335	127.937	247	-1036.45		136.335	127.937	247	-1036.45
136.335	119.937	248	-1036.86		136.335	119.937	248	-1036.47		136.335	119.937	248	-1036.46		136.335	119.937	248	-1036.45		136.335	119.937	248	-1036.45
136.335	111.937	249	-1036.86		136.335	111.937	249	-1036.47		136.335	111.937	249	-1036.46		136.335	111.937	249	-1036.45		136.335	111.937	249	-1036.45
136.335	103.937	250	-1036.87		136.335	103.937	250	-1036.47		136.335	103.937	250	-1036.46		136.335	103.937	250	-1036.46		136.335	103.937	250	-1036.45
136.335	95.9366	251	-1036.87		136.335	95.9366	251	-1036.47		136.335	95.9366	251	-1036.46		136.335	95.9366	251	-1036.46		136.335	95.9366	251	-1036.45
136.335	87.9366	252	-1036.87		136.335	87.9366	252	-1036.47		136.335	87.9366	252	-1036.46		136.335	87.9366	252	-1036.46		136.335	87.9366	252	-1036.45
136.335	79.9366	253	-1036.87		136.335	79.9366	253	-1036.47		136.335	79.9366	253	-1036.47		136.335	79.9366	253	-1036.46		136.335	79.9366	253	-1036.45
136.335	71.9366	254	-1036.87		136.335	71.9366	254	-1036.47		136.335	71.9366	254	-1036.47		136.335	71.9366	254	-1036.46		136.335	71.9366	254	-1036.45
136.335	63.9366	255	-1036.87		136.335	63.9366	255	-1036.47		136.335	63.9366	255	-1036.47		136.335	63.9366	255	-1036.46		136.335	63.9366	255	-1036.46
136.335	55.9367	256	-1036.87		136.335	55.9367	256			136.335	55.9367	256			136.335	55.9367	256			136.335	55.9367	256
136.335	47.9366	257	-1036.87		136.335	47.9366	257	-1036.47		136.335	47.9366	257	-1036.47		136.335	47.9366	257	-1036.46		136.335	47.9366	257	-1036.45
136.335	39.9368	258	-1036.87		136.335	39.9368	258	-1036.47		136.335	39.9368	258	-1036.47		136.335	39.9368	258	-1036.46		136.335	39.9368	258	-1036.45
136.335	31.9367	259	-1036.87		136.335	31.9367	259	-1036.47		136.335	31.9367	259	-1036.47		136.335	31.9367	259	-1036.46		136.335	31.9367	259	-1036.45
136.335	23.9367	260	-1036.86		136.335	23.9367	260	-1036.47		136.335	23.9367	260	-1036.46		136.335	23.9367	260	-1036.46		136.335	23.9367	260	-1036.45
136.335	15.9366	261	-1036.86		136.335	15.9366	261	-1036.47		136.335	15.9366	261	-1036.46		136.335	15.9366	261	-1036.45		136.335	15.9366	261	-1036.44
136.335	7.93661	262	-1036.86		136.335	7.93661	262			136.335	7.93661	262			136.335	7.93661	262			136.335	7.93661	262
136.335	-0.063297	263	-1036.86		136.335	-0.063297	263	-1036.47		136.335	-0.063297	263	-1036.46		136.335	-0.063297	263	-1036.45		136.335	-0.063297	263	-1036.44
136.335	-8.06338	264	-1036.86		136.335	-8.06338	264	-1036.47		136.335	-8.06338	264	-1036.46		136.335	-8.06338	264	-1036.45		136.335	-8.06338	264	-1036.44
136.335	-16.0635	265	-1036.86		136.335	-16.0635	265			136.335	-16.0635	265			136.335	-16.0635	265			136.335	-16.0635	265
136.335	-24.0636	266	-1036.86		136.335	-24.0636	266	-1036.47		136.335	-24.0636	266	-1036.46		136.335	-24.0636	266	-1036.45		136.335	-24.0636	266	-1036.45
136.335	-32.0635	267	-1036.87		136.335	-32.0635	267	-1036.47		136.335	-32.0635	267	-1036.46		136.335	-32.0635	267	-1036.46		136.335	-32.0635	267	-1036.45
136.335	-40.0634	268	-1036.87		136.335	-40.0634	268	-1036.47		136.335	-40.0634	268	-1036.47		136.335	-40.0634	268	-1036.46		136.335	-40.0634	268	-1036.45
136.335	-48.0634	269	-1036.87		136.335	-48.0634	269	-1036.47		136.335	-48.0634	269	-1036.47		136.335	-48.0634	269	-1036.46		136.335	-48.0634	269	-1036.45
136.335	-56.0634	270	-1036.87		136.335	-56.0634	270	-1036.47		136.335	-56.0634	270	-1036.47		136.335	-56.0634	270	-1036.46		136.335	-56.0634	270	-1036.46
136.335	-64.0633	271	-1036.87		136.335	-64.0633	271	-1036.47		136.335	-64.0633	271	-1036.47		136.335	-64.0633	271	-1036.46		136.335	-64.0633	271	-1036.46
136.335	-72.0633	272	-1036.87		136.335	-72.0633	272	-1036.47		136.335	-72.0633	272	-1036.47		136.335	-72.0633	272	-1036.46		136.335	-72.0633	272	-1036.46
136.336	-80.0632	273	-1036.87		136.336	-80.0632	273	-1036.47		136.336	-80.0632	273	-1036.47		136.336	-80.0632	273	-1036.46		136.336	-80.0632	273	-1036.46
136.335	-88.0631	274	-1036.87		136.335	-88.0631	274			136.335	-88.0631	274			136.335	-88.0631	274			136.335	-88.0631	274
136.335	-96.0632	275	-1036.87		136.335	-96.0632	275	-1036.47		136.335	-96.0632	275	-1036.46		136.335	-96.0632	275	-1036.46		136.335	-96.0632	275	-1036.45
144.335	-96.0635	276	-1036.87		144.335	-96.0635	276	-1036.47		144.335	-96.0635	276	-1036.46		144.335	-96.0635	276	-1036.46		144.335	-96.0635	276	-1036.45
144.335	-88.063	277	-1036.87		144.335	-88.063	277	-1036.47		144.335	-88.063	277	-1036.47		144.335	-88.063	277	-1036.46		144.335	-88.063	277	-1036.46
144.335	-80.0631	278	-1036.87		144.335	-80.0631	278	-1036.47		144.335	-80.0631	278	-1036.47		144.335	-80.0631	278	-1036.46		144.335	-80.0631	278	-1036.46
144.335	-72.0631	279	-1036.87		144.335	-72.0631	279	-1036.47		144.335	-72.0631	279	-1036.47		144.335	-72.0631	279	-1036.46		144.335	-72.0631	279	-1036.46
144.335	-64.0632	280	-1036.87		144.335	-64.0632	280	-1036.47		144.335	-64.0632	280	-1036.47		144.335	-64.0632	280	-1036.46		144.335	-64.0632	280	-1036.46
144.336	-56.0632	281	-1036.87		144.336	-56.0632	281	-1036.47		144.336	-56.0632	281	-1036.47		144.336	-56.0632	281	-1036.46		144.336	-56.0632	281	-1036.45
144.336	-48.0632	282	-1036.87		144.336	-48.0632	282	-1036.47		144.336	-48.0632	282	-1036.47		144.336	-48.0632	282	-1036.46		144.336	-48.0632	282	-1036.45
144.335	-40.0632	283	-1036.87		144.335	-40.0632	283	-1036.47		144.335	-40.0632	283	-1036.47		144.335	-40.0632	283	-1036.46		144.335	-40.0632	283	-1036.45
144.336	-32.0633	284	-1036.87		144.336	-32.0633	284	-1036.47		144.336	-32.0633	284	-1036.47		144.336	-32.0633	284	-1036.46		144.336	-32.0633	284	-1036.45
144.336	-24.0632	285	-1036.86		144.336	-24.0632	285	-1036.47		144.336	-24.0632	285	-1036.46		144.336	-24.0632	285	-1036.46		144.336	-24.0632	285	-1036.45
144.336	-16.0634	286	-1036.86		144.336	-16.0634	286	-1036.47		144.336	-16.0634	286	-1036.46		144.336	-16.0634	286	-1036.46		144.336	-16.0634	286	-1036.44
144.335	-8.06336	287	-1036.86		144.335	-8.06336	287	-1036.47		144.335	-8.06336	287	-1036.46		144.335	-8.06336	287	-1036.45		144.335	-8.06336	287	-1036.44
144.335	-0.06333	288	-1036.86		144.335	-0.06333	288	-1036.47		144.335	-0.06333	288	-1036.46		144.335	-0.06333	288	-1036.45		144.335	-0.06333	288	-1036.44
144.335	7.93677	289	-1036.86		144.335	7.93677	289	-1036.47		144.335	7.93677	289	-1036.46		144.335	7.93677	289	-1036.45		144.335	7.93677	289	-1036.44
144.335	15.9368	290	-1036.86		144.335	15.9368	290	-1036.47		144.335	15.9368	290	-1036.46		144.335	15.9368	290	-1036.46		144.335	15.9368	290	-1036.45
144.335	23.9368	291	-1036.87		144.335	23.9368	291	-1036.47		144.335	23.9368	291	-1036.47		144.335	23.9368	291	-1036.46		144.335	23.9368	291	-1036.45
144.335	31.9368	292	-1036.87		144.335	31.9368	292	-1036.47		144.335	31.9368	292	-1036.47		144.335	31.9368	292	-1036.46		144.335	31.9368	292	-1036.45
144.335	39.9369	293	-1036.87		144.335	39.9369	293	-1036.47		144.335	39.9369	293	-1036.47		144.335	39.9369	293	-1036.46		144.335	39.9369	293	-1036.45
144.335	47.9368	294	-1036.87		144.335	47.9368	294	-1036.48		144.335	47.9368	294	-1036.47		144.335	47.9368	294	-1036.46		144.335	47.9368	294	-1036.45
144.335	55.9369	295	-1036.87		144.335	55.9369	295	-1036.48		144.335	55.9369	295	-1036.47		144.335	55.9369	295	-1036.46		144.335	55.9369	295	-1036.46
144.335	63.9368	296	-1036.87		144.335	63.9368	296	-1036.48		144.335	63.9368	296	-1036.47		144.335	63.9368	296	-1036.46		144.335	63.9368	296	-1036.46
144.335	71.937	297	-1036.87		144.335	71.937	297	-1036.47		144.335	71.937	297	-1036.47		144.335	71.937	297	-1036.46		144.335	71.937	297	-1036.46
144.335	79.9368	298	-1036.87		144.335	79.9368	298	-1036.47		144.335	79.9368	298	-1036.47		144.335	79.9368	298	-1036.46		144.335	79.9368	298	-1036.45
144.335	87.9366	299	-1036.87		144.335	87.9366	299	-1036.47		144.335	87.9366	299	-1036.46		144.335	87.9366	299	-1036.46		144.335	87.9366	299	-1036.45
144.335	95.9366	300	-1036.87		144.335	95.9366	300	-1036.47		144.335	95.9366	300	-1036.46		144.335	95.9366	300	-1036.46		144.335	95.9366	300	-1036.45
144.335	103.937	301	-1036.87		144.335	103.937	301	-1036.47		144.335	103.937	301	-1036.46		144.335	103.937	301	-1036.46		144.335	103.937	301	-1036.45
144.335	111.937	302	-1036.87		144.335	111.937	302	-1036.47		144.335	111.937	302	-1036.46		144.335	111.937	302	-1036.46		144.335	111.937	302	-1036.45
144.335	119.937	303	-1036.87		144.335	119.937	303			144.335	119.937	303			144.335	119.937	303			144.335	119.937	303
144.335	127.937	304	-1036.87		144.335	127.937	304	-1036.47		144.335	127.937	304	-1036.46		144.335	127.937	304	-1036.46		144.335	127.937	304	-1036.45
144.335	135.937	305	-1036.87		144.335	135.937	305	-1036.47		144.335	135.937	305	-1036.46		144.335	135.937	305	-1036.46		144.335	135.937	305	-1036.45
144.335	143.937	306	-1036.87		144.335	143.937	306	-1036.47		144.335	143.937	306	-1036.46		144.335	143.937	306	-1036.46		144.335	143.937	306	-1036.45
144.335	151.937	307	-1036.87		144.335	151.937	307	-1036.47		144.335	151.937	307	-1036.46		144.335	151.937	307	-1036.46		144.335	151.937	307	-1036.45
144.335	159.937	308	-1036.87		144.335	159.937	308	-1036.47		144.335	159.937	308	-1036.46		144.335	159.937	308	-1036.46		144.335	159.937	308	-1036.45
144.335	167.937	309	-1036.87		144.335	167.937	309	-1036.47		144.335	167.937	309	-1036.46		144.335	167.937	309	-1036.46		144.335	167.937	309	-1036.45
144.335	175.937	310	-1036.87		144.335	175.937	310	-1036.47		144.335	175.937	310	-1036.46		144.335	175.937	310	-1036.46		144.335	175.937	310	-1036.45
144.335	-176.063	311	-1036.87		144.335	-176.063	311	-1036.47		144.335	-176.063	311	-1036.46		144.335	-176.063	311	-1036.46		144.335	-176.063	311	-1036.45
144.336	-168.063	312	-1036.87		144.336	-168.063	312	-1036.47		144.336	-168.063	312	-1036.46		144.336	-168.063	312	-1036.46		144.336	-168.063	312	-1036.45
144.336	-160.063	313	-1036.87		144.336	-160.063	313			144.336	-160.063	313			144.336	-160.063	313			144.336	-160.063	313
144.335	-152.063	314	-1036.87		144.335	-152.063	314	-1036.47		144.335	-152.063	314	-1036.46		144.335	-152.063	314	-1036.46		144.335	-152.063	314	-1036.45
144.335	-144.063	315	-1036.87		144.335	-144.063	315	-1036.47		144.335	-144.063	315	-1036.46		144.335	-144.063	315	-1036.46		144.335	-144.063	315	-1036.45
144.335	-136.063	316	-1036.87		144.335	-136.063	316	-1036.47		144.335	-136.063	316	-1036.46		144.335	-136.063	316	-1036.46		144.335	-136.063	316	-1036.45
144.335	-128.063	317	-1036.86		144.335	-128.063	317	-1036.46		144.335	-128.063	317	-1036.46		144.335	-128.063	317	-1036.46		144.335	-128.063	317	-1036.45
144.335	-120.063	318	-1036.86		144.335	-120.063	318	-1036.46		144.335	-120.063	318	-1036.46		144.335	-120.063	318	-1036.46		144.335	-120.063	318	-1036.45
144.335	-112.063	319	-1036.86		144.335	-112.063	319	-1036.47		144.335	-112.063	319	-1036.46		144.335	-112.063	319	-1036.46		144.335	-112.063	319	-1036.45
144.335	-104.063	320	-1036.87		144.335	-104.063	320	-1036.47		144.335	-104.063	320	-1036.46		144.335	-104.063	320	-1036.46		144.335	-104.063	320	-1036.45
144.335	-96.0631	321	-1036.87		144.335	-96.0631	321	-1036.47		144.335	-96.0631	321	-1036.46		144.335	-96.0631	321	-1036.46		144.335	-96.0631	321	-1036.45
152.335	-96.0634	322	-1036.87		152.335	-96.0634	322	-1036.47		152.335	-96.0634	322	-1036.46		152.335	-96.0634	322	-1036.46		152.335	-96.0634	322	-1036.45
152.335	-104.063	323	-1036.87		152.335	-104.063	323	-1036.47		152.335	-104.063	323	-1036.46		152.335	-104.063	323	-1036.46		152.335	-104.063	323	-1036.45
152.335	-112.063	324	-1036.87		152.335	-112.063	324	-1036.47		152.335	-112.063	324	-1036.46		152.335	-112.063	324	-1036.46		152.335	-112.063	324	-1036.45
152.335	-120.064	325	-1036.87		152.335	-120.064	325	-1036.47		152.335	-120.064	325	-1036.46		152.335	-120.064	325	-1036.46		152.335	-120.064	325	-1036.45
152.335	-128.063	326	-1036.87		152.335	-128.063	326	-1036.47		152.335	-128.063	326	-1036.46		152.335	-128.063	326	-1036.46		152.335	-128.063	326	-1036.45
152.335	-136.064	327	-1036.87		152.335	-136.064	327	-1036.47		152.335	-136.064	327	-1036.46		152.335	-136.064	327	-1036.46		152.335	-136.064	327	-1036.45
152.335	-144.064	328	-1036.87		152.335	-144.064	328			152.335	-144.064	328			152.335	-144.064	328			152.335	-144.064	328
152.335	-152.064	329	-1036.87		152.335	-152.064	329	-1036.47		152.335	-152.064	329	-1036.46		152.335	-152.064	329	-1036.46		152.335	-152.064	329	-1036.45
152.335	-160.064	330	-1036.87		152.335	-160.064	330	-1036.47		152.335	-160.064	330	-1036.46		152.335	-160.064	330	-1036.46		152.335	-160.064	330	-1036.45
152.335	-168.063	331	-1036.87		152.335	-168.063	331	-1036.47		152.335	-168.063	331	-1036.47		152.335	-168.063	331	-1036.46		152.335	-168.063	331	-1036.45
152.335	-176.063	332	-1036.87		152.335	-176.063	332	-1036.47		152.335	-176.063	332	-1036.47		152.335	-176.063	332	-1036.46		152.335	-176.063	332	-1036.45
152.336	175.937	333	-1036.87		152.336	175.937	333	-1036.47		152.336	175.937	333	-1036.47		152.336	175.937	333	-1036.46		152.336	175.937	333	-1036.45
152.336	167.937	334	-1036.87		152.336	167.937	334	-1036.47		152.336	167.937	334	-1036.46		152.336	167.937	334	-1036.46		152.336	167.937	334	-1036.45
152.335	159.937	335	-1036.87		152.335	159.937	335	-1036.47		152.335	159.937	335	-1036.46		152.335	159.937	335	-1036.46		152.335	159.937	335	-1036.45
152.335	151.937	336	-1036.87		152.335	151.937	336	-1036.47		152.335	151.937	336	-1036.46		152.335	151.937	336	-1036.46		152.335	151.937	336	-1036.45
152.335	143.937	337	-1036.87		152.335	143.937	337	-1036.47		152.335	143.937	337	-1036.46		152.335	143.937	337	-1036.46		152.335	143.937	337	-1036.45
152.335	135.937	338	-1036.87		152.335	135.937	338	-1036.47		152.335	135.937	338	-1036.46		152.335	135.937	338	-1036.46		152.335	135.937	338	-1036.45
152.335	127.937	339	-1036.87		152.335	127.937	339	-1036.47		152.335	127.937	339	-1036.46		152.335	127.937	339	-1036.46		152.335	127.937	339	-1036.45
152.335	119.937	340	-1036.87		152.335	119.937	340	-1036.47		152.335	119.937	340	-1036.46		152.335	119.937	340	-1036.46		152.335	119.937	340	-1036.45
152.335	111.937	341	-1036.87		152.335	111.937	341	-1036.47		152.335	111.937	341	-1036.46		152.335	111.937	341	-1036.46		152.335	111.937	341	-1036.45
152.335	103.937	342	-1036.87		152.335	103.937	342	-1036.47		152.335	103.937	342	-1036.46		152.335	103.937	342	-1036.46		152.335	103.937	342	-1036.45
152.335	95.9366	343	-1036.87		152.335	95.9366	343	-1036.47		152.335	95.9366	343	-1036.46		152.335	95.9366	343	-1036.46		152.335	95.9366	343	-1036.45
152.335	87.9366	344	-1036.87		152.335	87.9366	344	-1036.47		152.335	87.9366	344	-1036.47		152.335	87.9366	344	-1036.46		152.335	87.9366	344	-1036.45
152.335	79.9366	345	-1036.87		152.335	79.9366	345	-1036.47		152.335	79.9366	345	-1036.47		152.335	79.9366	345	-1036.46		152.335	79.9366	345	-1036.46
152.335	71.9366	346	-1036.87		152.335	71.9366	346	-1036.48		152.335	71.9366	346	-1036.47		152.335	71.9366	346	-1036.46		152.335	71.9366	346	-1036.46
152.335	63.9366	347	-1036.87		152.335	63.9366	347	-1036.48		152.335	63.9366	347	-1036.47		152.335	63.9366	347	-1036.46		152.335	63.9366	347	-1036.46
152.335	55.9366	348	-1036.87		152.335	55.9366	348	-1036.48		152.335	55.9366	348	-1036.47		152.335	55.9366	348	-1036.46		152.335	55.9366	348	-1036.46
152.335	47.9367	349	-1036.87		152.335	47.9367	349	-1036.48		152.335	47.9367	349	-1036.47		152.335	47.9367	349	-1036.46		152.335	47.9367	349	-1036.46
152.335	39.9367	350	-1036.87		152.335	39.9367	350	-1036.48		152.335	39.9367	350	-1036.47		152.335	39.9367	350	-1036.46		152.335	39.9367	350	-1036.45
152.335	31.9368	351	-1036.87		152.335	31.9368	351	-1036.47		152.335	31.9368	351	-1036.47		152.335	31.9368	351	-1036.46		152.335	31.9368	351	-1036.45
152.335	23.9367	352	-1036.87		152.335	23.9367	352			152.335	23.9367	352			152.335	23.9367	352			152.335	23.9367	352
152.335	15.9367	353	-1036.87		152.335	15.9367	353			152.335	15.9367	353			152.335	15.9367	353			152.335	15.9367	353
152.335	7.93668	354	-1036.86		152.335	7.93668	354	-1036.47		152.335	7.93668	354	-1036.46		152.335	7.93668	354	-1036.46		152.335	7.93668	354	-1036.45
152.335	-0.063391	355	-1036.86		152.335	-0.063391	355	-1036.47		152.335	-0.063391	355	-1036.46		152.335	-0.063391	355	-1036.46		152.335	-0.063391	355	-1036.45
152.335	-8.06337	356	-1036.86		152.335	-8.06337	356			152.335	-8.06337	356			152.335	-8.06337	356			152.335	-8.06337	356
152.335	-16.0634	357	-1036.86		152.335	-16.0634	357	-1036.47		152.335	-16.0634	357	-1036.46		152.335	-16.0634	357	-1036.46		152.335	-16.0634	357	-1036.45
152.335	-24.0636	358	-1036.87		152.335	-24.0636	358	-1036.47		152.335	-24.0636	358	-1036.46		152.335	-24.0636	358	-1036.46		152.335	-24.0636	358	-1036.45
152.335	-32.0635	359	-1036.87		152.335	-32.0635	359	-1036.47		152.335	-32.0635	359	-1036.47		152.335	-32.0635	359	-1036.46		152.335	-32.0635	359	-1036.45
152.335	-40.0635	360	-1036.87		152.335	-40.0635	360	-1036.48		152.335	-40.0635	360	-1036.47		152.335	-40.0635	360	-1036.46		152.335	-40.0635	360	-1036.45
152.335	-48.0634	361	-1036.87		152.335	-48.0634	361	-1036.48		152.335	-48.0634	361	-1036.47		152.335	-48.0634	361	-1036.46		152.335	-48.0634	361	-1036.45
152.335	-56.0634	362	-1036.87		152.335	-56.0634	362	-1036.48		152.335	-56.0634	362	-1036.47		152.335	-56.0634	362	-1036.46		152.335	-56.0634	362	-1036.45
152.335	-64.0633	363	-1036.87		152.335	-64.0633	363	-1036.48		152.335	-64.0633	363	-1036.47		152.335	-64.0633	363	-1036.46		152.335	-64.0633	363	-1036.46
152.335	-72.0633	364	-1036.87		152.335	-72.0633	364	-1036.47		152.335	-72.0633	364	-1036.47		152.335	-72.0633	364	-1036.46		152.335	-72.0633	364	-1036.46
152.335	-80.0632	365	-1036.87		152.335	-80.0632	365	-1036.47		152.335	-80.0632	365	-1036.47		152.335	-80.0632	365	-1036.46		152.335	-80.0632	365	-1036.46
152.336	-88.0631	366	-1036.87		152.336	-88.0631	366	-1036.47		152.336	-88.0631	366	-1036.47		152.336	-88.0631	366	-1036.46		152.336	-88.0631	366	-1036.46
152.335	-96.0631	367	-1036.87		152.335	-96.0631	367	-1036.47		152.335	-96.0631	367	-1036.46		152.335	-96.0631	367	-1036.46		152.335	-96.0631	367	-1036.45
160.335	-96.0633	368	-1036.87		160.335	-96.0633	368	-1036.47		160.335	-96.0633	368	-1036.47		160.335	-96.0633	368	-1036.46		160.335	-96.0633	368	-1036.46
160.335	-88.0631	369	-1036.87		160.335	-88.0631	369	-1036.47		160.335	-88.0631	369	-1036.47		160.335	-88.0631	369	-1036.46		160.335	-88.0631	369	-1036.46
160.335	-80.0631	370	-1036.87		160.335	-80.0631	370	-1036.47		160.335	-80.0631	370	-1036.47		160.335	-80.0631	370	-1036.46		160.335	-80.0631	370	-1036.46
160.336	-72.0632	371	-1036.87		160.336	-72.0632	371	-1036.48		160.336	-72.0632	371	-1036.47		160.336	-72.0632	371	-1036.46		160.336	-72.0632	371	-1036.46
160.336	-64.0632	372	-1036.87		160.336	-64.0632	372			160.336	-64.0632	372			160.336	-64.0632	372			160.336	-64.0632	372
160.336	-56.0632	373	-1036.87		160.336	-56.0632	373	-1036.48		160.336	-56.0632	373	-1036.47		160.336	-56.0632	373	-1036.46		160.336	-56.0632	373	-1036.46
160.335	-48.0632	374	-1036.87		160.335	-48.0632	374	-1036.48		160.335	-48.0632	374	-1036.47		160.335	-48.0632	374	-1036.46		160.335	-48.0632	374	-1036.45
160.336	-40.0632	375	-1036.87		160.336	-40.0632	375	-1036.48		160.336	-40.0632	375	-1036.47		160.336	-40.0632	375	-1036.46		160.336	-40.0632	375	-1036.45
160.335	-32.0633	376	-1036.87		160.335	-32.0633	376	-1036.48		160.335	-32.0633	376	-1036.47		160.335	-32.0633	376	-1036.46		160.335	-32.0633	376	-1036.45
160.336	-24.0632	377	-1036.87		160.336	-24.0632	377	-1036.47		160.336	-24.0632	377	-1036.47		160.336	-24.0632	377	-1036.46		160.336	-24.0632	377	-1036.45
160.335	-16.0634	378	-1036.87		160.335	-16.0634	378	-1036.47		160.335	-16.0634	378	-1036.46		160.335	-16.0634	378	-1036.46		160.335	-16.0634	378	-1036.45
160.335	-8.06302	379	-1036.87		160.335	-8.06302	379	-1036.47		160.335	-8.06302	379	-1036.46		160.335	-8.06302	379	-1036.46		160.335	-8.06302	379	-1036.45
160.335	-0.063353	380	-1036.87		160.335	-0.063353	380	-1036.47		160.335	-0.063353	380	-1036.46		160.335	-0.063353	380	-1036.46		160.335	-0.063353	380	-1036.45
160.335	7.93683	381	-1036.87		160.335	7.93683	381	-1036.47		160.335	7.93683	381	-1036.47		160.335	7.93683	381	-1036.46		160.335	7.93683	381	-1036.45
160.335	15.9368	382	-1036.87		160.335	15.9368	382			160.335	15.9368	382			160.335	15.9368	382			160.335	15.9368	382
160.335	23.9369	383	-1036.87		160.335	23.9369	383	-1036.47		160.335	23.9369	383	-1036.47		160.335	23.9369	383	-1036.46		160.335	23.9369	383	-1036.45
160.335	31.9368	384	-1036.87		160.335	31.9368	384	-1036.48		160.335	31.9368	384	-1036.47		160.335	31.9368	384	-1036.46		160.335	31.9368	384	-1036.45
160.335	39.9369	385	-1036.87		160.335	39.9369	385	-1036.48		160.335	39.9369	385	-1036.47		160.335	39.9369	385	-1036.46		160.335	39.9369	385	-1036.45
160.335	47.9368	386	-1036.87		160.335	47.9368	386	-1036.48		160.335	47.9368	386	-1036.47		160.335	47.9368	386	-1036.46		160.335	47.9368	386	-1036.46
160.335	55.937	387	-1036.87		160.335	55.937	387	-1036.48		160.335	55.937	387	-1036.47		160.335	55.937	387	-1036.47		160.335	55.937	387	-1036.46
160.335	63.9368	388	-1036.87		160.335	63.9368	388	-1036.48		160.335	63.9368	388	-1036.47		160.335	63.9368	388	-1036.47		160.335	63.9368	388	-1036.46
160.335	71.9368	389	-1036.87		160.335	71.9368	389			160.335	71.9368	389			160.335	71.9368	389			160.335	71.9368	389
160.335	79.937	390	-1036.87		160.335	79.937	390	-1036.48		160.335	79.937	390	-1036.47		160.335	79.937	390	-1036.46		160.335	79.937	390	-1036.46
160.335	87.9365	391	-1036.87		160.335	87.9365	391	-1036.47		160.335	87.9365	391	-1036.47		160.335	87.9365	391	-1036.46		160.335	87.9365	391	-1036.45
160.335	95.9367	392	-1036.87		160.335	95.9367	392	-1036.47		160.335	95.9367	392	-1036.47		160.335	95.9367	392	-1036.46		160.335	95.9367	392	-1036.45
160.335	103.937	393	-1036.87		160.335	103.937	393	-1036.47		160.335	103.937	393	-1036.46		160.335	103.937	393	-1036.46		160.335	103.937	393	-1036.45
160.335	111.937	394	-1036.87		160.335	111.937	394	-1036.47		160.335	111.937	394	-1036.46		160.335	111.937	394	-1036.46		160.335	111.937	394	-1036.45
160.335	119.937	395	-1036.87		160.335	119.937	395	-1036.47		160.335	119.937	395	-1036.46		160.335	119.937	395	-1036.46		160.335	119.937	395	-1036.45
160.335	127.937	396	-1036.87		160.335	127.937	396	-1036.47		160.335	127.937	396	-1036.46		160.335	127.937	396	-1036.46		160.335	127.937	396	-1036.45
160.335	135.937	397	-1036.87		160.335	135.937	397	-1036.47		160.335	135.937	397	-1036.46		160.335	135.937	397	-1036.46		160.335	135.937	397	-1036.45
160.335	143.937	398	-1036.87		160.335	143.937	398	-1036.47		160.335	143.937	398	-1036.46		160.335	143.937	398	-1036.46		160.335	143.937	398	-1036.45
160.335	151.937	399	-1036.87		160.335	151.937	399	-1036.47		160.335	151.937	399	-1036.46		160.335	151.937	399	-1036.46		160.335	151.937	399	-1036.45
160.335	159.937	400	-1036.87		160.335	159.937	400	-1036.47		160.335	159.937	400	-1036.46		160.335	159.937	400	-1036.46		160.335	159.937	400	-1036.45
160.335	167.937	401	-1036.87		160.335	167.937	401	-1036.48		160.335	167.937	401	-1036.47		160.335	167.937	401	-1036.46		160.335	167.937	401	-1036.45
160.336	175.937	402	-1036.87		160.336	175.937	402	-1036.48		160.336	175.937	402	-1036.47		160.336	175.937	402	-1036.46		160.336	175.937	402	-1036.45
160.336	-176.063	403	-1036.87		160.336	-176.063	403	-1036.47		160.336	-176.063	403	-1036.47		160.336	-176.063	403	-1036.46		160.336	-176.063	403	-1036.45
160.335	-168.063	404	-1036.87		160.335	-168.063	404	-1036.47		160.335	-168.063	404	-1036.47		160.335	-168.063	404	-1036.46		160.335	-168.063	404	-1036.45
160.336	-160.063	405	-1036.87		160.336	-160.063	405	-1036.47		160.336	-160.063	405	-1036.47		160.336	-160.063	405	-1036.46		160.336	-160.063	405	-1036.45
160.335	-152.063	406	-1036.87		160.335	-152.063	406	-1036.47		160.335	-152.063	406	-1036.46		160.335	-152.063	406	-1036.46		160.335	-152.063	406	-1036.45
160.335	-144.064	407	-1036.87		160.335	-144.064	407	-1036.47		160.335	-144.064	407	-1036.46		160.335	-144.064	407	-1036.46		160.335	-144.064	407	-1036.45
160.335	-136.064	408	-1036.87		160.335	-136.064	408			160.335	-136.064	408			160.335	-136.064	408			160.335	-136.064	408
160.335	-128.064	409	-1036.87		160.335	-128.064	409	-1036.47		160.335	-128.064	409	-1036.46		160.335	-128.064	409	-1036.46		160.335	-128.064	409	-1036.45
160.335	-120.063	410	-1036.87		160.335	-120.063	410	-1036.47		160.335	-120.063	410	-1036.46		160.335	-120.063	410	-1036.46		160.335	-120.063	410	-1036.45
160.335	-112.063	411	-1036.87		160.335	-112.063	411	-1036.47		160.335	-112.063	411	-1036.46		160.335	-112.063	411	-1036.46		160.335	-112.063	411	-1036.45
160.335	-104.063	412	-1036.87		160.335	-104.063	412			160.335	-104.063	412			160.335	-104.063	412			160.335	-104.063	412
160.335	-96.0631	413	-1036.87		160.335	-96.0631	413	-1036.47		160.335	-96.0631	413	-1036.47		160.335	-96.0631	413	-1036.46		160.335	-96.0631	413	-1036.46
168.336	-96.0632	414	-1036.87		168.336	-96.0632	414	-1036.47		168.336	-96.0632	414	-1036.47		168.336	-96.0632	414	-1036.46		168.336	-96.0632	414	-1036.46
168.335	-104.063	415	-1036.87		168.335	-104.063	415	-1036.47		168.335	-104.063	415	-1036.46		168.335	-104.063	415	-1036.46		168.335	-104.063	415	-1036.45
168.335	-112.063	416	-1036.87		168.335	-112.063	416	-1036.47		168.335	-112.063	416	-1036.46		168.335	-112.063	416	-1036.46		168.335	-112.063	416	-1036.45
168.335	-120.063	417	-1036.87		168.335	-120.063	417	-1036.47		168.335	-120.063	417	-1036.46		168.335	-120.063	417	-1036.46		168.335	-120.063	417	-1036.45
168.335	-128.063	418	-1036.87		168.335	-128.063	418	-1036.47		168.335	-128.063	418	-1036.46		168.335	-128.063	418	-1036.46		168.335	-128.063	418	-1036.45
168.335	-136.064	419	-1036.87		168.335	-136.064	419	-1036.47		168.335	-136.064	419	-1036.46		168.335	-136.064	419	-1036.46		168.335	-136.064	419	-1036.45
168.335	-144.064	420	-1036.87		168.335	-144.064	420	-1036.47		168.335	-144.064	420	-1036.46		168.335	-144.064	420	-1036.46		168.335	-144.064	420	-1036.45
168.335	-152.064	421	-1036.87		168.335	-152.064	421	-1036.47		168.335	-152.064	421	-1036.47		168.335	-152.064	421	-1036.46		168.335	-152.064	421	-1036.45
168.335	-160.064	422	-1036.87		168.335	-160.064	422	-1036.47		168.335	-160.064	422	-1036.47		168.335	-160.064	422	-1036.46		168.335	-160.064	422	-1036.45
168.335	-168.064	423	-1036.87		168.335	-168.064	423	-1036.48		168.335	-168.064	423	-1036.47		168.335	-168.064	423	-1036.46		168.335	-168.064	423	-1036.45
168.335	-176.063	424	-1036.87		168.335	-176.063	424	-1036.48		168.335	-176.063	424	-1036.47		168.335	-176.063	424	-1036.46		168.335	-176.063	424	-1036.45
168.335	175.937	425	-1036.87		168.335	175.937	425	-1036.48		168.335	175.937	425	-1036.47		168.335	175.937	425	-1036.46		168.335	175.937	425	-1036.45
168.336	167.937	426	-1036.87		168.336	167.937	426	-1036.48		168.336	167.937	426	-1036.47		168.336	167.937	426	-1036.46		168.336	167.937	426	-1036.45
168.335	159.937	427	-1036.87		168.335	159.937	427	-1036.48		168.335	159.937	427	-1036.47		168.335	159.937	427	-1036.46		168.335	159.937	427	-1036.45
168.335	151.937	428	-1036.87		168.335	151.937	428	-1036.47		168.335	151.937	428	-1036.46		168.335	151.937	428	-1036.46		168.335	151.937	428	-1036.45
168.335	143.937	429	-1036.87		168.335	143.937	429	-1036.47		168.335	143.937	429	-1036.46		168.335	143.937	429	-1036.46		168.335	143.937	429	-1036.45
168.335	135.937	430	-1036.87		168.335	135.937	430	-1036.47		168.335	135.937	430	-1036.46		168.335	135.937	430	-1036.46		168.335	135.937	430	-1036.45
168.335	127.937	431	-1036.87		168.335	127.937	431	-1036.47		168.335	127.937	431	-1036.46		168.335	127.937	431	-1036.46		168.335	127.937	431	-1036.45
168.335	119.937	432	-1036.87		168.335	119.937	432	-1036.47		168.335	119.937	432	-1036.46		168.335	119.937	432	-1036.46		168.335	119.937	432	-1036.45
168.335	111.937	433	-1036.87		168.335	111.937	433	-1036.47		168.335	111.937	433	-1036.46		168.335	111.937	433	-1036.46		168.335	111.937	433	-1036.45
168.335	103.937	434	-1036.87		168.335	103.937	434	-1036.47		168.335	103.937	434	-1036.46		168.335	103.937	434	-1036.46		168.335	103.937	434	-1036.45
168.335	95.9367	435	-1036.87		168.335	95.9367	435	-1036.47		168.335	95.9367	435	-1036.47		168.335	95.9367	435	-1036.46		168.335	95.9367	435	-1036.45
168.335	87.9366	436	-1036.87		168.335	87.9366	436	-1036.47		168.335	87.9366	436	-1036.47		168.335	87.9366	436	-1036.46		168.335	87.9366	436	-1036.46
168.335	79.9365	437	-1036.87		168.335	79.9365	437			168.335	79.9365	437			168.335	79.9365	437			168.335	79.9365	437
168.335	71.9366	438	-1036.87		168.335	71.9366	438	-1036.48		168.335	71.9366	438	-1036.47		168.335	71.9366	438	-1036.47		168.335	71.9366	438	-1036.46
168.335	63.9366	439	-1036.88		168.335	63.9366	439	-1036.48		168.335	63.9366	439	-1036.47		168.335	63.9366	439	-1036.47		168.335	63.9366	439	-1036.46
168.335	55.9366	440	-1036.88		168.335	55.9366	440	-1036.48		168.335	55.9366	440	-1036.47		168.335	55.9366	440	-1036.47		168.335	55.9366	440	-1036.46
168.335	47.9368	441	-1036.87		168.335	47.9368	441	-1036.48		168.335	47.9368	441	-1036.47		168.335	47.9368	441	-1036.46		168.335	47.9368	441	-1036.46
168.335	39.9366	442	-1036.87		168.335	39.9366	442	-1036.48		168.335	39.9366	442	-1036.47		168.335	39.9366	442	-1036.46		168.335	39.9366	442	-1036.45
168.335	31.9367	443	-1036.87		168.335	31.9367	443	-1036.48		168.335	31.9367	443	-1036.47		168.335	31.9367	443	-1036.46		168.335	31.9367	443	-1036.45
168.335	23.9366	444	-1036.87		168.335	23.9366	444	-1036.47		168.335	23.9366	444	-1036.47		168.335	23.9366	444	-1036.46		168.335	23.9366	444	-1036.45
168.335	15.9366	445	-1036.87		168.335	15.9366	445	-1036.47		168.335	15.9366	445	-1036.47		168.335	15.9366	445	-1036.46		168.335	15.9366	445	-1036.45
168.335	7.93658	446	-1036.87		168.335	7.93658	446	-1036.47		168.335	7.93658	446	-1036.47		168.335	7.93658	446	-1036.46		168.335	7.93658	446	-1036.45
168.335	-0.063399	447	-1036.87		168.335	-0.063399	447	-1036.47		168.335	-0.063399	447	-1036.47		168.335	-0.063399	447	-1036.46		168.335	-0.063399	447	-1036.45
168.335	-8.06333	448	-1036.87		168.335	-8.06333	448	-1036.47		168.335	-8.06333	448	-1036.47		168.335	-8.06333	448	-1036.46		168.335	-8.06333	448	-1036.45
168.335	-16.0635	449	-1036.87		168.335	-16.0635	449	-1036.47		168.335	-16.0635	449	-1036.47		168.335	-16.0635	449	-1036.46		168.335	-16.0635	449	-1036.45
168.335	-24.0635	450	-1036.87		168.335	-24.0635	450	-1036.47		168.335	-24.0635	450	-1036.47		168.335	-24.0635	450	-1036.46		168.335	-24.0635	450	-1036.45
168.335	-32.0635	451	-1036.87		168.335	-32.0635	451	-1036.48		168.335	-32.0635	451	-1036.47		168.335	-32.0635	451	-1036.46		168.335	-32.0635	451	-1036.45
168.335	-40.0635	452	-1036.87		168.335	-40.0635	452	-1036.48		168.335	-40.0635	452	-1036.47		168.335	-40.0635	452	-1036.46		168.335	-40.0635	452	-1036.45
168.335	-48.0634	453	-1036.87		168.335	-48.0634	453	-1036.48		168.335	-48.0634	453	-1036.47		168.335	-48.0634	453	-1036.46		168.335	-48.0634	453	-1036.45
168.335	-56.0634	454	-1036.87		168.335	-56.0634	454	-1036.48		168.335	-56.0634	454	-1036.47		168.335	-56.0634	454	-1036.46		168.335	-56.0634	454	-1036.46
168.335	-64.0634	455	-1036.87		168.335	-64.0634	455	-1036.48		168.335	-64.0634	455	-1036.47		168.335	-64.0634	455	-1036.46		168.335	-64.0634	455	-1036.46
168.336	-72.0633	456	-1036.87		168.336	-72.0633	456	-1036.48		168.336	-72.0633	456	-1036.47		168.336	-72.0633	456	-1036.46		168.336	-72.0633	456	-1036.46
168.335	-80.0632	457	-1036.87		168.335	-80.0632	457	-1036.48		168.335	-80.0632	457	-1036.47		168.335	-80.0632	457	-1036.46		168.335	-80.0632	457	-1036.46
168.336	-88.0631	458	-1036.87		168.336	-88.0631	458	-1036.47		168.336	-88.0631	458	-1036.47		168.336	-88.0631	458	-1036.46		168.336	-88.0631	458	-1036.46
168.335	-96.0631	459	-1036.87		168.335	-96.0631	459			168.335	-96.0631	459			168.335	-96.0631	459			168.335	-96.0631	459
176.336	-96.0631	460	-1036.87		176.336	-96.0631	460	-1036.47		176.336	-96.0631	460	-1036.47		176.336	-96.0631	460	-1036.46		176.336	-96.0631	460	-1036.46
176.336	-88.0631	461	-1036.87		176.336	-88.0631	461	-1036.47		176.336	-88.0631	461	-1036.47		176.336	-88.0631	461	-1036.46		176.336	-88.0631	461	-1036.46
176.335	-80.0631	462	-1036.87		176.335	-80.0631	462	-1036.48		176.335	-80.0631	462	-1036.47		176.335	-80.0631	462	-1036.46		176.335	-80.0631	462	-1036.46
176.335	-72.0631	463	-1036.88		176.335	-72.0631	463	-1036.48		176.335	-72.0631	463	-1036.47		176.335	-72.0631	463	-1036.46		176.335	-72.0631	463	-1036.46
176.335	-64.0632	464	-1036.88		176.335	-64.0632	464	-1036.48		176.335	-64.0632	464	-1036.47		176.335	-64.0632	464	-1036.47		176.335	-64.0632	464	-1036.46
176.336	-56.0631	465	-1036.88		176.336	-56.0631	465	-1036.48		176.336	-56.0631	465	-1036.47		176.336	-56.0631	465	-1036.47		176.336	-56.0631	465	-1036.46
176.336	-48.0632	466	-1036.87		176.336	-48.0632	466	-1036.48		176.336	-48.0632	466	-1036.47		176.336	-48.0632	466	-1036.46		176.336	-48.0632	466	-1036.45
176.336	-40.0632	467	-1036.87		176.336	-40.0632	467	-1036.48		176.336	-40.0632	467	-1036.47		176.336	-40.0632	467	-1036.46		176.336	-40.0632	467	-1036.45
176.336	-32.0632	468	-1036.87		176.336	-32.0632	468	-1036.48		176.336	-32.0632	468	-1036.47		176.336	-32.0632	468	-1036.46		176.336	-32.0632	468	-1036.45
176.336	-24.0632	469	-1036.87		176.336	-24.0632	469	-1036.48		176.336	-24.0632	469	-1036.47		176.336	-24.0632	469	-1036.46		176.336	-24.0632	469	-1036.45
176.335	-16.0631	470	-1036.87		176.335	-16.0631	470	-1036.47		176.335	-16.0631	470	-1036.47		176.335	-16.0631	470	-1036.46		176.335	-16.0631	470	-1036.45
176.335	-8.06318	471	-1036.87		176.335	-8.06318	471	-1036.47		176.335	-8.06318	471	-1036.47		176.335	-8.06318	471	-1036.46		176.335	-8.06318	471	-1036.45
176.335	-0.06304	472	-1036.87		176.335	-0.06304	472	-1036.47		176.335	-0.06304	472	-1036.47		176.335	-0.06304	472	-1036.46		176.335	-0.06304	472	-1036.45
176.335	7.93702	473	-1036.87		176.335	7.93702	473	-1036.47		176.335	7.93702	473	-1036.47		176.335	7.93702	473	-1036.46		176.335	7.93702	473	-1036.45
176.335	15.937	474	-1036.87		176.335	15.937	474	-1036.47		176.335	15.937	474	-1036.47		176.335	15.937	474	-1036.46		176.335	15.937	474	-1036.45
176.335	23.937	475	-1036.87		176.335	23.937	475	-1036.47		176.335	23.937	475	-1036.47		176.335	23.937	475	-1036.46		176.335	23.937	475	-1036.45
176.335	31.9369	476	-1036.87		176.335	31.9369	476	-1036.48		176.335	31.9369	476	-1036.47		176.335	31.9369	476	-1036.46		176.335	31.9369	476	-1036.45
176.335	39.9369	477	-1036.87		176.335	39.9369	477	-1036.48		176.335	39.9369	477	-1036.47		176.335	39.9369	477	-1036.46		176.335	39.9369	477	-1036.45
176.335	47.937	478	-1036.87		176.335	47.937	478	-1036.48		176.335	47.937	478	-1036.47		176.335	47.937	478	-1036.47		176.335	47.937	478	-1036.46
176.335	55.9368	479	-1036.88		176.335	55.9368	479	-1036.48		176.335	55.9368	479	-1036.47		176.335	55.9368	479	-1036.47		176.335	55.9368	479	-1036.46
176.335	63.9369	480	-1036.88		176.335	63.9369	480	-1036.48		176.335	63.9369	480	-1036.47		176.335	63.9369	480	-1036.47		176.335	63.9369	480	-1036.46
176.335	71.9368	481	-1036.88		176.335	71.9368	481			176.335	71.9368	481			176.335	71.9368	481			176.335	71.9368	481
176.335	79.9367	482	-1036.87		176.335	79.9367	482	-1036.48		176.335	79.9367	482	-1036.47		176.335	79.9367	482	-1036.46		176.335	79.9367	482	-1036.46
176.335	87.9366	483	-1036.87		176.335	87.9366	483	-1036.47		176.335	87.9366	483	-1036.47		176.335	87.9366	483	-1036.46		176.335	87.9366	483	-1036.46
176.335	95.9366	484	-1036.87		176.335	95.9366	484	-1036.47		176.335	95.9366	484	-1036.47		176.335	95.9366	484	-1036.46		176.335	95.9366	484	-1036.46
176.335	103.937	485	-1036.87		176.335	103.937	485	-1036.47		176.335	103.937	485	-1036.46		176.335	103.937	485	-1036.46		176.335	103.937	485	-1036.45
176.335	111.937	486	-1036.87		176.335	111.937	486	-1036.47		176.335	111.937	486	-1036.46		176.335	111.937	486	-1036.46		176.335	111.937	486	-1036.45
176.335	119.937	487	-1036.87		176.335	119.937	487	-1036.47		176.335	119.937	487	-1036.46		176.335	119.937	487	-1036.46		176.335	119.937	487	-1036.45
176.335	127.937	488	-1036.87		176.335	127.937	488	-1036.47		176.335	127.937	488	-1036.46		176.335	127.937	488	-1036.46		176.335	127.937	488	-1036.45
176.335	135.937	489	-1036.87		176.335	135.937	489	-1036.47		176.335	135.937	489	-1036.46		176.335	135.937	489	-1036.46		176.335	135.937	489	-1036.45
176.335	143.937	490	-1036.87		176.335	143.937	490	-1036.47		176.335	143.937	490	-1036.46		176.335	143.937	490	-1036.46		176.335	143.937	490	-1036.45
176.335	151.937	491	-1036.87		176.335	151.937	491	-1036.47		176.335	151.937	491	-1036.47		176.335	151.937	491	-1036.46		176.335	151.937	491	-1036.45
176.335	159.937	492	-1036.87		176.335	159.937	492	-1036.48		176.335	159.937	492	-1036.47		176.335	159.937	492	-1036.46		176.335	159.937	492	-1036.45
176.335	167.937	493	-1036.87		176.335	167.937	493	-1036.48		176.335	167.937	493	-1036.47		176.335	167.937	493	-1036.46		176.335	167.937	493	-1036.45
176.335	175.937	494	-1036.87		176.335	175.937	494	-1036.48		176.335	175.937	494	-1036.47		176.335	175.937	494	-1036.46		176.335	175.937	494	-1036.45
176.336	-176.063	495	-1036.87		176.336	-176.063	495	-1036.48		176.336	-176.063	495	-1036.47		176.336	-176.063	495	-1036.46		176.336	-176.063	495	-1036.45
176.336	-168.063	496	-1036.87		176.336	-168.063	496	-1036.48		176.336	-168.063	496	-1036.47		176.336	-168.063	496	-1036.46		176.336	-168.063	496	-1036.45
176.335	-160.063	497	-1036.87		176.335	-160.063	497			176.335	-160.063	497			176.335	-160.063	497			176.335	-160.063	497
176.335	-152.064	498	-1036.87		176.335	-152.064	498	-1036.47		176.335	-152.064	498	-1036.47		176.335	-152.064	498	-1036.46		176.335	-152.064	498	-1036.45
176.335	-144.063	499	-1036.87		176.335	-144.063	499	-1036.47		176.335	-144.063	499	-1036.46		176.335	-144.063	499	-1036.46		176.335	-144.063	499	-1036.45
176.335	-136.064	500	-1036.87		176.335	-136.064	500	-1036.47		176.335	-136.064	500	-1036.46		176.335	-136.064	500	-1036.46		176.335	-136.064	500	-1036.45
176.335	-128.063	501	-1036.87		176.335	-128.063	501	-1036.47		176.335	-128.063	501	-1036.46		176.335	-128.063	501	-1036.46		176.335	-128.063	501	-1036.45
176.335	-120.063	502	-1036.87		176.335	-120.063	502	-1036.47		176.335	-120.063	502	-1036.46		176.335	-120.063	502	-1036.46		176.335	-120.063	502	-1036.45
176.335	-112.063	503	-1036.87		176.335	-112.063	503	-1036.47		176.335	-112.063	503	-1036.46		176.335	-112.063	503	-1036.46		176.335	-112.063	503	-1036.45
176.336	-104.063	504	-1036.87		176.336	-104.063	504	-1036.47		176.336	-104.063	504	-1036.46		176.336	-104.063	504	-1036.46		176.336	-104.063	504	-1036.45
176.335	-96.0631	505	-1036.87		176.335	-96.0631	505	-1036.47		176.335	-96.0631	505	-1036.47		176.335	-96.0631	505	-1036.46		176.335	-96.0631	505	-1036.46
-175.665	-96.0631	506	-1036.87		-175.665	-96.0631	506	-1036.47		-175.665	-96.0631	506	-1036.47		-175.665	-96.0631	506	-1036.46		-175.665	-96.0631	506	-1036.46
-175.665	-104.063	507	-1036.87		-175.665	-104.063	507	-1036.47		-175.665	-104.063	507	-1036.46		-175.665	-104.063	507	-1036.46		-175.665	-104.063	507	-1036.45
-175.665	-112.063	508	-1036.87		-175.665	-112.063	508	-1036.47		-175.665	-112.063	508	-1036.46		-175.665	-112.063	508	-1036.46		-175.665	-112.063	508	-1036.45
-175.665	-120.063	509	-1036.87		-175.665	-120.063	509	-1036.47		-175.665	-120.063	509	-1036.46		-175.665	-120.063	509	-1036.46		-175.665	-120.063	509	-1036.45
-175.665	-128.063	510	-1036.87		-175.665	-128.063	510	-1036.47		-175.665	-128.063	510	-1036.46		-175.665	-128.063	510	-1036.46		-175.665	-128.063	510	-1036.45
-175.665	-136.063	511	-1036.87		-175.665	-136.063	511	-1036.47		-175.665	-136.063	511	-1036.46		-175.665	-136.063	511	-1036.46		-175.665	-136.063	511	-1036.45
-175.665	-144.063	512	-1036.87		-175.665	-144.063	512	-1036.47		-175.665	-144.063	512	-1036.46		-175.665	-144.063	512	-1036.46		-175.665	-144.063	512	-1036.45
-175.665	-152.064	513	-1036.87		-175.665	-152.064	513	-1036.47		-175.665	-152.064	513	-1036.47		-175.665	-152.064	513	-1036.46		-175.665	-152.064	513	-1036.45
-175.665	-160.064	514	-1036.87		-175.665	-160.064	514			-175.665	-160.064	514			-175.665	-160.064	514			-175.665	-160.064	514
-175.665	-168.064	515	-1036.87		-175.665	-168.064	515	-1036.48		-175.665	-168.064	515	-1036.47		-175.665	-168.064	515	-1036.46		-175.665	-168.064	515	-1036.45
-175.665	-176.064	516	-1036.87		-175.665	-176.064	516	-1036.48		-175.665	-176.064	516	-1036.47		-175.665	-176.064	516	-1036.46		-175.665	-176.064	516	-1036.45
-175.665	175.937	517	-1036.87		-175.665	175.937	517	-1036.48		-175.665	175.937	517	-1036.47		-175.665	175.937	517	-1036.46		-175.665	175.937	517	-1036.45
-175.665	167.937	518	-1036.87		-175.665	167.937	518	-1036.48		-175.665	167.937	518	-1036.47		-175.665	167.937	518	-1036.46		-175.665	167.937	518	-1036.45
-175.665	159.937	519	-1036.87		-175.665	159.937	519	-1036.47		-175.665	159.937	519	-1036.47		-175.665	159.937	519	-1036.46		-175.665	159.937	519	-1036.45
-175.665	151.937	520	-1036.87		-175.665	151.937	520			-175.665	151.937	520			-175.665	151.937	520			-175.665	151.937	520
-175.665	143.937	521	-1036.87		-175.665	143.937	521	-1036.47		-175.665	143.937	521	-1036.46		-175.665	143.937	521	-1036.46		-175.665	143.937	521	-1036.45
-175.665	135.937	522	-1036.87		-175.665	135.937	522	-1036.47		-175.665	135.937	522	-1036.46		-175.665	135.937	522	-1036.46		-175.665	135.937	522	-1036.45
-175.665	127.937	523	-1036.87		-175.665	127.937	523	-1036.47		-175.665	127.937	523	-1036.46		-175.665	127.937	523	-1036.46		-175.665	127.937	523	-1036.45
-175.665	119.937	524	-1036.87		-175.665	119.937	524	-1036.47		-175.665	119.937	524	-1036.46		-175.665	119.937	524	-1036.46		-175.665	119.937	524	-1036.45
-175.665	111.937	525	-1036.87		-175.665	111.937	525	-1036.47		-175.665	111.937	525	-1036.46		-175.665	111.937	525	-1036.46		-175.665	111.937	525	-1036.45
-175.665	103.937	526	-1036.87		-175.665	103.937	526	-1036.47		-175.665	103.937	526	-1036.46		-175.665	103.937	526	-1036.46		-175.665	103.937	526	-1036.45
-175.665	95.9365	527	-1036.87		-175.665	95.9365	527	-1036.47		-175.665	95.9365	527	-1036.47		-175.665	95.9365	527	-1036.46		-175.665	95.9365	527	-1036.46
-175.665	87.9366	528	-1036.87		-175.665	87.9366	528	-1036.47		-175.665	87.9366	528	-1036.47		-175.665	87.9366	528	-1036.46		-175.665	87.9366	528	-1036.46
-175.665	79.9365	529	-1036.87		-175.665	79.9365	529	-1036.48		-175.665	79.9365	529	-1036.47		-175.665	79.9365	529	-1036.46		-175.665	79.9365	529	-1036.46
-175.665	71.9366	530	-1036.88		-175.665	71.9366	530	-1036.48		-175.665	71.9366	530	-1036.47		-175.665	71.9366	530	-1036.46		-175.665	71.9366	530	-1036.46
-175.665	63.9366	531	-1036.88		-175.665	63.9366	531	-1036.48		-175.665	63.9366	531	-1036.47		-175.665	63.9366	531	-1036.47		-175.665	63.9366	531	-1036.46
-175.665	55.9366	532	-1036.87		-175.665	55.9366	532	-1036.48		-175.665	55.9366	532	-1036.47		-175.665	55.9366	532	-1036.47		-175.665	55.9366	532	-1036.46
-175.665	47.9367	533	-1036.87		-175.665	47.9367	533	-1036.48		-175.665	47.9367	533	-1036.47		-175.665	47.9367	533	-1036.46		-175.665	47.9367	533	-1036.45
-175.665	39.9367	534	-1036.87		-175.665	39.9367	534	-1036.48		-175.665	39.9367	534	-1036.47		-175.665	39.9367	534	-1036.46		-175.665	39.9367	534	-1036.45
-175.665	31.9368	535	-1036.87		-175.665	31.9368	535	-1036.48		-175.665	31.9368	535	-1036.47		-175.665	31.9368	535	-1036.46		-175.665	31.9368	535	-1036.45
-175.665	23.9367	536	-1036.87		-175.665	23.9367	536	-1036.48		-175.665	23.9367	536	-1036.47		-175.665	23.9367	536	-1036.46		-175.665	23.9367	536	-1036.45
-175.665	15.9367	537	-1036.87		-175.665	15.9367	537	-1036.47		-175.665	15.9367	537	-1036.47		-175.665	15.9367	537	-1036.46		-175.665	15.9367	537	-1036.45
-175.665	7.93654	538	-1036.87		-175.665	7.93654	538	-1036.47		-175.665	7.93654	538	-1036.47		-175.665	7.93654	538	-1036.46		-175.665	7.93654	538	-1036.45
-175.665	-0.06314	539	-1036.87		-175.665	-0.06314	539	-1036.47		-175.665	-0.06314	539	-1036.47		-175.665	-0.06314	539	-1036.46		-175.665	-0.06314	539	-1036.45
-175.665	-8.06346	540	-1036.87		-175.665	-8.06346	540	-1036.47		-175.665	-8.06346	540	-1036.47		-175.665	-8.06346	540	-1036.46		-175.665	-8.06346	540	-1036.45
-175.665	-16.0635	541	-1036.87		-175.665	-16.0635	541	-1036.47		-175.665	-16.0635	541	-1036.47		-175.665	-16.0635	541	-1036.46		-175.665	-16.0635	541	-1036.45
-175.665	-24.0635	542	-1036.87		-175.665	-24.0635	542	-1036.47		-175.665	-24.0635	542	-1036.47		-175.665	-24.0635	542	-1036.46		-175.665	-24.0635	542	-1036.45
-175.665	-32.0635	543	-1036.87		-175.665	-32.0635	543	-1036.48		-175.665	-32.0635	543	-1036.47		-175.665	-32.0635	543	-1036.46		-175.665	-32.0635	543	-1036.45
-175.665	-40.0634	544	-1036.87		-175.665	-40.0634	544	-1036.48		-175.665	-40.0634	544	-1036.47		-175.665	-40.0634	544	-1036.46		-175.665	-40.0634	544	-1036.45
-175.665	-48.0634	545	-1036.87		-175.665	-48.0634	545	-1036.48		-175.665	-48.0634	545	-1036.47		-175.665	-48.0634	545	-1036.47		-175.665	-48.0634	545	-1036.46
-175.665	-56.0634	546	-1036.88		-175.665	-56.0634	546	-1036.48		-175.665	-56.0634	546	-1036.47		-175.665	-56.0634	546	-1036.47		-175.665	-56.0634	546	-1036.46
-175.665	-64.0633	547	-1036.88		-175.665	-64.0633	547	-1036.48		-175.665	-64.0633	547	-1036.47		-175.665	-64.0633	547	-1036.47		-175.665	-64.0633	547	-1036.46
-175.665	-72.0633	548	-1036.88		-175.665	-72.0633	548	-1036.48		-175.665	-72.0633	548	-1036.47		-175.665	-72.0633	548	-1036.47		-175.665	-72.0633	548	-1036.46
-175.665	-80.0632	549	-1036.87		-175.665	-80.0632	549	-1036.48		-175.665	-80.0632	549	-1036.47		-175.665	-80.0632	549	-1036.46		-175.665	-80.0632	549	-1036.46
-175.665	-88.0631	550	-1036.87		-175.665	-88.0631	550	-1036.47		-175.665	-88.0631	550	-1036.47		-175.665	-88.0631	550	-1036.46		-175.665	-88.0631	550	-1036.46
-175.665	-96.063	551	-1036.87		-175.665	-96.063	551	-1036.47		-175.665	-96.063	551	-1036.47		-175.665	-96.063	551	-1036.46		-175.665	-96.063	551	-1036.46
-167.665	-96.0631	552	-1036.87		-167.665	-96.0631	552	-1036.47		-167.665	-96.0631	552	-1036.47		-167.665	-96.0631	552	-1036.46		-167.665	-96.0631	552	-1036.45
-167.665	-88.0631	553	-1036.87		-167.665	-88.0631	553	-1036.47		-167.665	-88.0631	553	-1036.47		-167.665	-88.0631	553	-1036.46		-167.665	-88.0631	553	-1036.46
-167.665	-80.0632	554	-1036.87		-167.665	-80.0632	554	-1036.48		-167.665	-80.0632	554	-1036.47		-167.665	-80.0632	554	-1036.46		-167.665	-80.0632	554	-1036.46
-167.665	-72.0631	555	-1036.87		-167.665	-72.0631	555	-1036.48		-167.665	-72.0631	555	-1036.47		-167.665	-72.0631	555	-1036.47		-167.665	-72.0631	555	-1036.46
-167.665	-64.0632	556	-1036.88		-167.665	-64.0632	556	-1036.48		-167.665	-64.0632	556	-1036.47		-167.665	-64.0632	556	-1036.47		-167.665	-64.0632	556	-1036.46
-167.665	-56.0632	557	-1036.88		-167.665	-56.0632	557	-1036.48		-167.665	-56.0632	557	-1036.47		-167.665	-56.0632	557	-1036.47		-167.665	-56.0632	557	-1036.46
-167.665	-48.0632	558	-1036.87		-167.665	-48.0632	558	-1036.48		-167.665	-48.0632	558	-1036.47		-167.665	-48.0632	558	-1036.46		-167.665	-48.0632	558	-1036.46
-167.665	-40.0631	559	-1036.87		-167.665	-40.0631	559	-1036.48		-167.665	-40.0631	559	-1036.47		-167.665	-40.0631	559	-1036.46		-167.665	-40.0631	559	-1036.45
-167.665	-32.0631	560	-1036.87		-167.665	-32.0631	560	-1036.48		-167.665	-32.0631	560	-1036.47		-167.665	-32.0631	560	-1036.46		-167.665	-32.0631	560	-1036.45
-167.665	-24.0632	561	-1036.87		-167.665	-24.0632	561			-167.665	-24.0632	561			-167.665	-24.0632	561			-167.665	-24.0632	561
-167.665	-16.0631	562	-1036.87		-167.665	-16.0631	562	-1036.47		-167.665	-16.0631	562	-1036.47		-167.665	-16.0631	562	-1036.46		-167.665	-16.0631	562	-1036.45
-167.665	-8.06316	563	-1036.87		-167.665	-8.06316	563			-167.665	-8.06316	563			-167.665	-8.06316	563			-167.665	-8.06316	563
-167.665	-0.063177	564	-1036.87		-167.665	-0.063177	564	-1036.47		-167.665	-0.063177	564	-1036.47		-167.665	-0.063177	564	-1036.46		-167.665	-0.063177	564	-1036.45
-167.665	7.93688	565	-1036.87		-167.665	7.93688	565	-1036.47		-167.665	7.93688	565	-1036.47		-167.665	7.93688	565	-1036.46		-167.665	7.93688	565	-1036.45
-167.665	15.937	566	-1036.87		-167.665	15.937	566	-1036.47		-167.665	15.937	566	-1036.47		-167.665	15.937	566	-1036.46		-167.665	15.937	566	-1036.45
-167.665	23.937	567	-1036.87		-167.665	23.937	567	-1036.47		-167.665	23.937	567	-1036.47		-167.665	23.937	567	-1036.46		-167.665	23.937	567	-1036.45
-167.665	31.937	568	-1036.87		-167.665	31.937	568	-1036.48		-167.665	31.937	568	-1036.47		-167.665	31.937	568	-1036.46		-167.665	31.937	568	-1036.45
-167.665	39.9369	569	-1036.87		-167.665	39.9369	569	-1036.48		-167.665	39.9369	569	-1036.47		-167.665	39.9369	569	-1036.46		-167.665	39.9369	569	-1036.45
-167.665	47.937	570	-1036.87		-167.665	47.937	570	-1036.48		-167.665	47.937	570	-1036.47		-167.665	47.937	570	-1036.46		-167.665	47.937	570	-1036.45
-167.665	55.9369	571	-1036.87		-167.665	55.9369	571	-1036.48		-167.665	55.9369	571	-1036.47		-167.665	55.9369	571	-1036.46		-167.665	55.9369	571	-1036.46
-167.665	63.9368	572	-1036.87		-167.665	63.9368	572	-1036.48		-167.665	63.9368	572	-1036.47		-167.665	63.9368	572	-1036.46		-167.665	63.9368	572	-1036.46
-167.665	71.9368	573	-1036.87		-167.665	71.9368	573	-1036.48		-167.665	71.9368	573	-1036.47		-167.665	71.9368	573	-1036.46		-167.665	71.9368	573	-1036.46
-167.665	79.9367	574	-1036.87		-167.665	79.9367	574	-1036.48		-167.665	79.9367	574	-1036.47		-167.665	79.9367	574	-1036.46		-167.665	79.9367	574	-1036.46
-167.665	87.9366	575	-1036.87		-167.665	87.9366	575	-1036.47		-167.665	87.9366	575	-1036.47		-167.665	87.9366	575	-1036.46		-167.665	87.9366	575	-1036.46
-167.665	95.9365	576	-1036.87		-167.665	95.9365	576	-1036.47		-167.665	95.9365	576	-1036.47		-167.665	95.9365	576	-1036.46		-167.665	95.9365	576	-1036.46
-167.665	103.937	577	-1036.87		-167.665	103.937	577	-1036.47		-167.665	103.937	577	-1036.46		-167.665	103.937	577	-1036.46		-167.665	103.937	577	-1036.45
-167.665	111.937	578	-1036.87		-167.665	111.937	578	-1036.47		-167.665	111.937	578	-1036.46		-167.665	111.937	578	-1036.46		-167.665	111.937	578	-1036.45
-167.665	119.937	579	-1036.87		-167.665	119.937	579			-167.665	119.937	579			-167.665	119.937	579			-167.665	119.937	579
-167.665	127.937	580	-1036.87		-167.665	127.937	580	-1036.47		-167.665	127.937	580	-1036.46		-167.665	127.937	580	-1036.46		-167.665	127.937	580	-1036.45
-167.665	135.937	581	-1036.87		-167.665	135.937	581	-1036.47		-167.665	135.937	581	-1036.46		-167.665	135.937	581	-1036.46		-167.665	135.937	581	-1036.45
-167.665	143.937	582	-1036.87		-167.665	143.937	582	-1036.47		-167.665	143.937	582	-1036.46		-167.665	143.937	582	-1036.46		-167.665	143.937	582	-1036.45
-167.665	151.937	583	-1036.87		-167.665	151.937	583	-1036.47		-167.665	151.937	583	-1036.47		-167.665	151.937	583	-1036.46		-167.665	151.937	583	-1036.45
-167.665	159.937	584	-1036.87		-167.665	159.937	584	-1036.47		-167.665	159.937	584	-1036.47		-167.665	159.937	584	-1036.46		-167.665	159.937	584	-1036.45
-167.665	167.937	585	-1036.87		-167.665	167.937	585	-1036.47		-167.665	167.937	585	-1036.47		-167.665	167.937	585	-1036.46		-167.665	167.937	585	-1036.45
-167.665	175.937	586	-1036.87		-167.665	175.937	586	-1036.48		-167.665	175.937	586	-1036.47		-167.665	175.937	586	-1036.46		-167.665	175.937	586	-1036.45
-167.665	-176.064	587	-1036.87		-167.665	-176.064	587	-1036.48		-167.665	-176.064	587	-1036.47		-167.665	-176.064	587	-1036.46		-167.665	-176.064	587	-1036.45
-167.665	-168.064	588	-1036.87		-167.665	-168.064	588	-1036.48		-167.665	-168.064	588	-1036.47		-167.665	-168.064	588	-1036.46		-167.665	-168.064	588	-1036.45
-167.665	-160.064	589	-1036.87		-167.665	-160.064	589	-1036.48		-167.665	-160.064	589	-1036.47		-167.665	-160.064	589	-1036.46		-167.665	-160.064	589	-1036.45
-167.665	-152.064	590	-1036.87		-167.665	-152.064	590	-1036.47		-167.665	-152.064	590	-1036.46		-167.665	-152.064	590	-1036.46		-167.665	-152.064	590	-1036.45
-167.665	-144.063	591	-1036.87		-167.665	-144.063	591	-1036.47		-167.665	-144.063	591	-1036.46		-167.665	-144.063	591	-1036.46		-167.665	-144.063	591	-1036.45
-167.665	-136.063	592	-1036.87		-167.665	-136.063	592	-1036.47		-167.665	-136.063	592	-1036.46		-167.665	-136.063	592	-1036.46		-167.665	-136.063	592	-1036.45
-167.665	-128.063	593	-1036.87		-167.665	-128.063	593	-1036.47		-167.665	-128.063	593	-1036.46		-167.665	-128.063	593	-1036.46		-167.665	-128.063	593	-1036.45
-167.665	-120.063	594	-1036.87		-167.665	-120.063	594	-1036.47		-167.665	-120.063	594	-1036.46		-167.665	-120.063	594	-1036.46		-167.665	-120.063	594	-1036.45
-167.665	-112.063	595	-1036.87		-167.665	-112.063	595	-1036.47		-167.665	-112.063	595	-1036.46		-167.665	-112.063	595	-1036.46		-167.665	-112.063	595	-1036.45
-167.665	-104.063	596	-1036.87		-167.665	-104.063	596			-167.665	-104.063	596			-167.665	-104.063	596			-167.665	-104.063	596
-167.665	-96.0631	597	-1036.87		-167.665	-96.0631	597	-1036.47		-167.665	-96.0631	597	-1036.47		-167.665	-96.0631	597	-1036.46		-167.665	-96.0631	597	-1036.45
-159.665	-96.063	598	-1036.87		-159.665	-96.063	598	-1036.47		-159.665	-96.063	598	-1036.47		-159.665	-96.063	598	-1036.46		-159.665	-96.063	598	-1036.45
-159.665	-104.063	599	-1036.87		-159.665	-104.063	599	-1036.47		-159.665	-104.063	599	-1036.46		-159.665	-104.063	599	-1036.46		-159.665	-104.063	599	-1036.45
-159.665	-112.063	600	-1036.87		-159.665	-112.063	600	-1036.47		-159.665	-112.063	600	-1036.46		-159.665	-112.063	600	-1036.46		-159.665	-112.063	600	-1036.45
-159.665	-120.063	601	-1036.87		-159.665	-120.063	601	-1036.47		-159.665	-120.063	601	-1036.46		-159.665	-120.063	601	-1036.46		-159.665	-120.063	601	-1036.45
-159.665	-128.063	602	-1036.87		-159.665	-128.063	602			-159.665	-128.063	602			-159.665	-128.063	602			-159.665	-128.063	602
-159.665	-136.063	603	-1036.87		-159.665	-136.063	603	-1036.47		-159.665	-136.063	603	-1036.46		-159.665	-136.063	603	-1036.46		-159.665	-136.063	603	-1036.45
-159.665	-144.063	604	-1036.87		-159.665	-144.063	604	-1036.47		-159.665	-144.063	604	-1036.46		-159.665	-144.063	604	-1036.46		-159.665	-144.063	604	-1036.45
-159.665	-152.063	605	-1036.87		-159.665	-152.063	605	-1036.47		-159.665	-152.063	605	-1036.46		-159.665	-152.063	605	-1036.46		-159.665	-152.063	605	-1036.45
-159.665	-160.063	606	-1036.87		-159.665	-160.063	606	-1036.47		-159.665	-160.063	606	-1036.46		-159.665	-160.063	606	-1036.46		-159.665	-160.063	606	-1036.45
-159.665	-168.063	607	-1036.87		-159.665	-168.063	607	-1036.48		-159.665	-168.063	607	-1036.47		-159.665	-168.063	607	-1036.46		-159.665	-168.063	607	-1036.45
-159.665	-176.064	608	-1036.87		-159.665	-176.064	608	-1036.48		-159.665	-176.064	608	-1036.47		-159.665	-176.064	608	-1036.46		-159.665	-176.064	608	-1036.45
-159.665	175.937	609	-1036.87		-159.665	175.937	609	-1036.47		-159.665	175.937	609	-1036.47		-159.665	175.937	609	-1036.46		-159.665	175.937	609	-1036.45
-159.665	167.937	610	-1036.87		-159.665	167.937	610	-1036.47		-159.665	167.937	610	-1036.47		-159.665	167.937	610	-1036.46		-159.665	167.937	610	-1036.45
-159.665	159.937	611	-1036.87		-159.665	159.937	611	-1036.47		-159.665	159.937	611	-1036.47		-159.665	159.937	611	-1036.46		-159.665	159.937	611	-1036.45
-159.665	151.937	612	-1036.87		-159.665	151.937	612	-1036.47		-159.665	151.937	612	-1036.46		-159.665	151.937	612	-1036.46		-159.665	151.937	612	-1036.45
-159.665	143.937	613	-1036.87		-159.665	143.937	613	-1036.47		-159.665	143.937	613	-1036.46		-159.665	143.937	613	-1036.46		-159.665	143.937	613	-1036.45
-159.665	135.937	614	-1036.87		-159.665	135.937	614	-1036.47		-159.665	135.937	614	-1036.46		-159.665	135.937	614	-1036.46		-159.665	135.937	614	-1036.45
-159.665	127.937	615	-1036.87		-159.665	127.937	615	-1036.47		-159.665	127.937	615	-1036.46		-159.665	127.937	615	-1036.46		-159.665	127.937	615	-1036.45
-159.665	119.937	616	-1036.87		-159.665	119.937	616	-1036.47		-159.665	119.937	616	-1036.46		-159.665	119.937	616	-1036.46		-159.665	119.937	616	-1036.45
-159.665	111.937	617	-1036.87		-159.665	111.937	617	-1036.47		-159.665	111.937	617	-1036.46		-159.665	111.937	617	-1036.46		-159.665	111.937	617	-1036.45
-159.665	103.937	618	-1036.87		-159.665	103.937	618	-1036.47		-159.665	103.937	618	-1036.46		-159.665	103.937	618	-1036.46		-159.665	103.937	618	-1036.45
-159.665	95.9366	619	-1036.87		-159.665	95.9366	619	-1036.47		-159.665	95.9366	619	-1036.47		-159.665	95.9366	619	-1036.46		-159.665	95.9366	619	-1036.46
-159.665	87.9365	620	-1036.87		-159.665	87.9365	620	-1036.47		-159.665	87.9365	620	-1036.47		-159.665	87.9365	620	-1036.46		-159.665	87.9365	620	-1036.46
-159.665	79.9365	621	-1036.87		-159.665	79.9365	621	-1036.47		-159.665	79.9365	621	-1036.47		-159.665	79.9365	621	-1036.46		-159.665	79.9365	621	-1036.46
-159.665	71.9366	622	-1036.87		-159.665	71.9366	622	-1036.48		-159.665	71.9366	622	-1036.47		-159.665	71.9366	622	-1036.46		-159.665	71.9366	622	-1036.46
-159.665	63.9366	623	-1036.87		-159.665	63.9366	623	-1036.48		-159.665	63.9366	623	-1036.47		-159.665	63.9366	623	-1036.46		-159.665	63.9366	623	-1036.46
-159.665	55.9366	624	-1036.87		-159.665	55.9366	624	-1036.48		-159.665	55.9366	624	-1036.47		-159.665	55.9366	624	-1036.46		-159.665	55.9366	624	-1036.46
-159.665	47.9367	625	-1036.87		-159.665	47.9367	625	-1036.48		-159.665	47.9367	625	-1036.47		-159.665	47.9367	625	-1036.46		-159.665	47.9367	625	-1036.45
-159.665	39.9367	626	-1036.87		-159.665	39.9367	626	-1036.48		-159.665	39.9367	626	-1036.47		-159.665	39.9367	626	-1036.46		-159.665	39.9367	626	-1036.45
-159.665	31.9367	627	-1036.87		-159.665	31.9367	627	-1036.48		-159.665	31.9367	627	-1036.47		-159.665	31.9367	627	-1036.46		-159.665	31.9367	627	-1036.45
-159.665	23.9367	628	-1036.87		-159.665	23.9367	628	-1036.47		-159.665	23.9367	628	-1036.47		-159.665	23.9367	628	-1036.46		-159.665	23.9367	628	-1036.45
-159.665	15.9368	629	-1036.87		-159.665	15.9368	629			-159.665	15.9368	629			-159.665	15.9368	629			-159.665	15.9368	629
-159.665	7.93665	630	-1036.87		-159.665	7.93665	630	-1036.47		-159.665	7.93665	630	-1036.46		-159.665	7.93665	630	-1036.46		-159.665	7.93665	630	-1036.45
-159.665	-0.063238	631	-1036.87		-159.665	-0.063238	631	-1036.47		-159.665	-0.063238	631	-1036.46		-159.665	-0.063238	631	-1036.46		-159.665	-0.063238	631	-1036.45
-159.665	-8.06323	632	-1036.87		-159.665	-8.06323	632			-159.665	-8.06323	632			-159.665	-8.06323	632			-159.665	-8.06323	632
-159.665	-16.0634	633	-1036.87		-159.665	-16.0634	633	-1036.47		-159.665	-16.0634	633	-1036.47		-159.665	-16.0634	633	-1036.46		-159.665	-16.0634	633	-1036.45
-159.665	-24.0633	634	-1036.87		-159.665	-24.0633	634	-1036.47		-159.665	-24.0633	634	-1036.47		-159.665	-24.0633	634	-1036.46		-159.665	-24.0633	634	-1036.45
-159.665	-32.0634	635	-1036.87		-159.665	-32.0634	635	-1036.48		-159.665	-32.0634	635	-1036.47		-159.665	-32.0634	635	-1036.46		-159.665	-32.0634	635	-1036.45
-159.665	-40.0634	636	-1036.87		-159.665	-40.0634	636	-1036.48		-159.665	-40.0634	636	-1036.47		-159.665	-40.0634	636	-1036.46		-159.665	-40.0634	636	-1036.45
-159.665	-48.0634	637	-1036.87		-159.665	-48.0634	637	-1036.48		-159.665	-48.0634	637	-1036.47		-159.665	-48.0634	637	-1036.46		-159.665	-48.0634	637	-1036.46
-159.665	-56.0634	638	-1036.87		-159.665	-56.0634	638	-1036.48		-159.665	-56.0634	638	-1036.47		-159.665	-56.0634	638	-1036.47		-159.665	-56.0634	638	-1036.46
-159.665	-64.0634	639	-1036.87		-159.665	-64.0634	639	-1036.48		-159.665	-64.0634	639	-1036.47		-159.665	-64.0634	639	-1036.47		-159.665	-64.0634	639	-1036.46
-159.665	-72.0635	640	-1036.87		-159.665	-72.0635	640	-1036.48		-159.665	-72.0635	640	-1036.47		-159.665	-72.0635	640	-1036.46		-159.665	-72.0635	640	-1036.46
-159.665	-80.0633	641	-1036.87		-159.665	-80.0633	641	-1036.47		-159.665	-80.0633	641	-1036.47		-159.665	-80.0633	641	-1036.46		-159.665	-80.0633	641	-1036.46
-159.665	-88.0631	642	-1036.87		-159.665	-88.0631	642			-159.665	-88.0631	642			-159.665	-88.0631	642			-159.665	-88.0631	642
-159.665	-96.0631	643	-1036.87		-159.665	-96.0631	643	-1036.47		-159.665	-96.0631	643	-1036.47		-159.665	-96.0631	643	-1036.46		-159.665	-96.0631	643	-1036.45
-151.665	-96.063	644	-1036.87		-151.665	-96.063	644			-151.665	-96.063	644			-151.665	-96.063	644			-151.665	-96.063	644
-151.665	-88.0631	645	-1036.87		-151.665	-88.0631	645	-1036.47		-151.665	-88.0631	645	-1036.47		-151.665	-88.0631	645	-1036.46		-151.665	-88.0631	645	-1036.45
-151.665	-80.0631	646	-1036.87		-151.665	-80.0631	646	-1036.47		-151.665	-80.0631	646	-1036.47		-151.665	-80.0631	646	-1036.46		-151.665	-80.0631	646	-1036.46
-151.665	-72.0631	647	-1036.87		-151.665	-72.0631	647	-1036.48		-151.665	-72.0631	647	-1036.47		-151.665	-72.0631	647	-1036.46		-151.665	-72.0631	647	-1036.46
-151.665	-64.0631	648	-1036.87		-151.665	-64.0631	648	-1036.48		-151.665	-64.0631	648	-1036.47		-151.665	-64.0631	648	-1036.46		-151.665	-64.0631	648	-1036.46
-151.665	-56.0632	649	-1036.87		-151.665	-56.0632	649	-1036.48		-151.665	-56.0632	649	-1036.47		-151.665	-56.0632	649	-1036.46		-151.665	-56.0632	649	-1036.46
-151.665	-48.0632	650	-1036.87		-151.665	-48.0632	650	-1036.48		-151.665	-48.0632	650	-1036.47		-151.665	-48.0632	650	-1036.46		-151.665	-48.0632	650	-1036.46
-151.665	-40.0632	651	-1036.87		-151.665	-40.0632	651	-1036.48		-151.665	-40.0632	651	-1036.47		-151.665	-40.0632	651	-1036.46		-151.665	-40.0632	651	-1036.45
-151.665	-32.0633	652	-1036.87		-151.665	-32.0633	652	-1036.47		-151.665	-32.0633	652	-1036.47		-151.665	-32.0633	652	-1036.46		-151.665	-32.0633	652	-1036.45
-151.665	-24.0633	653	-1036.87		-151.665	-24.0633	653	-1036.47		-151.665	-24.0633	653	-1036.47		-151.665	-24.0633	653	-1036.46		-151.665	-24.0633	653	-1036.45
-151.665	-16.0631	654	-1036.87		-151.665	-16.0631	654	-1036.47		-151.665	-16.0631	654	-1036.47		-151.665	-16.0631	654	-1036.46		-151.665	-16.0631	654	-1036.45
-151.665	-8.06317	655	-1036.86		-151.665	-8.06317	655	-1036.47		-151.665	-8.06317	655	-1036.46		-151.665	-8.06317	655	-1036.46		-151.665	-8.06317	655	-1036.45
-151.665	-0.063147	656	-1036.86		-151.665	-0.063147	656	-1036.47		-151.665	-0.063147	656	-1036.46		-151.665	-0.063147	656	-1036.46		-151.665	-0.063147	656	-1036.45
-151.665	7.93687	657	-1036.86		-151.665	7.93687	657	-1036.47		-151.665	7.93687	657	-1036.46		-151.665	7.93687	657	-1036.46		-151.665	7.93687	657	-1036.44
-151.665	15.9369	658	-1036.86		-151.665	15.9369	658	-1036.47		-151.665	15.9369	658	-1036.46		-151.665	15.9369	658	-1036.46		-151.665	15.9369	658	-1036.45
-151.665	23.937	659	-1036.87		-151.665	23.937	659	-1036.47		-151.665	23.937	659	-1036.46		-151.665	23.937	659	-1036.46		-151.665	23.937	659	-1036.45
-151.665	31.937	660	-1036.87		-151.665	31.937	660	-1036.47		-151.665	31.937	660	-1036.47		-151.665	31.937	660	-1036.46		-151.665	31.937	660	-1036.45
-151.665	39.937	661	-1036.87		-151.665	39.937	661	-1036.48		-151.665	39.937	661	-1036.47		-151.665	39.937	661	-1036.46		-151.665	39.937	661	-1036.45
-151.665	47.9369	662	-1036.87		-151.665	47.9369	662	-1036.48		-151.665	47.9369	662	-1036.47		-151.665	47.9369	662	-1036.46		-151.665	47.9369	662	-1036.45
-151.665	55.9368	663	-1036.87		-151.665	55.9368	663	-1036.48		-151.665	55.9368	663	-1036.47		-151.665	55.9368	663	-1036.46		-151.665	55.9368	663	-1036.45
-151.665	63.9368	664	-1036.87		-151.665	63.9368	664	-1036.48		-151.665	63.9368	664	-1036.47		-151.665	63.9368	664	-1036.46		-151.665	63.9368	664	-1036.46
-151.665	71.9367	665	-1036.87		-151.665	71.9367	665	-1036.47		-151.665	71.9367	665	-1036.47		-151.665	71.9367	665	-1036.46		-151.665	71.9367	665	-1036.46
-151.665	79.9366	666	-1036.87		-151.665	79.9366	666	-1036.47		-151.665	79.9366	666	-1036.47		-151.665	79.9366	666	-1036.46		-151.665	79.9366	666	-1036.46
-151.665	87.9367	667	-1036.87		-151.665	87.9367	667	-1036.47		-151.665	87.9367	667	-1036.47		-151.665	87.9367	667	-1036.46		-151.665	87.9367	667	-1036.46
-151.665	95.9366	668	-1036.87		-151.665	95.9366	668	-1036.47		-151.665	95.9366	668	-1036.46		-151.665	95.9366	668	-1036.46		-151.665	95.9366	668	-1036.45
-151.665	103.937	669	-1036.87		-151.665	103.937	669	-1036.47		-151.665	103.937	669	-1036.46		-151.665	103.937	669	-1036.46		-151.665	103.937	669	-1036.45
-151.665	111.937	670	-1036.87		-151.665	111.937	670	-1036.47		-151.665	111.937	670	-1036.46		-151.665	111.937	670	-1036.46		-151.665	111.937	670	-1036.45
-151.665	119.937	671	-1036.87		-151.665	119.937	671	-1036.47		-151.665	119.937	671	-1036.46		-151.665	119.937	671	-1036.46		-151.665	119.937	671	-1036.45
-151.665	127.937	672	-1036.87		-151.665	127.937	672	-1036.47		-151.665	127.937	672	-1036.46		-151.665	127.937	672	-1036.46		-151.665	127.937	672	-1036.45
-151.665	135.937	673	-1036.87		-151.665	135.937	673	-1036.47		-151.665	135.937	673	-1036.46		-151.665	135.937	673	-1036.46		-151.665	135.937	673	-1036.45
-151.665	143.937	674	-1036.87		-151.665	143.937	674			-151.665	143.937	674			-151.665	143.937	674			-151.665	143.937	674
-151.665	151.937	675	-1036.87		-151.665	151.937	675	-1036.47		-151.665	151.937	675	-1036.46		-151.665	151.937	675	-1036.46		-151.665	151.937	675	-1036.45
-151.665	159.937	676	-1036.87		-151.665	159.937	676	-1036.47		-151.665	159.937	676	-1036.46		-151.665	159.937	676	-1036.46		-151.665	159.937	676	-1036.45
-151.665	167.937	677	-1036.87		-151.665	167.937	677	-1036.47		-151.665	167.937	677	-1036.47		-151.665	167.937	677	-1036.46		-151.665	167.937	677	-1036.45
-151.665	175.937	678	-1036.87		-151.665	175.937	678	-1036.47		-151.665	175.937	678	-1036.47		-151.665	175.937	678	-1036.46		-151.665	175.937	678	-1036.45
-151.665	-176.063	679	-1036.87		-151.665	-176.063	679	-1036.47		-151.665	-176.063	679	-1036.47		-151.665	-176.063	679	-1036.46		-151.665	-176.063	679	-1036.45
-151.665	-168.064	680	-1036.87		-151.665	-168.064	680	-1036.47		-151.665	-168.064	680	-1036.46		-151.665	-168.064	680	-1036.46		-151.665	-168.064	680	-1036.45
-151.665	-160.064	681	-1036.87		-151.665	-160.064	681	-1036.47		-151.665	-160.064	681	-1036.46		-151.665	-160.064	681	-1036.46		-151.665	-160.064	681	-1036.45
-151.665	-152.063	682	-1036.87		-151.665	-152.063	682	-1036.47		-151.665	-152.063	682	-1036.46		-151.665	-152.063	682	-1036.46		-151.665	-152.063	682	-1036.45
-151.665	-144.063	683	-1036.87		-151.665	-144.063	683	-1036.47		-151.665	-144.063	683	-1036.46		-151.665	-144.063	683	-1036.46		-151.665	-144.063	683	-1036.45
-151.665	-136.063	684	-1036.87		-151.665	-136.063	684	-1036.47		-151.665	-136.063	684	-1036.46		-151.665	-136.063	684	-1036.46		-151.665	-136.063	684	-1036.45
-151.665	-128.063	685	-1036.87		-151.665	-128.063	685	-1036.47		-151.665	-128.063	685	-1036.46		-151.665	-128.063	685	-1036.46		-151.665	-128.063	685	-1036.45
-151.665	-120.063	686	-1036.87		-151.665	-120.063	686	-1036.47		-151.665	-120.063	686	-1036.46		-151.665	-120.063	686	-1036.46		-151.665	-120.063	686	-1036.45
-151.665	-112.063	687	-1036.87		-151.665	-112.063	687	-1036.47		-151.665	-112.063	687	-1036.46		-151.665	-112.063	687	-1036.46		-151.665	-112.063	687	-1036.45
-151.665	-104.063	688	-1036.87		-151.665	-104.063	688	-1036.47		-151.665	-104.063	688	-1036.46		-151.665	-104.063	688	-1036.46		-151.665	-104.063	688	-1036.45
-151.665	-96.0631	689	-1036.87		-151.665	-96.0631	689	-1036.47		-151.665	-96.0631	689	-1036.46		-151.665	-96.0631	689	-1036.46		-151.665	-96.0631	689	-1036.45
-143.665	-96.0631	690	-1036.87		-143.665	-96.0631	690	-1036.47		-143.665	-96.0631	690	-1036.46		-143.665	-96.0631	690	-1036.46		-143.665	-96.0631	690	-1036.45
-143.665	-104.063	691	-1036.87		-143.665	-104.063	691	-1036.47		-143.665	-104.063	691	-1036.46		-143.665	-104.063	691	-1036.46		-143.665	-104.063	691	-1036.45
-143.665	-112.063	692	-1036.87		-143.665	-112.063	692	-1036.47		-143.665	-112.063	692	-1036.46		-143.665	-112.063	692	-1036.46		-143.665	-112.063	692	-1036.45
-143.665	-120.063	693	-1036.86		-143.665	-120.063	693	-1036.47		-143.665	-120.063	693	-1036.46		-143.665	-120.063	693	-1036.46		-143.665	-120.063	693	-1036.45
-143.665	-128.063	694	-1036.87		-143.665	-128.063	694	-1036.47		-143.665	-128.063	694	-1036.46		-143.665	-128.063	694	-1036.46		-143.665	-128.063	694	-1036.45
-143.665	-136.063	695	-1036.87		-143.665	-136.063	695	-1036.47		-143.665	-136.063	695	-1036.46		-143.665	-136.063	695	-1036.46		-143.665	-136.063	695	-1036.45
-143.665	-144.063	696	-1036.87		-143.665	-144.063	696	-1036.47		-143.665	-144.063	696	-1036.46		-143.665	-144.063	696	-1036.46		-143.665	-144.063	696	-1036.45
-143.665	-152.063	697	-1036.87		-143.665	-152.063	697	-1036.47		-143.665	-152.063	697	-1036.46		-143.665	-152.063	697	-1036.46		-143.665	-152.063	697	-1036.45
-143.665	-160.063	698	-1036.87		-143.665	-160.063	698	-1036.47		-143.665	-160.063	698	-1036.46		-143.665	-160.063	698	-1036.46		-143.665	-160.063	698	-1036.45
-143.665	-168.064	699	-1036.87		-143.665	-168.064	699	-1036.47		-143.665	-168.064	699	-1036.46		-143.665	-168.064	699	-1036.46		-143.665	-168.064	699	-1036.45
-143.665	-176.064	700	-1036.87		-143.665	-176.064	700	-1036.47		-143.665	-176.064	700	-1036.46		-143.665	-176.064	700	-1036.46		-143.665	-176.064	700	-1036.45
-143.665	175.937	701	-1036.87		-143.665	175.937	701	-1036.47		-143.665	175.937	701	-1036.46		-143.665	175.937	701	-1036.46		-143.665	175.937	701	-1036.45
-143.665	167.937	702	-1036.87		-143.665	167.937	702			-143.665	167.937	702			-143.665	167.937	702			-143.665	167.937	702
-143.665	159.937	703	-1036.87		-143.665	159.937	703	-1036.47		-143.665	159.937	703	-1036.46		-143.665	159.937	703	-1036.46		-143.665	159.937	703	-1036.45
-143.665	151.937	704	-1036.87		-143.665	151.937	704	-1036.47		-143.665	151.937	704	-1036.46		-143.665	151.937	704	-1036.46		-143.665	151.937	704	-1036.45
-143.665	143.937	705	-1036.87		-143.665	143.937	705	-1036.47		-143.665	143.937	705	-1036.46		-143.665	143.937	705	-1036.46		-143.665	143.937	705	-1036.45
-143.665	135.937	706	-1036.87		-143.665	135.937	706	-1036.47		-143.665	135.937	706	-1036.46		-143.665	135.937	706	-1036.46		-143.665	135.937	706	-1036.45
-143.665	127.937	707	-1036.86		-143.665	127.937	707	-1036.46		-143.665	127.937	707	-1036.46		-143.665	127.937	707	-1036.46		-143.665	127.937	707	-1036.45
-143.665	119.937	708	-1036.86		-143.665	119.937	708	-1036.46		-143.665	119.937	708	-1036.46		-143.665	119.937	708	-1036.46		-143.665	119.937	708	-1036.45
-143.665	111.937	709	-1036.86		-143.665	111.937	709	-1036.47		-143.665	111.937	709	-1036.46		-143.665	111.937	709	-1036.46		-143.665	111.937	709	-1036.45
-143.665	103.937	710	-1036.87		-143.665	103.937	710	-1036.47		-143.665	103.937	710	-1036.46		-143.665	103.937	710	-1036.46		-143.665	103.937	710	-1036.45
-143.665	95.9365	711	-1036.87		-143.665	95.9365	711	-1036.47		-143.665	95.9365	711	-1036.46		-143.665	95.9365	711	-1036.46		-143.665	95.9365	711	-1036.45
-143.665	87.9365	712	-1036.87		-143.665	87.9365	712	-1036.47		-143.665	87.9365	712	-1036.47		-143.665	87.9365	712	-1036.46		-143.665	87.9365	712	-1036.46
-143.665	79.9366	713	-1036.87		-143.665	79.9366	713	-1036.47		-143.665	79.9366	713	-1036.47		-143.665	79.9366	713	-1036.46		-143.665	79.9366	713	-1036.46
-143.665	71.9367	714	-1036.87		-143.665	71.9367	714	-1036.47		-143.665	71.9367	714	-1036.47		-143.665	71.9367	714	-1036.46		-143.665	71.9367	714	-1036.46
-143.665	63.9367	715	-1036.87		-143.665	63.9367	715	-1036.47		-143.665	63.9367	715	-1036.47		-143.665	63.9367	715	-1036.46		-143.665	63.9367	715	-1036.46
-143.665	55.9366	716	-1036.87		-143.665	55.9366	716	-1036.47		-143.665	55.9366	716	-1036.47		-143.665	55.9366	716	-1036.46		-143.665	55.9366	716	-1036.45
-143.665	47.9367	717	-1036.87		-143.665	47.9367	717	-1036.47		-143.665	47.9367	717	-1036.47		-143.665	47.9367	717	-1036.46		-143.665	47.9367	717	-1036.45
-143.665	39.9367	718	-1036.87		-143.665	39.9367	718	-1036.47		-143.665	39.9367	718	-1036.47		-143.665	39.9367	718	-1036.46		-143.665	39.9367	718	-1036.45
-143.665	31.9367	719	-1036.87		-143.665	31.9367	719	-1036.47		-143.665	31.9367	719	-1036.47		-143.665	31.9367	719	-1036.46		-143.665	31.9367	719	-1036.45
-143.665	23.9367	720	-1036.86		-143.665	23.9367	720	-1036.47		-143.665	23.9367	720	-1036.46		-143.665	23.9367	720	-1036.46		-143.665	23.9367	720	-1036.45
-143.665	15.9367	721	-1036.86		-143.665	15.9367	721	-1036.47		-143.665	15.9367	721	-1036.46		-143.665	15.9367	721	-1036.46		-143.665	15.9367	721	-1036.44
-143.665	7.93687	722	-1036.86		-143.665	7.93687	722	-1036.47		-143.665	7.93687	722	-1036.46		-143.665	7.93687	722	-1036.45		-143.665	7.93687	722	-1036.44
-143.665	-0.063272	723	-1036.86		-143.665	-0.063272	723	-1036.47		-143.665	-0.063272	723	-1036.46		-143.665	-0.063272	723	-1036.45		-143.665	-0.063272	723	-1036.44
-143.665	-8.06323	724	-1036.86		-143.665	-8.06323	724			-143.665	-8.06323	724			-143.665	-8.06323	724			-143.665	-8.06323	724
-143.665	-16.0633	725	-1036.86		-143.665	-16.0633	725	-1036.47		-143.665	-16.0633	725	-1036.46		-143.665	-16.0633	725	-1036.46		-143.665	-16.0633	725	-1036.45
-143.665	-24.0634	726	-1036.87		-143.665	-24.0634	726	-1036.47		-143.665	-24.0634	726	-1036.47		-143.665	-24.0634	726	-1036.46		-143.665	-24.0634	726	-1036.45
-143.665	-32.0634	727	-1036.87		-143.665	-32.0634	727	-1036.47		-143.665	-32.0634	727	-1036.47		-143.665	-32.0634	727	-1036.46		-143.665	-32.0634	727	-1036.45
-143.665	-40.0634	728	-1036.87		-143.665	-40.0634	728	-1036.47		-143.665	-40.0634	728	-1036.47		-143.665	-40.0634	728	-1036.46		-143.665	-40.0634	728	-1036.45
-143.665	-48.0633	729	-1036.87		-143.665	-48.0633	729	-1036.48		-143.665	-48.0633	729	-1036.47		-143.665	-48.0633	729	-1036.46		-143.665	-48.0633	729	-1036.45
-143.665	-56.0634	730	-1036.87		-143.665	-56.0634	730			-143.665	-56.0634	730			-143.665	-56.0634	730			-143.665	-56.0634	730
-143.665	-64.0634	731	-1036.87		-143.665	-64.0634	731	-1036.48		-143.665	-64.0634	731	-1036.47		-143.665	-64.0634	731	-1036.46		-143.665	-64.0634	731	-1036.46
-143.665	-72.0634	732	-1036.87		-143.665	-72.0634	732	-1036.47		-143.665	-72.0634	732	-1036.47		-143.665	-72.0634	732	-1036.46		-143.665	-72.0634	732	-1036.46
-143.665	-80.0631	733	-1036.87		-143.665	-80.0631	733	-1036.47		-143.665	-80.0631	733	-1036.47		-143.665	-80.0631	733	-1036.46		-143.665	-80.0631	733	-1036.45
-143.665	-88.0632	734	-1036.87		-143.665	-88.0632	734	-1036.47		-143.665	-88.0632	734	-1036.46		-143.665	-88.0632	734	-1036.46		-143.665	-88.0632	734	-1036.45
-143.665	-96.0631	735	-1036.87		-143.665	-96.0631	735	-1036.47		-143.665	-96.0631	735	-1036.46		-143.665	-96.0631	735	-1036.46		-143.665	-96.0631	735	-1036.45
-135.665	-96.0632	736	-1036.87		-135.665	-96.0632	736	-1036.47		-135.665	-96.0632	736	-1036.46		-135.665	-96.0632	736	-1036.46		-135.665	-96.0632	736	-1036.45
-135.665	-88.0631	737	-1036.87		-135.665	-88.0631	737	-1036.47		-135.665	-88.0631	737	-1036.46		-135.665	-88.0631	737	-1036.46		-135.665	-88.0631	737	-1036.45
-135.665	-80.0631	738	-1036.87		-135.665	-80.0631	738	-1036.47		-135.665	-80.0631	738	-1036.47		-135.665	-80.0631	738	-1036.46		-135.665	-80.0631	738	-1036.45
-135.665	-72.0631	739	-1036.87		-135.665	-72.0631	739	-1036.47		-135.665	-72.0631	739	-1036.47		-135.665	-72.0631	739	-1036.46		-135.665	-72.0631	739	-1036.45
-135.665	-64.0631	740	-1036.87		-135.665	-64.0631	740	-1036.47		-135.665	-64.0631	740	-1036.47		-135.665	-64.0631	740	-1036.46		-135.665	-64.0631	740	-1036.46
-135.665	-56.0631	741	-1036.87		-135.665	-56.0631	741	-1036.47		-135.665	-56.0631	741	-1036.47		-135.665	-56.0631	741	-1036.46		-135.665	-56.0631	741	-1036.45
-135.665	-48.0634	742	-1036.87		-135.665	-48.0634	742	-1036.47		-135.665	-48.0634	742	-1036.47		-135.665	-48.0634	742	-1036.46		-135.665	-48.0634	742	-1036.45
-135.665	-40.0633	743	-1036.87		-135.665	-40.0633	743	-1036.47		-135.665	-40.0633	743	-1036.47		-135.665	-40.0633	743	-1036.46		-135.665	-40.0633	743	-1036.45
-135.665	-32.0632	744	-1036.87		-135.665	-32.0632	744	-1036.47		-135.665	-32.0632	744	-1036.47		-135.665	-32.0632	744	-1036.46		-135.665	-32.0632	744	-1036.45
-135.665	-24.0631	745	-1036.86		-135.665	-24.0631	745	-1036.47		-135.665	-24.0631	745	-1036.46		-135.665	-24.0631	745	-1036.46		-135.665	-24.0631	745	-1036.45
-135.665	-16.0632	746	-1036.86		-135.665	-16.0632	746	-1036.47		-135.665	-16.0632	746	-1036.46		-135.665	-16.0632	746	-1036.45		-135.665	-16.0632	746	-1036.44
-135.665	-8.06311	747	-1036.86		-135.665	-8.06311	747			-135.665	-8.06311	747			-135.665	-8.06311	747			-135.665	-8.06311	747
-135.665	-0.063142	748	-1036.86		-135.665	-0.063142	748	-1036.47		-135.665	-0.063142	748	-1036.46		-135.665	-0.063142	748	-1036.45		-135.665	-0.063142	748	-1036.44
-135.665	7.93693	749	-1036.86		-135.665	7.93693	749	-1036.47		-135.665	7.93693	749	-1036.46		-135.665	7.93693	749	-1036.45		-135.665	7.93693	749	-1036.44
-135.665	15.9369	750	-1036.86		-135.665	15.9369	750	-1036.47		-135.665	15.9369	750	-1036.46		-135.665	15.9369	750	-1036.45		-135.665	15.9369	750	-1036.44
-135.665	23.937	751	-1036.86		-135.665	23.937	751	-1036.47		-135.665	23.937	751	-1036.46		-135.665	23.937	751	-1036.45		-135.665	23.937	751	-1036.45
-135.665	31.937	752	-1036.87		-135.665	31.937	752	-1036.47		-135.665	31.937	752	-1036.46		-135.665	31.937	752	-1036.46		-135.665	31.937	752	-1036.45
-135.665	39.9369	753	-1036.87		-135.665	39.9369	753	-1036.47		-135.665	39.9369	753	-1036.47		-135.665	39.9369	753	-1036.46		-135.665	39.9369	753	-1036.45
-135.665	47.9368	754	-1036.87		-135.665	47.9368	754			-135.665	47.9368	754			-135.665	47.9368	754			-135.665	47.9368	754
-135.665	55.9369	755	-1036.87		-135.665	55.9369	755	-1036.47		-135.665	55.9369	755	-1036.47		-135.665	55.9369	755	-1036.46		-135.665	55.9369	755	-1036.46
-135.665	63.9368	756	-1036.87		-135.665	63.9368	756	-1036.47		-135.665	63.9368	756	-1036.47		-135.665	63.9368	756	-1036.46		-135.665	63.9368	756	-1036.46
-135.665	71.9367	757	-1036.87		-135.665	71.9367	757	-1036.47		-135.665	71.9367	757	-1036.47		-135.665	71.9367	757	-1036.46		-135.665	71.9367	757	-1036.46
-135.665	79.9366	758	-1036.87		-135.665	79.9366	758	-1036.47		-135.665	79.9366	758	-1036.47		-135.665	79.9366	758	-1036.46		-135.665	79.9366	758	-1036.46
-135.665	87.9366	759	-1036.87		-135.665	87.9366	759	-1036.47		-135.665	87.9366	759	-1036.47		-135.665	87.9366	759	-1036.46		-135.665	87.9366	759	-1036.45
-135.665	95.9367	760	-1036.87		-135.665	95.9367	760	-1036.47		-135.665	95.9367	760	-1036.46		-135.665	95.9367	760	-1036.46		-135.665	95.9367	760	-1036.45
-135.665	103.937	761	-1036.86		-135.665	103.937	761	-1036.47		-135.665	103.937	761	-1036.46		-135.665	103.937	761	-1036.46		-135.665	103.937	761	-1036.45
-135.665	111.937	762	-1036.86		-135.665	111.937	762	-1036.46		-135.665	111.937	762	-1036.46		-135.665	111.937	762	-1036.46		-135.665	111.937	762	-1036.45
-135.665	119.937	763	-1036.86		-135.665	119.937	763	-1036.46		-135.665	119.937	763	-1036.46		-135.665	119.937	763	-1036.45		-135.665	119.937	763	-1036.45
-135.665	127.937	764	-1036.86		-135.665	127.937	764	-1036.46		-135.665	127.937	764	-1036.46		-135.665	127.937	764	-1036.45		-135.665	127.937	764	-1036.45
-135.665	135.937	765	-1036.86		-135.665	135.937	765	-1036.46		-135.665	135.937	765	-1036.46		-135.665	135.937	765	-1036.45		-135.665	135.937	765	-1036.45
-135.665	143.937	766	-1036.87		-135.665	143.937	766			-135.665	143.937	766			-135.665	143.937	766			-135.665	143.937	766
-135.665	151.937	767	-1036.87		-135.665	151.937	767	-1036.47		-135.665	151.937	767	-1036.46		-135.665	151.937	767	-1036.46		-135.665	151.937	767	-1036.45
-135.665	159.937	768	-1036.87		-135.665	159.937	768	-1036.47		-135.665	159.937	768	-1036.46		-135.665	159.937	768	-1036.46		-135.665	159.937	768	-1036.45
-135.665	167.937	769	-1036.87		-135.665	167.937	769	-1036.47		-135.665	167.937	769	-1036.46		-135.665	167.937	769	-1036.46		-135.665	167.937	769	-1036.45
-135.665	175.937	770	-1036.87		-135.665	175.937	770	-1036.47		-135.665	175.937	770	-1036.46		-135.665	175.937	770	-1036.46		-135.665	175.937	770	-1036.45
-135.665	-176.063	771	-1036.87		-135.665	-176.063	771	-1036.47		-135.665	-176.063	771	-1036.46		-135.665	-176.063	771	-1036.46		-135.665	-176.063	771	-1036.45
-135.665	-168.064	772	-1036.87		-135.665	-168.064	772	-1036.47		-135.665	-168.064	772	-1036.46		-135.665	-168.064	772	-1036.46		-135.665	-168.064	772	-1036.45
-135.665	-160.063	773	-1036.87		-135.665	-160.063	773	-1036.47		-135.665	-160.063	773	-1036.46		-135.665	-160.063	773	-1036.46		-135.665	-160.063	773	-1036.45
-135.665	-152.063	774	-1036.87		-135.665	-152.063	774	-1036.47		-135.665	-152.063	774	-1036.46		-135.665	-152.063	774	-1036.46		-135.665	-152.063	774	-1036.45
-135.665	-144.063	775	-1036.87		-135.665	-144.063	775	-1036.47		-135.665	-144.063	775	-1036.46		-135.665	-144.063	775	-1036.46		-135.665	-144.063	775	-1036.45
-135.665	-136.063	776	-1036.86		-135.665	-136.063	776	-1036.47		-135.665	-136.063	776	-1036.46		-135.665	-136.063	776	-1036.46		-135.665	-136.063	776	-1036.45
-135.665	-128.063	777	-1036.86		-135.665	-128.063	777	-1036.47		-135.665	-128.063	777	-1036.46		-135.665	-128.063	777	-1036.45		-135.665	-128.063	777	-1036.45
-135.665	-120.063	778	-1036.86		-135.665	-120.063	778	-1036.47		-135.665	-120.063	778	-1036.46		-135.665	-120.063	778	-1036.45		-135.665	-120.063	778	-1036.45
-135.665	-112.063	779	-1036.86		-135.665	-112.063	779			-135.665	-112.063	779			-135.665	-112.063	779			-135.665	-112.063	779
-135.665	-104.063	780	-1036.87		-135.665	-104.063	780	-1036.47		-135.665	-104.063	780	-1036.46		-135.665	-104.063	780	-1036.46		-135.665	-104.063	780	-1036.45
-135.665	-96.063	781	-1036.87		-135.665	-96.063	781	-1036.47		-135.665	-96.063	781	-1036.46		-135.665	-96.063	781	-1036.46		-135.665	-96.063	781	-1036.45
-127.665	-96.0631	782	-1036.87		-127.665	-96.0631	782	-1036.47		-127.665	-96.0631	782	-1036.46		-127.665	-96.0631	782	-1036.46		-127.665	-96.0631	782	-1036.45
-127.665	-104.063	783	-1036.86		-127.665	-104.063	783	-1036.47		-127.665	-104.063	783	-1036.46		-127.665	-104.063	783	-1036.46		-127.665	-104.063	783	-1036.45
-127.665	-112.063	784	-1036.86		-127.665	-112.063	784	-1036.47		-127.665	-112.063	784	-1036.46		-127.665	-112.063	784	-1036.45		-127.665	-112.063	784	-1036.45
-127.665	-120.063	785	-1036.86		-127.665	-120.063	785	-1036.47		-127.665	-120.063	785	-1036.46		-127.665	-120.063	785	-1036.45		-127.665	-120.063	785	-1036.45
-127.665	-128.063	786	-1036.86		-127.665	-128.063	786	-1036.47		-127.665	-128.063	786	-1036.46		-127.665	-128.063	786	-1036.45		-127.665	-128.063	786	-1036.45
-127.665	-136.063	787	-1036.86		-127.665	-136.063	787	-1036.47		-127.665	-136.063	787	-1036.46		-127.665	-136.063	787	-1036.45		-127.665	-136.063	787	-1036.45
-127.665	-144.063	788	-1036.87		-127.665	-144.063	788	-1036.47		-127.665	-144.063	788	-1036.46		-127.665	-144.063	788	-1036.46		-127.665	-144.063	788	-1036.45
-127.665	-152.063	789	-1036.87		-127.665	-152.063	789	-1036.47		-127.665	-152.063	789	-1036.46		-127.665	-152.063	789	-1036.46		-127.665	-152.063	789	-1036.45
-127.665	-160.063	790	-1036.87		-127.665	-160.063	790	-1036.47		-127.665	-160.063	790	-1036.46		-127.665	-160.063	790	-1036.46		-127.665	-160.063	790	-1036.45
-127.665	-168.063	791	-1036.87		-127.665	-168.063	791	-1036.47		-127.665	-168.063	791	-1036.46		-127.665	-168.063	791	-1036.46		-127.665	-168.063	791	-1036.45
-127.665	-176.064	792	-1036.87		-127.665	-176.064	792	-1036.47		-127.665	-176.064	792	-1036.46		-127.665	-176.064	792	-1036.46		-127.665	-176.064	792	-1036.45
-127.665	175.937	793	-1036.87		-127.665	175.937	793	-1036.47		-127.665	175.937	793	-1036.46		-127.665	175.937	793	-1036.46		-127.665	175.937	793	-1036.45
-127.665	167.937	794	-1036.87		-127.665	167.937	794	-1036.47		-127.665	167.937	794	-1036.46		-127.665	167.937	794	-1036.46		-127.665	167.937	794	-1036.45
-127.665	159.937	795	-1036.87		-127.665	159.937	795	-1036.47		-127.665	159.937	795	-1036.46		-127.665	159.937	795	-1036.46		-127.665	159.937	795	-1036.45
-127.665	151.937	796	-1036.87		-127.665	151.937	796	-1036.47		-127.665	151.937	796	-1036.46		-127.665	151.937	796	-1036.46		-127.665	151.937	796	-1036.45
-127.665	143.937	797	-1036.86		-127.665	143.937	797	-1036.46		-127.665	143.937	797	-1036.46		-127.665	143.937	797	-1036.46		-127.665	143.937	797	-1036.45
-127.665	135.937	798	-1036.86		-127.665	135.937	798			-127.665	135.937	798			-127.665	135.937	798			-127.665	135.937	798
-127.665	127.937	799	-1036.86		-127.665	127.937	799	-1036.46		-127.665	127.937	799	-1036.46		-127.665	127.937	799	-1036.45		-127.665	127.937	799	-1036.45
-127.665	119.937	800	-1036.86		-127.665	119.937	800	-1036.46		-127.665	119.937	800	-1036.46		-127.665	119.937	800	-1036.45		-127.665	119.937	800	-1036.45
-127.665	111.937	801	-1036.86		-127.665	111.937	801	-1036.46		-127.665	111.937	801	-1036.46		-127.665	111.937	801	-1036.46		-127.665	111.937	801	-1036.45
-127.665	103.937	802	-1036.86		-127.665	103.937	802	-1036.47		-127.665	103.937	802	-1036.46		-127.665	103.937	802	-1036.46		-127.665	103.937	802	-1036.45
-127.665	95.9366	803	-1036.87		-127.665	95.9366	803	-1036.47		-127.665	95.9366	803	-1036.46		-127.665	95.9366	803	-1036.46		-127.665	95.9366	803	-1036.45
-127.665	87.9366	804	-1036.87		-127.665	87.9366	804			-127.665	87.9366	804			-127.665	87.9366	804			-127.665	87.9366	804
-127.665	79.9365	805	-1036.87		-127.665	79.9365	805	-1036.47		-127.665	79.9365	805	-1036.47		-127.665	79.9365	805	-1036.46		-127.665	79.9365	805	-1036.45
-127.665	71.9365	806	-1036.87		-127.665	71.9365	806	-1036.47		-127.665	71.9365	806	-1036.47		-127.665	71.9365	806	-1036.46		-127.665	71.9365	806	-1036.46
-127.665	63.9366	807	-1036.87		-127.665	63.9366	807	-1036.47		-127.665	63.9366	807	-1036.47		-127.665	63.9366	807	-1036.46		-127.665	63.9366	807	-1036.46
-127.665	55.9367	808	-1036.87		-127.665	55.9367	808	-1036.47		-127.665	55.9367	808	-1036.47		-127.665	55.9367	808	-1036.46		-127.665	55.9367	808	-1036.46
-127.665	47.9367	809	-1036.87		-127.665	47.9367	809	-1036.47		-127.665	47.9367	809	-1036.47		-127.665	47.9367	809	-1036.46		-127.665	47.9367	809	-1036.45
-127.665	39.9368	810	-1036.87		-127.665	39.9368	810	-1036.47		-127.665	39.9368	810	-1036.47		-127.665	39.9368	810	-1036.46		-127.665	39.9368	810	-1036.45
-127.665	31.9367	811	-1036.86		-127.665	31.9367	811	-1036.47		-127.665	31.9367	811	-1036.47		-127.665	31.9367	811	-1036.46		-127.665	31.9367	811	-1036.45
-127.665	23.9367	812	-1036.86		-127.665	23.9367	812	-1036.47		-127.665	23.9367	812	-1036.46		-127.665	23.9367	812	-1036.45		-127.665	23.9367	812	-1036.45
-127.665	15.9367	813	-1036.86		-127.665	15.9367	813	-1036.47		-127.665	15.9367	813	-1036.46		-127.665	15.9367	813	-1036.45		-127.665	15.9367	813	-1036.44
-127.665	7.93668	814	-1036.86		-127.665	7.93668	814	-1036.47		-127.665	7.93668	814	-1036.46		-127.665	7.93668	814	-1036.45		-127.665	7.93668	814	-1036.44
-127.665	-0.063329	815	-1036.86		-127.665	-0.063329	815	-1036.47		-127.665	-0.063329	815	-1036.46		-127.665	-0.063329	815	-1036.45		-127.665	-0.063329	815	-1036.44
-127.665	-8.06351	816	-1036.86		-127.665	-8.06351	816	-1036.47		-127.665	-8.06351	816	-1036.46		-127.665	-8.06351	816	-1036.45		-127.665	-8.06351	816	-1036.44
-127.665	-16.0635	817	-1036.86		-127.665	-16.0635	817	-1036.47		-127.665	-16.0635	817	-1036.46		-127.665	-16.0635	817	-1036.45		-127.665	-16.0635	817	-1036.44
-127.665	-24.0634	818	-1036.86		-127.665	-24.0634	818	-1036.47		-127.665	-24.0634	818	-1036.46		-127.665	-24.0634	818	-1036.46		-127.665	-24.0634	818	-1036.45
-127.665	-32.0634	819	-1036.87		-127.665	-32.0634	819	-1036.47		-127.665	-32.0634	819	-1036.47		-127.665	-32.0634	819	-1036.46		-127.665	-32.0634	819	-1036.45
-127.665	-40.0634	820	-1036.87		-127.665	-40.0634	820	-1036.47		-127.665	-40.0634	820	-1036.47		-127.665	-40.0634	820	-1036.46		-127.665	-40.0634	820	-1036.45
-127.665	-48.0633	821	-1036.87		-127.665	-48.0633	821	-1036.47		-127.665	-48.0633	821	-1036.47		-127.665	-48.0633	821	-1036.46		-127.665	-48.0633	821	-1036.45
-127.665	-56.0634	822	-1036.87		-127.665	-56.0634	822	-1036.47		-127.665	-56.0634	822	-1036.47		-127.665	-56.0634	822	-1036.46		-127.665	-56.0634	822	-1036.45
-127.665	-64.0633	823	-1036.87		-127.665	-64.0633	823	-1036.47		-127.665	-64.0633	823	-1036.47		-127.665	-64.0633	823	-1036.46		-127.665	-64.0633	823	-1036.45
-127.665	-72.0635	824	-1036.87		-127.665	-72.0635	824	-1036.47		-127.665	-72.0635	824	-1036.47		-127.665	-72.0635	824	-1036.46		-127.665	-72.0635	824	-1036.45
-127.665	-80.0631	825	-1036.87		-127.665	-80.0631	825	-1036.47		-127.665	-80.0631	825	-1036.47		-127.665	-80.0631	825	-1036.46		-127.665	-80.0631	825	-1036.45
-127.665	-88.0633	826	-1036.87		-127.665	-88.0633	826	-1036.47		-127.665	-88.0633	826	-1036.46		-127.665	-88.0633	826	-1036.46		-127.665	-88.0633	826	-1036.45
-127.665	-96.0631	827	-1036.87		-127.665	-96.0631	827	-1036.47		-127.665	-96.0631	827	-1036.46		-127.665	-96.0631	827	-1036.46		-127.665	-96.0631	827	-1036.45
-119.665	-96.0631	828	-1036.87		-119.665	-96.0631	828	-1036.47		-119.665	-96.0631	828	-1036.46		-119.665	-96.0631	828	-1036.46		-119.665	-96.0631	828	-1036.45
-119.665	-88.0631	829	-1036.87		-119.665	-88.0631	829	-1036.47		-119.665	-88.0631	829	-1036.46		-119.665	-88.0631	829	-1036.46		-119.665	-88.0631	829	-1036.45
-119.665	-80.0631	830	-1036.87		-119.665	-80.0631	830	-1036.47		-119.665	-80.0631	830	-1036.47		-119.665	-80.0631	830	-1036.46		-119.665	-80.0631	830	-1036.45
-119.665	-72.0631	831	-1036.87		-119.665	-72.0631	831	-1036.47		-119.665	-72.0631	831	-1036.47		-119.665	-72.0631	831	-1036.46		-119.665	-72.0631	831	-1036.45
-119.665	-64.0631	832	-1036.87		-119.665	-64.0631	832	-1036.47		-119.665	-64.0631	832	-1036.47		-119.665	-64.0631	832	-1036.46		-119.665	-64.0631	832	-1036.45
-119.665	-56.0632	833	-1036.87		-119.665	-56.0632	833	-1036.47		-119.665	-56.0632	833	-1036.47		-119.665	-56.0632	833	-1036.46		-119.665	-56.0632	833	-1036.45
-119.665	-48.0632	834	-1036.87		-119.665	-48.0632	834	-1036.47		-119.665	-48.0632	834	-1036.47		-119.665	-48.0632	834	-1036.46		-119.665	-48.0632	834	-1036.45
-119.665	-40.0631	835	-1036.87		-119.665	-40.0631	835			-119.665	-40.0631	835			-119.665	-40.0631	835			-119.665	-40.0631	835
-119.665	-32.0632	836	-1036.87		-119.665	-32.0632	836			-119.665	-32.0632	836			-119.665	-32.0632	836			-119.665	-32.0632	836
-119.665	-24.0632	837	-1036.86		-119.665	-24.0632	837	-1036.47		-119.665	-24.0632	837	-1036.46		-119.665	-24.0632	837	-1036.46		-119.665	-24.0632	837	-1036.45
-119.665	-16.0632	838	-1036.86		-119.665	-16.0632	838	-1036.47		-119.665	-16.0632	838	-1036.46		-119.665	-16.0632	838	-1036.45		-119.665	-16.0632	838	-1036.44
-119.665	-8.06315	839	-1036.86		-119.665	-8.06315	839	-1036.47		-119.665	-8.06315	839	-1036.46		-119.665	-8.06315	839	-1036.45		-119.665	-8.06315	839	-1036.44
-119.665	-0.063119	840	-1036.86		-119.665	-0.063119	840			-119.665	-0.063119	840			-119.665	-0.063119	840			-119.665	-0.063119	840
-119.665	7.93705	841	-1036.86		-119.665	7.93705	841	-1036.47		-119.665	7.93705	841	-1036.46		-119.665	7.93705	841	-1036.45		-119.665	7.93705	841	-1036.44
-119.665	15.937	842	-1036.86		-119.665	15.937	842	-1036.47		-119.665	15.937	842	-1036.46		-119.665	15.937	842	-1036.45		-119.665	15.937	842	-1036.45
-119.665	23.937	843	-1036.86		-119.665	23.937	843	-1036.47		-119.665	23.937	843	-1036.46		-119.665	23.937	843	-1036.45		-119.665	23.937	843	-1036.45
-119.665	31.9369	844	-1036.86		-119.665	31.9369	844	-1036.47		-119.665	31.9369	844	-1036.47		-119.665	31.9369	844	-1036.46		-119.665	31.9369	844	-1036.45
-119.665	39.9369	845	-1036.87		-119.665	39.9369	845	-1036.47		-119.665	39.9369	845	-1036.47		-119.665	39.9369	845	-1036.46		-119.665	39.9369	845	-1036.45
-119.665	47.9368	846	-1036.87		-119.665	47.9368	846			-119.665	47.9368	846			-119.665	47.9368	846			-119.665	47.9368	846
-119.665	55.9368	847	-1036.87		-119.665	55.9368	847	-1036.47		-119.665	55.9368	847	-1036.47		-119.665	55.9368	847	-1036.46		-119.665	55.9368	847	-1036.46
-119.665	63.9368	848	-1036.87		-119.665	63.9368	848	-1036.47		-119.665	63.9368	848	-1036.47		-119.665	63.9368	848	-1036.46		-119.665	63.9368	848	-1036.46
-119.665	71.9367	849	-1036.87		-119.665	71.9367	849	-1036.47		-119.665	71.9367	849	-1036.47		-119.665	71.9367	849	-1036.46		-119.665	71.9367	849	-1036.46
-119.665	79.9368	850	-1036.87		-119.665	79.9368	850	-1036.47		-119.665	79.9368	850	-1036.47		-119.665	79.9368	850	-1036.46		-119.665	79.9368	850	-1036.45
-119.665	87.9368	851	-1036.87		-119.665	87.9368	851			-119.665	87.9368	851			-119.665	87.9368	851			-119.665	87.9368	851
-119.665	95.9366	852	-1036.86		-119.665	95.9366	852	-1036.47		-119.665	95.9366	852	-1036.46		-119.665	95.9366	852	-1036.46		-119.665	95.9366	852	-1036.45
-119.665	103.937	853	-1036.86		-119.665	103.937	853	-1036.47		-119.665	103.937	853	-1036.46		-119.665	103.937	853	-1036.46		-119.665	103.937	853	-1036.45
-119.665	111.937	854	-1036.86		-119.665	111.937	854	-1036.46		-119.665	111.937	854	-1036.46		-119.665	111.937	854	-1036.46		-119.665	111.937	854	-1036.45
-119.665	119.937	855	-1036.86		-119.665	119.937	855	-1036.46		-119.665	119.937	855	-1036.46		-119.665	119.937	855	-1036.45		-119.665	119.937	855	-1036.45
-119.665	127.937	856	-1036.86		-119.665	127.937	856			-119.665	127.937	856			-119.665	127.937	856			-119.665	127.937	856
-119.665	135.937	857	-1036.86		-119.665	135.937	857	-1036.44		-119.665	135.937	857	-1036.43		-119.665	135.937	857	-1036.43		-119.665	135.937	857	-1036.42
-119.665	143.937	858	-1036.86		-119.665	143.937	858	-1036.46		-119.665	143.937	858	-1036.46		-119.665	143.937	858	-1036.46		-119.665	143.937	858	-1036.45
-119.665	151.937	859	-1036.87		-119.665	151.937	859	-1036.47		-119.665	151.937	859	-1036.46		-119.665	151.937	859	-1036.46		-119.665	151.937	859	-1036.45
-119.665	159.937	860	-1036.87		-119.665	159.937	860	-1036.44		-119.665	159.937	860	-1036.43		-119.665	159.937	860	-1036.43		-119.665	159.937	860	-1036.42
-119.665	167.937	861	-1036.87		-119.665	167.937	861	-1036.47		-119.665	167.937	861	-1036.46		-119.665	167.937	861	-1036.46		-119.665	167.937	861	-1036.45
-119.665	175.937	862	-1036.87		-119.665	175.937	862	-1036.47		-119.665	175.937	862	-1036.46		-119.665	175.937	862	-1036.46		-119.665	175.937	862	-1036.45
-119.665	-176.063	863	-1036.87		-119.665	-176.063	863	-1036.47		-119.665	-176.063	863	-1036.46		-119.665	-176.063	863	-1036.46		-119.665	-176.063	863	-1036.45
-119.665	-168.063	864	-1036.87		-119.665	-168.063	864			-119.665	-168.063	864			-119.665	-168.063	864			-119.665	-168.063	864
-119.665	-160.063	865	-1036.87		-119.665	-160.063	865	-1036.47		-119.665	-160.063	865	-1036.46		-119.665	-160.063	865	-1036.46		-119.665	-160.063	865	-1036.45
-119.665	-152.063	866	-1036.87		-119.665	-152.063	866	-1036.47		-119.665	-152.063	866	-1036.46		-119.665	-152.063	866	-1036.46		-119.665	-152.063	866	-1036.45
-119.665	-144.063	867	-1036.86		-119.665	-144.063	867			-119.665	-144.063	867			-119.665	-144.063	867			-119.665	-144.063	867
-119.665	-136.063	868	-1036.86		-119.665	-136.063	868	-1036.47		-119.665	-136.063	868	-1036.46		-119.665	-136.063	868	-1036.45		-119.665	-136.063	868	-1036.45
-119.665	-128.063	869	-1036.86		-119.665	-128.063	869	-1036.47		-119.665	-128.063	869	-1036.46		-119.665	-128.063	869	-1036.45		-119.665	-128.063	869	-1036.45
-119.665	-120.063	870	-1036.86		-119.665	-120.063	870	-1036.46		-119.665	-120.063	870	-1036.46		-119.665	-120.063	870	-1036.45		-119.665	-120.063	870	-1036.45
-119.665	-112.063	871	-1036.86		-119.665	-112.063	871	-1036.47		-119.665	-112.063	871	-1036.46		-119.665	-112.063	871	-1036.45		-119.665	-112.063	871	-1036.45
-119.665	-104.063	872	-1036.86		-119.665	-104.063	872			-119.665	-104.063	872			-119.665	-104.063	872			-119.665	-104.063	872
-119.665	-96.0631	873	-1036.87		-119.665	-96.0631	873	-1036.47		-119.665	-96.0631	873	-1036.46		-119.665	-96.0631	873	-1036.46		-119.665	-96.0631	873	-1036.45
-111.665	-96.0632	874	-1036.87		-111.665	-96.0632	874	-1036.47		-111.665	-96.0632	874	-1036.46		-111.665	-96.0632	874	-1036.46		-111.665	-96.0632	874	-1036.45
-111.665	-104.063	875	-1036.86		-111.665	-104.063	875			-111.665	-104.063	875			-111.665	-104.063	875			-111.665	-104.063	875
-111.665	-112.063	876	-1036.86		-111.665	-112.063	876	-1036.47		-111.665	-112.063	876	-1036.46		-111.665	-112.063	876	-1036.45		-111.665	-112.063	876	-1036.45
-111.665	-120.063	877	-1036.86		-111.665	-120.063	877	-1036.47		-111.665	-120.063	877	-1036.46		-111.665	-120.063	877	-1036.45		-111.665	-120.063	877	-1036.45
-111.665	-128.063	878	-1036.86		-111.665	-128.063	878	-1036.47		-111.665	-128.063	878	-1036.46		-111.665	-128.063	878	-1036.45		-111.665	-128.063	878	-1036.45
-111.665	-136.063	879	-1036.86		-111.665	-136.063	879			-111.665	-136.063	879			-111.665	-136.063	879			-111.665	-136.063	879
-111.665	-144.063	880	-1036.87		-111.665	-144.063	880	-1036.47		-111.665	-144.063	880	-1036.46		-111.665	-144.063	880	-1036.46		-111.665	-144.063	880	-1036.45
-111.665	-152.063	881	-1036.87		-111.665	-152.063	881	-1036.47		-111.665	-152.063	881	-1036.46		-111.665	-152.063	881	-1036.46		-111.665	-152.063	881	-1036.45
-111.665	-160.063	882	-1036.87		-111.665	-160.063	882			-111.665	-160.063	882			-111.665	-160.063	882			-111.665	-160.063	882
-111.665	-168.063	883	-1036.87		-111.665	-168.063	883	-1036.47		-111.665	-168.063	883	-1036.46		-111.665	-168.063	883	-1036.46		-111.665	-168.063	883	-1036.45
-111.665	-176.063	884	-1036.87		-111.665	-176.063	884	-1036.47		-111.665	-176.063	884	-1036.46		-111.665	-176.063	884	-1036.46		-111.665	-176.063	884	-1036.45
-111.665	175.937	885	-1036.87		-111.665	175.937	885			-111.665	175.937	885			-111.665	175.937	885			-111.665	175.937	885
-111.665	167.937	886	-1036.87		-111.665	167.937	886	-1036.47		-111.665	167.937	886	-1036.46		-111.665	167.937	886	-1036.46		-111.665	167.937	886	-1036.45
-111.665	159.937	887	-1036.87		-111.665	159.937	887	-1036.47		-111.665	159.937	887	-1036.46		-111.665	159.937	887	-1036.46		-111.665	159.937	887	-1036.45
-111.665	151.937	888	-1036.87		-111.665	151.937	888			-111.665	151.937	888			-111.665	151.937	888			-111.665	151.937	888
-111.665	143.937	889	-1036.86		-111.665	143.937	889	-1036.47		-111.665	143.937	889	-1036.46		-111.665	143.937	889	-1036.46		-111.665	143.937	889	-1036.45
-111.665	135.937	890	-1036.86		-111.665	135.937	890	-1036.46		-111.665	135.937	890	-1036.46		-111.665	135.937	890	-1036.46		-111.665	135.937	890	-1036.45
-111.665	127.937	891	-1036.86		-111.665	127.937	891	-1036.46		-111.665	127.937	891	-1036.46		-111.665	127.937	891	-1036.46		-111.665	127.937	891	-1036.45
-111.665	119.937	892	-1036.86		-111.665	119.937	892	-1036.46		-111.665	119.937	892	-1036.46		-111.665	119.937	892	-1036.46		-111.665	119.937	892	-1036.45
-111.665	111.937	893	-1036.86		-111.665	111.937	893			-111.665	111.937	893			-111.665	111.937	893			-111.665	111.937	893
-111.665	103.937	894	-1036.86		-111.665	103.937	894	-1036.47		-111.665	103.937	894	-1036.46		-111.665	103.937	894	-1036.46		-111.665	103.937	894	-1036.45
-111.665	95.9366	895	-1036.86		-111.665	95.9366	895			-111.665	95.9366	895			-111.665	95.9366	895			-111.665	95.9366	895
-111.665	87.9366	896	-1036.87		-111.665	87.9366	896	-1036.47		-111.665	87.9366	896	-1036.46		-111.665	87.9366	896	-1036.46		-111.665	87.9366	896	-1036.45
-111.665	79.9365	897	-1036.87		-111.665	79.9365	897	-1036.47		-111.665	79.9365	897	-1036.47		-111.665	79.9365	897	-1036.46		-111.665	79.9365	897	-1036.45
-111.665	71.9367	898	-1036.87		-111.665	71.9367	898			-111.665	71.9367	898			-111.665	71.9367	898			-111.665	71.9367	898
-111.665	63.9366	899	-1036.87		-111.665	63.9366	899	-1036.48		-111.665	63.9366	899	-1036.47		-111.665	63.9366	899	-1036.46		-111.665	63.9366	899	-1036.45
-111.665	55.9366	900	-1036.87		-111.665	55.9366	900	-1036.48		-111.665	55.9366	900	-1036.47		-111.665	55.9366	900	-1036.46		-111.665	55.9366	900	-1036.46
-111.665	47.9368	901	-1036.87		-111.665	47.9368	901	-1036.47		-111.665	47.9368	901	-1036.47		-111.665	47.9368	901	-1036.46		-111.665	47.9368	901	-1036.45
-111.665	39.9367	902	-1036.87		-111.665	39.9367	902	-1036.47		-111.665	39.9367	902	-1036.47		-111.665	39.9367	902	-1036.46		-111.665	39.9367	902	-1036.45
-111.665	31.9367	903	-1036.87		-111.665	31.9367	903	-1036.46		-111.665	31.9367	903	-1036.46		-111.665	31.9367	903	-1036.45		-111.665	31.9367	903	-1036.44
-111.665	23.9367	904	-1036.86		-111.665	23.9367	904	-1036.47		-111.665	23.9367	904	-1036.47		-111.665	23.9367	904	-1036.45		-111.665	23.9367	904	-1036.45
-111.665	15.9366	905	-1036.86		-111.665	15.9366	905	-1036.47		-111.665	15.9366	905	-1036.46		-111.665	15.9366	905	-1036.45		-111.665	15.9366	905	-1036.45
[truncated: 1,210 more rows]

## Sheet: Propane
s0					d0					d1					d2					d3
[truncated: 2,117 more rows]
